# Supplementary material for: The genomic landscape of Mongolian hepatocellular carcinoma
Source: Nat Commun. 2020 Sep 1;11:4383. doi: 10.1038/s41467-020-18186-1 (PMC7462863; doi:10.1038/s41467-020-18186-1)
Supplement: Supplementary file 3 — Supplementary Data 1 [file 41467_2020_18186_MOESM3_ESM.xlsx]

## Sheet: Suppl Data 1
	Supplementary Data 1. Demographic, clinical and laboratory characteristics of patients at time of surgery.
	Clinical Variable	n (%)	n (%)	n (%)	n (%)
		All patients	HBV+ HDV+	HBV+ HDV-	HBV- HDV-
	Cohort Size	76 (100)	28 (100)	25 (100)	23 (100)
	Demographic
	Sex
	Female	37 (49)	16 (57)	10 (40)	11 (48)
	Male	38 (50)	11 (39)	15 (60)	12 (52)
	Unknown/Missing	1(1)	1 (4)	0 (0)	0 (0)
	Age
	Median Age	Median = 60	Median = 59	Median = 58	Median = 66
	Unknown/Missing	1(1)	1 (4)	0 (0)	0 (0)
	Risk Factors
	BMI
	Median BMI	Median = 24.8	Median = 24.7	Median = 25.0	Median = 26.2
	Non-overweight/obese, BMI < 25	33 (43)	15 (54)	9 (36)	9 (39)
	Overweight/Obese, BMI ≥ 25	28 (37)	8 (29)	10 (40)	10 (43)
	Unknown/Missing	15 (20)	5 (18)	6 (24)	4 (17)
	Smoking
	Never	47 (62)	20 (71)	12 (48)	15 (65)
	Ever	20 (26)	6 (21)	8 (32)	6 (26)
	Unknown/Missing	9 (12)	2 (7)	5 (20)	2 (9)
	Alcohol consumption
	No	58 (76)	23 (82)	17 (68)	18 (78)
	Yes	9 (12)	3 (11)	3 (12)	3 (13)
	Unknown/Missing	9 (12)	2 (7)	5 (20)	2 (9)
	HBV status
	Negative	23 (30)	0 (0)	0 (0)	23 (100)
	Positive	53 (70)	28 (100)	25 (100)	0 (0)
	HCV status
	Negative	33 (43)	16 (57)	12 (48)	5 (22)
	Positive	43 (57)	12 (43)	13 (52)	18 (78)
	HDV status
	Negative	48 (63)	0 (0)	25 (100)	23 (100)
	Positive	28 (37)	28 (100)	0 (0)	0 (0)
	Family history of liver cancer
	No	54 (71)	21 (75)	17 (68)	16 (70)
	Yes	12 (16)	4 (14)	4 (16)	4 (17)
	Unknown/Missing	10 (13)	3 (11)	4 (16)	3 (13)
	Cirrhosis
	No	30 (39)	11 (39)	8 (32)	11 (48)
	Yes	30 (39)	12 (43)	10 (40)	8 (35)
	Unknown/Missing	16 (21)	5 (18)	7 (28)	4 (17)
	Liver function factors
	Albumin
	Normal, 35-55 g/L	56 (74)	21 (75)	20 (80)	15 (65)
	Abnormal, < 35 g/L	7 (9)	2 (7)	1 (4)	4 (17)
	Unknown/Missing	13 (17)	5 (18)	4 (16)	4 (17)
	Total bilirubin
	Normal, ≤ 20.5 mmol/L	58 (76)	23 (82)	20 (80)	15 (65)
	Abnormal, > 20.5 mmol/L	5 (7)	1 (4)	1 (4)	3 (13)
	Unknown/Missing	13 (17)	4 (14)	4 (16)	5 (22)
	ALT
	Normal, ≤ 40 IU/L	21 (28)	6 (21)	9 (36)	6 (26)
	Abnormal, > 40 IU/L	42 (55)	18 (64)	12 (48)	12 (52)
	Unknown/Missing	13 (17)	4 (14)	4 (16)	5 (22)
	AFP
	Normal, ≤ 20 IU/mL	31 (41)	12 (43)	7 (28)	12 (52)
	Abnormal, > 20 IU/mL	26 (34)	11 (39)	7 (28)	8 (35)
	Unknown/Missing	19 (25)	5 (18)	11 (44)	3 (13)
	Tumor features
	Tumor size
	≤ 5 cm	29 (38)	11 (39)	11 (44)	7 (30)
	> 5 cm	27 (36)	11 (39)	8 (32)	8 (35)
	Unknown/Missing	20 (26)	6 (21)	6 (24)	8 (35)
	Multinodular tumor
	No	52 (68)	19 (68)	15 (60)	18 (78)
	Yes	14 (18)	6 (21)	6 (24)	2 (9)
	Unknown/Missing	10 (13)	3 (11)	4 (16)	3 (13)
	TNM staging
	I-II	20 (26)	9 (32)	5 (20)	6 (26)
	III-IV	37 (49)	14 (50)	13 (52)	10 (43)
	Unknown/Missing	19 (25)	5 (18)	7 (28)	7 (30)
	Abbreviations:
	BMI: Body mass index
	HBV: Hepatitis B Virus
	HCV: Hepatitis C Virus
	HDV: Hepatitis Delta Virus
	ALT: Alanine aminotransferase
	AFP: Alpha feto-protein
