# Supplementary material for: The genomic landscape of Mongolian hepatocellular carcinoma
Source: Nat Commun. 2020 Sep 1;11:4383. doi: 10.1038/s41467-020-18186-1 (PMC7462863; doi:10.1038/s41467-020-18186-1)
Supplement: Supplementary file 4 — Supplementary Data 2 [file 41467_2020_18186_MOESM4_ESM.xlsx]

## Sheet: Suppl Data 2
	Supplementary Data 2. Patient-level demographic and clinical information.
		Risk Factors								Liver function factors				Tumor features			Survival
	Patient ID	BMI	Smoking	Alcohol	HBV	HCV	HDV	Fam Hx Liver Cancer	Cirrhosis	Albumin	Total bilirubin	ALT	AFP	Tumor size	Multinodular	TNM staging	Time	Status
	1	24.8	No	No	Yes	Yes	Yes	No	No	Normal	Normal	Abnormal	NA	Small	Yes	3	1173	Deceased
	2	19.3	No	No	No	No	No	No	No	Normal	Normal	Normal	Abnormal	Large	No	3	1499	Alive
	3	27.3	No	No	No	Yes	No	Yes	Yes	Normal	Normal	Abnormal	Abnormal	Small	No	3	432	Deceased
	4	NA	Yes	Yes	No	No	No	NA	NA	NA	NA	NA	NA	NA	NA	NA	1245	Alive
	5	NA	No	No	Yes	No	Yes	Yes	NA	NA	NA	NA	NA	NA	NA	NA	1051	Deceased
	6	24.8	No	No	Yes	Yes	Yes	No	Yes	Normal	Normal	Abnormal	Abnormal	Small	No	3	1361	Alive
	7	19.8	Yes	Yes	Yes	No	Yes	No	No	Normal	Normal	Abnormal	Normal	Small	No	3	109	Deceased
	8	19.3	Yes	No	No	Yes	No	Yes	No	Abnormal	Normal	Abnormal	Normal	Small	No	NA	1300	Alive
	9	24	No	No	Yes	Yes	Yes	No	No	Normal	Normal	Abnormal	Abnormal	Small	No	NA	1243	Alive
	10	24.3	Yes	No	Yes	Yes	No	No	No	Normal	Normal	Normal	NA	Small	Yes	NA	1259	Alive
	11	25.9	Yes	No	Yes	Yes	No	No	Yes	Normal	Normal	Normal	Abnormal	Large	No	2	214	Deceased
	12	28.3	No	No	Yes	Yes	Yes	No	No	NA	Normal	Abnormal	Normal	NA	No	3	1351	Alive
	13	NA	Yes	No	No	Yes	No	Yes	Yes	Normal	Abnormal	Normal	Abnormal	NA	Yes	3	824	Deceased
	14	19.5	Yes	No	Yes	Yes	Yes	No	Yes	Normal	Normal	Abnormal	Normal	Large	No	NA	778	Deceased
	15	28.5	No	No	No	Yes	No	No	Yes	Normal	Normal	Abnormal	Abnormal	Small	No	NA	1272	Alive
	16	18.5	Yes	No	Yes	Yes	No	No	No	Normal	Normal	Abnormal	NA	Small	Yes	NA	1320	Alive
	17	21.5	Yes	Yes	Yes	Yes	No	No	No	Normal	Normal	Normal	Normal	Large	No	3	1279	Alive
	18	27.9	No	No	Yes	Yes	No	No	Yes	Abnormal	Normal	Normal	Normal	NA	Yes	3	348	Deceased
	19	23.6	No	No	Yes	Yes	No	No	No	Normal	Normal	Normal	NA	Small	Yes	4	1596	Alive
	20	19.4	No	No	No	Yes	No	No	Yes	Normal	Normal	Abnormal	Abnormal	NA	No	3	1183	Deceased
	21	23.8	No	No	Yes	Yes	Yes	No	Yes	Normal	Normal	Abnormal	Abnormal	Large	Yes	3	6	Deceased
	22	21.4	No	No	Yes	Yes	No	Yes	Yes	Normal	Normal	Abnormal	Abnormal	Small	No	4	1040	Deceased
	23	19.7	No	No	Yes	Yes	Yes	No	No	Normal	Normal	Abnormal	Abnormal	Large	No	3	43	Deceased
	24	16	No	No	Yes	Yes	No	No	No	Normal	Normal	Normal	Normal	Small	No	2	1228	Alive
	25	19.1	No	No	Yes	Yes	Yes	No	Yes	Normal	Normal	Abnormal	Abnormal	NA	No	3	1228	Alive
	26	22.4	Yes	No	Yes	Yes	Yes	Yes	No	Normal	Normal	Normal	Normal	Small	Yes	2	1274	Alive
	27	NA	No	No	Yes	No	Yes	No	No	Normal	Normal	Abnormal	Abnormal	Large	No	3	1215	Alive
	28	21.3	Yes	Yes	Yes	Yes	Yes	No	No	Normal	Normal	Abnormal	Normal	Large	No	2	1228	Alive
	29	25.4	Yes	Yes	Yes	No	No	No	Yes	Normal	Normal	Normal	Abnormal	NA	Yes	3	516	Deceased
	30	33.3	No	No	No	No	No	No	No	Normal	Normal	Normal	Normal	Small	No	2	427	Deceased
	31	16.4	No	No	No	Yes	No	No	Yes	Normal	Normal	Abnormal	Normal	Small	No	2	1253	Alive
	32	32.4	No	No	Yes	Yes	No	No	Yes	Normal	Normal	Abnormal	Abnormal	Large	No	NA	317	Deceased
	33	22	No	No	No	Yes	No	No	NA	Normal	Abnormal	Normal	Normal	Small	No	NA	1263	Alive
	34	30.1	Yes	Yes	No	Yes	No	No	Yes	Normal	Normal	Abnormal	Normal	Large	No	2	1244	Alive
	35	27.9	No	No	Yes	No	Yes	Yes	NA	Normal	Normal	Normal	Abnormal	Large	No	2	1196	Alive
	36	30	No	No	Yes	No	No	No	NA	Normal	Normal	Abnormal	NA	Small	No	3	1265	Alive
	37	22.9	No	Yes	No	No	No	No	No	Abnormal	Abnormal	Abnormal	Normal	Large	No	3	1228	Alive
	38	36.6	No	No	Yes	No	Yes	No	Yes	Normal	Normal	Normal	Normal	Large	No	3	1208	Alive
	39	NA	No	No	Yes	No	Yes	No	No	Normal	Normal	Abnormal	Normal	Large	Yes	3	1161	Alive
	40	22.5	No	No	Yes	Yes	Yes	No	No	Normal	Normal	Normal	Normal	Large	No	2	1136	Alive
	41	19.3	No	No	Yes	No	Yes	No	Yes	Normal	Normal	Abnormal	Abnormal	Large	Yes	4	89	Deceased
	42	27.9	No	No	No	Yes	No	No	No	Abnormal	NA	NA	Normal	NA	No	NA	1139	Alive
	43	30.2	No	No	No	Yes	No	No	No	Normal	Normal	Normal	Abnormal	Large	No	3	1119	Alive
	44	25	No	No	Yes	Yes	No	Yes	Yes	Normal	Normal	Abnormal	NA	Large	No	3	1121	Alive
	45	29	Yes	No	Yes	No	No	Yes	Yes	Normal	Abnormal	Abnormal	Normal	Large	No	3	1134	Alive
	46	24.8	No	No	Yes	No	Yes	NA	Yes	Normal	Normal	Normal	NA	Small	No	2	1136	Alive
	47	30.4	No	No	Yes	No	Yes	No	Yes	Normal	Normal	Abnormal	Normal	Small	No	3	554	Deceased
	48	20.8	Yes	No	No	Yes	No	No	No	NA	NA	NA	Normal	Large	No	3	1167	Alive
	49	31.5	Yes	No	No	Yes	No	Yes	Yes	Normal	Normal	Normal	Abnormal	NA	No	2	1228	Alive
	50	23.4	No	No	Yes	No	No	No	No	Normal	Normal	Normal	Abnormal	Small	No	3	1400	Alive
	51	32	No	No	No	Yes	No	No	No	Normal	Normal	Abnormal	Abnormal	Large	No	3	1157	Alive
	52	27.4	Yes	No	Yes	No	Yes	No	Yes	Normal	Normal	Abnormal	Abnormal	Small	No	3	1167	Alive
	53	23.2	Yes	Yes	Yes	No	No	Yes	NA	Normal	Normal	Abnormal	NA	Large	No	3	336	Deceased
	54	22.7	No	No	Yes	No	Yes	No	No	NA	NA	NA	Abnormal	NA	No	2	1174	Alive
	55	26.4	No	No	No	Yes	No	No	No	Normal	Normal	Abnormal	Normal	Large	No	3	1076	Alive
	56	34.4	No	No	Yes	Yes	No	No	No	Normal	Normal	Abnormal	Normal	Small	No	3	1136	Alive
	57	27	No	No	Yes	No	No	No	No	Normal	Normal	Abnormal	NA	Small	No	2	1167	Alive
	58	26.2	No	No	No	Yes	No	No	No	Normal	Normal	Abnormal	Normal	Large	No	2	1147	Alive
	59	26.6	No	No	Yes	Yes	Yes	No	NA	Abnormal	Abnormal	Abnormal	Normal	Small	No	3	684	Deceased
	60	20	No	No	No	Yes	No	No	No	Normal	Normal	Abnormal	Normal	Small	No	1	1121	Alive
	61	24.7	Yes	Yes	Yes	No	Yes	No	Yes	Normal	Normal	Normal	Abnormal	Large	No	2	1106	Alive
	62	24.4	No	No	No	Yes	No	No	Yes	Abnormal	Normal	Abnormal	Normal	NA	Yes	3	414	Deceased
	65	18.3	Yes	No	Yes	No	No	No	Yes	Normal	Normal	Abnormal	Abnormal	Large	Yes	2	1009	Alive
	66	28	No	No	Yes	No	Yes	Yes	Yes	Normal	Normal	Abnormal	Normal	Small	Yes	2	1006	Alive
	67	NA	NA	NA	Yes	No	No	No	Yes	Normal	Normal	Abnormal	Normal	Large	No	3	74	Deceased
	68	28.1	No	No	Yes	No	Yes	No	Yes	Abnormal	Normal	Abnormal	Normal	Small	No	2	985	Alive
	69	NA	NA	NA	No	Yes	No	NA	NA	NA	NA	NA	NA	NA	NA	NA	126	Deceased
	70	NA	No	No	Yes	Yes	No	No	NA	Normal	Normal	Normal	Normal	Small	No	2	1037	Alive
	71	NA	NA	NA	Yes	No	No	NA	NA	NA	NA	NA	NA	NA	NA	NA	1090	Alive
	72	NA	NA	NA	Yes	No	No	NA	NA	NA	NA	NA	NA	NA	NA	NA	77	Deceased
	73	NA	NA	NA	Yes	No	No	NA	NA	NA	NA	NA	NA	NA	NA	NA	199	Deceased
	74	32.1	No	No	Yes	Yes	No	No	Yes	Normal	Normal	Abnormal	Abnormal	Small	No	3	471	Deceased
	75	NA	NA	NA	No	No	No	NA	NA	NA	NA	NA	NA	NA	NA	NA	NA	Alive
	76	NA	NA	NA	Yes	No	Yes	NA	NA	NA	NA	NA	NA	NA	NA	NA	907	Alive
	77	NA	NA	NA	Yes	No	No	NA	NA	NA	NA	NA	NA	NA	NA	NA	1275	Alive
	78	NA	NA	NA	Yes	No	Yes	NA	NA	NA	NA	NA	NA	NA	NA	NA	573	Alive
	Abbreviations:
	BMI: Body mass index
	HBV: Hepatitis B Virus
	HCV: Hepatitis C Virus
	HDV: Hepatitis Delta Virus
	ALT: Alanine aminotransferase
	AFP: Alpha feto-protein
