# Supplementary material for: The genomic landscape of Mongolian hepatocellular carcinoma
Source: Nat Commun. 2020 Sep 1;11:4383. doi: 10.1038/s41467-020-18186-1 (PMC7462863; doi:10.1038/s41467-020-18186-1)
Supplement: Supplementary file 5 — Supplementary Data 3 [file 41467_2020_18186_MOESM5_ESM.xlsx]

## Sheet: Suppl Data 3
	Supplementary Data 3. Differentially expressed genes characteristic of each one of the molecular subclasses MO1, MO2, MO3, and MO4.
	Gene	Molecular subclass	mean1 (MO1)	sd2 (MO1)	mean (MO2)	sd (MO2)	mean (MO3)	sd (MO3)	mean (MO4)	sd (MO4)
	SLC7A2	MO3	0.157268	0.969922	0.336867	0.755237	-1.21387	1.01311	0.276856	0.653138
	PDK4	MO1	0.83198	0.674052	0.102734	0.798196	-0.67239	0.864428	-0.557469	0.892761
	ABCB5	MO1	-0.55247	0.577991	-0.0481515	1.05625	0.229304	1.09448	0.48344	1.01403
	CALCR	MO1	-0.57889	0.798514	-0.175668	0.734982	0.058458	0.703424	0.722078	1.12695
	CACNA1G	MO3	-0.473198	0.863942	-0.189253	0.72671	1.08598	0.666371	0.0061358	1.05815
	UPP2	MO3	0.539341	0.876926	0.444097	0.865197	-0.966756	0.464119	-0.363736	0.916245
	PROM1	MO1	-0.544298	0.59528	0.0724431	1.1297	0.762353	1.12742	0.0525244	0.863629
	SLC13A2	MO3	0.22505	1.00593	-0.0432727	0.960911	-0.803698	0.415833	0.282698	1.06725
	SYT13	MO1	-0.703371	0.35955	0.18208	1.10853	0.829527	1.21039	0.0860557	0.770482
	INSRR	MO3	-0.41321	0.750565	-0.150712	0.642563	1.23827	1.04071	-0.18099	0.922986
	IBSP	MO2	-0.281018	0.929472	-0.619588	0.431486	0.848787	1.11654	0.312446	0.924727
	MUSK	MO2	-0.43293	1.00338	0.679713	0.786044	0.261837	0.670641	-0.280281	1.02206
	ZIC2	MO4	-0.301696	0.875399	-0.423695	1.12784	-0.158749	1.02568	0.772171	0.489804
	STYK1	MO3	-0.417836	0.709817	0.436176	0.921146	0.922105	0.649467	-0.485285	0.997187
	WISP2	MO2	-0.485521	0.824132	0.893672	0.817844	0.372273	0.87962	-0.473188	0.779157
	BCAS1	MO1	-0.652231	0.939505	0.241838	0.892135	-0.188973	0.568036	0.592664	0.964678
	MCM10	MO4	-0.272829	0.665414	-0.637897	1.01382	0.309595	1.27523	0.642927	0.64534
	FGFR2	MO2	-0.628593	1.14558	0.617945	0.488313	0.109544	0.600121	0.0690432	1.02463
	PITX1	MO1	-0.524311	0.660066	-0.286123	0.993049	0.416885	0.967588	0.5436	1.00129
	CDH19	MO2	-0.328435	1.04525	0.797828	0.636103	0.149332	0.809672	-0.422897	0.932827
	CA12	MO4	-0.5103	1.11327	-0.35394	0.784771	0.481764	0.848753	0.547605	0.727428
	CAPN6	MO1	-0.682789	0.378394	0.0645404	0.987176	0.726589	1.10121	0.226116	1.02562
	GRHL2	MO1	-0.57007	0.578052	0.532398	1.18373	0.163165	1.29815	0.0481366	0.701555
	HAL	MO3	0.0351627	0.813553	0.471784	0.847145	-1.33281	0.833699	0.361751	0.684057
	FCN1	MO2	-0.354748	0.582942	0.926253	0.543025	0.219129	1.38125	-0.546307	0.818412
	GNAO1	MO2	-0.309965	1.12882	0.554739	0.547331	-0.333881	0.958562	0.0542637	1.02519
	PTHLH	MO1	-0.724697	0.703429	-0.146893	0.852763	0.755657	0.928812	0.432397	0.917422
	SLC4A11	MO1	-0.696054	0.950987	0.0717293	0.784488	0.72459	0.684635	0.235132	0.979846
	FXYD3	MO1	-0.548732	0.599947	-0.272801	1.0404	0.39408	1.00975	0.571601	0.953673
	LYZ	MO1	-0.683269	0.856854	0.167525	0.815597	0.462614	0.975654	0.297469	0.988965
	SLC26A3	MO4	-0.111015	0.866038	-0.364552	0.747334	-0.582518	0.591478	0.775945	1.09023
	TEKT2	MO1	-0.670983	0.526809	0.283951	1.02707	0.947643	1.07427	-0.105412	0.796472
	GABRP	MO1	-0.510185	0.364625	0.342156	1.14524	1.04445	1.20223	-0.381807	0.561688
	TDRD1	MO1	-0.474473	0.46286	-0.0913128	0.592789	0.614361	1.00131	0.207196	1.41061
	CRTAC1	MO4	-0.296186	0.741049	0.479208	0.939884	0.835784	1.22972	-0.597802	0.56067
	IGF2-AS	MO2	0.141734	1.13905	0.754597	0.786588	-0.588692	0.50571	-0.437013	0.803225
	SEC14L3	MO1	0.952804	0.629119	-0.1526	0.942535	-0.750997	0.809672	-0.420136	0.721851
	PRODH	MO1	0.742721	0.841382	0.150917	0.774971	-0.541456	0.92796	-0.583263	0.841881
	NTSR1	MO4	0.571369	0.909812	0.413054	0.765832	-0.331182	0.810935	-0.752324	0.840895
	MYOM1	MO3	0.223387	0.706627	0.572672	0.759695	-1.38105	0.826398	0.1073	0.811958
	CHRDL1	MO1	-0.631107	0.484899	0.385228	0.925288	0.713282	1.199	-0.0927511	0.963025
	SFRP1	MO2	-0.316946	0.687214	0.586581	0.690179	0.735068	1.12327	-0.606841	0.9247
	CLEC4M	MO2	0.0276956	1.04042	0.806855	1.03471	-0.421467	0.575606	-0.462027	0.691736
	CRX	MO1	0.713392	0.962413	-0.0578053	0.953512	-0.650554	0.641438	-0.309595	0.847984
	HAS1	MO1	-0.66317	0.45169	0.450983	0.876823	1.02963	1.24092	-0.304786	0.665181
	FAM83E	MO1	-0.469085	0.512123	0.141063	1.28848	0.739671	1.24823	-0.0711672	0.66598
	HAMP	MO2	-0.0651782	1.03542	0.753409	0.94967	-0.0568728	0.67006	-0.537837	0.815192
	SERPINE1	MO1	-0.557143	0.637102	0.0101433	0.819069	0.401222	1.11997	0.335645	1.16178
	DKK1	MO1	-0.674511	0.45932	-0.12671	0.617878	0.265346	1.27262	0.656732	1.06521
	DLX4	MO1	-0.595111	0.651138	0.16142	1.03215	0.595738	1.26547	0.130216	0.83921
	SULT1E1	MO3	0.495109	0.887037	-0.0722277	0.841173	-0.986175	0.902566	0.133234	0.909577
	CLNK	MO2	-0.352969	0.745476	0.955262	0.515927	0.0882287	1.10675	-0.494293	0.947111
	B3GAT1	MO2	-0.224703	1.08106	0.766689	0.682667	0.224572	0.676982	-0.55049	0.900565
	EXPH5	MO1	0.627328	0.788677	0.27814	0.787536	-0.360646	0.648925	-0.678726	1.06748
	RASAL1	MO1	-0.888448	0.642122	0.363136	0.866313	0.844669	0.820622	0.117404	0.848617
	SLCO1B3	MO3	0.234996	1.16632	0.480351	0.559355	-0.92346	0.851165	-0.100969	0.836635
	UNC93A	MO3	0.242613	0.851507	-0.18166	0.70247	-1.15956	0.54426	0.595404	0.982014
	PACRG	MO1	0.647982	0.752395	-0.0310816	0.777374	-0.561171	1.07308	-0.317259	1.0442
	PCDHB2	MO1	-0.541821	0.72858	-0.0186169	0.726141	0.790785	0.776705	0.110266	1.24378
	HAVCR1	MO1	-0.950262	0.731114	0.194232	0.576356	0.568135	0.836989	0.491796	0.945167
	LIFR	MO4	0.0337799	0.874671	0.515122	0.7156	0.5648	1.02064	-0.812202	0.810802
	C9	MO3	0.128634	0.990291	0.630203	0.898654	-1.00906	0.659918	-0.0653005	0.803672
	SLC30A3	MO2	0.0938113	1.18961	-0.569476	0.608468	0.136753	1.02853	0.3035	0.899456
	REEP6	MO3	0.392733	0.713612	0.36884	0.61579	-1.56525	0.860529	0.213268	0.678264
	PRG4	MO3	0.116686	0.978419	0.299389	0.61972	-1.24082	0.792247	0.367491	0.852812
	A4GNT	MO1	-0.615171	0.65467	0.247921	1.14164	1.002	0.96825	-0.166005	0.635386
	ALDH8A1	MO3	0.469919	0.737636	0.441956	0.709285	-1.5533	0.842386	0.0629029	0.526801
	ARG1	MO3	0.441519	0.802332	0.246599	0.615367	-1.62427	0.865094	0.301356	0.412401
	SPP1	MO3	-0.517827	0.955709	-0.26799	0.945022	0.913119	0.710357	0.223638	0.828282
	EPCAM	MO1	-0.599311	0.66972	-0.10472	0.918028	0.507169	0.848259	0.413987	1.13292
	ELOVL3	MO1	-0.517918	0.625513	-0.393784	0.564992	0.184798	0.642408	0.767652	1.27863
	CPN1	MO3	0.429671	0.408722	0.25662	0.621284	-1.74951	0.981412	0.380422	0.473953
	GRIA2	MO2	-0.302969	0.590409	-0.500352	0.330575	0.624488	1.33601	0.368723	1.19347
	TTLL2	MO3	0.199571	0.995091	-0.274695	0.668665	-0.930588	0.441919	0.582294	1.04129
	TEX11	MO2	-0.155716	0.7681	-0.499943	0.482884	-0.127289	0.683439	0.664827	1.34827
	ENOX1	MO3	-0.156097	1.16145	-0.0626885	0.675497	0.932124	0.743316	-0.342087	0.897282
	EGR1	MO2	-0.318663	0.866605	0.736953	0.572783	0.28723	1.2678	-0.464152	0.870155
	ADRA1A	MO3	0.465295	0.708918	0.374604	0.788506	-1.23203	0.964233	-0.0677564	0.844019
	GJA3	MO1	-0.531756	0.719673	0.0494723	0.934067	0.497785	1.20025	0.217621	0.998284
	NUDT10	MO4	-0.335361	0.831006	0.559257	1.07216	0.727307	0.828978	-0.559625	0.686212
	HJURP	MO4	-0.103406	0.84841	-0.630255	0.831616	-0.00395651	1.40785	0.646667	0.580155
	PTGIS	MO2	-0.462528	0.711821	0.615472	0.589029	0.90189	1.00524	-0.578631	0.882877
	SLC17A1	MO3	0.549218	0.936975	0.272647	0.571701	-1.51412	0.787123	0.100043	0.463844
	TREM1	MO1	-0.560414	0.540243	0.0986024	0.934671	1.03518	1.10548	-0.116483	0.913376
	CXCL6	MO1	-0.614841	0.522938	0.525728	1.0436	0.229783	1.3124	0.0608452	0.852675
	PLGLB2	MO3	0.41662	0.895278	0.461497	0.636006	-1.4516	0.469378	0.0412385	0.777599
	FOSB	MO4	-0.209862	0.749458	0.421213	1.03401	0.634915	1.3151	-0.518625	0.627333
	TGM3	MO3	0.455134	0.997762	-0.597002	0.823329	-0.811306	0.592594	0.516344	0.751865
	NRSN2	MO1	-0.594645	0.879774	-0.224478	0.592547	0.676914	0.763453	0.409034	1.13239
	SSX1	MO4	-0.502376	0.668774	-0.441774	0.599065	0.237846	1.12868	0.760295	1.01156
	PZP	MO2	0.207058	0.862592	0.686589	0.800669	-0.717622	1.13477	-0.370438	0.790014
	PRDM7	MO3	0.155071	0.990365	-0.11286	0.718739	-0.950112	0.748218	0.503174	0.98254
	GNAZ	MO4	-0.456233	0.90446	-0.401819	1.05378	0.0936724	0.819587	0.764388	0.671831
	BAIAP2L2	MO4	-0.115179	0.932285	-0.585065	0.776028	-0.0731647	1.04475	0.662142	0.889831
	RIBC2	MO1	-0.713752	0.824713	-0.117634	0.819811	0.500361	0.725334	0.549213	0.99699
	BBOX1	MO1	0.722261	1.04854	-0.332745	0.727372	-0.741996	0.685967	-0.0303433	0.855566
	FAM64A	MO3	-0.546521	0.916855	-0.274794	0.617779	0.805316	0.731008	0.324233	1.09453
	SHBG	MO3	0.356406	0.897787	0.479675	0.824366	-1.27109	0.533354	-0.0192952	0.824066
	ACE2	MO1	0.728778	0.895071	0.0731466	0.781743	-0.526743	0.610996	-0.511346	1.00758
	EPO	MO4	-0.295699	0.719488	-0.127009	0.749601	-0.626062	0.583156	0.79408	1.18078
	CYP2G1P	MO1	0.774819	0.640536	-0.0999933	1.01719	-0.382983	0.602937	-0.498776	1.04448
	PNCK	MO1	-0.5425	0.486215	-0.438264	0.581383	0.250784	0.710643	0.791679	1.26851
	DUSP9	MO4	-0.0561584	0.689189	-0.503262	1.00502	-0.452119	0.982428	0.758011	0.870752
	SLC34A1	MO3	0.478624	0.998797	-0.0236029	0.8786	-1.10861	0.627574	0.182673	0.79898
	ADGRE3	MO1	-0.562207	0.751689	0.603164	0.875447	0.0804819	0.790313	0.0293387	1.16187
	MATN3	MO3	-0.310084	1.06287	-0.423586	0.927992	0.905768	0.80165	0.142175	0.734123
	RHBG	MO3	0.482448	1.1664	0.0586767	0.721037	-1.01009	0.751591	0.0496093	0.726173
	CHIT1	MO1	-0.690461	0.580894	0.584282	1.12157	0.691449	1.10325	-0.186526	0.584347
	LGR6	MO2	-0.53184	0.781509	0.790242	0.76073	0.0292865	0.648335	-0.130846	1.16964
	EPHB2	MO3	-0.148967	1.1723	-0.0130653	0.745695	0.660567	0.580906	-0.228819	1.07979
	CCNB1	MO4	-0.242615	0.969123	-0.599379	0.96503	0.333578	1.03599	0.56407	0.667566
	CHL1	MO1	-0.497009	0.577517	0.276267	0.873479	0.23806	1.16374	0.144196	1.20621
	SAA2	MO2	0.0342602	0.772448	0.6779	0.767454	-0.51969	1.16645	-0.300374	1.02067
	FST	MO3	0.163395	0.622701	0.335522	0.861451	-1.3347	0.954235	0.344063	0.831483
	SPOCD1	MO1	-0.608758	0.724071	-0.14518	0.809256	0.991032	1.29701	0.16798	0.689808
	UGT2B28	MO4	0.366136	0.801039	-0.559276	0.880649	-0.810151	0.903826	0.577033	0.798158
	PPP1R1A	MO3	0.360533	1.05647	0.406812	0.570578	-0.845325	0.533172	-0.217154	1.10693
	SERPINE2	MO1	-0.864461	0.648651	0.0219408	0.629975	0.777081	1.02181	0.422785	0.924166
	SLC22A7	MO3	0.458141	0.591207	0.388933	0.539857	-1.54641	0.970027	0.116205	0.762609
	FOXF2	MO1	-0.726285	0.562449	0.330536	0.677054	0.962499	1.1321	-0.095856	0.946051
	PI15	MO3	-0.215657	1.08237	-0.228536	1.04141	0.812252	0.508704	-0.0666553	0.90321
	MMP13	MO1	-0.542339	0.565995	-0.128845	0.953657	0.695918	1.36211	0.261423	0.858257
	CYP19A1	MO1	-0.605328	0.57193	-0.420726	0.615167	0.597077	0.82759	0.634965	1.16582
	TRIM54	MO2	0.116547	1.03573	-0.624264	0.761961	0.23244	0.884198	0.268786	1.04258
	BTBD16	MO3	0.174702	1.01989	0.15226	0.774455	-1.0508	0.962255	0.317621	0.798419
	CHRNA1	MO1	-0.555036	0.665033	-0.171318	0.764892	0.569406	1.09952	0.386765	1.11555
	BMPR1B	MO1	-0.625546	0.621489	0.416982	0.91173	0.761472	1.01613	-0.154494	0.973558
	SLC39A5	MO3	0.244974	0.931749	0.398612	0.542779	-1.39046	0.773296	0.238232	0.796316
	ZIC5	MO4	-0.521349	0.809121	-0.374656	0.929083	0.12168	0.908426	0.792866	0.800434
	SSTR1	MO3	0.496098	0.938136	0.0321941	0.591237	-1.23356	0.97677	0.191867	0.765295
	CYP11A1	MO1	0.795896	0.696946	-0.000261567	0.853502	-0.845063	0.90822	-0.328431	0.874403
	ADAMTS10	MO1	-0.601683	0.763271	0.530051	0.80914	0.780219	0.856454	-0.286908	0.959015
	SLC2A5	MO3	-0.599681	1.02667	-0.0304125	0.705353	1.01588	0.812921	0.045985	0.817407
	RXRG	MO3	0.44289	1.16069	0.0485112	0.804475	-0.797255	0.601344	-0.0279162	0.915403
	MAEL	MO2	-0.0783256	0.901401	-0.54754	0.489362	0.194858	1.26906	0.430736	1.07141
	NECTIN4	MO3	-0.293828	0.788928	0.140435	1.0751	1.04874	0.920351	-0.440096	0.707869
	NUF2	MO4	-0.235917	0.991695	-0.603308	0.805549	0.231908	1.28079	0.62138	0.522113
	TRPM8	MO3	0.325441	0.774061	0.00951756	0.566643	-1.16962	0.951308	0.35197	1.04642
	ILDR1	MO1	-0.862353	0.756777	0.243634	0.695179	0.569879	0.971166	0.356454	0.928339
	NKD2	MO2	-0.404027	0.793288	0.644171	0.740385	0.689801	0.926553	-0.537198	0.924402
	UGT3A1	MO3	0.319307	0.805944	0.213151	0.720988	-1.15839	0.988009	0.178582	0.954228
	TIMD4	MO2	-0.440403	0.913995	1.06648	0.730159	-0.00273957	0.488295	-0.442443	0.852724
	SLC2A12	MO1	0.886773	0.74887	-0.0953486	0.681817	-0.506935	0.770363	-0.545904	0.976179
	SDK1	MO2	-0.487456	0.907823	0.695879	0.609328	0.439624	1.1626	-0.343443	0.852498
	IGFBP1	MO3	0.417719	0.535836	0.302524	0.746277	-1.49896	1.0838	0.203625	0.66546
	TMEM27	MO1	0.574466	0.74166	-0.0280785	1.04003	-0.339586	0.80645	-0.375571	1.08555
	CHRNA6	MO1	-0.850014	0.430653	0.330967	0.686278	1.01719	1.17767	0.000878732	0.828692
	ATP6V0D2	MO1	-0.609401	0.590912	-0.203458	1.06019	0.611965	0.937879	0.445631	0.956649
	GSDMC	MO3	-0.542408	0.884168	-0.354257	0.983866	0.865	0.727595	0.351647	0.804268
	NTRK2	MO1	-0.59715	0.721766	0.575479	0.728441	0.971655	1.16163	-0.445142	0.599872
	CYP17A1	MO3	0.417002	1.07428	-0.212455	0.830771	-0.908596	0.522785	0.287892	0.914393
	FADS1	MO4	-0.337565	1.10412	-0.406396	0.722352	-0.272672	0.54797	0.863483	0.793448
	PLCH2	MO2	-0.372807	1.11756	1.01861	0.630357	-0.103749	0.487545	-0.412123	0.759693
	HMGA2	MO1	-0.512496	0.56397	-0.422515	0.434465	0.671369	1.03893	0.494437	1.23324
	KLRF1	MO4	0.172151	0.865187	0.614674	0.901348	-0.0361411	0.946224	-0.681547	0.883482
	ALLC	MO2	0.0274665	0.929942	0.807299	0.787774	-0.405777	0.902816	-0.471578	0.897072
	THRSP	MO3	0.37251	0.927404	0.162487	0.807442	-1.0623	0.614344	0.108133	1.02795
	ZNF385D	MO4	0.151686	0.982099	0.0451003	0.775543	0.68771	1.06599	-0.610232	0.856732
	TMEM132D	MO3	0.271949	1.1031	0.0367185	0.972441	-0.803088	0.52581	0.165095	0.935589
	PLEKHH2	MO1	-0.814829	0.646839	0.197333	0.627142	0.593776	1.08426	0.331572	1.0355
	DSPP	MO2	-0.445811	0.794416	-0.603254	0.567753	0.78491	0.963027	0.509921	0.975092
	DMP1	MO2	-0.414735	0.806415	-0.696427	0.576942	0.833844	0.837634	0.527128	0.951233
	CLGN	MO4	-0.178061	1.02687	-0.378223	0.874605	-0.549042	0.957974	0.837879	0.503729
	UCHL1	MO1	-0.566371	0.528618	0.00983235	0.807727	0.598243	0.810841	0.227387	1.33128
	FAM167A	MO4	0.204504	1.13263	0.334783	0.593292	0.543335	0.694557	-0.825296	0.809675
	OBSCN	MO1	-0.694603	0.705909	0.556023	0.762802	0.656042	0.778364	-0.136912	1.07929
	MAGED4	MO1	-0.607058	0.889298	-0.0735746	0.584022	0.589319	0.856562	0.346358	1.15296
	NCAM2	MO2	-0.310967	1.04811	0.508002	0.428644	0.157043	1.04253	-0.199512	1.13842
	SLFN13	MO1	-0.92913	0.727371	0.444596	0.456374	0.751913	0.704286	0.146533	1.04948
	GOLGA7B	MO3	-0.545681	1.08183	0.285845	0.579694	0.865605	0.698152	-0.189367	0.959825
	FUT6	MO3	0.171038	1.04012	0.221389	0.757909	-1.02794	0.944449	0.248992	0.826951
	ITGAD	MO2	0.0184872	0.595518	0.957386	0.409972	-0.521106	1.16856	-0.520526	1.02419
	NRG1	MO4	0.528313	0.973762	0.299479	0.890775	0.128511	0.518679	-0.886393	0.763739
	SLC34A2	MO1	-0.566898	0.507302	0.0915057	0.92059	1.0633	1.17861	-0.120518	0.866443
	CLSTN2	MO4	-0.146874	0.570891	0.555569	0.954744	0.640559	1.14218	-0.702351	0.82898
	COLEC12	MO1	-0.607523	0.746443	-0.201329	1.0454	1.0293	1.09354	0.191449	0.529646
	CD1C	MO2	-0.493466	0.791416	0.795086	0.469671	0.437728	0.996642	-0.420321	1.03427
	OR10J6P	MO3	0.336965	0.724688	0.498299	0.688432	-1.40369	0.735388	0.0648457	0.877527
	IGF2BP1	MO4	-0.352181	0.841173	-0.441523	0.965288	0.050204	0.932966	0.714962	0.864293
	ISL2	MO1	-0.697373	0.89328	-0.0900759	0.799679	0.44759	1.00009	0.540252	0.833982
	ZNF208	MO1	-0.611189	0.84637	-0.0872898	0.56676	0.423609	0.85285	0.46178	1.19518
	FCRL3	MO2	-0.433413	0.403725	1.06403	0.739043	0.249199	0.85647	-0.59886	0.96853
	CYP3A7	MO3	0.254705	0.794532	0.340032	0.983232	-1.28597	0.450686	0.215116	0.875818
	COL26A1	MO1	0.589578	0.805093	0.0201933	0.78005	-0.567724	0.931808	-0.295586	1.11987
	CELF5	MO3	0.054043	1.0569	-0.172016	0.707228	-0.659241	0.389633	0.485013	1.18104
	DMKN	MO1	-0.68732	0.982575	0.265774	0.759027	0.482206	0.988359	0.206455	0.887441
	UBXN10	MO1	0.707644	0.651574	0.00129046	0.858313	-0.677939	0.713743	-0.33736	1.14273
	SPATA18	MO2	-0.0976767	0.987644	0.640138	0.677364	0.284442	1.01445	-0.612222	0.894309
	BMP10	MO4	0.201507	1.0244	0.776213	1.12616	-0.495201	0.53463	-0.574243	0.455553
	C1orf106	MO1	-0.675414	0.840398	-0.0860457	0.839523	0.268666	0.928428	0.621124	0.912724
	IGFN1	MO1	-0.696984	0.66542	0.788176	1.10409	0.280339	1.04599	-0.10632	0.592653
	CCDC141	MO2	-0.398534	1.06199	0.667471	0.648751	0.165606	0.767863	-0.248253	1.04511
	PRICKLE2	MO1	-0.864801	0.809311	0.27494	0.639061	0.507595	1.03627	0.369785	0.880679
	CXCL1	MO1	-0.616675	0.772349	0.338313	0.625595	0.79741	1.06786	-0.118504	1.03672
	RHO	MO4	-0.270151	0.986309	0.101729	1.14742	-0.619245	0.596641	0.568736	0.787523
	S100P	MO4	-0.288875	0.847538	-0.261789	1.0106	-0.369118	0.681502	0.74731	0.958668
	NDST3	MO4	0.375078	0.820953	0.622474	0.941164	-0.363347	1.13776	-0.704926	0.564036
	RANBP3L	MO1	0.843592	0.562274	-0.02302	0.901807	-0.86412	0.974696	-0.347732	0.823411
	ADGRV1	MO3	0.246679	0.551097	-0.284565	0.644268	-1.11785	0.996334	0.653579	1.00452
	SPINK1	MO4	-0.473526	1.03596	-0.00837964	0.877476	-0.253058	0.76453	0.65616	0.879512
	BMPER	MO4	-0.0995042	1.03543	0.619829	0.97164	0.326797	0.570684	-0.618453	0.833489
	TMEM74	MO4	0.0340002	1.10189	-0.407824	0.803013	-0.578261	0.950036	0.657907	0.686341
	FREM1	MO1	-0.642357	0.691406	0.418855	0.711614	0.834864	0.95057	-0.18247	1.04428
	TRPV6	MO1	-0.603858	0.612113	0.235071	1.00313	0.755516	1.25388	-0.0190693	0.816214
	FBP1	MO1	0.592271	0.722791	0.45673	0.918414	-0.974165	0.942146	-0.425606	0.702185
	WNK2	MO1	-0.81945	0.743829	0.173125	0.91665	0.592872	0.994902	0.357543	0.801858
	MBL2	MO3	0.362204	0.552559	0.47835	0.516784	-1.67709	0.860859	0.219343	0.692438
	HEPACAM	MO3	0.462005	0.933756	0.38066	0.830206	-0.892082	0.478681	-0.273416	1.02657
	PKNOX2	MO2	-0.43943	0.610616	0.787343	0.659311	0.553821	0.923282	-0.540132	1.05386
	TMEM63C	MO1	-0.507441	0.595087	0.351877	0.666999	0.377081	1.01194	0.00746894	1.3439
	AMN	MO3	0.266979	1.12539	0.225489	0.749033	-1.098	0.720833	0.186808	0.776331
	SPIC	MO2	0.27656	0.831331	0.652143	0.779231	-0.626343	1.00973	-0.468904	0.926406
	RRAD	MO3	-0.528394	0.867906	0.409475	0.830101	1.03925	0.872478	-0.416789	0.702927
	CHRFAM7A	MO3	-0.537269	1.0886	0.118909	0.7282	0.966156	0.74936	-0.116634	0.822771
	NNMT	MO2	0.0100556	0.806905	0.703808	0.519723	-0.0617086	0.93221	-0.57177	1.19406
	ELFN2	MO3	0.253106	1.06628	0.144766	0.831808	-1.02965	0.390185	0.228975	0.974507
	C15orf48	MO3	-0.574194	0.912107	-0.0285817	0.854248	1.04372	0.827021	0.00096609	0.831992
	IGF2	MO2	-0.0708866	0.874488	0.690697	0.783971	-0.498768	0.6968	-0.213401	1.17919
	GPD1	MO3	0.519191	0.897767	0.114566	0.827165	-1.24398	0.757184	0.103856	0.759399
	VWCE	MO4	-0.101453	0.976293	-0.301548	0.532208	-0.824183	0.887623	0.857351	0.79882
	PBK	MO2	0.117626	0.926449	-0.781703	0.896543	0.0716447	1.13381	0.497954	0.693316
	SCARA5	MO2	-0.518533	0.910804	0.881365	0.595064	0.397461	1.06639	-0.443178	0.709268
	OR2B2	MO2	0.168613	0.981982	-0.661006	0.794408	-0.12435	1.03268	0.459421	0.90188
	MFSD2A	MO4	0.491361	1.0984	0.359127	1.01693	-0.317229	0.313933	-0.630849	0.754302
	SHOX2	MO1	-0.73948	0.662509	-0.197578	0.570442	0.969492	1.06204	0.3627	0.933326
	ATF5	MO3	-0.203776	1.03269	0.18539	0.866527	-0.696675	0.548615	0.474388	1.04036
	STK32A	MO1	-0.78644	0.628037	0.586116	0.729225	0.775631	0.994574	-0.137815	0.89721
	CTNND2	MO1	-0.61238	0.812931	0.0521019	0.957399	0.0971384	0.878569	0.540429	0.993413
	MYO7B	MO2	-0.284066	0.781433	0.611269	0.590126	-0.762968	0.889941	0.236472	1.17771
	SEMA3E	MO1	-0.552056	0.616993	-0.279652	0.712025	0.879259	1.17378	0.289808	1.01133
	KISS1	MO3	0.472033	0.747676	-0.314046	0.899959	-1.21802	0.414149	0.502117	0.851409
	HSD17B13	MO3	0.454709	1.13935	0.266024	0.876508	-0.981864	0.364151	-0.114447	0.791768
	SGCD	MO4	-0.218004	0.850445	0.491411	0.696318	0.77717	0.943248	-0.655097	0.919268
	GTSF1	MO1	-0.619455	0.662193	0.0411512	0.650597	0.422318	1.04375	0.362058	1.22743
	KCND3	MO4	0.542887	0.92842	0.503121	0.653967	-0.463172	0.810852	-0.719781	0.866242
	COL24A1	MO1	-0.852367	0.496557	0.0903239	0.568197	0.68447	0.720681	0.407528	1.23225
	KNDC1	MO2	-0.458833	0.806122	0.694651	0.857496	0.17057	0.938967	-0.21102	1.04318
	CYP4F22	MO3	0.148363	0.855633	0.155006	0.663372	-0.945283	0.837254	0.279633	1.17984
	GAP43	MO1	-0.625212	0.807811	-0.301426	0.690453	0.83542	1.16963	0.411432	0.7867
	SLC9C1	MO3	-0.465204	0.91519	0.0576384	0.768164	1.25486	0.762234	-0.313443	0.7593
	C2orf54	MO4	0.224463	0.786073	-0.249918	0.920404	-0.955996	1.14476	0.550342	0.708136
	FADS6	MO3	0.573377	1.14507	0.0175769	0.842177	-0.824604	0.565072	-0.122224	0.812668
	SAA1	MO2	0.164281	0.721177	0.679837	0.742385	-0.498084	1.11682	-0.451506	1.0408
	SLCO4C1	MO1	-0.659862	0.88042	0.118279	0.546228	-0.0551086	0.85692	0.625384	1.1099
	PIFO	MO1	-0.522678	0.683358	-0.140129	1.09321	0.557546	0.902483	0.333394	1.01451
	ZNF80	MO2	-0.478151	0.762554	0.987009	0.698604	0.263586	0.944294	-0.49505	0.816129
	SLC6A19	MO1	-0.470882	0.463283	0.0810046	1.03402	0.0872835	1.10321	0.373202	1.18249
	VWC2L	MO1	-0.628191	0.497773	0.520621	0.763043	0.877179	1.22297	-0.309234	0.865596
	TRAM1L1	MO1	-0.621335	0.76158	-0.197621	0.756313	0.455911	1.03278	0.546833	1.00705
	ZG16	MO3	0.549094	0.847463	0.058777	0.798116	-1.50904	0.251053	0.278915	0.668005
	UBE2C	MO4	-0.433976	0.782315	-0.560858	0.948052	0.455973	0.993412	0.65882	0.762436
	DSG4	MO1	0.831253	0.968267	-0.446933	0.697621	-0.564773	0.835008	-0.154058	0.813831
	KLHL38	MO4	-0.370507	0.823078	-0.453714	0.855683	0.131978	1.01439	0.695503	0.921986
	ACBD7	MO2	0.255418	0.7604	-0.841508	0.844682	0.149853	1.1349	0.357181	0.906777
	PRR18	MO3	0.174393	0.934011	0.207121	0.612355	-1.12692	0.941187	0.316984	0.951226
	KBTBD11	MO4	0.384688	1.00331	0.465642	0.693978	-0.18231	0.96086	-0.690331	0.867002
	FAM9B	MO3	0.254562	1.07275	0.30154	0.912274	-0.891736	0.42211	0.0114422	0.980242
	C8orf31	MO3	-0.514057	1.0833	0.399022	0.718804	0.74489	0.653506	-0.246343	0.930094
	SAMD12	MO1	-0.669631	0.879165	0.241713	0.697469	0.419024	0.972503	0.246242	1.06685
	C5orf46	MO3	-0.277087	0.940081	-0.116991	1.10023	1.01916	0.862066	-0.221111	0.668668
	C12orf42	MO2	-0.498554	0.86738	0.744761	0.875367	0.281967	0.990192	-0.278745	0.850708
	HTR1D	MO2	-0.0812847	0.881807	-0.507912	0.520474	-0.211998	0.894477	0.644273	1.19092
	ALOX15B	MO1	-0.600914	0.868246	0.210556	1.00634	0.824848	1.00596	-0.0429219	0.727282
	NRXN1	MO1	-0.54792	0.557861	0.236455	0.924438	0.769287	1.43654	-0.0872424	0.791185
	FAM71C	MO4	-0.448046	0.771897	-0.353035	0.67683	-0.11526	0.850445	0.839684	1.05638
	SLC25A41	MO1	0.682467	0.939071	-0.293538	1.06864	-0.35915	0.544412	-0.251593	0.911077
	TMIE	MO2	0.364649	0.751556	-0.687572	0.536938	-0.355455	0.547486	0.414827	1.33784
	PNMAL1	MO1	-0.628653	0.44255	0.287277	0.759358	0.998322	1.20071	-0.183093	0.964252
	LDOC1	MO1	-0.626841	0.743123	0.419605	0.649401	0.821044	0.927496	-0.191108	1.06822
	FAM153B	MO2	-0.422554	0.751141	0.616072	0.7445	0.449161	0.707871	-0.349476	1.21979
	B4GALNT4	MO1	-0.643681	0.540863	0.367805	1.1246	0.949864	1.00672	-0.206688	0.691439
	GLTPD2	MO3	0.354785	0.803988	0.361154	0.909396	-1.38524	0.850357	0.151641	0.586627
	NTM	MO3	-0.553008	0.81933	0.250023	0.757165	1.34923	0.566126	-0.441402	0.712628
	MAGEB17	MO2	0.295365	0.944711	-0.560181	0.498312	-0.0715806	0.835658	0.20897	1.28543
	PLCXD3	MO2	-0.498737	0.940728	0.684678	0.660178	0.598622	0.894399	-0.417475	0.875065
	FAM43B	MO4	-0.429843	0.710147	0.598912	0.748017	0.927025	1.16842	-0.613954	0.611936
	CTNNA3	MO4	0.490344	1.21506	0.332151	0.668188	-0.301256	0.628289	-0.616436	0.806973
	PLGLB1	MO3	0.499892	0.851911	0.550682	0.76037	-1.4949	0.433666	-0.0960251	0.550666
	SLC35F3	MO1	-0.625709	0.49783	0.265042	0.965419	0.948607	1.16758	-0.137455	0.844266
	ZNF730	MO1	-0.664218	0.740101	-0.337454	0.596387	0.722991	0.674348	0.55047	1.11964
	DUSP5P1	MO2	-0.289948	0.771444	-0.675316	0.741661	0.786525	1.04697	0.406549	0.917415
	KCNH8	MO1	-0.779767	0.689276	0.27244	0.852093	0.476385	0.687293	0.30135	1.12659
	NPW	MO3	0.0824256	0.889276	0.454747	1.02273	-0.867074	0.608553	0.0471629	1.01696
	TACSTD2	MO1	-0.666539	0.506734	0.52696	0.951431	0.968759	1.11485	-0.329305	0.658058
	POU3F2	MO4	-0.27362	0.696241	-0.576196	0.757449	-0.175401	0.915758	0.882308	0.966431
	DRD1	MO1	0.840352	0.699738	0.110673	0.555725	-0.667683	0.71957	-0.575833	1.06502
	NTF3	MO2	-0.119927	0.862	0.782244	0.654855	-0.0188713	1.16558	-0.527661	0.919275
	NAP1L3	MO3	-0.509664	0.745303	0.426885	0.581701	0.818969	0.61768	-0.319087	1.24904
	PCLO	MO1	-0.702892	0.733709	-0.159703	0.884312	0.74626	0.729654	0.426028	0.993223
	RGS7BP	MO2	-0.246257	0.917021	0.682095	0.593895	0.0591289	0.896973	-0.356688	1.16796
	MPPED1	MO3	0.392963	0.976234	0.184077	0.747142	-1.27366	0.472546	0.19512	0.873729
	MT1X	MO4	0.279531	0.847161	0.497016	0.860065	-0.033105	1.11118	-0.696108	0.848657
	PRAMEF10	MO3	0.417758	1.04351	0.0591195	1.14247	-0.669451	0.498601	-0.0872263	0.869022
	SAMD11	MO2	-0.332459	0.998437	0.70216	0.705509	0.477703	0.975824	-0.534375	0.777035
	ERC2	MO1	-0.62769	0.737381	0.0270161	0.597385	0.472832	0.643102	0.352412	1.34581
	ZCCHC16	MO3	0.119655	1.16668	0.0661122	0.85677	-0.67314	0.593084	0.222051	1.00955
	DMBT1	MO1	-0.678435	0.317227	-0.015825	1.19515	0.380578	0.999889	0.497461	0.939719
	PLA2G2A	MO2	-0.305983	0.944761	0.848937	0.660787	-0.100324	0.935709	-0.340119	0.970049
	IDO2	MO4	0.540883	1.11011	0.462507	0.878304	-0.516542	0.616405	-0.651133	0.579003
	SPATA41	MO3	0.658536	1.0559	-0.0298948	0.609097	-1.13194	0.664255	0.0131096	0.774971
	ZFP92	MO1	-0.680106	0.884423	0.560031	0.711557	0.668529	0.817932	-0.163033	0.944674
	MYBPC1	MO2	0.282913	1.10424	-0.604372	0.526714	-0.0938107	1.46314	0.272944	0.613013
	HRCT1	MO1	0.705806	1.01193	-0.296605	0.668674	-0.410367	0.871836	-0.242762	0.969216
	HSH2D	MO2	-0.508222	0.805306	0.916552	0.645375	0.45748	0.996793	-0.519924	0.754384
	SULT1A2	MO3	0.575694	0.862636	0.372546	0.598469	-1.39327	0.570036	-0.085181	0.796484
	RP11-366L20.2	MO1	-0.586319	0.715544	-0.295719	0.540462	0.806264	1.06814	0.383237	1.07831
	ADAMTSL2	MO2	-0.161543	1.0818	0.783223	0.852231	-0.148246	0.604011	-0.407172	0.900419
	UGT2B17	MO1	0.736782	1.02798	0.0116771	0.700778	-0.566076	0.731621	-0.443901	0.886489
	DLGAP2	MO4	0.186373	1.03944	0.576262	0.881285	0.144039	0.761377	-0.771938	0.727169
	EPS8L3	MO4	-0.306476	0.904501	-0.28904	1.20922	0.0198504	0.984095	0.555574	0.688953
	EGFL6	MO1	-0.60173	0.685277	-0.0198616	0.782778	1.085	1.27823	-0.00230167	0.72889
	RORB	MO2	-0.519358	0.710494	0.885255	0.736805	0.381607	0.739175	-0.436105	1.01747
	RNU5F-1	MO1	-0.567212	0.788679	-0.347313	0.600394	0.831287	1.14521	0.392016	0.923171
	RNU5E-4P	MO1	-0.55724	0.680659	-0.550516	0.74721	0.797782	0.883417	0.574372	0.926444
	HIST2H3A	MO4	-0.541236	1.05879	-0.233576	0.872036	0.284281	1.03993	0.596268	0.622228
	RP11-261N11.8	MO4	0.6149	1.05617	0.512328	0.629058	-0.748195	0.709242	-0.632207	0.637098
	PSORS1C1	MO3	-0.469361	0.8592	0.0867421	1.01947	1.19177	0.668271	-0.295964	0.693735
	FAM83A-AS1	MO3	0.411724	1.17875	0.260477	1.05555	-0.606363	0.463997	-0.289898	0.733041
	MUC12	MO2	-0.467723	0.943185	0.768779	0.599612	0.416138	0.787737	-0.412036	0.987147
	AL592528.1	MO2	-0.453225	0.760527	0.729926	0.73041	0.594099	1.1794	-0.501011	0.759787
	RP11-89H19.1	MO3	-0.524481	0.853927	0.166783	0.927831	1.04379	0.843804	-0.217336	0.812464
	SLCO1B7	MO3	0.393388	1.13327	0.376368	0.815958	-0.832688	0.689339	-0.233357	0.80678
	FAM99B	MO3	0.224199	0.805235	0.320165	0.875133	-1.42737	0.268202	0.348873	0.836846
	FAM99A	MO3	0.276648	1.04403	0.525364	0.681109	-1.41693	0.346319	0.113116	0.641167
	TRIM71	MO4	-0.484735	0.892031	-0.285956	0.838309	-0.266806	0.925317	0.912118	0.672984
	XKR4	MO1	-0.471446	0.518101	0.291414	1.049	0.742676	1.32831	-0.198288	0.830346
	IGLV4-60	MO2	-0.370233	0.700927	0.858657	1.00128	0.175927	1.09946	-0.44667	0.727721
	IGLV3-21	MO2	-0.519336	0.764932	0.886954	0.636162	0.513455	0.975921	-0.516681	0.820952
	TRGV4	MO2	-0.475833	0.624132	0.839662	0.758596	0.460983	1.05465	-0.490677	0.907886
	TRGV3	MO2	-0.38357	0.786053	0.942877	0.597459	0.248985	0.913736	-0.548088	0.940106
	IGHD	MO2	-0.477322	0.694172	1.06896	0.864343	0.0625856	0.803194	-0.444981	0.797875
	IGHV1-2	MO2	-0.502879	0.703781	0.832247	0.733067	0.50202	1.07058	-0.4806	0.832208
	RP1-29C18.10	MO3	-0.448472	0.96349	0.587891	0.840836	0.856059	0.595485	-0.542447	0.741366
	LPAL2	MO3	0.34911	1.17736	0.318716	0.697743	-1.02095	0.56321	-0.0249054	0.833227
	RP3-352A20.1	MO3	0.549043	1.04948	0.174159	0.945322	-0.792971	0.719128	-0.248747	0.773096
	RPSAP46	MO4	0.129695	0.949781	-0.602587	0.858805	-0.679437	0.620634	0.783682	0.745924
	KRT222	MO3	0.245748	1.03482	-0.149789	0.670631	-0.830532	0.607532	0.367604	1.11679
	LCNL1	MO2	-0.520271	0.836145	0.864701	0.848635	-0.0269337	0.868142	-0.172551	0.923507
	MEG3	MO1	-0.533726	0.728	0.430707	0.616307	0.575943	1.05651	-0.151255	1.18034
	CPEB1	MO1	-0.473111	0.518809	0.365229	1.02922	0.40491	1.17553	-0.0566242	1.08744
	FER1L6	MO4	-0.470574	0.873417	-0.057892	1.22195	-0.164905	0.666014	0.642254	0.784373
	APOC1P1	MO3	0.439606	0.613373	0.320762	0.941775	-1.41806	0.81249	0.116605	0.71865
	EVPLL	MO3	0.469736	1.03938	-0.233332	0.860555	-0.715375	0.541887	0.134334	1.03246
	AMD1P4	MO1	0.602932	0.795782	0.178787	0.784609	-0.860403	0.825816	-0.268805	1.03814
	RP11-313J2.1	MO1	-0.611613	0.82619	-0.329559	0.461818	0.591472	0.688528	0.567436	1.17834
	ANKRD20A11P	MO2	-0.406478	0.884278	1.03293	0.71022	0.0189353	0.741504	-0.462552	0.838266
	GCGR	MO3	0.529826	0.860324	0.374518	0.712232	-1.24971	0.60301	-0.124831	0.881033
	RP11-364B6.2	MO4	-0.367064	0.773768	-0.398374	0.754182	-0.104101	1.06853	0.786495	0.955232
	FAM8A6P	MO2	0.230987	0.992785	-0.541108	0.449541	-0.295552	0.672238	0.394737	1.27363
	TDRD15	MO3	0.230554	0.892615	0.525113	0.720271	-1.13291	0.63591	-0.00868253	1.00286
	CACYBPP3	MO4	-0.43501	0.845668	-0.442784	0.801177	-0.1218	0.917681	0.906207	0.769623
	FAM19A5	MO3	-0.33685	1.14774	0.341216	1.12351	0.627557	0.474096	-0.312876	0.685915
	HEPN1	MO3	0.424058	1.15362	0.0620913	0.974638	-0.628572	0.495128	-0.120895	0.906477
	RNU2-36P	MO1	0.751188	1.12875	-0.400578	0.669589	-0.437395	0.773485	-0.185819	0.801299
	LINC01767	MO3	0.49039	0.777625	-0.260158	1.06172	-0.95548	0.655862	0.279513	0.900871
	AC104809.2	MO3	0.170632	1.16597	0.259033	0.750471	-0.63619	0.544028	-0.0176274	1.09852
	ARSEP1	MO3	0.540887	0.993656	-0.391344	0.812644	-0.925951	0.462293	0.320283	0.895848
	INHBA-AS1	MO4	-0.0142906	1.11539	-0.519742	0.592669	-0.300251	0.914438	0.636936	0.903442
	RP11-191L9.4	MO4	-0.450226	0.778364	-0.351838	0.810762	0.158487	1.10455	0.676707	0.949351
	C4BPAP1	MO3	0.513105	1.05711	0.0644899	0.994587	-0.699109	0.626932	-0.174112	0.871438
	RP1-293L8.2	MO1	0.629608	0.936687	-0.281784	0.847462	-0.384757	0.98504	-0.190718	0.94895
	LINC00365	MO3	0.586783	1.0225	-0.185885	0.805229	-0.831365	0.671945	0.0406991	0.934816
	AC025165.8	MO1	-0.57315	0.851338	0.337555	0.641439	0.768918	1.02748	-0.146465	1.02467
	AC007182.6	MO3	0.353257	0.936361	0.388253	1.0164	-0.865876	0.678787	-0.181409	0.889377
	LVCAT5	MO4	-0.262747	0.89706	-0.53163	0.852746	-0.0641864	0.965041	0.766281	0.826498
	RP11-2L8.1	MO3	0.512856	1.02782	0.41574	0.899789	-0.876325	0.431675	-0.366083	0.811446
	GAS1RR	MO4	-0.217964	1.00537	0.47419	0.803622	0.619712	1.16738	-0.546026	0.651691
	SMARCE1P2	MO2	-0.211893	0.793069	-0.596998	0.661789	0.290659	1.11709	0.555541	1.06372
	RP11-128M1.1	MO2	0.174163	0.795014	-0.862071	0.704617	-0.138874	0.955523	0.633214	0.94174
	NPM1P11	MO4	0.503195	1.14646	0.477128	0.858669	-0.342039	0.545282	-0.728691	0.581905
	LINC00511	MO1	-0.746914	0.57921	-0.321925	0.949431	0.91425	0.869256	0.509346	0.756019
	TRGC2	MO2	-0.535686	0.842303	1.02089	0.468822	0.275251	0.908263	-0.470436	0.831622
	RP11-563D10.1	MO3	0.228907	1.09283	0.182471	0.84497	-0.871332	0.49206	0.127346	1.02408
	NBPF13P	MO3	0.591882	1.02688	0.300259	0.660661	-0.760353	0.455797	-0.420484	1.00729
	FAM155A-IT1	MO1	-0.506123	0.606306	0.170094	0.817662	0.547502	1.27741	0.0583481	1.1113
	AP006285.6	MO3	0.121551	0.978467	0.0197594	0.824607	-1.18938	0.306582	0.569204	0.863475
	LINC00355	MO4	-0.285947	0.933894	-0.552199	0.930867	-0.00432266	0.898499	0.772208	0.724939
	RP1-153P14.5	MO2	-0.0383196	0.900707	0.822851	1.05759	-0.214753	0.82745	-0.530336	0.711833
	RP11-268G12.1	MO4	-0.493702	0.871066	-0.30113	0.908048	0.143413	0.988633	0.6883	0.842885
	TPRG1-AS2	MO1	0.579577	0.802222	0.284295	0.809399	-0.691596	0.842472	-0.43525	1.02297
	BANF1P2	MO1	0.7135	1.01041	-0.0638681	0.828171	-0.7071	0.751164	-0.270627	0.83275
	NCAPD2P1	MO4	-0.244083	0.877984	-0.427314	0.766126	-0.33867	1.01433	0.822707	0.846221
	AC004160.4	MO4	0.444743	1.13501	0.317734	0.840757	-0.296945	0.944173	-0.558887	0.686102
	RP5-828H9.1	MO1	-0.531336	0.732822	-0.135125	0.703664	0.085387	1.10747	0.621527	1.09529
	RP4-781K5.6	MO3	0.333704	0.661018	0.096155	0.766354	-1.1023	0.505212	0.22926	1.25507
	CYP4F60P	MO3	0.46761	1.11379	0.00115083	0.85889	-0.740455	0.539223	-0.0476962	0.972551
	AC022816.2	MO3	0.365905	0.640395	0.449478	0.588899	-1.4801	0.493794	0.121802	1.01918
	RP11-478K15.6	MO1	0.654534	0.762436	-0.14736	0.892058	-0.813259	0.94158	-0.0740488	0.959086
	RP11-740C1.2	MO3	0.293318	1.05333	0.10819	0.832476	-1.36685	0.171052	0.420168	0.625923
	ZNF826P	MO1	-0.802966	0.740201	-0.152341	0.55634	0.607053	0.53239	0.608372	1.12888
	RP11-436K8.1	MO1	-0.762442	0.669543	-0.0569537	0.817577	0.444855	0.987649	0.582062	0.951339
	LINC01750	MO4	0.627327	1.01323	0.358133	0.57584	-0.419897	0.884886	-0.711168	0.790499
	AP006285.7	MO3	0.0671553	1.1619	0.328225	0.663944	-0.943664	0.220375	0.216694	1.04784
	RP11-227H15.5	MO1	-0.512768	0.621227	0.204889	0.93238	0.0645532	1.17682	0.325519	1.11765
	RP11-14N7.2	MO4	-0.470718	0.737636	-0.49025	0.586778	0.310713	0.933942	0.724539	1.09105
	RP4-669P10.16	MO3	0.438452	0.874454	0.172295	0.871273	-1.31572	0.673149	0.182606	0.746725
	GAPDHP48	MO2	0.213658	0.796842	0.779969	0.867871	-0.586936	1.01564	-0.535153	0.786083
	LINC01762	MO2	0.0181326	1.13216	-0.687679	0.639408	0.157411	0.684974	0.471041	0.996855
	TRGV2	MO2	-0.405008	0.852214	0.871285	0.613763	0.226358	0.935983	-0.451149	0.967228
	RNFT1P2	MO3	0.543131	0.930827	-0.261398	1.01091	-0.935522	0.862178	0.213214	0.663928
	AC104809.4	MO3	0.0223585	1.27887	0.513433	0.885306	-0.680394	0.557332	-0.0516577	0.733843
	RP3-467K16.2	MO3	-0.206309	0.997526	-0.202066	0.832881	0.905591	0.730195	-0.154975	1.03174
	AC010091.1	MO4	-0.429917	0.723183	-0.462593	0.526368	0.278739	1.46592	0.677373	0.822085
	AC009963.3	MO3	0.400498	0.868616	0.403611	0.797455	-1.28519	0.413271	0.00752141	0.914707
	TWIST2	MO4	-0.360409	0.579278	0.587637	1.03779	0.781766	1.3024	-0.590122	0.429255
	AC026904.1	MO4	0.536462	1.11775	-0.040862	0.797648	0.262119	1.01807	-0.685823	0.567923
	RP11-364P22.1	MO3	0.349628	1.17115	-0.045854	0.805508	-0.676754	0.553166	0.0779182	1.01568
	CICP13	MO2	0.327636	1.05372	-0.605544	0.698027	-0.33627	0.689272	0.372456	1.05512
	RP11-119H12.4	MO1	-0.789554	0.505541	-0.0271688	0.931914	0.666765	1.01894	0.452066	0.918992
	GXYLT1P6	MO3	0.416101	1.0808	-0.197745	0.80786	-0.841039	0.354682	0.2358	1.02368
	CNN2P3	MO3	0.392459	1.11847	-0.1191	0.825979	-0.705597	0.432713	0.112511	1.05884
	RP11-297K7.1	MO1	0.704015	0.71536	0.0350267	0.905356	-0.614285	0.92797	-0.400417	0.973707
	RP1-287H17.1	MO2	0.177654	1.04559	-0.504479	0.435462	-0.38182	0.639614	0.471362	1.22299
	ARHGEF38	MO1	-0.517211	0.521605	0.224219	0.936803	0.565425	1.51428	0.0132304	0.857815
	RP11-472F14.4	MO3	0.465668	0.891233	-0.0150339	1.04815	-1.11408	0.851763	0.192274	0.622584
	TUSC8	MO3	0.495449	0.89087	0.0149227	0.550498	-1.30278	0.755934	0.248763	0.895288
	AC007386.2	MO2	-0.4184	0.704009	0.714114	0.86128	0.243024	1.2009	-0.313491	0.927222
	RP11-624M8.1	MO1	0.69121	0.971033	-0.149588	0.900097	-0.563496	0.689738	-0.260523	0.928059
	LINC01370	MO4	-0.468022	0.801842	0.192065	1.00978	-0.564607	0.670483	0.666932	0.944039
	NFYAP1	MO4	-0.296966	0.911128	-0.552892	0.906481	-0.0337132	0.939021	0.802	0.711702
	KCNMB2-AS1	MO4	-0.556319	0.857574	-0.400877	0.539508	0.168613	1.09683	0.823713	0.835347
	ARMC4P1	MO1	0.671401	0.932918	-0.287606	0.968296	-0.252455	0.891079	-0.309033	0.867851
	RP11-495P10.5	MO2	0.10019	1.02028	-0.757274	0.560732	-0.20042	0.667775	0.658735	1.00327
	TCAM1P	MO3	-0.122627	0.659009	-0.181221	0.73339	-0.536646	0.418851	0.604784	1.41669
	SAMMSON	MO1	-0.526536	0.690143	-0.463033	0.579696	0.737428	1.19771	0.503985	0.952703
	RP11-553L6.3	MO2	-0.406	0.668556	0.924414	0.955216	0.104634	1.06539	-0.422232	0.770859
	RP11-384C12.1	MO3	0.552605	0.904383	0.116107	0.99257	-0.755693	0.620501	-0.225511	0.976878
	TM4SF1-AS1	MO2	0.204642	0.964306	-0.677323	0.829517	-0.190622	1.0379	0.475224	0.855689
	IGKV1-8	MO2	-0.488219	0.837483	0.980135	0.747453	0.268142	0.897482	-0.48137	0.737681
	PRICKLE2-AS1	MO1	-0.688809	0.991061	0.253131	0.839414	0.584622	0.782976	0.157315	0.90871
	UGT1A9	MO3	0.533473	1.02861	-0.0360379	0.687248	-1.03048	0.878049	0.0887725	0.824067
	TDGF1	MO4	0.147108	0.983923	-0.438422	0.83166	-0.740019	0.697705	0.662207	0.863063
	RP11-553L6.2	MO2	-0.354602	0.774726	0.886877	1.01352	0.234244	0.825613	-0.52206	0.758847
	UGT1A10	MO2	-0.122808	0.934529	-0.618272	0.423841	0.4359	1.30167	0.392939	0.968931
	IGKV1-12	MO2	-0.557752	0.861312	0.909005	0.686615	0.547861	0.800474	-0.515732	0.728021
	AOX2P	MO3	0.509382	1.05566	0.212614	0.734369	-0.902992	0.512467	-0.173778	0.989098
	PTCHD4	MO4	0.487735	0.900551	0.250307	0.761965	-0.215439	1.20391	-0.595619	0.853299
	DRAIC	MO1	0.573893	0.714988	0.120671	0.977703	-0.9196	0.971879	-0.153398	0.897623
	RP11-410D17.2	MO3	0.460074	1.09161	0.0693075	0.894797	-0.814319	0.466699	-0.0533971	0.957529
	CTD-2506J14.1	MO2	-0.420057	0.794826	0.928022	1.05062	0.118201	0.811801	-0.41868	0.704688
	RP11-650J17.1	MO1	-0.608293	0.737637	0.00655279	0.728919	0.694874	1.05108	0.216214	1.09938
	LINC01085	MO2	0.269571	1.22962	-0.680084	0.623369	-0.000550018	1.08296	0.295352	0.669222
	RP11-375N15.1	MO3	0.293563	0.926834	0.293821	0.788169	-1.21124	0.783856	0.168755	0.848195
	RP13-560N11.1	MO3	0.476924	1.05976	0.206434	0.967088	-0.800724	0.70923	-0.195805	0.797341
	LINC00939	MO3	0.304563	0.947329	0.145587	0.654604	-1.51205	0.584722	0.463692	0.579941
	RP11-575F12.1	MO4	-0.116715	1.00231	-0.531371	0.615677	-0.353219	0.885202	0.786147	0.896762
	LINC02198	MO1	0.638247	0.831789	-0.306492	0.65844	-0.97345	0.998504	0.174429	0.892291
	RP13-497K6.1	MO3	0.615649	1.07293	0.0716029	0.957488	-0.887611	0.425417	-0.174727	0.76797
	CTC-537E7.1	MO1	0.697058	0.796622	0.0374141	1.12998	-0.670838	0.771657	-0.36121	0.764021
	LINC00942	MO2	-0.101642	1.11932	-0.508337	0.50067	0.568215	1.23035	0.197882	0.858783
	RP11-622A1.1	MO3	0.277495	1.02858	0.507035	0.999011	-0.82067	0.50336	-0.229947	0.857111
	RP11-380P13.1	MO3	0.580915	1.08366	0.287577	0.819614	-0.8603	0.499289	-0.338221	0.806598
	RP11-381K20.2	MO2	-0.545042	0.882589	0.863886	0.384854	0.583986	0.85014	-0.512401	0.883523
	ZBED1P1	MO3	0.534025	1.19706	0.174166	0.872758	-0.784143	0.302907	-0.238281	0.798875
	CTD-2005D20.1	MO2	0.515289	1.01045	-0.527665	0.55803	-0.554564	1.07072	0.240201	0.912856
	LINC00923	MO1	-0.553455	0.786618	0.0153355	0.78254	0.247401	0.991113	0.419652	1.15458
	FAM90A25P	MO4	-0.118176	0.94562	0.311418	1.00133	0.843238	0.869911	-0.646563	0.645381
	RP11-501C14.7	MO4	-0.252743	0.619568	-0.38962	0.877876	-0.214501	1.005	0.725257	1.09755
	RP11-774D14.1	MO4	-0.0508315	0.976846	-0.539598	0.656111	-0.341188	0.66966	0.716744	1.06176
	RP11-136O12.2	MO3	0.0638875	0.874645	-0.0742347	0.660439	-0.989883	0.471309	0.589947	1.15574
	HOXA10	MO4	-0.550678	0.884853	-0.482048	0.789974	0.299467	0.736492	0.808273	0.82489
	LINC01847	MO3	0.390593	1.21618	0.275275	0.749616	-0.82769	0.63611	-0.147493	0.821692
	C1orf210	MO3	0.386639	0.804316	0.00671081	0.656803	-1.23559	0.996086	0.329682	0.876927
	CTB-78F1.2	MO3	0.354381	1.15323	-0.0283119	0.940282	-0.882201	0.26992	0.181286	0.882766
	RP11-875O11.3	MO4	-0.483211	0.75893	-0.302304	0.871046	0.0783613	1.08321	0.717312	0.90649
	COX6B1P4	MO3	0.486428	0.836618	0.267186	0.935361	-1.05707	0.72977	-0.103618	0.898506
	LINC01419	MO4	-0.211047	0.862939	-0.565959	0.811413	-0.15333	0.717932	0.794663	0.98969
	RP11-136K7.3	MO3	0.0509411	1.10635	0.313221	0.812144	-0.779828	0.511741	0.148171	1.06689
	CTB-78F1.1	MO3	0.457273	1.11224	0.108486	0.784747	-1.01505	0.393118	0.0366812	0.909692
	RP11-115J16.1	MO3	0.400146	0.898129	0.241055	0.786306	-1.11102	0.901034	0.041562	0.883985
	RP11-115J16.2	MO3	0.44178	0.988216	0.312294	0.844908	-0.965781	0.560489	-0.14985	0.95125
	AF131215.4	MO3	-0.48313	0.903688	0.675652	0.921007	0.701319	0.574479	-0.487809	0.799374
	INMT-MINDY4	MO2	-0.179397	0.965195	0.661541	0.782038	-0.162067	1.05484	-0.276702	0.983575
	RP11-326C3.2	MO2	-0.45548	1.20468	0.774674	0.813801	0.282193	0.545275	-0.349535	0.654943
	RP11-627G23.1	MO3	0.526062	0.887669	0.211994	0.613472	-1.12044	1.02605	-0.0602963	0.856121
	KLRC4-KLRK1	MO2	-0.39323	0.805081	0.792802	0.608378	0.529332	0.949198	-0.578589	0.923786
	RP11-459D22.1	MO1	0.570444	0.720418	0.061493	0.950912	-0.780872	0.978182	-0.182712	0.993249
	A2MP1	MO2	0.186893	0.831796	0.632884	0.629582	-0.507677	1.35886	-0.429583	0.863969
	NLRP9P1	MO3	0.223718	1.20167	0.121329	0.8874	-0.971409	0.513725	0.244812	0.753718
	CYP2B7P	MO3	0.500612	0.983285	0.347145	0.855173	-1.12336	0.348629	-0.146703	0.850381
	RP11-169D4.2	MO2	-0.147786	0.95056	0.718722	0.754261	0.209291	0.902045	-0.581313	0.927682
	RP11-545J16.1	MO3	0.457126	1.12102	0.336531	0.79235	-0.742654	0.637565	-0.320441	0.86949
	RP11-328C8.4	MO3	-0.497456	0.868218	0.262494	0.884714	1.01888	0.851463	-0.312117	0.816018
	RP11-767I20.1	MO2	-0.0478222	0.939162	0.875991	1.16543	-0.519639	0.509053	-0.382596	0.628959
	RP11-267D19.2	MO3	0.532092	1.00436	0.267915	1.10249	-0.832401	0.498405	-0.286984	0.707749
	RP11-150C16.1	MO1	0.607591	0.745414	-0.428498	0.721581	0.136972	1.23659	-0.35593	1.0027
	RP11-256L6.3	MO3	-0.0639642	1.07083	0.446901	0.950326	-0.966916	0.470554	0.267447	0.828758
	RP11-497G19.1	MO4	0.0616527	0.960635	-0.435327	0.829745	-0.634266	0.713466	0.685852	0.92883
	RP11-274M17.1	MO2	-0.207004	0.977511	-0.600176	0.548874	0.177936	1.12913	0.620743	0.9158
	RP11-168L7.1	MO3	0.650076	1.04442	-0.140621	0.707965	-0.988945	0.217911	0.030315	0.964546
	DIO3OS	MO2	-0.129662	1.11863	0.575233	0.616104	0.209197	1.0325	-0.478321	0.891313
	RP11-371E8.2	MO1	0.634505	0.950584	-0.220865	0.915658	-0.578348	0.540286	-0.131485	1.04273
	RP11-300J18.1	MO3	0.135824	1.17124	0.341244	1.02161	-0.699493	0.549113	-0.0129769	0.836865
	LINC01146	MO3	0.170619	1.167	0.551016	0.708801	-1.11214	0.482157	0.019771	0.744934
	RP11-253M7.3	MO2	-0.0490763	0.954612	-0.722972	0.48502	0.309688	1.13292	0.480243	0.978508
	CTD-2555C10.3	MO4	-0.327498	1.05436	-0.492718	0.679589	-0.0613057	0.545537	0.799467	0.943001
	CTD-2240J17.1	MO1	0.689407	0.80746	0.291324	0.682721	-0.701101	0.730861	-0.550842	1.00619
	MTND5P32	MO1	0.666466	0.641052	0.0430729	0.803653	-1.00184	1.05506	-0.1353	0.93
	RP11-210M15.2	MO1	-0.609884	0.789324	-0.111847	0.83895	0.878418	1.06984	0.208398	0.874672
	RP11-382A20.5	MO1	0.812293	0.731207	0.107635	0.823885	-0.766672	0.797205	-0.484395	0.878272
	LYPD8	MO4	-0.40582	0.842591	-0.398899	0.643157	-0.0888555	0.938605	0.818488	0.995645
	TGFBR3L	MO3	0.391261	1.18799	0.220406	0.922046	-0.896408	0.588446	-0.0603247	0.71104
	RP11-375I20.6	MO1	0.68061	0.902134	-0.130402	0.963567	-0.30283	1.06884	-0.422101	0.747634
	RP11-747H7.3	MO2	-0.453127	0.857328	0.772581	0.55759	0.284237	1.0916	-0.351453	0.981917
	LINC02128	MO3	0.364042	1.14207	0.0347115	0.759545	-0.775117	0.326214	0.0533215	1.08682
	LINC02187	MO3	0.506189	0.861628	-0.311667	0.888934	-0.823724	0.581567	0.227654	1.06567
	RP11-963H4.3	MO3	0.592092	1.03558	0.243699	0.801462	-0.826806	0.555013	-0.332757	0.891368
	RP11-498C9.13	MO2	-0.337944	0.881071	-0.594661	0.657069	0.387799	1.00229	0.627624	0.957604
	AKR1C8P	MO1	0.753433	0.51712	-0.0329109	0.774138	-0.914475	1.12124	-0.214445	0.955312
	CTD-2015H3.1	MO2	0.387269	1.11379	-0.69533	0.495848	-0.444405	0.56125	0.451041	0.999558
	ANXA8L1	MO4	-0.436666	0.705691	0.377777	0.965963	1.04708	1.22676	-0.490856	0.407221
	TUFMP1	MO2	0.135099	1.2058	-0.631137	0.349058	-0.183398	0.832365	0.504651	0.965139
	CYP4F35P	MO2	-0.353148	0.877213	0.868332	0.879074	0.0711782	1.00545	-0.409983	0.770027
	RP11-484N16.1	MO3	0.335962	0.988559	0.366339	0.824264	-1.06666	0.562618	-0.0241525	0.939931
	FXYD1	MO3	0.457949	1.10003	0.195187	0.636455	-1.13627	0.669127	0.035008	0.821515
	AC079466.1	MO4	-0.390018	0.798096	-0.0097953	1.01082	-0.559668	0.583692	0.753645	0.969285
	SMUG1P1	MO3	0.442049	1.08338	0.502067	0.995046	-0.886786	0.190173	-0.358837	0.683856
	CTD-2526M8.2	MO3	0.326784	0.968161	0.205343	0.834487	-1.09815	0.216222	0.141225	1.04548
	SNX6P1	MO1	-0.58819	0.719437	-0.240217	0.663784	0.563137	1.00275	0.483902	1.11928
	GABRQ	MO2	-0.111173	0.768932	-0.61874	0.521782	0.0188572	1.38913	0.631346	0.941672
	BNIP3P22	MO1	-0.66372	0.677791	-0.278196	0.821659	0.562905	0.982136	0.595629	0.944095
	AC005339.2	MO3	0.191012	1.09654	-0.12491	0.904298	-0.870017	0.773811	0.427621	0.778308
	RP3-431P23.5	MO1	0.645046	1.00345	-0.243617	0.820218	-0.713927	0.719755	-0.0418674	0.931919
	BNIP3P39	MO2	-0.293723	1.09154	-0.501128	0.468334	0.132554	0.833239	0.654836	1.0041
	AP001172.3	MO3	0.534498	1.11288	0.15552	0.937461	-0.928491	0.422239	-0.13632	0.763654
	BUD13P1	MO4	-0.206204	0.802831	0.626643	0.985406	0.492131	1.2776	-0.611411	0.4956
	MMP28	MO3	-0.43534	0.58521	0.320929	0.773742	1.24603	0.693813	-0.563303	0.933819
	RP11-710C12.1	MO4	-0.206615	0.854893	0.486459	0.921955	0.880898	0.975146	-0.725083	0.541783
	RP11-1259L22.2	MO1	0.822704	1.14833	-0.0833256	0.760517	-0.574513	0.631646	-0.448305	0.592582
	SNX29P2	MO2	0.273974	0.96857	0.548564	0.561219	-0.497487	1.01037	-0.45546	1.03002
	RP11-471M2.3	MO4	-0.295512	0.935773	-0.474743	0.830469	0.108334	1.0933	0.648819	0.829647
	LINC01607	MO2	0.374604	1.10165	-0.704436	0.62283	-0.36982	0.816736	0.427328	0.873799
	CTD-2325A15.5	MO3	0.152218	1.03921	-0.183011	0.92111	-0.712652	0.560539	0.423322	1.01657
	LINC02084	MO2	-0.52062	0.74896	0.798461	0.675538	0.516989	0.94519	-0.442234	0.946002
	CD24	MO4	-0.486672	1.05158	-0.359166	0.867841	0.337467	1.12998	0.613816	0.498356
	DGCR9	MO1	0.715877	1.01621	-0.321944	0.60066	-0.286922	0.844513	-0.305865	1.00905
	AC006946.16	MO1	-0.767378	0.452544	-0.100391	0.683872	0.634349	1.04769	0.51047	1.0947
	CTA-384D8.34	MO2	-0.42995	0.700711	0.761075	0.796016	0.50809	0.996134	-0.50032	0.92604
	RP11-405M12.4	MO2	-0.227606	0.926211	0.705476	0.847897	0.148854	1.14447	-0.449981	0.796954
	CBSL	MO3	0.473058	0.823029	0.391596	1.01095	-0.91466	0.758782	-0.280772	0.85362
	LINC01297	MO1	-0.62645	0.371468	-0.0546235	0.689062	-0.0539272	0.899255	0.736559	1.26846
	RP11-164O23.8	MO1	0.655381	0.745653	0.15391	0.847864	-0.997844	0.947128	-0.220267	0.863565
	CCL4L2	MO2	-0.548345	0.865683	0.702804	0.547372	0.736799	1.0012	-0.463701	0.81646
	CH17-360D5.2	MO4	-0.277542	0.958356	0.40508	0.973537	0.682283	1.23823	-0.462268	0.477624
	C10orf142	MO2	-0.409776	0.805668	0.8651	0.790809	-0.359518	0.918585	-0.0893597	0.99394
	RP11-15E1.6	MO3	0.372897	0.969611	0.0211706	0.7561	-0.989807	0.553389	0.184347	1.08379
	RP11-89H19.2	MO4	0.00361658	1.07196	-0.451785	0.781044	-0.407654	0.903454	0.624813	0.858604
	RP13-977E11.1	MO3	0.543891	0.985982	-0.0969451	0.69536	-1.09153	0.144877	0.166235	1.03537
	IGKV1D-12	MO2	-0.413723	0.699215	0.863543	0.964176	0.267968	1.07792	-0.460383	0.732495
	RP11-349F21.3	MO3	0.204272	0.759448	0.375573	1.1089	-0.974916	0.915191	0.051226	0.853624
	CTA-345G4.1	MO2	-0.557778	0.818914	0.90924	0.838245	0.378353	0.96575	-0.414199	0.66289
	CTA-113A6.2	MO2	-0.500299	0.793137	0.856441	0.868577	0.391159	1.03698	-0.437357	0.693276
	RP4-570O12.3	MO1	-0.634908	0.384417	-0.00363215	0.640893	0.244344	1.04951	0.523134	1.31191
	LINC01666	MO4	-0.228499	0.675377	-0.387257	0.833004	-0.340855	1.03645	0.773605	1.02467
	CTD-2619J13.5	MO3	0.322925	0.894841	0.451192	0.668911	-1.2429	0.562079	0.023156	0.977425
	RP11-467L19.14	MO3	-0.120817	0.783188	-0.206664	0.727053	-0.578237	0.45001	0.649464	1.3092
	CTA-280A3.2	MO1	-0.578277	0.84432	-0.178391	0.753675	0.39864	0.941115	0.519639	1.05233
	RP11-586K12.2	MO2	-0.102265	0.745812	-0.623219	0.559094	0.124892	1.25091	0.562179	1.08411
	RP11-586K12.1	MO2	-0.200562	0.85374	-0.582069	0.419929	0.246765	1.26583	0.557289	1.03693
	RP11-286N22.16	MO3	0.482221	1.0827	0.10561	0.894448	-1.01632	0.758017	0.0136893	0.68681
	RP11-513O13.1	MO1	0.679637	1.09083	-0.166989	0.895736	-0.211516	0.61964	-0.444768	0.842101
	CTC-260E6.4	MO1	-0.583439	0.772527	-0.205176	0.537311	0.447283	0.931687	0.518641	1.19762
	RP1-47M23.3	MO2	-0.464183	0.779954	1.01758	0.494738	0.179938	0.71511	-0.485511	1.02755
	RP11-67L14.1	MO2	0.0768644	1.2471	-0.72679	0.560138	0.0444779	0.857907	0.510377	0.741313
	RP11-145P16.2	MO2	0.0177021	0.876752	0.709016	0.870381	-0.502728	0.787901	-0.319614	1.05252
	LLNLR-259H9.1	MO1	0.733673	1.05067	0.103746	0.788379	-0.587353	0.591116	-0.506129	0.807323
	LINC01348	MO3	0.355779	0.756001	0.415618	0.826462	-1.32632	0.88042	0.0689493	0.771693
	CTSLP2	MO3	-0.0177959	0.974918	0.124663	0.741944	-0.912038	0.639776	0.459945	1.08086
	RP4-781K5.7	MO3	0.5124	0.779603	0.247483	0.937034	-1.22669	0.621634	-0.0123657	0.856247
	IGHV7-4-1	MO1	-0.5104	0.539253	0.532108	0.76148	0.827066	1.27907	-0.412612	0.858789
	CYP3A7-CYP3A51P	MO3	0.0332192	0.889598	0.515485	1.16119	-1.02786	0.358564	0.143671	0.812831
	CTD-3212A4.2	MO3	0.311914	1.12862	0.58921	1.02681	-0.741888	0.499479	-0.383206	0.581469
	FRG1EP	MO4	-0.282938	0.957342	-0.468736	0.606897	-0.224895	0.840924	0.830447	0.950956
	RP11-418I22.3	MO3	-0.000789717	0.972421	0.556828	1.05178	-0.951196	0.736336	0.0982432	0.729193
	ABC13-47488600E17.1	MO2	-0.439057	1.02764	0.626524	0.673958	0.653958	0.721951	-0.46391	0.880218
	1mean (molecular subclass): mean gene expression across all subjects within a given molecular subclass
	2sd (molecular subclass): standard deviation of gene expression across all subjects within a given molecular subclass
