# Supplementary material for: The genomic landscape of Mongolian hepatocellular carcinoma
Source: Nat Commun. 2020 Sep 1;11:4383. doi: 10.1038/s41467-020-18186-1 (PMC7462863; doi:10.1038/s41467-020-18186-1)
Supplement: Supplementary file 6 — Supplementary Data 4 [file 41467_2020_18186_MOESM6_ESM.xlsx]

## Sheet: MO1
	Supplementary Data 4. Pathways from differentially expressed genes in molecular subclass MO1. P-values determined from two-sided Fisher's exact tests without multiple-testing correction.
	Ingenuity Canonical Pathways	-log10(p-value)	Ratio	z-score	Molecules
	LPS/IL-1 Mediated Inhibition of RXR Function	9.27	0.188	-1.604	ABCB11,ABCG8,ACOX1,ACOX2,ALAS1,ALDH1A1,ALDH1L1,ALDH5A1,ALDH6A1,ALDH7A1,ALDH9A1,APOC1,APOC4,CAT,CES2,CHST11,CYP3A4,CYP7A1,ECSIT,FABP5,FMO3,FMO4,FMO5,GSTA1,GSTM4,GSTO1,GSTZ1,HMGCS2,IL4I1,MAOA,MAOB,MGST1,MGST2,MGST3,NR1I2,NR1I3,PLTP,PPARA,SLC10A1,SLC27A2,SLC27A5,SULT2A1
	Fatty Acid beta-oxidation I	7.39	0.406	3.606	ACAA1,ACADM,ECI1,ECI2,EHHADH,HADH,HSD17B10,HSD17B4,HSD17B8,IVD,SCP2,SLC27A2,SLC27A5
	Noradrenaline and Adrenaline Degradation	6.84	0.371	3.051	ADH1B,ADH1C,ADH6,ADH7,ADHFE1,ALDH1A1,ALDH7A1,ALDH9A1,DHRS4,IL4I1,LRTOMT,MAOA,MAOB
	Bile Acid Biosynthesis, Neutral Pathway	6.5	0.615	2.828	AMACR,BAAT,CYP27A1,CYP3A4,CYP7A1,CYP8B1,SCP2,SLC27A5
	FXR/RXR Activation	6.27	0.198	NaN	ABCB11,ABCB4,ABCG8,APOC1,APOC3,APOC4,BAAT,CYP27A1,CYP7A1,CYP8B1,G6PC2,HNF4A,HPR,MTTP,NR1I2,PCK2,PLTP,PON1,PON3,PPARA,SLC10A1,SLC27A5,SLC51A,SULT2A1,TTR
	Valine Degradation I	6.22	0.5	3	ABAT,ACADSB,ALDH6A1,BCKDHA,BCKDHB,DBT,EHHADH,HIBADH,HIBCH
	Xenobiotic Metabolism PXR Signaling Pathway	6.02	0.167	4.596	ALDH1A1,ALDH1L1,ALDH5A1,ALDH6A1,ALDH7A1,ALDH9A1,CAT,CES2,CES3,CHST11,CYP3A4,ESD,GSTA1,GSTM4,GSTO1,GSTZ1,IL4I1,MAOA,MAOB,MGST1,MGST2,MGST3,NCOR2,NR1I2,PPM1A,PPP1R12A,PRKAG2,PRKCD,SULT2A1,UGT1A3,UGT1A4,UGT2B15
	Leukocyte Extravasation Signaling	5.77	0.162	-4.158	ACTB,ACTG1,ACTN1,ARHGAP4,ARHGAP9,CD44,CLDN14,CLDN18,CXCR4,CYBA,EZR,ICAM1,ITGB2,MMP11,MMP14,MMP7,MMP9,NCF2,NCF4,PIK3CD,PIK3CG,PIK3R5,PIK3R6,PLCG1,PRKCD,RAC2,RHOH,ROCK1,SPN,SRC,VASP,WIPF1
	PXR/RXR Activation	5.5	0.246	NaN	ABCB11,ALAS1,ALDH1A1,CES2,CES3,CYP3A4,CYP7A1,GSTA1,HMGCS2,HNF4A,NR1I2,NR1I3,PCK2,PPARA,PRKAG2,SULT2A1
	Xenobiotic Metabolism Signaling	5.3	0.139	NaN	ALDH1A1,ALDH1L1,ALDH5A1,ALDH6A1,ALDH7A1,ALDH9A1,CAT,CES2,CES3,CHST11,CYP3A4,ESD,FMO3,FMO4,FMO5,GCLC,GSTA1,GSTM4,GSTO1,GSTZ1,IL4I1,MAOA,MAOB,MGST1,MGST2,MGST3,NCOR2,NR1I2,NR1I3,PIK3CD,PIK3CG,PIK3R5,PIK3R6,PPP2R2B,PRKCD,RAP2B,SULT2A1,UGT1A3,UGT1A4,UGT2B15
	Th1 and Th2 Activation Pathway	5.2	0.164	NaN	APH1B,BHLHE41,CCR5,CD3D,CXCR3,CXCR4,HAVCR1,HAVCR2,ICAM1,ICOS,IL27,IL27RA,IL2RA,IL2RG,IL6R,ITGB2,JAK3,LGALS9,NFATC2,NOTCH1,PIK3CD,PIK3CG,PIK3R5,PIK3R6,RUNX3,SOCS3,SPI1,TGFB1
	FcŒ≥ Receptor-mediated Phagocytosis in Macrophages and Monocytes	5.04	0.202	-3.441	ACTB,ACTG1,ARPC1B,ARPC2,CBL,EZR,FCGR2A,FGR,GPLD1,LCP2,MYO5A,NCK2,PIK3CG,PLCG1,PRKCD,RAC2,SRC,SYK,VASP
	Serotonin Degradation	4.66	0.224	3.357	ADH1B,ADH1C,ADH6,ADH7,ADHFE1,ALDH1A1,ALDH7A1,ALDH9A1,DHRS4,IL4I1,MAOA,MAOB,UGT1A3,UGT1A4,UGT2B15
	Ethanol Degradation II	4.62	0.312	2.53	ACSS1,ADH1B,ADH1C,ADH6,ADH7,ADHFE1,ALDH1A1,ALDH7A1,ALDH9A1,DHRS4
	Th1 Pathway	4.44	0.174	-2.138	APH1B,CCR5,CD3D,CXCR3,HAVCR2,ICAM1,ICOS,IL27,IL27RA,IL6R,ITGB2,JAK3,LGALS9,NFATC2,NOTCH1,PIK3CD,PIK3CG,PIK3R5,PIK3R6,RUNX3,SOCS3
	Tryptophan Degradation III (Eukaryotic)	4.18	0.348	2.828	ACAT1,ACMSD,EHHADH,HAAO,HADH,HSD17B10,HSD17B4,HSD17B8
	Th2 Pathway	4.14	0.162	-2.357	APH1B,BHLHE41,CCR5,CD3D,CXCR4,HAVCR1,ICAM1,ICOS,IL2RA,IL2RG,ITGB2,JAK3,NFATC2,NOTCH1,PIK3CD,PIK3CG,PIK3R5,PIK3R6,RUNX3,SOCS3,SPI1,TGFB1
	Tyrosine Degradation I	4.06	0.8	2	GSTZ1,HGD,HPD,TAT
	Pregnenolone Biosynthesis	4.05	0.462	1.342	CYP11A1,CYP27A1,CYP4A22,CYP4F11,CYP7B1,MICAL1
	Superpathway of Methionine Degradation	4.02	0.27	2.53	BHMT,BHMT2,CDO1,CTH,MAT1A,MCEE,MMUT,PCCB,PRMT1,SUOX
	Superpathway of Inositol Phosphate Compounds	4.01	0.141	-3.402	ACP5,CDC25B,EPHX2,G6PC2,INPP5F,INPP5J,MTMR2,NUDT16,PI4K2B,PIK3CD,PIK3CG,PIK3R5,PIK3R6,PIP4K2A,PLCB2,PLCB3,PLCG1,PPFIA4,PPP1R12A,PTPN1,PTPN12,PTPN13,PTPN6,PTPN7,PTPRO,SOCS3,STYX,SYNJ2
	NRF2-mediated Oxidative Stress Response	3.97	0.143	0.333	ABCC1,ACTB,ACTG1,AKR7A2,AKR7A3,ATF4,CAT,CBR1,DNAJC19,DNAJC5,EPHX1,GCLC,GSTA1,GSTM4,GSTO1,GSTZ1,MGST1,MGST2,MGST3,PIK3CD,PIK3CG,PIK3R5,PIK3R6,PMF1/PMF1-BGLAP,PRKCD,RAP2B,SOD1
	Xenobiotic Metabolism CAR Signaling Pathway	3.97	0.143	4.041	ABCC1,ALDH1A1,ALDH1L1,ALDH5A1,ALDH6A1,ALDH7A1,ALDH9A1,CHST11,CYP3A4,FMO3,FMO4,FMO5,GSTA1,GSTM4,GSTO1,GSTZ1,MGST1,MGST2,MGST3,NR1I3,PPP2R2B,PRKCD,SRC,SULT2A1,UGT1A3,UGT1A4,UGT2B15
	Phagosome Formation	3.75	0.16	NaN	CR2,FCGR2A,FCGR2C,IGHG3,ITGAX,ITGB2,MARCKS,MRC2,PIK3CD,PIK3CG,PIK3R5,PIK3R6,PLCB2,PLCB3,PLCG1,PRKCD,RAC2,RHOF,RHOH,SYK
	Actin Cytoskeleton Signaling	3.66	0.133	-3.78	ACTB,ACTG1,ACTN1,ARPC1B,ARPC2,CFL1,EZR,FGD3,FGF11,GIT1,IQGAP1,IQGAP2,LIMK1,LIMK2,MYH9,PFN1,PIK3CD,PIK3CG,PIK3R5,PIK3R6,PPP1R12A,RAC2,RAP2B,ROCK1,SLC9A1,SSH2,TIAM2,TMSB10/TMSB4X,TRIO
	Zymosterol Biosynthesis	3.61	0.667	2	HSD17B7,MSMO1,NSDHL,TM7SF2
	Integrin Signaling	3.47	0.131	-4.315	ACTB,ACTG1,ACTN1,ARHGAP26,ARPC1B,ARPC2,ASAP1,GIT1,ITGAX,ITGB2,ITGB8,NCK2,PFN1,PIK3CD,PIK3CG,PIK3R5,PIK3R6,PLCG1,PPP1R12A,RAC2,RAP2B,RAPGEF1,RHOF,RHOH,ROCK1,SRC,VASP,WIPF1
	Glutaryl-CoA Degradation	3.45	0.375	2.449	ACAT1,EHHADH,HADH,HSD17B10,HSD17B4,HSD17B8
	Xenobiotic Metabolism General Signaling Pathway	3.39	0.147	1.964	GCLC,GSTA1,GSTM4,GSTO1,GSTZ1,MGST1,MGST2,MGST3,NR1I2,NR1I3,PIK3CD,PIK3CG,PIK3R5,PIK3R6,PPARA,PRKCD,RAP2B,SLC51A,UGT1A3,UGT1A4,UGT2B15
	Ubiquinol-10 Biosynthesis (Eukaryotic)	3.29	0.353	1.633	BCKDHA,CYP11A1,CYP4A22,CYP4F11,CYP7B1,MICAL1
	Axonal Guidance Signaling	3.27	0.105	NaN	ADAM12,ADAM17,ADAM19,ADAM28,ADAMTS6,ARPC1B,ARPC2,CFL1,CXCR4,FZD1,GDF7,GIT1,GLI1,GNA15,KIF7,LIMK1,LIMK2,MICAL1,MMP11,MMP14,MMP7,MMP9,NCK2,NFATC2,PFN1,PIK3CD,PIK3CG,PIK3R5,PIK3R6,PLCB2,PLCB3,PLCG1,PLXNA1,PLXNA3,PLXND1,PRKAG2,PRKCD,RAC2,RAP2B,ROCK1,SEMA3A,SEMA3C,SEMA4A,SEMA4D,SMO,UNC5A,UNC5B,VASP,WIPF1,WNT10A,WNT9A
	Production of Nitric Oxide and Reactive Oxygen Species in Macrophages	3.24	0.133	-1.706	APOC1,APOC3,APOC4,CAT,CYBA,IKBKE,JAK3,NCF2,NCF4,NFKBIE,PIK3CD,PIK3CG,PIK3R5,PIK3R6,PLCG1,PON1,PPARA,PPP1R12A,PPP2R2B,PRKCD,PTPN6,RAC2,RHOF,RHOH,SPI1
	IL-8 Signaling	3.2	0.13	-4.2	BAX,CR2,GPLD1,ICAM1,IKBKE,IQGAP1,ITGAX,ITGB2,LIMK1,LIMK2,MMP9,NCF2,PIK3CD,PIK3CG,PIK3R5,PIK3R6,PLCB2,PRKCD,PTGS2,RAC2,RAP2B,RHOF,RHOH,ROCK1,SRC,VASP
	GŒ±q Signaling	3.19	0.139	-2.683	CHRM5,GNA15,GPLD1,GRK2,GYS2,IKBKE,ITPR3,NFATC2,NFKBIE,PIK3CD,PIK3CG,PIK3R5,PIK3R6,PLCB2,PLCB3,PLCG1,PRKCD,RAC2,RGS2,RHOF,RHOH,ROCK1
	ILK Signaling	3.17	0.132	-3.578	ACTB,ACTG1,ACTN1,ATF4,CFL1,FBLIM1,HIF1A,IRS1,ITGB2,ITGB8,MMP9,MYH9,NCK2,PIK3CD,PIK3CG,PIK3R5,PIK3R6,PPP1R12A,PPP2R2B,PTGS2,RAC2,RHOF,RHOH,TMSB10/TMSB4X,VIM
	Mitochondrial Dysfunction	3.1	0.135	NaN	ACO1,APH1B,ATP5PF,CAT,COX5B,CYB5A,FIS1,HSD17B10,MAOA,MAOB,NDUFA11,NDUFA2,NDUFA5,NDUFAF1,NDUFB1,NDUFB10,NDUFB6,NDUFB7,NDUFS3,SDHD,SURF1,UCP2,UQCRQ
	CD40 Signaling	3.03	0.185	-2.53	ICAM1,IKBKE,JAK3,NFKBIE,PIK3CD,PIK3CG,PIK3R5,PIK3R6,PTGS1,PTGS2,TRAF3,TRAF5
	Type II Diabetes Mellitus Signaling	3.02	0.141	-2.887	CACNA1F,CACNA2D4,CACNB1,ENPP7,IKBKE,IRS1,NFKBIE,NSMAF,PIK3CD,PIK3CG,PIK3R5,PIK3R6,PKM,PRKAB2,PRKAG2,PRKCD,SLC27A2,SLC27A5,SLC2A2,SOCS3
	TR/RXR Activation	2.98	0.167	NaN	APOA5,CYP7A1,HIF1A,KLF9,NCOR2,PFKP,PIK3CD,PIK3CG,PIK3R5,PIK3R6,SLC16A2,SLC16A3,THRB,UCP2
	IL-9 Signaling	2.98	0.242	-1.414	IL2RG,IRS1,JAK3,PIK3CD,PIK3CG,PIK3R5,PIK3R6,SOCS3
	Branched-chain Œ±-keto acid Dehydrogenase Complex	2.97	0.75	NaN	BCKDHA,BCKDHB,DBT
	Methylmalonyl Pathway	2.97	0.75	NaN	MCEE,MMUT,PCCB
	Melatonin Degradation II	2.97	0.75	NaN	IL4I1,MAOA,MAOB
	Fatty Acid Œ≤-oxidation III (Unsaturated, Odd Number)	2.97	0.75	NaN	ECI1,ECI2,EHHADH
	3-phosphoinositide Biosynthesis	2.94	0.133	-2.558	ACP5,CDC25B,EPHX2,G6PC2,INPP5F,MTMR2,NUDT16,PI4K2B,PIK3CD,PIK3CG,PIK3R5,PIK3R6,PPFIA4,PPP1R12A,PTPN1,PTPN12,PTPN13,PTPN6,PTPN7,PTPRO,SOCS3,STYX
	Retinoate Biosynthesis I	2.89	0.235	2.646	ADH1B,ADH1C,ADH7,ALDH1A1,DHRS4,RBP5,RDH16,RDH5
	D-myo-inositol-5-phosphate Metabolism	2.89	0.135	-2.837	ACP5,CDC25B,EPHX2,G6PC2,INPP5F,MTMR2,NUDT16,PIP4K2A,PLCB2,PLCB3,PLCG1,PPFIA4,PPP1R12A,PTPN1,PTPN12,PTPN13,PTPN6,PTPN7,PTPRO,SOCS3,STYX
	Phenylalanine Degradation IV (Mammalian, via Side Chain)	2.84	0.357	1.342	HPD,IL4I1,MAOA,MAOB,SLC27A2
	Role of JAK1 and JAK3 in Œ≥c Cytokine Signaling	2.8	0.174	NaN	IL21R,IL2RA,IL2RG,IRS1,JAK3,PIK3CD,PIK3CG,PIK3R5,PIK3R6,RAP2B,SOCS3,SYK
	Putrescine Degradation III	2.74	0.286	1.633	ALDH1A1,ALDH7A1,ALDH9A1,IL4I1,MAOA,MAOB
	Reelin Signaling in Neurons	2.73	0.14	-2.828	ARHGEF2,ARHGEF3,ARPC1B,ARPC2,CFL1,DAB1,FGR,GRIN2D,ITGB2,LIMK1,LRP8,PDK4,PIK3CD,PIK3CG,PIK3R5,PIK3R6,RAPGEF1,SRC
	RAR Activation	2.7	0.124	NaN	ACTB,ADCY7,ADH1B,ADH1C,ADH7,ALDH1A1,CSF2RB,DHRS4,NCOR2,PIK3CD,PIK3CG,PML,PNPLA4,PRKAG2,PRKCD,PRMT1,PRMT2,RBP5,RDH16,RDH5,SMARCA4,SRC,TGFB1,ZBTB16
	Histidine Degradation VI	2.69	0.333	1.342	CYP11A1,CYP4A22,CYP4F11,CYP7B1,MICAL1
	Superpathway of Cholesterol Biosynthesis	2.66	0.241	2.646	ACAT1,HMGCS2,HSD17B7,MSMO1,NSDHL,PMVK,TM7SF2
	Systemic Lupus Erythematosus In B Cell Signaling Pathway	2.65	0.113	-1.976	CARD11,CBL,FCGR2A,FCGR2C,FGR,IL6R,INPP5F,INPP5J,LIF,LILRB3,LILRB4,LTB,NFATC2,PIK3CD,PIK3CG,PIK3R5,PIK3R6,PIM2,PRKCD,PTPN6,RAC2,RAP2B,SRC,SYK,SYNJ2,TGFB1,TNFRSF13C,TNFSF12,TNFSF15,TRAF3,TRAF5
	LXR/RXR Activation	2.64	0.14	3.051	ABCG8,APOA5,APOC1,APOC3,APOC4,CYP7A1,HADH,HPR,MMP9,MYLIP,NCOR2,PLTP,PON1,PON3,PTGS2,TTR,UGT1A3
	Hepatic Cholestasis	2.64	0.124	NaN	ABCB11,ABCB4,ABCC1,ABCG8,ADCY7,CYP27A1,CYP7A1,CYP7B1,CYP8B1,HNF4A,IKBKE,LIF,LTB,NFKBIE,NR1I2,PPARA,PPRC1,PRKAG2,PRKCD,SLC10A1,TGFB1,TNFSF12,TNFSF15
	B Cell Receptor Signaling	2.64	0.124	-2.524	ATF4,BCL2A1,CFL1,DAPP1,FCGR2A,FCGR2C,IGHG3,IKBKE,INPP5F,INPP5J,NFATC2,NFKBIE,PIK3CD,PIK3CG,PIK3R5,PIK3R6,POU2F2,PTPN6,RAC2,RAP2B,SYK,SYNJ2,TCF3
	Colorectal Cancer Metastasis Signaling	2.62	0.115	-3.4	ADCY7,BAX,FZD1,GRK2,IL6R,JAK3,MMP11,MMP14,MMP7,MMP9,MSH3,PIK3CD,PIK3CG,PIK3R5,PIK3R6,PRKAG2,PTGER4,PTGS2,RAC2,RALGDS,RAP2B,RHOF,RHOH,SMO,SRC,TCF3,TGFB1,WNT10A,WNT9A
	Apelin Adipocyte Signaling Pathway	2.61	0.159	3.051	ADCY7,CAT,GSTA1,GSTZ1,HIF1A,MGST1,MGST2,MGST3,NCF2,PRDX6,PRKAB2,PRKAG2,SOD1
	Tetrahydrofolate Salvage from 5,10-methenyltetrahydrofolate	2.6	0.6	NaN	MTHFD1,MTHFD1L,MTHFD2
	2-oxobutanoate Degradation I	2.6	0.6	NaN	MCEE,MMUT,PCCB
	Dopamine Degradation	2.57	0.233	1.89	ALDH1A1,ALDH7A1,ALDH9A1,IL4I1,LRTOMT,MAOA,MAOB
	RhoA Signaling	2.56	0.138	-2.5	ACTB,ACTG1,ARHGAP4,ARHGAP9,ARPC1B,ARPC2,CFL1,EZR,LIMK1,LIMK2,LPAR2,PFN1,PLXNA1,PPP1R12A,ROCK1,SEPTIN1,SEPTIN9
	3-phosphoinositide Degradation	2.55	0.129	-2.683	ACP5,CDC25B,EPHX2,G6PC2,INPP4A,INPP5F,INPP5J,MTMR2,NUDT16,PPFIA4,PPP1R12A,PTPN1,PTPN12,PTPN13,PTPN6,PTPN7,PTPRO,SOCS3,STYX,SYNJ2
	Glycine Betaine Degradation	2.55	0.4	2	BHMT,BHMT2,DMGDH,PIPOX
	Estrogen-Dependent Breast Cancer Signaling	2.53	0.162	-2.646	ATF4,HSD17B10,HSD17B11,HSD17B4,HSD17B7,HSD17B8,PIK3CD,PIK3CG,PIK3R5,PIK3R6,RAP2B,SRC
	Glioma Invasiveness Signaling	2.53	0.162	-3.317	CD44,MMP9,PIK3CD,PIK3CG,PIK3R5,PIK3R6,PLAU,PLAUR,RAC2,RAP2B,RHOF,RHOH
	IL-4 Signaling	2.47	0.153	NaN	IL2RG,INPP5F,INPP5J,IRS1,JAK3,NFATC2,PIK3CD,PIK3CG,PIK3R5,PIK3R6,PTPN6,RAP2B,SYNJ2
	Erythropoietin Signaling	2.43	0.158	NaN	CBL,NFKBIE,PIK3CD,PIK3CG,PIK3R5,PIK3R6,PLCG1,PRKCD,PTPN6,RAP2B,SOCS3,SRC
	Glutathione Redox Reactions I	2.42	0.25	2.449	GSTA1,GSTZ1,MGST1,MGST2,MGST3,PRDX6
	Glutathione-mediated Detoxification	2.4	0.219	2.646	GSTA1,GSTM4,GSTO1,GSTZ1,MGST1,MGST2,MGST3
	HOTAIR Regulatory Pathway	2.39	0.125	-4.025	AR,CD44,COL1A1,ICAM1,KMT2A,MMP11,MMP14,MMP7,MMP9,MRTFA,PIK3CD,PIK3CG,PIK3R5,PIK3R6,ROCK1,TCF3,TGFB1,VIM,WNT10A,WNT9A
	Virus Entry via Endocytic Pathways	2.39	0.14	NaN	ACTB,ACTG1,CLTCL1,DNM2,ITGB2,ITGB8,PIK3CD,PIK3CG,PIK3R5,PIK3R6,PLCG1,PRKCD,RAC2,RAP2B,SRC
	Œ≤-alanine Degradation I	2.37	1	NaN	ABAT,ALDH6A1
	Alanine Degradation III	2.37	1	NaN	GPT,GPT2
	Alanine Biosynthesis II	2.37	1	NaN	GPT,GPT2
	Paxillin Signaling	2.35	0.139	-2.887	ACTB,ACTG1,ACTN1,GIT2,ITGAX,ITGB2,ITGB8,NCK2,PIK3CD,PIK3CG,PIK3R5,PIK3R6,PTPN12,RAP2B,SRC
	Estrogen Biosynthesis	2.34	0.195	2.828	CYP2J2,CYP3A4,HSD17B10,HSD17B11,HSD17B4,HSD17B7,HSD17B8,POR
	Tryptophan Degradation X (Mammalian, via Tryptamine)	2.33	0.24	1.633	ALDH1A1,ALDH7A1,ALDH9A1,IL4I1,MAOA,MAOB
	VEGF Signaling	2.3	0.141	-3.207	ACTB,ACTG1,ACTN1,HIF1A,PIK3CD,PIK3CG,PIK3R5,PIK3R6,PLCG1,PTPN6,RAP2B,ROCK1,SH2D2A,SRC
	CD28 Signaling in T Helper Cells	2.29	0.133	-3.207	ARPC1B,ARPC2,CARD11,CD3D,IKBKE,ITPR3,LCP2,NFATC2,NFKBIE,PIK3CD,PIK3CG,PIK3R5,PIK3R6,PLCG1,PTPN6,SYK
	Semaphorin Signaling in Neurons	2.28	0.167	NaN	CFL1,LIMK1,LIMK2,PLXNA1,RAC2,RHOF,RHOH,ROCK1,SEMA3A,SEMA4D
	Signaling by Rho Family GTPases	2.27	0.111	-4.082	ACTB,ACTG1,ARHGEF2,ARHGEF3,ARPC1B,ARPC2,CFL1,EZR,GNA15,IQGAP1,LIMK1,LIMK2,NCF2,PIK3CD,PIK3CG,PIK3R5,PIK3R6,PPP1R12A,RAC2,RHOF,RHOH,ROCK1,SEPTIN1,SEPTIN9,SLC9A1,VIM,WIPF1
	Chemokine Signaling	2.25	0.15	-2.309	CCR5,CFL1,CXCR4,LIMK1,LIMK2,PIK3CG,PLCB2,PLCB3,PLCG1,PPP1R12A,RAP2B,SRC
	Phospholipase C Signaling	2.25	0.109	-4.264	ADCY7,ARHGEF2,ARHGEF3,ATF4,CD3D,FCGR2A,FCGR2C,GPLD1,HDAC7,HDAC9,IGHG3,ITPR3,LCP2,MARCKS,NFATC2,PEBP1,PLCB2,PLCB3,PLCG1,PPP1R12A,PRKCD,RAC2,RALGDS,RAP2B,RHOF,RHOH,SRC,SYK
	Aryl Hydrocarbon Receptor Signaling	2.24	0.126	0.447	ALDH1A1,ALDH1L1,ALDH5A1,ALDH6A1,ALDH7A1,ALDH9A1,BAX,GSTA1,GSTM4,GSTO1,GSTZ1,MGST1,MGST2,MGST3,NCOR2,SMARCA4,SRC,TGFB1
	Glucose and Glucose-1-phosphate Degradation	2.23	0.333	0	HK1,HK2,PGM1,RGN
	Death Receptor Signaling	2.21	0.143	-1.387	ACTB,ACTG1,CRADD,GAS2,IKBKE,LIMK1,NFKBIE,PARP16,PARP8,ROCK1,TNFRSF21,TNFSF12,TNFSF15
	Rac Signaling	2.2	0.134	-3.207	ANK1,ARPC1B,ARPC2,CD44,CFL1,IQGAP1,IQGAP2,LIMK1,LIMK2,NCF2,PIK3CD,PIK3CG,PIK3R5,PIK3R6,RAP2B
	Coagulation System	2.17	0.2	-0.378	F11,F13B,F3,F8,PLAU,PLAUR,SERPINC1
	Actin Nucleation by ARP-WASP Complex	2.16	0.153	-2.121	ARPC1B,ARPC2,NCK2,PPP1R12A,RAC2,RAP2B,RHOF,RHOH,ROCK1,VASP,WIPF1
	IL-23 Signaling Pathway	2.15	0.182	-0.707	HIF1A,PIK3CD,PIK3CG,PIK3R5,PIK3R6,RORA,RORC,SOCS3
	RhoGDI Signaling	2.14	0.117	3.441	ACTB,ACTG1,ARHGAP4,ARHGAP9,ARHGEF2,ARHGEF3,ARPC1B,ARPC2,CD44,CFL1,DGKZ,EZR,GNA15,LIMK1,LIMK2,PPP1R12A,RAC2,RHOF,RHOH,ROCK1,SRC
	Clathrin-mediated Endocytosis Signaling	2.1	0.114	NaN	ACTB,ACTG1,APOC1,APOC3,APOC4,ARPC1B,ARPC2,CBL,CLTCL1,DNM2,FGF11,ITGB2,ITGB8,PIK3CD,PIK3CG,PIK3R5,PIK3R6,PON1,RAB4A,SH3BP4,SH3KBP1,SRC
	Cholesterol Biosynthesis I	2.09	0.308	2	HSD17B7,MSMO1,NSDHL,TM7SF2
	Cholesterol Biosynthesis II (via 24,25-dihydrolanosterol)	2.09	0.308	2	HSD17B7,MSMO1,NSDHL,TM7SF2
	Cholesterol Biosynthesis III (via Desmosterol)	2.09	0.308	2	HSD17B7,MSMO1,NSDHL,TM7SF2
	PI3K Signaling in B Lymphocytes	2.06	0.123	-2.84	ATF4,ATF6,CBL,CR2,DAPP1,IKBKE,IRS1,ITPR3,NFATC2,NFKBIE,PIK3CD,PIK3CG,PLCB2,PLCB3,PLCG1,RAP2B,SYK
	Nicotine Degradation II	2.03	0.154	3.162	ADH7,CYP2J2,CYP3A4,FMO3,FMO4,FMO5,POR,UGT1A3,UGT1A4,UGT2B15
	Ovarian Cancer Signaling	2.03	0.122	-2.333	CD44,FZD1,MMP7,MMP9,PIK3CD,PIK3CG,PIK3R5,PIK3R6,PRKAG2,PTGS1,PTGS2,RAP2B,SMO,SRC,TCF3,WNT10A,WNT9A
	Natural Killer Cell Signaling	2	0.112	-2.985	CFL1,COL1A1,FCGR2A,HSPA6,JAK3,LAIR1,LCP2,LIMK1,LIMK2,NFATC2,PIK3CD,PIK3CG,PIK3R5,PIK3R6,PLCG1,PTPN6,RAC2,RAP2B,ROCK1,SYK,TYROBP,WIPF1
	PDGF Signaling	2	0.14	-3.464	INPP5F,INPP5J,JAK3,PIK3CD,PIK3CG,PIK3R5,PIK3R6,PLCG1,RAP2B,SPHK1,SRC,SYNJ2
	GDNF Family Ligand-Receptor Interactions	1.99	0.145	-2.333	DOK1,DOK3,IRS1,ITPR3,PDLIM7,PIK3CD,PIK3CG,PIK3R5,PIK3R6,PLCG1,RAP2B
	Stearate Biosynthesis I (Animals)	1.98	0.17	1.89	ACOT11,ACOT4,CYP4A22,DBT,HNF4A,LPCAT4,SLC27A2,SLC27A5
	D-myo-inositol (1,4,5,6)-Tetrakisphosphate Biosynthesis	1.97	0.121	-2.183	ACP5,CDC25B,EPHX2,G6PC2,INPP5F,MTMR2,NUDT16,PPFIA4,PPP1R12A,PTPN1,PTPN12,PTPN13,PTPN6,PTPN7,PTPRO,SOCS3,STYX
	D-myo-inositol (3,4,5,6)-tetrakisphosphate Biosynthesis	1.97	0.121	-2.183	ACP5,CDC25B,EPHX2,G6PC2,INPP5F,MTMR2,NUDT16,PPFIA4,PPP1R12A,PTPN1,PTPN12,PTPN13,PTPN6,PTPN7,PTPRO,SOCS3,STYX
	Oxidative Phosphorylation	1.94	0.128	3.742	ATP5PF,COX5B,CYB5A,NDUFA11,NDUFA2,NDUFA5,NDUFB1,NDUFB10,NDUFB6,NDUFB7,NDUFS3,SDHD,SURF1,UQCRQ
	Glioblastoma Multiforme Signaling	1.93	0.115	-3.3	FZD1,ITPR3,PIK3CD,PIK3CG,PIK3R5,PIK3R6,PLCB2,PLCB3,PLCG1,PRKCD,RAC2,RAP2B,RHOF,RHOH,SMO,SRC,TCF3,WNT10A,WNT9A
	Histidine Degradation III	1.91	0.375	NaN	MTHFD1,MTHFD1L,MTHFD2
	D-glucuronate Degradation I	1.91	0.667	NaN	CRYL1,DCXR
	Methionine Salvage II (Mammalian)	1.91	0.667	NaN	BHMT,BHMT2
	4-aminobutyrate Degradation I	1.91	0.667	NaN	ABAT,ALDH5A1
	Apelin Cardiomyocyte Signaling Pathway	1.91	0.131	-2.309	ATP2A3,CAT,HIF1A,PIK3CD,PIK3CG,PIK3R5,PIK3R6,PLCB2,PLCB3,PLCG1,PRKCD,SLC9A1,TGFB1
	MSP-RON Signaling Pathway	1.9	0.155	NaN	ACTB,ACTG1,CSF2RB,F11,ITGB2,PIK3CD,PIK3CG,PIK3R5,PIK3R6
	iCOS-iCOSL Signaling in T Helper Cells	1.87	0.126	-3.317	CD3D,ICOS,IKBKE,IL2RA,IL2RG,ITPR3,LCP2,NFATC2,NFKBIE,PIK3CD,PIK3CG,PIK3R5,PIK3R6,PLCG1
	Synaptogenesis Signaling Pathway	1.87	0.0994	-2.646	ADCY7,ARPC1B,ARPC2,ATF4,CACNB1,CADM1,CFL1,CNTNAP1,DAB1,DNAJC5,EIF4EBP3,FGR,GRIN2D,LIMK1,LRP8,MARCKS,NAP1L1,PIK3CD,PIK3CG,PIK3R5,PIK3R6,PLCG1,PRKAG2,PRKCD,RAP2B,RAPGEF1,SRC,STX1A,STX1B,STXBP5,SYT13
	Isoleucine Degradation I	1.86	0.267	2	ACADSB,ACAT1,EHHADH,HSD17B10
	Superpathway of Citrulline Metabolism	1.86	0.267	1	CPS1,GLS,LOC102724788/PRODH,OTC
	Neuropathic Pain Signaling In Dorsal Horn Neurons	1.84	0.129	-3.051	GRIN2D,ITPR3,KCNN4,PIK3CD,PIK3CG,PIK3R5,PIK3R6,PLCB2,PLCB3,PLCG1,PRKAG2,PRKCD,SRC
	Ethanol Degradation IV	1.83	0.217	1.342	ACSS1,ALDH1A1,ALDH7A1,ALDH9A1,CAT
	Sirtuin Signaling Pathway	1.8	0.0997	0.2	ACADL,ATP5PF,BAX,CPS1,G6PD,GADD45G,GLS,H1-3,HIF1A,HMGCS2,LDHD,NDUFA11,NDUFA2,NDUFA5,NDUFAF1,NDUFB1,NDUFB10,NDUFB6,NDUFB7,NDUFS3,OTC,PCK2,PPARA,SDHD,SIRT3,SIRT5,SOD1,TP53BP1,UCP2
	eNOS Signaling	1.79	0.113	-1.941	ADCY7,AQP11,AQP7,AQP9,CHRM5,CHRNA6,DNM2,HSPA6,ITPR3,LPAR2,PIK3CD,PIK3CG,PIK3R5,PIK3R6,PLCG1,PRKAB2,PRKAG2,PRKCD
	Germ Cell-Sertoli Cell Junction Signaling	1.78	0.111	NaN	ACTB,ACTG1,ACTN1,CFL1,IQGAP1,LIMK1,LIMK2,MTMR2,PIK3CD,PIK3CG,PIK3R5,PIK3R6,RAB8B,RAC2,RAP2B,RHOF,RHOH,SRC,TGFB1
	IL-2 Signaling	1.77	0.148	-3	IL2RA,IL2RG,JAK3,PIK3CD,PIK3CG,PIK3R5,PIK3R6,RAP2B,SYK
	Citrulline Biosynthesis	1.76	0.333	NaN	GLS,LOC102724788/PRODH,OTC
	Leucine Degradation I	1.76	0.333	NaN	ACADM,HMGCL,IVD
	Folate Transformations I	1.76	0.333	NaN	MTHFD1,MTHFD1L,MTHFD2
	NF-Œ∫B Activation by Viruses	1.75	0.134	-3.162	CCR5,CR2,IKBKE,ITGB2,NFKBIE,PIK3CD,PIK3CG,PIK3R5,PIK3R6,PRKCD,RAP2B
	Retinol Biosynthesis	1.74	0.167	2.646	AADAC,CES2,CES3,ESD,LIPG,PNPLA4,RBP5
	Wnt/Ca+ pathway	1.72	0.145	-2.333	ATF4,DVL3,FZD1,NFATC2,PLCB2,PLCB3,PLCG1,ROR1,SMO
	fMLP Signaling in Neutrophils	1.71	0.121	-3.207	ARPC1B,ARPC2,ITPR3,NCF2,NFATC2,NFKBIE,PIK3CD,PIK3CG,PIK3R5,PIK3R6,PLCB2,PLCB3,PRKCD,RAP2B
	Regulation of Actin-based Motility by Rho	1.71	0.128	-2.714	ACTB,ARPC1B,ARPC2,CFL1,LIMK1,PFN1,PPP1R12A,RAC2,RHOF,RHOH,ROCK1,WIPF1
	Melanocyte Development and Pigmentation Signaling	1.71	0.128	-2.111	ADCY7,ATF4,PIK3CD,PIK3CG,PIK3R5,PIK3R6,PLCG1,PRKAG2,PTPN6,RAP2B,SH2B2,SRC
	T Cell Receptor Signaling	1.71	0.124	NaN	CARD11,CBL,CD3D,IKBKE,LCP2,NFATC2,PIK3CD,PIK3CG,PIK3R5,PIK3R6,PLCG1,PTPN7,RAP2B
	Insulin Receptor Signaling	1.68	0.114	-0.5	CBL,GYS2,INPP5F,INPP5J,IRS1,PIK3CD,PIK3CG,PIK3R5,PIK3R6,PPP1R12A,PRKAG2,PTPN1,RAP2B,RAPGEF1,SOCS3,SYNJ2
	FAK Signaling	1.68	0.126	NaN	ACTB,ACTG1,ARHGAP26,ASAP1,GIT2,PIK3CD,PIK3CG,PIK3R5,PIK3R6,PLCG1,RAP2B,SRC
	Lymphotoxin Œ≤ Receptor Signaling	1.68	0.151	-2.828	IKBKE,LTB,PIK3CD,PIK3CG,PIK3R5,PIK3R6,TRAF3,TRAF5
	D-myo-inositol (1,4,5)-Trisphosphate Biosynthesis	1.68	0.2	-1.342	PI4K2B,PIP4K2A,PLCB2,PLCB3,PLCG1
	Leptin Signaling in Obesity	1.66	0.135	-1.342	ADCY7,PIK3CD,PIK3CG,PIK3R5,PIK3R6,PLCB2,PLCB3,PLCG1,PRKAG2,SOCS3
	D-myo-inositol (1,4,5)-trisphosphate Degradation	1.66	0.235	-1	IMPA1,INPP5F,INPP5J,SYNJ2
	Histamine Degradation	1.66	0.235	2	ALDH1A1,ALDH7A1,ALDH9A1,HNMT
	Heme Degradation	1.63	0.5	NaN	BLVRA,BLVRB
	Phenylalanine Degradation I (Aerobic)	1.63	0.5	NaN	PAH,QDPR
	Molybdenum Cofactor Biosynthesis	1.63	0.5	NaN	GPHN,MOCS2
	Prostanoid Biosynthesis	1.63	0.3	NaN	PTGES,PTGS1,PTGS2
	Calcium Transport I	1.63	0.3	NaN	ANXA5,ATP2A3,ATP2C2
	FcŒ≥RIIB Signaling in B Lymphocytes	1.62	0.133	-1.89	CACNA1F,CACNA2D4,CACNB1,DOK1,PIK3CD,PIK3CG,PIK3R5,PIK3R6,RAP2B,SYK
	AMPK Signaling	1.62	0.103	-1.069	ACTB,AK3,ATF4,CHRM5,CHRNA6,GYS2,HNF4A,IRS1,ORAI2,PCK2,PFKFB1,PFKP,PHLPP1,PIK3CD,PIK3CG,PIK3R5,PIK3R6,PPM1A,PPP2R2B,PRKAB2,PRKAG2,SMARCA4
	Netrin Signaling	1.6	0.138	-2.333	CACNA1F,CACNA2D4,CACNB1,NCK2,NFATC2,PRKAG2,RAC2,UNC5A,UNC5B
	Superpathway of Melatonin Degradation	1.6	0.138	2.333	CYP2J2,CYP3A4,IL4I1,MAOA,MAOB,POR,UGT1A3,UGT1A4,UGT2B15
	CXCR4 Signaling	1.59	0.108	-3.357	ADCY7,CXCR4,ELMO2,GNA15,ITPR3,PIK3CD,PIK3CG,PIK3R5,PIK3R6,PLCB2,PLCB3,PRKCD,RAC2,RAP2B,RHOF,RHOH,ROCK1,SRC
	Estrogen Receptor Signaling	1.59	0.0945	-3.053	ADCY7,ATF4,CFL1,GNA15,HIF1A,JAK3,LIMK1,LIMK2,MMP11,MMP14,MMP7,MMP9,NCOR2,NOTCH1,PIK3CD,PIK3CG,PIK3R5,PIK3R6,PLCB2,PLCB3,PLCG1,PPP1R12A,PRKAB2,PRKAG2,PRKCD,RAP2B,ROCK1,RUNX2,SDHD,SRC,TRRAP
	Macropinocytosis Signaling	1.59	0.132	-2.828	ITGB2,ITGB8,PIK3CD,PIK3CG,PIK3R5,PIK3R6,PLCG1,PRKCD,RAP2B,SRC
	Ephrin Receptor Signaling	1.57	0.106	-3.441	ARPC1B,ARPC2,ATF4,CFL1,CXCR4,DOK1,GNA15,GRIN2D,LIMK1,LIMK2,NCK2,PIK3CG,PTPN13,RAC2,RAP2B,RAPGEF1,ROCK1,SRC,WIPF1
	Dopamine Receptor Signaling	1.55	0.13	NaN	ADCY7,DRD1,IL4I1,MAOA,MAOB,PPP1R12A,PPP2R2B,PRKAG2,QDPR,SPR
	RANK Signaling in Osteoclasts	1.55	0.125	-3	CBL,IKBKE,NFATC2,NFKBIE,PIK3CD,PIK3CG,PIK3R5,PIK3R6,SRC,TNFRSF11A,TRAF5
	ErbB4 Signaling	1.52	0.134	-2.828	ADAM17,APH1B,PIK3CD,PIK3CG,PIK3R5,PIK3R6,PLCG1,PRKCD,RAP2B
	CTLA4 Signaling in Cytotoxic T Lymphocytes	1.52	0.124	NaN	CD3D,CLTCL1,LCP2,PIK3CD,PIK3CG,PIK3R5,PIK3R6,PLCG1,PPP2R2B,PTPN6,SYK
	Acute Myeloid Leukemia Signaling	1.52	0.124	-1	CSF2RA,CSF2RB,PIK3CD,PIK3CG,PIK3R5,PIK3R6,PIM2,PML,RAP2B,SPI1,TCF3
	Ketogenesis	1.51	0.273	NaN	ACAT1,HMGCL,HMGCS2
	GDP-glucose Biosynthesis	1.51	0.273	NaN	HK1,HK2,PGM1
	Role of Osteoblasts, Osteoclasts and Chondrocytes in Rheumatoid Arthritis	1.5	0.1	NaN	ACP5,ADAM17,CBL,COL1A1,FZD1,IKBKE,MMP14,NFATC2,NFKBIE,PIK3CD,PIK3CG,PIK3R5,PIK3R6,RUNX2,SMO,SRC,TCF3,TGFB1,TNFRSF11A,TRAF5,WNT10A,WNT9A
	Ephrin A Signaling	1.49	0.149	NaN	CFL1,LIMK1,PIK3CD,PIK3CG,PIK3R5,PIK3R6,ROCK1
	Triacylglycerol Degradation	1.49	0.149	2.646	AADAC,CES2,CES3,FAAH,LIPG,PNPLA4,PRDX6
	Oxidative Ethanol Degradation III	1.49	0.211	1	ACSS1,ALDH1A1,ALDH7A1,ALDH9A1
	CCR3 Signaling in Eosinophils	1.49	0.113	-2.828	CFL1,ITPR3,LIMK1,LIMK2,PIK3CD,PIK3CG,PIK3R5,PIK3R6,PLCB2,PLCB3,PPP1R12A,PRKCD,RAP2B,ROCK1
	Remodeling of Epithelial Adherens Junctions	1.49	0.132	-2	ACTB,ACTG1,ACTN1,ARPC1B,ARPC2,DNM2,IQGAP1,MAPRE1,SRC
	Th17 Activation Pathway	1.45	0.121	-0.302	CCR6,DEFB132,HIF1A,IL21R,IL6R,JAK3,NFATC2,PTGER4,RORA,RORC,SOCS3
	Docosahexaenoic Acid (DHA) Signaling	1.45	0.158	NaN	BAX,BCL2A1,PIK3CD,PIK3CG,PIK3R5,PIK3R6
	Gap Junction Signaling	1.45	0.101	NaN	ACTB,ACTG1,ADCY7,CTH,DBN1,DRD1,GJB1,ITPR3,NPR2,PIK3CD,PIK3CG,PIK3R5,PIK3R6,PLCB2,PLCB3,PLCG1,PRKAG2,PRKCD,RAP2B,SRC
	Molecular Mechanisms of Cancer	1.43	0.0895	NaN	ADCY7,APH1B,ARHGEF2,ARHGEF3,BAX,CBL,CDC25B,FZD1,GLI1,GNA15,HIF1A,IRS1,JAK3,NFKBIE,NOTCH1,PIK3CD,PIK3CG,PIK3R5,PIK3R6,PLCB2,PLCB3,PRKAG2,PRKCD,RAC2,RALGDS,RAP2B,RAPGEF1,RHOF,RHOH,SMO,SRC,TCF3,TGFB1,WNT10A,WNT9A
	Tetrapyrrole Biosynthesis II	1.43	0.4	NaN	ALAD,ALAS1
	CMP-N-acetylneuraminate Biosynthesis I (Eukaryotes)	1.43	0.4	NaN	GNE,NAGK
	Lysine Degradation II	1.43	0.4	NaN	AASS,ALDH7A1
	Myo-inositol Biosynthesis	1.43	0.4	NaN	IMPA1,INPP5F
	Lysine Degradation V	1.43	0.4	NaN	ALDH7A1,PIPOX
	Glutamate Degradation III (via 4-aminobutyrate)	1.43	0.4	NaN	ABAT,ALDH5A1
	Folate Polyglutamylation	1.43	0.4	NaN	MTHFD1,MTHFD1L
	Apelin Endothelial Signaling Pathway	1.42	0.113	-1.941	ADCY7,HIF1A,ICAM1,PIK3CD,PIK3CG,PIK3R5,PIK3R6,PLCB2,PLCB3,PRKAB2,PRKAG2,PRKCD,RAP2B
	Fatty Acid Œ±-oxidation	1.42	0.2	1	ALDH1A1,ALDH7A1,ALDH9A1,PTGS2
	PI3K/AKT Signaling	1.42	0.103	-0.577	CSF2RB,GYS2,IKBKE,IL21R,IL27RA,IL2RA,IL2RG,IL6R,INPP5F,INPP5J,JAK3,NFKBIE,PIK3CD,PIK3CG,PPP2R2B,PTGS2,RAP2B,SYNJ2
	Glycogen Degradation II	1.4	0.25	NaN	AGL,PGM1,PYGB
	Inhibition of Matrix Metalloproteases	1.4	0.154	2.449	ADAM12,ADAM17,MMP11,MMP14,MMP7,MMP9
	Tec Kinase Signaling	1.39	0.104	-3.742	ACTB,ACTG1,FGR,GNA15,JAK3,PIK3CD,PIK3CG,PIK3R5,PIK3R6,PLCG1,PRKCD,RAC2,RHOF,RHOH,SRC,TNFRSF21,TNFSF12
	Growth Hormone Signaling	1.38	0.127	-1	IRS1,PIK3CD,PIK3CG,PIK3R5,PIK3R6,PLCG1,PRKCD,PTPN6,SOCS3
	Small Cell Lung Cancer Signaling	1.38	0.127	-2.828	IKBKE,NFKBIE,PIK3CD,PIK3CG,PIK3R5,PIK3R6,PTGS2,TRAF3,TRAF5
	Fc Epsilon RI Signaling	1.37	0.111	-1.941	INPP5F,INPP5J,LCP2,PIK3CD,PIK3CG,PIK3R5,PIK3R6,PLCG1,PRKCD,RAC2,RAP2B,SYK,SYNJ2
	Sphingosine-1-phosphate Signaling	1.37	0.111	-2.309	ADCY7,CASP4,PIK3CD,PIK3CG,PIK3R5,PIK3R6,PLCB2,PLCB3,PLCG1,RAC2,RHOF,RHOH,SPHK1
	Role of Tissue Factor in Cancer	1.37	0.111	NaN	CFL1,F3,FGR,GNA15,LIMK1,LIMK2,PIK3CD,PIK3CG,PIK3R5,PIK3R6,PLAUR,RAP2B,SRC
	p70S6K Signaling	1.37	0.109	-2.673	IL2RG,IRS1,PIK3CD,PIK3CG,PIK3R5,PIK3R6,PLCB2,PLCB3,PLCG1,PPP2R2B,PRKCD,RAP2B,SRC,SYK
	GABA Receptor Signaling	1.34	0.116	NaN	ABAT,ADCY7,ALDH5A1,ALDH9A1,CACNA1F,CACNA2D4,CACNB1,GPHN,KCNN4,SLC6A1,SLC6A13
	Telomerase Signaling	1.33	0.112	-2.53	ELF4,HDAC7,HDAC9,IL2RA,IL2RG,PIK3CD,PIK3CG,PIK3R5,PIK3R6,PPP2R2B,RAP2B,TEP1
	Regulation of the Epithelial-Mesenchymal Transition Pathway	1.33	0.099	NaN	ADAM17,APH1B,DVL3,FGF11,FZD1,HIF1A,JAK3,MMP9,NOTCH1,PIK3CD,PIK3CG,PIK3R5,PIK3R6,RAP2B,SMO,TCF3,TGFB1,WNT10A,WNT9A
	PKCŒ∏ Signaling in T Lymphocytes	1.33	0.103	-3.606	CACNA1F,CACNA2D4,CACNB1,CARD11,CD3D,IKBKE,LCP2,NFATC2,NFKBIE,PIK3CD,PIK3CG,PIK3R5,PIK3R6,PLCG1,RAC2,RAP2B
	Endocannabinoid Cancer Inhibition Pathway	1.32	0.105	2.324	ADCY7,ATF4,CASP4,HIF1A,NSMAF,PIK3CD,PIK3CG,PIK3R5,PIK3R6,PRKAB2,PRKAG2,ROCK1,SRC,TCF3,VIM
	Acyl-CoA Hydrolysis	1.31	0.231	NaN	ACOT11,ACOT4,HNF4A
	Leukotriene Biosynthesis	1.31	0.231	NaN	ALOX5,MGST2,MGST3
	UDP-N-acetyl-D-galactosamine Biosynthesis II	1.31	0.231	NaN	GNPNAT1,HK1,HK2
	B Cell Activating Factor Signaling	1.31	0.146	-2.236	IKBKE,NFATC2,NFKBIE,TNFRSF13C,TRAF3,TRAF5
	Role of NFAT in Regulation of the Immune Response	1.3	0.0994	-4	CD3D,FCGR2A,FCGR2C,GNA15,IKBKE,ITPR3,LCP2,NFATC2,NFKBIE,PIK3CD,PIK3CG,PIK3R5,PIK3R6,PLCB2,PLCB3,PLCG1,RAP2B,SYK
	Urea Cycle	1.27	0.333	NaN	CPS1,OTC
	UDP-N-acetyl-D-glucosamine Biosynthesis II	1.27	0.333	NaN	FMO3,GNPNAT1
	Thrombin Signaling	1.26	0.0962	-3.638	ADCY7,ARHGEF2,ARHGEF3,GNA15,ITPR3,PIK3CD,PIK3CG,PIK3R5,PIK3R6,PLCB2,PLCB3,PLCG1,PPP1R12A,PRKCD,RAC2,RAP2B,RHOF,RHOH,ROCK1,SRC
	Aldosterone Signaling in Epithelial Cells	1.26	0.101	-3.317	DNAJC19,DNAJC25,DNAJC5,HSPA6,ITPR3,PIK3CD,PIK3CG,PIK3R5,PIK3R6,PLCB2,PLCB3,PLCG1,PRKCD,SLC12A2,SLC9A1,SMO
	Role of Macrophages, Fibroblasts and Endothelial Cells in Rheumatoid Arthritis	1.25	0.0897	NaN	ATF4,FZD1,ICAM1,IGHG3,IKBKE,IL6R,LTB,NFATC2,NFKBIE,PIK3CD,PIK3CG,PIK3R5,PIK3R6,PLCB2,PLCB3,PLCG1,PRKCD,RAP2B,ROCK1,SMO,SOCS3,SRC,TCF3,TGFB1,TRAF3,TRAF5,WNT10A,WNT9A
	Neuroinflammation Signaling Pathway	1.24	0.09	-3.411	APH1B,ATF4,FZD1,GJB1,GLS,GRIN2D,ICAM1,IKBKE,IL6R,JAK3,MMP9,NCF2,NFATC2,PIK3CD,PIK3CG,PIK3R5,PIK3R6,PLCG1,PTGS2,S100B,SLC1A2,SLC6A1,SLC6A13,SYK,TGFB1,TRAF3,TYROBP
	Glycogen Degradation III	1.23	0.214	NaN	AGL,PGM1,PYGB
	Mevalonate Pathway I	1.23	0.214	NaN	ACAT1,HMGCS2,PMVK
	Serotonin Receptor Signaling	1.22	0.14	NaN	ADCY7,IL4I1,MAOA,MAOB,QDPR,SPR
	Superpathway of D-myo-inositol (1,4,5)-trisphosphate Metabolism	1.22	0.174	-1	IMPA1,INPP5F,INPP5J,SYNJ2
	Apelin Cardiac Fibroblast Signaling Pathway	1.22	0.174	2	PRKAB2,PRKAG2,SPHK1,TGFB1
	IL-17A Signaling in Airway Cells	1.22	0.123	-2.121	CXCL5,IKBKE,JAK3,NFKBIE,PIK3CD,PIK3CG,PIK3R5,PIK3R6
	Antiproliferative Role of Somatostatin Receptor 2	1.2	0.117	-2.646	CTH,NPR2,PIK3CD,PIK3CG,PIK3R5,PIK3R6,PTPN6,RAP2B,SRC
	Methylthiopropionate Biosynthesis	1.18	1	NaN	ADI1
	2-amino-3-carboxymuconate Semialdehyde Degradation to Glutaryl-CoA	1.18	1	NaN	ACMSD
	Sorbitol Degradation I	1.18	1	NaN	SORD
	Methylglyoxal Degradation VI	1.18	1	NaN	LDHD
	L-cysteine Degradation II	1.18	1	NaN	CTH
	Citrulline Degradation	1.18	1	NaN	OTC
	Sulfite Oxidation IV	1.18	1	NaN	SUOX
	4-hydroxybenzoate Biosynthesis	1.18	1	NaN	TAT
	4-hydroxyphenylpyruvate Biosynthesis	1.18	1	NaN	TAT
	Apelin Pancreas Signaling Pathway	1.18	0.136	-0.816	PIK3CD,PIK3CG,PIK3R5,PIK3R6,PRKAB2,PRKAG2
	HIF1Œ± Signaling	1.18	0.106	NaN	EGLN3,HIF1A,MMP11,MMP14,MMP7,MMP9,PIK3CD,PIK3CG,PIK3R5,PIK3R6,RAP2B,SLC2A2
	Role of IL-17A in Arthritis	1.18	0.127	NaN	CXCL5,NFKBIE,PIK3CD,PIK3CG,PIK3R5,PIK3R6,PTGS2
	EGF Signaling	1.18	0.127	-2.646	ITPR3,PIK3CD,PIK3CG,PIK3R5,PIK3R6,PLCG1,SRC
	Protein Kinase A Signaling	1.17	0.0854	-0.928	ADCY7,AKAP6,ATF4,CDC14B,CDC25B,DUSP4,GYS2,H1-3,ITPR3,NFATC2,NFKBIE,PDE7A,PLCB2,PLCB3,PLCG1,PPP1R12A,PRKAG2,PRKCD,PTGS2,PTPN1,PTPN12,PTPN13,PTPN6,PTPN7,PTPRE,PTPRO,PYGB,ROCK1,SMO,TCF3,TGFB1,TNNI2,UBASH3B,VASP
	TCA Cycle II (Eukaryotic)	1.17	0.167	2	ACO1,DHTKD1,OGDHL,SDHD
	Vitamin-C Transport	1.17	0.167	NaN	GSTO1,LRRC8B,LRRC8D,TXNRD3
	Role of JAK2 in Hormone-like Cytokine Signaling	1.16	0.147	NaN	IRS1,PTPN1,PTPN6,SH2B2,SOCS3
	Atherosclerosis Signaling	1.16	0.103	NaN	ALOX5,APOC1,APOC3,APOC4,COL1A1,CXCR4,F3,ICAM1,ITGB2,MMP9,PON1,TGFB1,TNFSF12
	Role of NFAT in Cardiac Hypertrophy	1.16	0.0935	-3.771	ADCY7,CACNA1F,CACNA2D4,CACNB1,HDAC7,HDAC9,ITPR3,LIF,PIK3CD,PIK3CG,PIK3R5,PIK3R6,PLCB2,PLCB3,PLCG1,PRKAG2,PRKCD,RAP2B,SRC,TGFB1
	NGF Signaling	1.16	0.105	-3.317	ATF4,BAX,IKBKE,PIK3CD,PIK3CG,PIK3R5,PIK3R6,PLCG1,PRKCD,RAP2B,ROCK1,TRIO
	Nicotine Degradation III	1.15	0.125	2.646	ADH7,CYP2J2,CYP3A4,POR,UGT1A3,UGT1A4,UGT2B15
	Trehalose Degradation II (Trehalase)	1.14	0.286	NaN	HK1,HK2
	NAD Salvage Pathway III	1.14	0.286	NaN	NMNAT1,NMRK1
	Glycogen Biosynthesis II (from UDP-D-Glucose)	1.14	0.286	NaN	GYS2,UGP2
	14-3-3-mediated Signaling	1.14	0.102	-3.162	BAX,CBL,PIK3CD,PIK3CG,PIK3R5,PIK3R6,PLCB2,PLCB3,PLCG1,PRKCD,RAP2B,SRC,VIM
	IL-3 Signaling	1.14	0.114	-2.333	CSF2RB,PIK3CD,PIK3CG,PIK3R5,PIK3R6,PRKCD,PTPN6,RAP2B,RAPGEF1
	Agrin Interactions at Neuromuscular Junction	1.14	0.114	-2.646	ACTB,ACTG1,AGRN,ITGB2,LAMB1,RAC2,RAP2B,SRC,UTRN
	Mouse Embryonic Stem Cell Pluripotency	1.13	0.107	-2.714	DVL3,FZD1,JAK3,LIF,PIK3CD,PIK3CG,PIK3R5,PIK3R6,RAP2B,SMO,TCF3
	Renal Cell Carcinoma Signaling	1.11	0.113	-2.449	EGLN3,HIF1A,PIK3CD,PIK3CG,PIK3R5,PIK3R6,RAP2B,RAPGEF1,TGFB1
	JAK/Stat Signaling	1.11	0.113	-1	JAK3,PIK3CD,PIK3CG,PIK3R5,PIK3R6,PTPN1,PTPN6,RAP2B,SOCS3
	IL-10 Signaling	1.09	0.116	NaN	BLVRA,BLVRB,CCR5,FCGR2A,FCGR2C,IKBKE,NFKBIE,SOCS3
	Prolactin Signaling	1.09	0.111	-1.667	IRS1,PIK3CD,PIK3CG,PIK3R5,PIK3R6,PLCG1,PRKCD,RAP2B,SOCS3
	Cardiac Hypertrophy Signaling (Enhanced)	1.09	0.0821	-4.11	ADCY7,ATF6,ATP2A3,CSF2RB,DVL3,FGF11,FZD1,GNA15,HDAC7,HDAC9,IKBKE,IL21R,IL27RA,IL2RA,IL2RG,IL6R,INPP5F,ITPR3,LIF,LTB,NFATC2,PDE7A,PIK3CD,PIK3CG,PIK3R5,PIK3R6,PLCB2,PLCB3,PLCG1,PRKAG2,PRKCD,PTGS2,RAP2B,ROCK1,SMO,TGFB1,TNFSF12,TNFSF15,WNT10A,WNT9A
	Extrinsic Prothrombin Activation Pathway	1.08	0.188	NaN	F13B,F3,SERPINC1
	Androgen Biosynthesis	1.08	0.188	NaN	GSTA1,SRD5A1,SRD5A2
	Renin-Angiotensin Signaling	1.07	0.102	-2.111	ADCY7,ITPR3,PIK3CD,PIK3CG,PIK3R5,PIK3R6,PLCG1,PRKAG2,PRKCD,PTPN6,RAP2B,REN
	GM-CSF Signaling	1.07	0.114	-2.646	BCL2A1,CSF2RA,CSF2RB,PIK3CD,PIK3CG,PIK3R5,PIK3R6,RAP2B
	GP6 Signaling Pathway	1.05	0.101	-3.464	COL1A1,COL24A1,COL8A2,COL9A2,LAMB1,LCP2,PIK3CD,PIK3CG,PIK3R5,PIK3R6,PRKCD,SYK
	Notch Signaling	1.04	0.135	-1	ADAM17,APH1B,LFNG,MAML2,NOTCH1
	Dendritic Cell Maturation	1.04	0.0929	-4.123	ATF4,COL1A1,FCGR2A,FCGR2C,ICAM1,IGHG3,IKBKE,LTB,NFKBIE,PIK3CD,PIK3CG,PIK3R5,PIK3R6,PLCB2,PLCB3,PLCG1,TYROBP
	Superoxide Radicals Degradation	1.04	0.25	NaN	CAT,SOD1
	Corticotropin Releasing Hormone Signaling	1.03	0.0966	0.302	ADCY7,ATF4,CACNA1F,CACNA2D4,CACNB1,CTH,GLI1,ITPR3,NPR2,PLCG1,PRKAG2,PRKCD,PTGS2,SMO
	Œ≥-linolenate Biosynthesis II (Animals)	1.02	0.176	NaN	CYB5A,SLC27A2,SLC27A5
	PCP pathway	1.02	0.117	-1.89	DVL3,FZD1,PFN1,ROCK1,SMO,WNT10A,WNT9A
	Huntington's Disease Signaling	1.01	0.0886	-1.155	ATF4,ATP5PF,BAX,CASP4,CLTCL1,DNAJC5,DNM2,GLS,GNA15,HDAC7,HDAC9,HSPA6,NCOR2,PIK3CD,PIK3CG,PIK3R5,PIK3R6,PLCB2,PLCB3,PRKCD,STX1A
	Basal Cell Carcinoma Signaling	1.01	0.111	-1.89	DVL3,FZD1,GLI1,KIF7,SMO,TCF3,WNT10A,WNT9A
	Ephrin B Signaling	1.01	0.111	-2.449	CBL,CFL1,CXCR4,GNA15,LIMK1,NCK2,RAC2,ROCK1
	HER-2 Signaling in Breast Cancer	1.01	0.107	NaN	ITGB2,ITGB8,PIK3CD,PIK3CG,PIK3R5,PIK3R6,PLCG1,PRKCD,RAP2B
	Pancreatic Adenocarcinoma Signaling	1	0.101	-2.53	GPLD1,JAK3,MMP9,NOTCH1,PIK3CD,PIK3CG,PIK3R5,PIK3R6,PTGS2,RALGDS,TGFB1
	Antioxidant Action of Vitamin C	1	0.101	2.121	CSF2RA,CSF2RB,GPLD1,GSTO1,IKBKE,NFKBIE,PLCB2,PLCB3,PLCG1,SLC2A2,TXNRD3
	Amyotrophic Lateral Sclerosis Signaling	0.991	0.103	-3.162	BAX,CAT,CCS,GRIN2D,PIK3CD,PIK3CG,PIK3R5,PIK3R6,SLC1A2,SOD1
	PAK Signaling	0.991	0.103	-2.333	CFL1,GIT1,LIMK1,LIMK2,NCK2,PIK3CD,PIK3CG,PIK3R5,PIK3R6,RAP2B
	Caveolar-mediated Endocytosis Signaling	0.983	0.11	NaN	ACTB,ACTG1,DNM2,ITGAX,ITGB2,ITGB8,PTPN1,SRC
	Non-Small Cell Lung Cancer Signaling	0.983	0.11	-2.121	ITPR3,PIK3CD,PIK3CG,PIK3R5,PIK3R6,PLCG1,RAP2B,STK4
	GPCR-Mediated Integration of Enteroendocrine Signaling Exemplified by an L Cell	0.983	0.11	0.707	ADCY7,GIPR,GNA15,ITPR3,PLCB2,PLCB3,PLCG1,PRKAG2
	p53 Signaling	0.971	0.102	0.333	BAX,GADD45G,HDAC9,HIF1A,PIK3CD,PIK3CG,PIK3R5,PIK3R6,PML,SERPINE2
	Primary Immunodeficiency Signaling	0.971	0.12	NaN	CD3D,ICOS,IGHG3,IL2RG,JAK3,TNFRSF13C
	UVA-Induced MAPK Signaling	0.971	0.102	-2.828	PARP16,PARP8,PIK3CD,PIK3CG,PIK3R5,PIK3R6,PLCB2,PLCB3,PLCG1,RAP2B
	April Mediated Signaling	0.963	0.128	-1.342	IKBKE,NFATC2,NFKBIE,TRAF3,TRAF5
	Endothelin-1 Signaling	0.959	0.0904	-3.153	ADCY7,CASP4,GNA15,GPLD1,ITPR3,PIK3CD,PIK3CG,PIK3R5,PIK3R6,PLCB2,PLCB3,PLCG1,PRKCD,PTGS1,PTGS2,RAP2B,SRC
	1D-myo-inositol Hexakisphosphate Biosynthesis II (Mammalian)	0.959	0.167	NaN	INPP5F,INPP5J,SYNJ2
	D-myo-inositol (1,3,4)-trisphosphate Biosynthesis	0.959	0.167	NaN	INPP5F,INPP5J,SYNJ2
	Superpathway of Geranylgeranyldiphosphate Biosynthesis I (via Mevalonate)	0.959	0.167	NaN	ACAT1,HMGCS2,PMVK
	Pathogenesis of Multiple Sclerosis	0.947	0.222	NaN	CCR5,CXCR3
	Sucrose Degradation V (Mammalian)	0.947	0.222	NaN	KHK,TKFC
	Heme Biosynthesis II	0.947	0.222	NaN	ALAD,ALAS1
	Thrombopoietin Signaling	0.936	0.111	-2.646	PIK3CD,PIK3CG,PIK3R5,PIK3R6,PLCG1,PRKCD,RAP2B
	IL-15 Signaling	0.936	0.107	-2.828	IL2RG,JAK3,PIK3CD,PIK3CG,PIK3R5,PIK3R6,RAP2B,SYK
	GPCR-Mediated Nutrient Sensing in Enteroendocrine Cells	0.936	0.0982	-2.714	ADCY7,CACNA1F,CACNA2D4,CACNB1,GNA15,ITPR3,PLCB2,PLCB3,PLCG1,PRKAG2,PRKCD
	PPARŒ±/RXRŒ± Activation	0.928	0.0895	2.309	ACAA1,ACADL,ACOX1,ADCY7,GNA15,IKBKE,IRS1,NCOR2,NFKBIE,PLCB2,PLCB3,PLCG1,PPARA,PRKAB2,PRKAG2,RAP2B,TGFB1
	Role of p14/p19ARF in Tumor Suppression	0.928	0.138	2	PIK3CD,PIK3CG,PIK3R5,PIK3R6
	Sonic Hedgehog Signaling	0.928	0.138	-1	GLI1,GRK2,PRKAG2,SMO
	Ceramide Signaling	0.917	0.102	0.378	ENPP7,NSMAF,PIK3CD,PIK3CG,PIK3R5,PIK3R6,PPP2R2B,RAP2B,SPHK1
	Hepatic Fibrosis Signaling Pathway	0.9	0.0815	-3.528	ATF4,CCDC88A,COL1A1,DVL3,FZD1,GLI1,HIF1A,ICAM1,IKBKE,KLF9,NCF2,NFKBIE,PIK3CD,PIK3CG,PIK3R5,PIK3R6,PLCG1,PRKAG2,PRKCD,RAC2,RAP2B,RHOF,RHOH,ROCK1,SIRT3,SMO,TCF3,TGFB1,WNT10A,WNT9A
	Regulation of IL-2 Expression in Activated and Anergic T Lymphocytes	0.896	0.101	NaN	CARD11,CD3D,IKBKE,NFATC2,NFKBIE,PLCG1,RAP2B,TGFB1,TOB1
	Spliceosomal Cycle	0.896	0.5	NaN	U2AF2
	Asparagine Degradation I	0.896	0.5	NaN	ASRGL1
	Lipoate Biosynthesis and Incorporation II	0.896	0.5	NaN	LIAS
	Glycine Biosynthesis III	0.896	0.5	NaN	AGXT2
	Choline Degradation I	0.896	0.5	NaN	ALDH7A1
	L-DOPA Degradation	0.896	0.5	NaN	LRTOMT
	Taurine Biosynthesis	0.896	0.5	NaN	CDO1
	Palmitate Biosynthesis I (Animals)	0.896	0.5	NaN	OXSM
	Fatty Acid Biosynthesis Initiation II	0.896	0.5	NaN	OXSM
	Cysteine Biosynthesis/Homocysteine Degradation	0.896	0.5	NaN	CTH
	Formaldehyde Oxidation II (Glutathione-dependent)	0.896	0.5	NaN	ESD
	Glutamine Degradation I	0.896	0.5	NaN	GLS
	P2Y Purigenic Receptor Signaling Pathway	0.893	0.0945	-2.887	ADCY7,ATF4,PIK3CD,PIK3CG,PIK3R5,PIK3R6,PLCB2,PLCB3,PLCG1,PRKAG2,PRKCD,RAP2B
	Acetone Degradation I (to Methylglyoxal)	0.886	0.133	2	CYP2J2,CYP3A4,CYP4A22,POR
	SAPK/JNK Signaling	0.886	0.098	-1.897	DUSP4,IRS1,MINK1,PIK3CD,PIK3CG,PIK3R5,PIK3R6,RAC2,RAP2B,SH2D2A
	CREB Signaling in Neurons	0.876	0.087	-3.207	ADCY7,ATF4,CACNA1F,CACNA2D4,CACNB1,GNA15,GRIN2D,ITPR3,PIK3CD,PIK3CG,PIK3R5,PIK3R6,PLCB2,PLCB3,PLCG1,PRKAG2,PRKCD,RAP2B
	Endocannabinoid Neuronal Synapse Pathway	0.876	0.0938	-2.714	ADCY7,CACNA1F,CACNA2D4,CACNB1,FAAH,GNA15,GRIN2D,PLCB2,PLCB3,PLCG1,PRKAG2,PTGS2
	Ketolysis	0.866	0.2	NaN	ACAT1,OXCT1
	Intrinsic Prothrombin Activation Pathway	0.86	0.119	0.447	COL1A1,F11,F13B,F8,SERPINC1
	Triacylglycerol Biosynthesis	0.86	0.119	0.447	AGPAT4,CRLS1,DBT,LPCAT4,MOGAT1
	CDP-diacylglycerol Biosynthesis I	0.857	0.15	NaN	AGPAT4,CRLS1,LPCAT4
	Prostate Cancer Signaling	0.851	0.0989	NaN	AR,ATF4,NFKBIE,PIK3CD,PIK3CG,PIK3R5,PIK3R6,RAP2B,SRD5A1
	Thyroid Cancer Signaling	0.842	0.101	-2.121	CXCR4,IRS1,PIK3CD,PIK3CG,PIK3R5,PIK3R6,RAP2B,TCF3
	Adrenomedullin signaling pathway	0.83	0.0863	-3	ADCY7,BAX,CTH,GNA15,HIF1A,ITPR3,KCNN4,NPR2,PIK3CD,PIK3CG,PIK3R5,PIK3R6,PLCB2,PLCB3,PLCG1,PRKAG2,RAP2B
	Osteoarthritis Pathway	0.821	0.0853	-2.84	ACAN,ANXA5,ATF4,CASP4,FZD1,GLI1,HIF1A,MMP9,NOTCH1,PRKAB2,PRKAG2,PTGS2,RUNX2,S100A9,SMO,SPHK1,TCF3,TGFB1
	IL-12 Signaling and Production in Macrophages	0.81	0.0909	NaN	APOC1,APOC3,APOC4,IKBKE,PIK3CD,PIK3CG,PIK3R5,PIK3R6,PON1,PRKCD,SPI1,TGFB1
	Cholecystokinin/Gastrin-mediated Signaling	0.807	0.0924	-3.162	ITPR3,PLCB2,PLCB3,PRKCD,PTGS2,RAC2,RAP2B,RHOF,RHOH,ROCK1,SRC
	Role of NANOG in Mammalian Embryonic Stem Cell Pluripotency	0.807	0.0924	-2.646	FZD1,JAK3,LIF,PIK3CD,PIK3CG,PIK3R5,PIK3R6,RAP2B,SMO,WNT10A,WNT9A
	PD-1, PD-L1 cancer immunotherapy pathway	0.807	0.0943	3	IL2RA,IL2RG,JAK3,LCP2,PIK3CD,PIK3CG,PIK3R5,PIK3R6,PLCG1,TGFB1
	SPINK1 General Cancer Pathway	0.785	0.101	-1.89	IL6R,JAK3,PIK3CD,PIK3CG,PIK3R5,PIK3R6,RAP2B
	Circadian Rhythm Signaling	0.777	0.121	NaN	ATF4,BHLHE41,CRY2,GRIN2D
	LPS-stimulated MAPK Signaling	0.777	0.0976	-2.828	IKBKE,NFKBIE,PIK3CD,PIK3CG,PIK3R5,PIK3R6,PRKCD,RAP2B
	PEDF Signaling	0.777	0.0976	-1.89	IKBKE,NFKBIE,PIK3CD,PIK3CG,PIK3R5,PIK3R6,RAP2B,ROCK1
	Phosphatidylglycerol Biosynthesis II (Non-plastidic)	0.767	0.136	NaN	AGPAT4,CRLS1,LPCAT4
	T Cell Exhaustion Signaling Pathway	0.762	0.0857	-0.535	HAVCR2,IL6R,JAK3,LGALS9,NFATC2,PIK3CD,PIK3CG,PIK3R5,PIK3R6,PLCG1,PPP2R2B,PRDM1,PTPN6,RAP2B,TGFB1
	STAT3 Pathway	0.759	0.0889	-1.667	CSF2RB,IL21R,IL27RA,IL2RA,IL2RG,IL6R,PTPN6,RAP2B,SOCS3,SRC,TGFB1,TNFRSF11A
	G Beta Gamma Signaling	0.757	0.0902	-2.714	CACNA1F,CACNA2D4,CACNB1,DNM2,GNA15,PIK3CG,PLCG1,PRKAG2,PRKCD,RAP2B,SRC
	Cancer Drug Resistance By Drug Efflux	0.752	0.103	NaN	ABCC1,ABCG2,PIK3CD,PIK3CG,PTGS2,RAP2B
	G-Protein Coupled Receptor Signaling	0.747	0.0809	NaN	ADCY7,ATF4,CHRM5,DRD1,DUSP4,GNA15,GRK2,IKBKE,NFKBIE,PDE7A,PIK3CD,PIK3CG,PIK3R5,PIK3R6,PLCB2,PLCB3,PRKAG2,PTGER4,RAP2B,RGS2,SRC,SSTR3
	PFKFB4 Signaling Pathway	0.745	0.109	-1.342	ATF4,HK1,HK2,PRKAG2,TGFB1
	Dopamine-DARPP32 Feedback in cAMP Signaling	0.742	0.0859	-1.732	ADCY7,ATF4,ATP2A3,DRD1,GRIN2D,ITPR3,KCNJ8,PLCB2,PLCB3,PLCG1,PPP1R12A,PPP2R2B,PRKAG2,PRKCD
	NAD biosynthesis II (from tryptophan)	0.738	0.167	NaN	HAAO,NMNAT1
	FGF Signaling	0.738	0.0952	-2.121	ATF4,FGF11,PIK3CD,PIK3CG,PIK3R5,PIK3R6,PLCG1,PTPN6
	L-carnitine Biosynthesis	0.735	0.333	NaN	ALDH9A1
	Uracil Degradation II (Reductive)	0.735	0.333	NaN	DPYS
	Diphthamide Biosynthesis	0.735	0.333	NaN	DPH6
	NADH Repair	0.735	0.333	NaN	NAXD
	Methylglyoxal Degradation I	0.735	0.333	NaN	HAGH
	Proline Degradation	0.735	0.333	NaN	LOC102724788/PRODH
	1,25-dihydroxyvitamin D3 Biosynthesis	0.735	0.333	NaN	POR
	Glutathione Biosynthesis	0.735	0.333	NaN	GCLC
	Tetrahydrobiopterin Biosynthesis I	0.735	0.333	NaN	SPR
	Thymine Degradation	0.735	0.333	NaN	DPYS
	Anandamide Degradation	0.735	0.333	NaN	FAAH
	Thyroid Hormone Biosynthesis	0.735	0.333	NaN	IYD
	Tetrahydrobiopterin Biosynthesis II	0.735	0.333	NaN	SPR
	S-adenosyl-L-methionine Biosynthesis	0.735	0.333	NaN	MAT1A
	Tyrosine Biosynthesis IV	0.735	0.333	NaN	PAH
	HGF Signaling	0.721	0.0901	-2.828	ELF4,PIK3CD,PIK3CG,PIK3R5,PIK3R6,PLCG1,PRKCD,PTGS2,RAP2B,RAPGEF1
	Melatonin Signaling	0.719	0.0972	-0.378	PLCB2,PLCB3,PLCG1,PRKAG2,PRKCD,RORA,RORC
	HMGB1 Signaling	0.714	0.0848	-3.162	ICAM1,LIF,LTB,PIK3CD,PIK3CG,PIK3R5,PIK3R6,RAC2,RAP2B,RHOF,RHOH,TGFB1,TNFSF12,TNFSF15
	Calcium Signaling	0.714	0.0825	-2.714	ATF4,ATP2A3,CACNA1F,CACNA2D4,CACNB1,CHRNA6,GRIN2D,HDAC7,HDAC9,ITPR3,MYH9,NFATC2,PRKAG2,RAP2B,TNNI2,TPM4,TRPC1
	TWEAK Signaling	0.712	0.114	-1	IKBKE,NFKBIE,TNFSF12,TRAF3
	Melatonin Degradation I	0.706	0.1	2.449	CYP2J2,CYP3A4,POR,UGT1A3,UGT1A4,UGT2B15
	Agranulocyte Adhesion and Diapedesis	0.706	0.0829	NaN	ACTB,ACTG1,CCL16,CLDN14,CLDN18,CXCL5,CXCR4,EZR,ICAM1,ITGB2,MMP11,MMP14,MMP7,MMP9,MYH9,PODXL2
	ERK/MAPK Signaling	0.706	0.0829	-2	ATF4,DUSP4,ELF4,PIK3CD,PIK3CG,PIK3R5,PIK3R6,PLCG1,PPP1R12A,PPP2R2B,PRKAG2,PRKCD,RAC2,RAP2B,RAPGEF1,SRC
	Apoptosis Signaling	0.701	0.0909	1	BAX,BCL2A1,ENDOG,GAS2,IKBKE,NFKBIE,PLCG1,RAP2B,ROCK1
	T Helper Cell Differentiation	0.699	0.0959	NaN	ICOS,IL21R,IL2RA,IL2RG,IL6R,RORC,TGFB1
	PTEN Signaling	0.695	0.0873	1.265	CBL,IKBKE,INPP5F,INPP5J,PIK3CD,PIK3CG,PIK3R5,RAC2,RAP2B,SYNJ2,TNFRSF11A
	Tumoricidal Function of Hepatic Natural Killer Cells	0.688	0.125	NaN	BAX,ENDOG,ICAM1
	Cysteine Biosynthesis III (mammalia)	0.688	0.125	NaN	CTH,MAT1A,PRMT1
	Role of IL-17A in Psoriasis	0.684	0.154	NaN	CXCL5,S100A9
	Fatty Acid Activation	0.684	0.154	NaN	SLC27A2,SLC27A5
	Oleate Biosynthesis II (Animals)	0.684	0.154	NaN	ALDH6A1,CYB5A
	NAD Phosphorylation and Dephosphorylation	0.684	0.154	NaN	ACP5,NADK2
	mTOR Signaling	0.668	0.081	-2.324	DGKZ,EIF4G3,GPLD1,HIF1A,IRS1,PIK3CD,PIK3CG,PIK3R5,PIK3R6,PPP2R2B,PRKAB2,PRKAG2,PRKCD,RAC2,RAP2B,RHOF,RHOH
	Angiopoietin Signaling	0.66	0.0933	NaN	IKBKE,NFKBIE,PIK3CD,PIK3CG,PIK3R5,PIK3R6,RAP2B
	Endocannabinoid Developing Neuron Pathway	0.658	0.087	-2.333	ADCY7,ATF4,PIK3CD,PIK3CG,PIK3R5,PIK3R6,PRKAG2,RAC2,RAP2B,SRC
	Complement System	0.656	0.108	NaN	CR2,ITGAX,ITGB2,MASP2
	Role of JAK family kinases in IL-6-type Cytokine Signaling	0.652	0.12	NaN	IL6R,OSMR,SOCS3
	Bupropion Degradation	0.652	0.12	NaN	CYP2J2,CYP3A4,POR
	Synaptic Long Term Potentiation	0.65	0.0853	-2.111	ATF4,GNA15,GRIN2D,ITPR3,PLCB2,PLCB3,PLCG1,PPP1R12A,PRKAG2,PRKCD,RAP2B
	White Adipose Tissue Browning Pathway	0.65	0.0853	0.302	ADCY7,ATF4,CACNA1F,CACNA2D4,CACNB1,FNDC5,LDHD,PPARA,PRKAB2,PRKAG2,THRB
	Melanoma Signaling	0.642	0.1	-2.236	PIK3CD,PIK3CG,PIK3R5,PIK3R6,RAP2B
	Neurotrophin/TRK Signaling	0.642	0.0921	-2.646	ATF4,PIK3CD,PIK3CG,PIK3R5,PIK3R6,PLCG1,RAP2B
	Chronic Myeloid Leukemia Signaling	0.635	0.0874	NaN	HDAC7,HDAC9,IKBKE,PIK3CD,PIK3CG,PIK3R5,PIK3R6,RAP2B,TGFB1
	Arsenate Detoxification I (Glutaredoxin)	0.625	0.25	NaN	GSTO1
	Retinoate Biosynthesis II	0.625	0.25	NaN	RBP5
	Pentose Phosphate Pathway (Oxidative Branch)	0.625	0.25	NaN	G6PD
	Ascorbate Recycling (Cytosolic)	0.625	0.25	NaN	GSTO1
	Œ±-tocopherol Degradation	0.625	0.25	NaN	CYP4F3
	L-cysteine Degradation I	0.625	0.25	NaN	CDO1
	N-acetylglucosamine Degradation II	0.625	0.25	NaN	NAGK
	Acetate Conversion to Acetyl-CoA	0.625	0.25	NaN	ACSS1
	Cellular Effects of Sildenafil (Viagra)	0.622	0.084	NaN	ACTB,ACTG1,ADCY7,ITPR3,KCNN4,MYH9,PLCB2,PLCB3,PLCG1,PPP1R12A,PRKAG2
	Role of PI3K/AKT Signaling in the Pathogenesis of Influenza	0.62	0.0938	-1.633	CCR5,NFKBIE,PIK3CD,PIK3CG,PIK3R5,PIK3R6
	NAD Salvage Pathway II	0.62	0.115	NaN	ACP5,NMNAT1,NMRK1
	Glycolysis I	0.62	0.115	NaN	ENO2,PFKP,PKM
	Heparan Sulfate Biosynthesis	0.606	0.0897	1.134	AADAC,CES2,CES3,CHST11,PRDX6,SULT2A1,XYLT1
	IL-7 Signaling Pathway	0.606	0.0897	-1.89	BAX,IL2RG,JAK3,PIK3CD,PIK3CG,PIK3R5,PIK3R6
	ErbB2-ErbB3 Signaling	0.6	0.0923	-2.449	JAK3,PIK3CD,PIK3CG,PIK3R5,PIK3R6,RAP2B
	Pyridoxal 5'-phosphate Salvage Pathway	0.6	0.0923	-1.633	GRK6,LIMK1,LIMK2,PNPO,PRKCD,PRKX
	UVB-Induced MAPK Signaling	0.599	0.0962	-2.236	PIK3CD,PIK3CG,PIK3R5,PIK3R6,PRKCD
	Choline Biosynthesis III	0.59	0.133	NaN	CHPT1,GPLD1
	Calcium-induced T Lymphocyte Apoptosis	0.582	0.0909	-2.449	ATP2A3,CD3D,ITPR3,NFATC2,PLCG1,PRKCD
	Eicosanoid Signaling	0.582	0.0909	NaN	ALOX5,ALOX5AP,PTGER4,PTGES,PTGS1,PTGS2
	Opioid Signaling Pathway	0.577	0.0769	-2.065	ADCY7,ATF4,CACNA1F,CACNA2D4,CACNB1,CLTCL1,FGR,GRIN2D,GRK2,GRK6,ITPR3,PIK3CG,PRKAG2,PRKCD,RAC2,RAP2B,RGS1,RGS19,SRC
	IL-17 Signaling	0.57	0.0875	NaN	CXCL5,PIK3CD,PIK3CG,PIK3R5,PIK3R6,PTGS2,RAP2B
	FLT3 Signaling in Hematopoietic Progenitor Cells	0.57	0.0875	-2.646	ATF4,CBL,PIK3CD,PIK3CG,PIK3R5,PIK3R6,RAP2B
	Human Embryonic Stem Cell Pluripotency	0.57	0.0815	NaN	FZD1,PIK3CD,PIK3CG,PIK3R5,PIK3R6,SMO,SPHK1,TCF3,TGFB1,WNT10A,WNT9A
	ErbB Signaling	0.564	0.0851	-2.828	NCK2,PIK3CD,PIK3CG,PIK3R5,PIK3R6,PLCG1,PRKCD,RAP2B
	Relaxin Signaling	0.558	0.08	-1	ADCY7,CTH,GNA15,MMP9,NFKBIE,NPR2,PDE7A,PIK3CD,PIK3CG,PIK3R5,PIK3R6,PRKAG2
	Factors Promoting Cardiogenesis in Vertebrates	0.558	0.08	-2.887	ATF4,FZD1,PLCB2,PLCB3,PLCG1,PRKCD,ROCK1,SMO,TCF3,TGFB1,WNT10A,WNT9A
	Mechanisms of Viral Exit from Host Cells	0.553	0.0976	NaN	ACTB,ACTG1,LMNB2,PRKCD
	Glucocorticoid Receptor Signaling	0.551	0.0744	NaN	ACTB,AR,CD3D,HSPA6,ICAM1,IKBKE,JAK3,NCOR2,NFATC2,NFKBIE,PCK2,PIK3CD,PIK3CG,PIK3R5,PIK3R6,PLAU,POU2F2,PRKAB2,PRKAG2,PTGS2,RAP2B,SMARCA4,TAF4B,TAT,TGFB1
	Granzyme B Signaling	0.55	0.125	NaN	ENDOG,LMNB2
	2-ketoglutarate Dehydrogenase Complex	0.542	0.2	NaN	DHTKD1
	Eumelanin Biosynthesis	0.542	0.2	NaN	DDT
	Œ±-Adrenergic Signaling	0.535	0.0833	-2.236	ADCY7,GYS2,ITPR3,PLCG1,PRKAG2,PRKCD,PYGB,RAP2B
	Epithelial Adherens Junction Signaling	0.533	0.0789	NaN	ACTB,ACTG1,ACTN1,ARPC1B,ARPC2,IQGAP1,MYH9,NOTCH1,RAP2B,RAPGEF1,SRC,TCF3
	Cdc42 Signaling	0.524	0.0778	-1.387	ARPC1B,ARPC2,CD3D,CDC42SE1,CFL1,FGD3,IQGAP1,IQGAP2,LIMK1,LIMK2,PPP1R12A,SRC,WIPF1
	IL-6 Signaling	0.52	0.08	-1.897	COL1A1,IKBKE,IL6R,NFKBIE,PIK3CD,PIK3CG,PIK3R5,PIK3R6,RAP2B,SOCS3
	Unfolded protein response	0.517	0.0893	-1	ATF4,ATF6,HSPA6,INSIG1,PPP1R15A
	Mitochondrial L-carnitine Shuttle Pathway	0.513	0.118	NaN	SLC27A2,SLC27A5
	Role of Pattern Recognition Receptors in Recognition of Bacteria and Viruses	0.511	0.0779	-2.449	LIF,LTB,NOD1,PIK3CD,PIK3CG,PIK3R5,PIK3R6,PRKCD,SYK,TGFB1,TNFSF12,TNFSF15
	Cardiac Hypertrophy Signaling	0.51	0.075	-2.668	ADCY7,GNA15,IL6R,IRS1,PIK3CD,PIK3CG,PIK3R5,PIK3R6,PLCB2,PLCB3,PLCG1,PRKAG2,RAC2,RAP2B,RHOF,RHOH,ROCK1,TGFB1
	Oncostatin M Signaling	0.509	0.093	-2	JAK3,OSMR,PLAU,RAP2B
	VEGF Family Ligand-Receptor Interactions	0.509	0.0833	-2.646	PIK3CD,PIK3CG,PIK3R5,PIK3R6,PLCG1,PRKCD,RAP2B
	CNTF Signaling	0.499	0.0877	-2.236	PIK3CD,PIK3CG,PIK3R5,PIK3R6,RAP2B
	Glutamate Receptor Signaling	0.499	0.0877	NaN	GLS,GRIN2D,HOMER2,HOMER3,SLC1A2
	Heparan Sulfate Biosynthesis (Late Stages)	0.495	0.0845	1.633	AADAC,CES2,CES3,CHST11,PRDX6,SULT2A1
	Nitric Oxide Signaling in the Cardiovascular System	0.493	0.0808	-1.414	ATP2A3,ITPR3,PIK3CD,PIK3CG,PIK3R5,PIK3R6,PRKAG2,PRKCD
	G Protein Signaling Mediated by Tubby	0.48	0.0968	NaN	PLCB2,PLCB3,PLCG1
	Methylglyoxal Degradation III	0.48	0.111	NaN	AKR7A2,CYP4A22
	NAD Biosynthesis from 2-amino-3-carboxymuconate Semialdehyde	0.476	0.167	NaN	NMNAT1
	Arginine Biosynthesis IV	0.476	0.167	NaN	OTC
	Proline Biosynthesis II (from Arginine)	0.476	0.167	NaN	OTC
	Selenocysteine Biosynthesis II (Archaea and Eukaryotes)	0.476	0.167	NaN	SEPSECS
	Tryptophan Degradation to 2-amino-3-carboxymuconate Semialdehyde	0.476	0.167	NaN	HAAO
	NAD Biosynthesis III	0.476	0.167	NaN	NMNAT1
	Lactose Degradation III	0.476	0.167	NaN	GBA3
	GNRH Signaling	0.463	0.0751	-2.53	ADCY7,ATF4,CACNA1F,CACNA2D4,CACNB1,GNA15,ITPR3,PLCB2,PLCB3,PRKAG2,PRKCD,RAP2B,SRC
	Wnt/Œ≤-catenin Signaling	0.463	0.0751	-0.577	CD44,DVL3,FZD1,MMP7,PPP2R2B,SMO,SOX4,SRC,TCF3,TGFB1,TLE3,WNT10A,WNT9A
	GŒ±12/13 Signaling	0.462	0.0769	-3	IKBKE,LPAR2,NFKBIE,PIK3CD,PIK3CG,PIK3R5,PIK3R6,RAP2B,ROCK1,SRC
	4-1BB Signaling in T Lymphocytes	0.456	0.0938	NaN	IKBKE,NFKBIE,TNFRSF9
	Endometrial Cancer Signaling	0.449	0.0833	-2.236	PIK3CD,PIK3CG,PIK3R5,PIK3R6,RAP2B
	Apelin Muscle Signaling Pathway	0.449	0.105	NaN	PRKAB2,PRKAG2
	IGF-1 Signaling	0.431	0.0769	-0.707	IRS1,PIK3CD,PIK3CG,PIK3R5,PIK3R6,PRKAG2,RAP2B,SOCS3
	Thioredoxin Pathway	0.424	0.143	NaN	TXNRD3
	Phosphatidylcholine Biosynthesis I	0.424	0.143	NaN	CHPT1
	Acetyl-CoA Biosynthesis I (Pyruvate Dehydrogenase Complex)	0.424	0.143	NaN	DBT
	Glycoaminoglycan-protein Linkage Region Biosynthesis	0.424	0.143	NaN	XYLT1
	The Visual Cycle	0.42	0.1	NaN	RBP5,RDH5
	Acute Phase Response Signaling	0.409	0.0726	0	ECSIT,F8,IKBKE,IL6R,NFKBIE,OSMR,PIK3CD,PIK3CG,RAP2B,RBP5,SOCS3,TCF3,TTR
	Phospholipases	0.402	0.0794	-0.447	GPLD1,LIPG,PLCB2,PLCB3,PLCG1
	GŒ±s Signaling	0.397	0.0748	0	ADCY7,ATF4,CHRM5,DRD1,PRKAG2,PTGER4,RGS2,SRC
	Role of Wnt/GSK-3Œ≤ Signaling in the Pathogenesis of Influenza	0.395	0.0769	-1.342	DVL3,FZD1,SMO,TCF3,WNT10A,WNT9A
	Maturity Onset Diabetes of Young (MODY) Signaling	0.394	0.0952	NaN	HNF4A,SLC2A2
	IL-17A Signaling in Fibroblasts	0.394	0.0857	NaN	CXCL5,IKBKE,NFKBIE
	Endoplasmic Reticulum Stress Pathway	0.394	0.0952	NaN	ATF4,ATF6
	Myc Mediated Apoptosis Signaling	0.382	0.08	1	BAX,CRADD,IKBKE,PRKAG2
	Airway Pathology in Chronic Obstructive Pulmonary Disease	0.379	0.125	NaN	MMP9
	Salvage Pathways of Pyrimidine Deoxyribonucleotides	0.379	0.125	NaN	APOBEC3G
	Sphingomyelin Metabolism	0.379	0.125	NaN	ENPP7
	CCR5 Signaling in Macrophages	0.378	0.0745	NaN	CACNA1F,CACNA2D4,CACNB1,CCR5,CD3D,PLCG1,PRKCD
	Systemic Lupus Erythematosus In T Cell Signaling Pathway	0.372	0.0691	-1.706	ATF4,CASP4,CBL,CD3D,CD44,DNMT1,EZR,ICOS,NFATC2,PIK3CD,PIK3CG,PIK3R5,PIK3R6,PLCG1,PPP2R2B,RAB4A,RAC2,RAP2B,RHOF,RHOH,ROCK1,RORC,SYK
	Polyamine Regulation in Colon Cancer	0.37	0.0909	NaN	MXD1,OAZ1
	Methionine Degradation I (to Homocysteine)	0.37	0.0909	NaN	MAT1A,PRMT1
	Systemic Lupus Erythematosus Signaling	0.367	0.0699	NaN	CBL,CD3D,FCGR2A,FCGR2C,IGHG3,IL6R,NFATC2,PIK3CD,PIK3CG,PIK3R5,PIK3R6,PIM2,PLCG1,PTPN6,RAP2B,TNFRSF13C
	Hereditary Breast Cancer Signaling	0.362	0.0714	NaN	ACTB,GADD45G,HDAC7,HDAC9,PIK3CD,PIK3CG,PIK3R5,PIK3R6,RAP2B,SMARCA4
	Senescence Pathway	0.36	0.0691	-2.524	CAT,CDC25B,CGAS,ELF4,EP400,GADD45G,IKBKE,ITPR3,NFATC2,PDK4,PHF19,PIK3CD,PIK3CG,PIK3R5,PIK3R6,PML,PPP2R2B,RAP2B,TGFB1
	Cell Cycle Regulation by BTG Family Proteins	0.357	0.0811	NaN	BTG2,PPP2R2B,PRMT1
	Salvage Pathways of Pyrimidine Ribonucleotides	0.346	0.0722	-1.89	APOBEC3G,CDADC1,GRK6,LIMK1,LIMK2,PRKCD,PRKX
	Phosphatidylethanolamine Biosynthesis II	0.341	0.111	NaN	ETNK2
	Thyroid Hormone Metabolism II (via Conjugation and/or Degradation)	0.34	0.0789	NaN	UGT1A3,UGT1A4,UGT2B15
	Synaptic Long Term Depression	0.33	0.0688	-2.309	CACNA1F,CACNA2D4,CACNB1,CTH,GNA15,ITPR3,NPR2,PLCB2,PLCB3,PLCG1,PPP2R2B,PRKCD,RAP2B
	Antiproliferative Role of TOB in T Cell Signaling	0.324	0.0769	NaN	CD3D,TGFB1,TOB1
	Pentose Phosphate Pathway	0.308	0.1	NaN	G6PD
	Neuroprotective Role of THOP1 in Alzheimer's Disease	0.299	0.0684	0.707	DPP4,F11,FAP,HTRA3,MMP9,PRKAG2,PRSS42P,TMPRSS11E
	nNOS Signaling in Skeletal Muscle Cells	0.294	0.0732	NaN	CACNA1F,CACNA2D4,CACNB1
	ERK5 Signaling	0.291	0.0694	-2	ATF4,LIF,RAP2B,SH2D2A,SRC
	Sumoylation Pathway	0.288	0.068	1.342	AR,MYB,PML,RAC2,RHOF,RHOH,TDG
	Apelin Liver Signaling Pathway	0.288	0.0769	NaN	COL1A1,IRS1
	Granulocyte Adhesion and Diapedesis	0.287	0.0667	NaN	CCL16,CLDN14,CLDN18,CXCL5,CXCR4,EZR,ICAM1,ITGB2,MMP11,MMP14,MMP7,MMP9
	Œ≥-glutamyl Cycle	0.28	0.0909	NaN	GCLC
	Purine Nucleotides De Novo Biosynthesis II	0.28	0.0909	NaN	IMPDH1
	Crosstalk between Dendritic Cells and Natural Killer Cells	0.276	0.0674	-2	ACTB,ACTG1,CSF2RB,IL2RG,LTB,TYROBP
	Tight Junction Signaling	0.264	0.0655	NaN	ACTB,ACTG1,ARHGEF2,CLDN14,CLDN18,MPDZ,MYH9,PPP2R2B,PRKAG2,TGFB1,VASP
	TREM1 Signaling	0.26	0.0667	-2.236	ICAM1,ITGAX,NOD1,PLCG1,TYROBP
	IL-1 Signaling	0.257	0.0659	0	ADCY7,ECSIT,GNA15,IKBKE,NFKBIE,PRKAG2
	Role of RIG1-like Receptors in Antiviral Innate Immunity	0.255	0.0682	NaN	IKBKE,NFKBIE,TRAF3
	Mineralocorticoid Biosynthesis	0.255	0.0833	NaN	GSTA1
	BER pathway	0.255	0.0833	NaN	PNKP
	Induction of Apoptosis by HIV1	0.243	0.0656	-1	BAX,CXCR4,IKBKE,NFKBIE
	iNOS Signaling	0.243	0.0667	NaN	IKBKE,JAK3,NFKBIE
	Urate Biosynthesis/Inosine 5'-phosphate Degradation	0.233	0.0769	NaN	IMPDH1
	Glucocorticoid Biosynthesis	0.233	0.0769	NaN	GSTA1
	TNFR2 Signaling	0.227	0.0667	NaN	IKBKE,NFKBIE
	Colanic Acid Building Blocks Biosynthesis	0.213	0.0714	NaN	UGP2
	Neuregulin Signaling	0	0.0521	-2.236	ADAM17,PLCG1,PRKCD,RAP2B,SRC
	Hepatic Fibrosis / Hepatic Stellate Cell Activation	0	0.0645	NaN	BAX,CCR5,COL1A1,COL24A1,COL8A2,COL9A2,CXCR3,ICAM1,IL6R,MMP9,MYH9,TGFB1
	VDR/RXR Activation	0	0.0641	1	MXD1,NCOR2,PRKCD,RUNX2,SULT2A1
	Role of BRCA1 in DNA Damage Response	0	0.025	NaN	ACTB,SMARCA4
	Activation of IRF by Cytosolic Pattern Recognition Receptors	0	0.0476	NaN	IKBKE,NFKBIE,TRAF3
	Role of PKR in Interferon Induction and Antiviral Response	0	0.0427	0	BAX,HSPA6,IKBKE,NFKBIE,TRAF3
	MIF Regulation of Innate Immunity	0	0.0476	NaN	NFKBIE,PTGS2
	IL-22 Signaling	0	0.0417	NaN	SOCS3
	Cytotoxic T Lymphocyte-mediated Apoptosis of Target Cells	0	0.0294	NaN	CD3D
	CD27 Signaling in Lymphocytes	0	0.0566	NaN	IKBKE,NFKBIE,TRAF5
	IL-15 Production	0	0.0496	-2.449	CSF2RA,FGR,JAK3,ROR1,SRC,SYK
	Role of Cytokines in Mediating Communication between Immune Cells	0	0.037	NaN	IL27,TGFB1
	CDK5 Signaling	0	0.0648	-0.378	ADCY7,DRD1,LAMB1,PPP1R12A,PPP2R2B,PRKAG2,RAP2B
	Mitotic Roles of Polo-Like Kinase	0	0.0455	NaN	CDC25B,PPP2R2B,TGFB1
	Role of CHK Proteins in Cell Cycle Checkpoint Control	0	0.0175	NaN	PPP2R2B
	DNA Methylation and Transcriptional Repression Signaling	0	0.0571	NaN	CHD3,DNMT1
	ATM Signaling	0	0.0515	NaN	ATF4,GADD45G,PPP2R2B,TP53BP1,TRRAP
	Androgen Signaling	0	0.0588	-1.134	AR,CACNA1F,CACNA2D4,CACNB1,GNA15,PRKAG2,PRKCD,SRC
	Role of Oct4 in Mammalian Embryonic Stem Cell Pluripotency	0	0.0217	NaN	KDM5B
	Type I Diabetes Mellitus Signaling	0	0.036	-1	CD3D,IKBKE,NFKBIE,SOCS3
	Allograft Rejection Signaling	0	0.0116	NaN	IGHG3
	Glioma Signaling	0	0.0636	-2.646	PIK3CD,PIK3CG,PIK3R5,PIK3R6,PLCG1,PRKCD,RAP2B
	Autoimmune Thyroid Disease Signaling	0	0.0204	NaN	IGHG3
	Bladder Cancer Signaling	0	0.0619	NaN	FGF11,MMP11,MMP14,MMP7,MMP9,RAP2B
	Communication between Innate and Adaptive Immune Cells	0	0.0208	NaN	IGHG3,TNFRSF13C
	EIF2 Signaling	0	0.0446	-1.89	ACTB,ATF4,EIF4G3,PIK3CD,PIK3CG,PIK3R5,PIK3R6,PPP1R15A,PTBP1,RAP2B
	Retinoic acid Mediated Apoptosis Signaling	0	0.0333	NaN	PARP16,PARP8
	Altered T Cell and B Cell Signaling in Rheumatoid Arthritis	0	0.0444	NaN	LTB,TGFB1,TNFRSF13C,TRAF3
	Regulation of eIF4 and p70S6K Signaling	0	0.0573	-1.134	EIF4EBP3,EIF4G3,IRS1,PIK3CD,PIK3CG,PIK3R5,PIK3R6,PPP2R2B,RAP2B
	B Cell Development	0	0.0278	NaN	SPN
	Breast Cancer Regulation by Stathmin1	0	0.0592	NaN	ADGRE2,ADGRE5,ARHGEF2,ARHGEF3,ATF4,CCR10,CCR5,CCR6,CHRM5,DRD1,FZD1,GIPR,GPR132,GPR137B,GPR141,HIF1A,LPAR2,MMP9,NPFFR1,PIK3CD,PIK3CG,PIK3R5,PIK3R6,PLCB2,PLCB3,PPP1R12A,PPP2R2B,PRKAG2,PRKCD,PTGER4,RAC2,RAP2B,SMO,SSTR3,TGFB1
	Granzyme A Signaling	0	0.0526	NaN	H1-3
	Nur77 Signaling in T Lymphocytes	0	0.0339	NaN	CD3D,HDAC9
	TNFR1 Signaling	0	0.06	NaN	CRADD,IKBKE,NFKBIE
	Role of MAPK Signaling in the Pathogenesis of Influenza	0	0.0375	NaN	BAX,PTGS2,RAP2B
	Role of Hypercytokinemia/hyperchemokinemia in the Pathogenesis of Influenza	0	0.0233	NaN	CCR5
	OX40 Signaling Pathway	0	0.0444	-1	CD3D,NFKBIE,TRAF3,TRAF5
	Inhibition of Angiogenesis by TSP1	0	0.0588	NaN	MMP9,TGFB1
	MIF-mediated Glucocorticoid Regulation	0	0.0588	NaN	NFKBIE,PTGS2
	Cyclins and Cell Cycle Regulation	0	0.0494	NaN	HDAC7,HDAC9,PPP2R2B,TGFB1
	Assembly of RNA Polymerase II Complex	0	0.02	NaN	TAF4B
	Mismatch Repair in Eukaryotes	0	0.0625	NaN	MSH3
	Role of IL-17F in Allergic Inflammatory Airway Diseases	0	0.0476	NaN	ATF4,CXCL5
	Role of JAK1, JAK2 and TYK2 in Interferon Signaling	0	0.0417	NaN	PTPN6
	Sertoli Cell-Sertoli Cell Junction Signaling	0	0.0541	NaN	ACTB,ACTG1,ACTN1,CLDN14,CLDN18,MTMR2,PRKAG2,RAB8B,RAP2B,SRC
	Hematopoiesis from Pluripotent Stem Cells	0	0.0612	NaN	CD3D,IGHG3,LIF
	Transcriptional Regulatory Network in Embryonic Stem Cells	0	0.037	NaN	HNF4A,SKIL
	nNOS Signaling in Neurons	0	0.0426	NaN	GRIN2D,PRKCD
	GADD45 Signaling	0	0.0526	NaN	GADD45G
	Chondroitin Sulfate Degradation (Metazoa)	0	0.0625	NaN	HYAL1
	Pyrimidine Ribonucleotides De Novo Biosynthesis	0	0.0233	NaN	SLC25A42
	tRNA Splicing	0	0.0233	NaN	PDE7A
	Chondroitin Sulfate Biosynthesis	0	0.0536	NaN	CHST11,SULT2A1,XYLT1
	Dermatan Sulfate Biosynthesis	0	0.0508	NaN	CHST11,SULT2A1,XYLT1
	tRNA Charging	0	0.0256	NaN	NARS2
	Dermatan Sulfate Biosynthesis (Late Stages)	0	0.0435	NaN	CHST11,SULT2A1
	Dermatan Sulfate Degradation (Metazoa)	0	0.0588	NaN	HYAL1
	Purine Nucleotides Degradation II (Aerobic)	0	0.0556	NaN	IMPDH1
	Pyrimidine Ribonucleotides Interconversion	0	0.0244	NaN	SLC25A42
	Gluconeogenesis I	0	0.0385	NaN	ENO2
	Chondroitin Sulfate Biosynthesis (Late Stages)	0	0.0417	NaN	CHST11,SULT2A1
	GŒ±i Signaling	0	0.048	-1.342	ADCY7,PRKAG2,RALGDS,RAP2B,SRC,SSTR3
	Regulation of Cellular Mechanics by Calpain Protease	0	0.0615	NaN	ACTN1,EZR,RAP2B,SRC
	Sperm Motility	0	0.0583	-1.633	CSF2RA,FGR,ITPR3,JAK3,PLCB2,PLCB3,PLCG1,PRKAG2,PRKCD,ROR1,SLC12A2,SRC,SYK
	UVC-Induced MAPK Signaling	0	0.0588	NaN	PRKCD,RAP2B,SRC
	Adipogenesis pathway	0	0.0522	NaN	FZD1,HDAC7,HDAC9,HIF1A,SAP30L,SMO,TGFB1
	HIPPO signaling	0	0.0471	NaN	CD44,PPP1R12A,PPP2R2B,STK4
	Toll-like Receptor Signaling	0	0.0263	NaN	ECSIT,PPARA
	Cell Cycle: G1/S Checkpoint Regulation	0	0.0448	NaN	HDAC7,HDAC9,TGFB1
	Cardiac Œ≤-adrenergic Signaling	0	0.0638	0.378	ADCY7,AKAP6,ATP2A3,GRK2,PDE7A,PKIA,PPP1R12A,PPP2R2B,PRKAG2
	Interferon Signaling	0	0.0278	NaN	BAX
	Protein Ubiquitination Pathway	0	0.0256	NaN	CBL,DNAJC19,DNAJC25,DNAJC5,HSPA6,SMO,USP30
	Amyloid Processing	0	0.04	NaN	APH1B,PRKAG2
	Cell Cycle: G2/M DNA Damage Checkpoint Regulation	0	0.0204	NaN	CDC25B
	Phototransduction Pathway	0	0.0189	NaN	PRKAG2
	PPAR Signaling	0	0.0577	2.449	IKBKE,NCOR2,NFKBIE,PPARA,PTGS2,RAP2B
	cAMP-mediated signaling	0	0.057	0	ADCY7,AKAP6,ATF4,CHRM5,DRD1,DUSP4,GRK2,PDE7A,PKIA,PTGER4,RGS2,SRC,SSTR3
	p38 MAPK Signaling	0	0.0254	NaN	ATF4,CDC25B,TGFB1
	TGF-Œ≤ Signaling	0	0.0521	-1.342	HNF4A,RAP2B,RUNX2,RUNX3,TGFB1
	NF-Œ∫B Signaling	0	0.0615	-2.714	CARD11,NFKBIE,PELI1,PIK3CD,PIK3CG,PIK3R5,PIK3R6,RAP2B,TNFRSF11A,TRAF3,TRAF5
	Hypoxia Signaling in the Cardiovascular System	0	0.0405	NaN	ATF4,HIF1A,NFKBIE
	BMP signaling pathway	0	0.0353	NaN	PRKAG2,RAP2B,RUNX2
	Gustation Pathway	0	0.0584	NaN	ADCY7,CACNA1F,CACNA2D4,CACNB1,ITPR3,P2RX5,PDE7A,PLCB2,PRKAG2
	Phagosome Maturation	0	0.053	NaN	ATP6V0A2,ATP6V0E2,CTSC,CTSF,DYNC1H1,NCF2,PRDX6,RAB7B
	Autophagy	0	0.0328	NaN	CTSC,CTSF
	Iron homeostasis signaling pathway	0	0.0584	NaN	ACO1,ATP6V0A2,ATP6V0E2,CIAO2A,HIF1A,IL6R,JAK3,SLC46A1
	SPINK1 Pancreatic Cancer Pathway	0	0.0333	NaN	CPB2,TGFB1
	BAG2 Signaling Pathway	0	0.0465	NaN	HSPA6,SIRT3
	FAT10 Cancer Signaling Pathway	0	0.0652	NaN	CXCR4,IKBKE,TGFB1
	Inhibition of ARE-Mediated mRNA Degradation Pathway	0	0.041	-0.447	LTB,PPP2R2B,PRKAG2,TNFSF12,TNFSF15
	BEX2 Signaling Pathway	0	0.0506	-1	BEX2,HIF1A,PPP2R2B,TCF3
	Necroptosis Signaling Pathway	0	0.0127	NaN	PELI1,RIPK3

## Sheet: MO2
	Supplementary Data 4. Pathways from differentially expressed genes in molecular subclass MO2. P-values determined from two-sided Fisher's exact tests without multiple-testing correction.
	Ingenuity Canonical Pathways	-log(p-value)	Ratio	z-score	Molecules
	Th1 and Th2 Activation Pathway	31.5	0.374	NaN	CCR5,CD247,CD28,CD3D,CD3E,CD3G,CD4,CD40LG,CD80,CD8A,CXCR3,CXCR4,CXCR6,GATA3,GFI1,HAVCR2,HLA-B,HLA-DMA,HLA-DMB,HLA-DOA,HLA-DOB,HLA-DPA1,HLA-DPB1,HLA-DQA1,HLA-DQB1,HLA-DRA,HLA-DRB1,HLA-DRB5,ICOS,IFNG,IKZF1,IL10RA,IL12B,IL12RB1,IL18,IL18R1,IL1RL1,IL24,IL27RA,IL2RB,IL2RG,IL4R,IRF1,ITGB2,JAK2,JAK3,KLRC1,KLRD1,LTA,NFATC1,NFATC2,PIK3CD,PIK3CG,PIK3R5,PIK3R6,PRKCQ,RUNX3,SPI1,STAT1,STAT4,STAT6,TBX21,TIMD4,…
	Th1 Pathway	29.2	0.43	5.692	CCR5,CD247,CD28,CD3D,CD3E,CD3G,CD4,CD40LG,CD80,CD8A,CXCR3,GATA3,HAVCR2,HLA-B,HLA-DMA,HLA-DMB,HLA-DOA,HLA-DOB,HLA-DPA1,HLA-DPB1,HLA-DQA1,HLA-DQB1,HLA-DRA,HLA-DRB1,HLA-DRB5,ICOS,IFNG,IL10RA,IL12B,IL12RB1,IL18,IL18R1,IL27RA,IRF1,ITGB2,JAK2,JAK3,KLRC1,KLRD1,LTA,NFATC1,NFATC2,PIK3CD,PIK3CG,PIK3R5,PIK3R6,PRKCQ,RUNX3,STAT1,STAT4,TBX21,VAV1
	Th2 Pathway	24.3	0.368	3.053	CCR5,CD247,CD28,CD3D,CD3E,CD3G,CD4,CD80,CXCR4,CXCR6,GATA3,GFI1,HLA-B,HLA-DMA,HLA-DMB,HLA-DOA,HLA-DOB,HLA-DPA1,HLA-DPB1,HLA-DQA1,HLA-DQB1,HLA-DRA,HLA-DRB1,HLA-DRB5,ICOS,IFNG,IKZF1,IL12B,IL12RB1,IL1RL1,IL24,IL2RB,IL2RG,IL4R,ITGB2,JAK2,JAK3,NFATC2,PIK3CD,PIK3CG,PIK3R5,PIK3R6,PRKCQ,RUNX3,SPI1,STAT4,STAT6,TBX21,TIMD4,VAV1
	iCOS-iCOSL Signaling in T Helper Cells	20.1	0.369	5.578	CAMK4,CD247,CD28,CD3D,CD3E,CD3G,CD4,CD40LG,CD80,GRAP2,HLA-B,HLA-DMA,HLA-DMB,HLA-DOA,HLA-DOB,HLA-DQA1,HLA-DQB1,HLA-DRA,HLA-DRB1,HLA-DRB5,ICOS,IL2RB,IL2RG,INPP5D,ITK,LAT,LCK,LCP2,NFATC1,NFATC2,PIK3CD,PIK3CG,PIK3R5,PIK3R6,PPP3CC,PRKCQ,PTPRC,TRAT1,TRGV9,VAV1,ZAP70
	Primary Immunodeficiency Signaling	20	0.56	NaN	BTK,CD19,CD3D,CD3E,CD4,CD40LG,CD79A,CD8A,CIITA,ICOS,IGHA1,IGHD,IGHG1,IGHG2,IGHG3,IGHG4,IGHM,IGLC1,IGLL1/IGLL5,IL2RG,IL7R,JAK3,LCK,PTPRC,TNFRSF13B,TNFRSF13C,UNG,ZAP70
	CD28 Signaling in T Helper Cells	19.6	0.35	4.041	ARPC1A,CAMK4,CARD11,CD247,CD28,CD3D,CD3E,CD3G,CD4,CD80,CTLA4,FYN,GRAP2,HLA-B,HLA-DMA,HLA-DMB,HLA-DOA,HLA-DOB,HLA-DQA1,HLA-DQB1,HLA-DRA,HLA-DRB1,HLA-DRB5,ITK,LAT,LCK,LCP2,NFATC1,NFATC2,PIK3CD,PIK3CG,PIK3R5,PIK3R6,PPP3CC,PRKCQ,PTPN6,PTPRC,SYK,TRGV9,VAV1,WAS,ZAP70
	Natural Killer Cell Signaling	19.3	0.274	4.258	CD226,CD244,CD247,CD48,FASLG,FYN,HCST,HLA-B,HLA-E,HLA-F,HSPA14,IFNG,IL12B,IL12RB1,IL18,IL18R1,IL18RAP,IL2RB,ITGAL,JAK2,JAK3,KLRC1,KLRC2,KLRC4-KLRK1/KLRK1,KLRD1,LAIR1,LAT,LCK,LCP2,LILRB1,MAP3K9,NCR3,NFATC1,NFATC2,NRAS,PIK3CD,PIK3CG,PIK3R5,PIK3R6,PRKCQ,PTK2B,PTPN6,RAC2,RAC3,RASSF5,SH2D1A,STAT4,SYK,TYROBP,VAV1,VAV3,WAS,WIPF1,ZAP70
	PD-1, PD-L1 cancer immunotherapy pathway	19.1	0.368	-3.667	CBLB,CD247,CD28,CD80,CDK2,HLA-B,HLA-DMA,HLA-DMB,HLA-DOA,HLA-DOB,HLA-DPA1,HLA-DPB1,HLA-DQA1,HLA-DQB1,HLA-DRA,HLA-DRB1,HLA-DRB5,HLA-E,HLA-F,IFNG,IL12B,IL2RB,IL2RG,JAK2,JAK3,LAT,LCK,LCP2,NGFR,PDCD1,PIK3CD,PIK3CG,PIK3R5,PIK3R6,PRKCQ,RASGRP1,SKP2,TNFRSF1B,ZAP70
	T Helper Cell Differentiation	17.5	0.425	NaN	CD28,CD40LG,CD80,GATA3,HLA-B,HLA-DMA,HLA-DMB,HLA-DOA,HLA-DOB,HLA-DQA1,HLA-DQB1,HLA-DRA,HLA-DRB1,HLA-DRB5,ICOS,IFNG,IL10RA,IL12B,IL12RB1,IL18,IL18R1,IL21R,IL2RG,IL4R,NGFR,STAT1,STAT4,STAT6,TBX21,TNFRSF1B,TRGV9
	Systemic Lupus Erythematosus In B Cell Signaling Pathway	16.8	0.222	5.25	BTK,CAMK4,CARD11,CCND2,CD19,CD22,CD40LG,CD5,CD70,CD72,CD79A,CD79B,FASLG,FGR,FYN,HCK,IFNG,IGHA1,IGHD,IGHE,IGHG1,IGHM,IL12B,IL18,INPP5D,IRF7,IRF9,ISG20,JAK2,LCK,LILRB3,LILRB4,LTA,LTB,NFATC1,NFATC2,NRAS,PDCD1,PIK3CD,PIK3CG,PIK3R5,PIK3R6,PIM2,PPP3CC,PRKCB,PRKCH,PRKCQ,PTPN6,RAC2,RAC3,RASGRP1,RASGRP2,STAT1,STAT2,SYK,TMEM173,TNFRSF13C,TNFSF13B,TNFSF8,TRAF1,VAV1
	T Cell Exhaustion Signaling Pathway	16.5	0.269	1.768	BTLA,CD28,CD80,CTLA4,EOMES,HAVCR2,HLA-B,HLA-DMA,HLA-DMB,HLA-DOA,HLA-DOB,HLA-DPA1,HLA-DPB1,HLA-DQA1,HLA-DQB1,HLA-DRA,HLA-DRB1,HLA-DRB5,HLA-E,HLA-F,IFNG,IL10RA,IL12B,IL12RB1,IRF4,IRF9,JAK2,JAK3,LAG3,NFATC1,NFATC2,NRAS,PDCD1,PIK3CD,PIK3CG,PIK3R5,PIK3R6,PPP2R5D,PRDM1,PRKCQ,PTPN6,STAT1,STAT2,STAT4,TBX21,TRGV9,ZAP70
	Communication between Innate and Adaptive Immune Cells	15.3	0.344	NaN	CCL4,CCL5,CCR7,CD28,CD4,CD40LG,CD79A,CD79B,CD80,CD8A,CD8B,HLA-B,HLA-DRA,HLA-DRB1,HLA-DRB5,HLA-E,HLA-F,IFNG,IGHA1,IGHD,IGHE,IGHG1,IGHG2,IGHG3,IGHG4,IGHM,IL12B,IL18,TLR10,TNFRSF13B,TNFRSF13C,TNFSF13B,TRGV9
	B Cell Development	14.3	0.556	NaN	CD19,CD79A,CD79B,CD80,HLA-B,HLA-DMA,HLA-DMB,HLA-DOA,HLA-DOB,HLA-DQA1,HLA-DQB1,HLA-DRA,HLA-DRB1,HLA-DRB5,IGHD,IGHM,IGLC1,IL7R,PTPRC,SPN
	T Cell Receptor Signaling	14	0.314	NaN	BTK,CAMK4,CARD11,CD247,CD28,CD3D,CD3E,CD3G,CD4,CD8A,CD8B,CTLA4,FYN,GRAP2,ITK,LAT,LCK,LCP2,NFATC1,NFATC2,NRAS,PIK3CD,PIK3CG,PIK3R5,PIK3R6,PPP3CC,PRKCQ,PTPN7,PTPRC,RASGRP1,VAV1,VAV3,ZAP70
	CTLA4 Signaling in Cytotoxic T Lymphocytes	13.7	0.337	NaN	AP2S1,CD247,CD28,CD3D,CD3E,CD3G,CD80,CD8A,CD8B,CTLA4,FYN,GRAP2,HLA-B,HLA-E,HLA-F,JAK2,LAT,LCK,LCP2,PIK3CD,PIK3CG,PIK3R5,PIK3R6,PPP2R5D,PTPN22,PTPN6,SYK,TRAT1,TRGV9,ZAP70
	Autoimmune Thyroid Disease Signaling	13.2	0.449	NaN	CD28,CD40LG,CD80,FASLG,HLA-B,HLA-DMA,HLA-DMB,HLA-DOA,HLA-DOB,HLA-DQA1,HLA-DQB1,HLA-DRA,HLA-DRB1,HLA-DRB5,HLA-E,HLA-F,IGHG1,IGHG2,IGHG3,IGHG4,PRF1,TRGV9
	Calcium-induced T Lymphocyte Apoptosis	12.8	0.379	4.899	ATP2A3,CAMK4,CD247,CD3D,CD3E,CD3G,CD4,HLA-B,HLA-DMA,HLA-DMB,HLA-DOA,HLA-DOB,HLA-DQA1,HLA-DQB1,HLA-DRA,HLA-DRB1,HLA-DRB5,LCK,NFATC2,PPP3CC,PRKCB,PRKCH,PRKCQ,TRGV9,ZAP70
	PKCŒ∏ Signaling in T Lymphocytes	12.8	0.252	5.284	CARD11,CD247,CD28,CD3D,CD3E,CD3G,CD4,CD80,FYN,GRAP2,HLA-B,HLA-DMA,HLA-DMB,HLA-DOA,HLA-DOB,HLA-DQA1,HLA-DQB1,HLA-DRA,HLA-DRB1,HLA-DRB5,LAT,LCK,LCP2,MAP3K9,NFATC1,NFATC2,NRAS,PIK3CD,PIK3CG,PIK3R5,PIK3R6,PPP3CC,PRKCQ,RAC2,RAC3,TRGV9,VAV1,VAV3,ZAP70
	Crosstalk between Dendritic Cells and Natural Killer Cells	12.8	0.326	5.196	CCR7,CD226,CD28,CD40LG,CD69,CD80,CSF2RB,FASLG,HLA-B,HLA-DRA,HLA-DRB1,HLA-DRB5,HLA-E,HLA-F,ICAM3,IFNG,IL12B,IL18,IL2RB,IL2RG,ITGAL,KLRC4-KLRK1/KLRK1,KLRD1,LTA,LTB,NCR3,PRF1,TNFRSF1B,TYROBP
	Role of NFAT in Regulation of the Immune Response	12.5	0.232	5.555	ATF2,BTK,CAMK4,CD247,CD28,CD3D,CD3E,CD3G,CD4,CD79A,CD79B,CD80,FYN,GNA14,GNAI1,HLA-B,HLA-DMA,HLA-DMB,HLA-DOA,HLA-DOB,HLA-DQA1,HLA-DQB1,HLA-DRA,HLA-DRB1,HLA-DRB5,ITK,LAT,LCK,LCP2,NFATC1,NFATC2,NRAS,PIK3CD,PIK3CG,PIK3R5,PIK3R6,PLCB2,PPP3CC,PRKCQ,SYK,TRGV9,ZAP70
	Systemic Lupus Erythematosus Signaling	12.4	0.21	NaN	C7,CAMK4,CD22,CD247,CD28,CD3D,CD3E,CD3G,CD40LG,CD72,CD79A,CD79B,CD80,EFTUD2,HLA-B,HLA-E,HLA-F,IGHG1,IGHG2,IGHG3,IGHG4,IGHM,IL18,INPP5D,LAT,LCK,LSM12,LSM2,NFATC1,NFATC2,NRAS,PIK3CD,PIK3CG,PIK3R5,PIK3R6,PIM2,PTPN6,PTPRC,SNRPB,SNRPB2,SNRPC,SNRPD2,SNRPF,SNU13,TNFRSF13C,TNFSF13B,TRGV9,ZCRB1
	Dendritic Cell Maturation	12.3	0.23	5.667	ATF2,CCR7,CD1C,CD40LG,CD80,HLA-B,HLA-DMA,HLA-DMB,HLA-DOA,HLA-DOB,HLA-DQA1,HLA-DQB1,HLA-DRA,HLA-DRB1,HLA-DRB5,HLA-E,HLA-F,IGHG1,IGHG2,IGHG3,IGHG4,IL12B,IL18,IRF8,JAK2,LTA,LTB,LY75,NGFR,PIK3CD,PIK3CG,PIK3R5,PIK3R6,PLCB2,PLCH2,PLCL1,STAT1,STAT2,STAT4,TNFRSF1B,TRGV9,TYROBP
	Altered T Cell and B Cell Signaling in Rheumatoid Arthritis	11.8	0.311	NaN	CCL21,CD28,CD40LG,CD79A,CD79B,CD80,FASLG,HLA-B,HLA-DMA,HLA-DMB,HLA-DOA,HLA-DOB,HLA-DQA1,HLA-DQB1,HLA-DRA,HLA-DRB1,HLA-DRB5,IFNG,IL12B,IL18,LTA,LTB,SLAMF1,TLR10,TNFRSF13B,TNFRSF13C,TNFSF13B,TRGV9
	Antigen Presentation Pathway	11.2	0.462	NaN	CD74,CIITA,HLA-B,HLA-DMA,HLA-DMB,HLA-DOA,HLA-DOB,HLA-DPA1,HLA-DPB1,HLA-DQA1,HLA-DQB1,HLA-DRA,HLA-DRB1,HLA-DRB5,HLA-E,HLA-F,IFNG,NLRC5
	Type I Diabetes Mellitus Signaling	10.9	0.27	3.742	CD247,CD28,CD3D,CD3E,CD3G,CD80,FASLG,HLA-B,HLA-DMA,HLA-DMB,HLA-DOA,HLA-DOB,HLA-DQA1,HLA-DQB1,HLA-DRA,HLA-DRB1,HLA-DRB5,HLA-E,HLA-F,IFNG,IL12B,IRF1,JAK2,LTA,NGFR,PRF1,SOCS7,STAT1,TNFRSF1B,TRGV9
	B Cell Receptor Signaling	10.9	0.216	3.286	ATF2,BTK,CAMK4,CD19,CD22,CD79A,CD79B,DAPP1,EGR1,ETS1,IGHA1,IGHD,IGHE,IGHG1,IGHG2,IGHG3,IGHG4,IGHM,INPP5D,MAP3K9,NFATC1,NFATC2,NRAS,PAX5,PIK3CD,PIK3CG,PIK3R5,PIK3R6,POU2F2,PPP3CC,PRKCB,PRKCQ,PTK2B,PTPN6,PTPRC,RAC2,RASSF5,SYK,VAV1,VAV3
	IL-4 Signaling	10.8	0.306	NaN	FCER2,HLA-B,HLA-DMA,HLA-DMB,HLA-DOA,HLA-DOB,HLA-DQA1,HLA-DQB1,HLA-DRA,HLA-DRB1,HLA-DRB5,IL2RG,IL4R,INPP5D,IRF4,JAK2,JAK3,NFATC1,NFATC2,NRAS,PIK3CD,PIK3CG,PIK3R5,PIK3R6,PTPN6,STAT6
	Phospholipase C Signaling	10.5	0.187	4.542	ADCY3,ADCY7,ARHGEF1,ARHGEF18,ARHGEF6,ATF2,BTK,CAMK4,CD247,CD3D,CD3E,CD3G,CD79A,CD79B,FYN,GRAP2,HDAC8,IGHG1,IGHG2,IGHG3,IGHG4,ITGA4,ITK,LAT,LCK,LCP2,MYL3,MYL6B,NFATC1,NFATC2,NRAS,PLA2G2A,PLA2G2D,PLCB2,PLD4,PPP3CC,PRKCB,PRKCH,PRKCQ,RAC2,RAC3,RALGDS,RAPGEF3,RHOH,RHOT1,SYK,TRGV9,ZAP70
	Graft-versus-Host Disease Signaling	10.3	0.396	NaN	CD28,CD80,FASLG,HLA-B,HLA-DMA,HLA-DMB,HLA-DOA,HLA-DOB,HLA-DQA1,HLA-DQB1,HLA-DRA,HLA-DRB1,HLA-DRB5,HLA-E,HLA-F,IFNG,IL18,PRF1,TRGV9
	Allograft Rejection Signaling	9.92	0.291	NaN	CD28,CD40LG,CD80,FASLG,HLA-B,HLA-DMA,HLA-DMB,HLA-DOA,HLA-DOB,HLA-DPA1,HLA-DPB1,HLA-DQA1,HLA-DQB1,HLA-DRA,HLA-DRB1,HLA-DRB5,HLA-E,HLA-F,IFNG,IGHG1,IGHG2,IGHG3,IGHG4,PRF1,TRGV9
	Nur77 Signaling in T Lymphocytes	9.39	0.339	NaN	CAMK4,CD247,CD28,CD3D,CD3E,CD3G,CD80,HLA-B,HLA-DMA,HLA-DMB,HLA-DOA,HLA-DOB,HLA-DQA1,HLA-DQB1,HLA-DRA,HLA-DRB1,HLA-DRB5,NFATC1,PPP3CC,TRGV9
	Tec Kinase Signaling	8.84	0.207	5.014	BLK,BTK,FASLG,FGR,FYN,GNA14,GNAI1,HCK,ITGA4,ITK,JAK2,JAK3,LCK,PIK3CD,PIK3CG,PIK3R5,PIK3R6,PRKCB,PRKCH,PRKCQ,PTK2B,RAC2,RAC3,RHOH,RHOT1,STAT1,STAT2,STAT4,STAT6,TNFRSF25,TRGV9,VAV1,VAV3,WAS
	Hematopoiesis from Pluripotent Stem Cells	8.25	0.347	NaN	CD247,CD3D,CD3E,CD3G,CD4,CD8A,CD8B,IGHA1,IGHD,IGHG1,IGHG2,IGHG3,IGHG4,IGHM,IGLC1,IL12B,TRGV9
	Phagosome Formation	8.18	0.224	NaN	CR1,CR2,FCER2,IGHG1,IGHG2,IGHG3,IGHG4,ITGA4,ITGAX,ITGB2,MARCO,MRC2,PIK3CD,PIK3CG,PIK3R5,PIK3R6,PLCB2,PLCH2,PLCL1,PRKCB,PRKCH,PRKCQ,RAC2,RAC3,RHOH,RHOT1,SYK,TLR10
	Systemic Lupus Erythematosus In T Cell Signaling Pathway	7.96	0.153	4.718	ATF2,CAMK4,CASP1,CASP4,CD247,CD28,CD3D,CD3E,CD3G,CD40LG,CD70,CD80,ELF1,FASLG,GNAI1,HLA-B,HLA-DMA,HLA-DMB,HLA-DOA,HLA-DOB,HLA-DPA1,HLA-DPB1,HLA-DQA1,HLA-DQB1,HLA-DRA,HLA-DRB1,HLA-DRB5,HLA-E,HLA-F,ICOS,IL12B,IRF4,ITGAL,LAT,NFATC2,NRAS,PIK3CD,PIK3CG,PIK3R5,PIK3R6,PPP2R5D,PPP3CC,RAC2,RAC3,RHOH,RHOT1,SELPLG,SYK,TRBV19,TRGV9,VAV1
	Cdc42 Signaling	7.49	0.192	1.213	ARHGEF6,ARPC1A,ATF2,CD247,CD3D,CD3E,CD3G,FGD1,FGD3,FNBP1L,HLA-B,HLA-DMA,HLA-DMB,HLA-DOA,HLA-DOB,HLA-DPA1,HLA-DPB1,HLA-DQA1,HLA-DQB1,HLA-DRA,HLA-DRB1,HLA-DRB5,HLA-E,HLA-F,ITGA4,ITK,MYL3,MYL6B,TRGV9,VAV1,WAS,WIPF1
	PI3K Signaling in B Lymphocytes	7.19	0.203	3.53	ATF1,ATF2,BLK,BTK,CAMK4,CD180,CD19,CD79A,CD79B,CR2,DAPP1,FYN,IL4R,INPP5D,NFATC1,NFATC2,NRAS,PIK3CD,PIK3CG,PLCB2,PLCH2,PLCL1,PPP3CC,PRKCB,PTPRC,SYK,VAV1,VAV3
	Leukocyte Extravasation Signaling	6.27	0.168	4.382	ARHGAP9,BTK,CXCR4,CYBA,GNAI1,ICAM3,ITGA4,ITGAL,ITGB2,ITK,MMP25,NCF1,NCF4,PIK3CD,PIK3CG,PIK3R5,PIK3R6,PRKCB,PRKCH,PRKCQ,PTK2B,RAC2,RAPGEF3,RASGRP1,RASSF5,RHOH,SELPLG,SIPA1,SPN,VAV1,VAV3,WAS,WIPF1
	Cardiac Hypertrophy Signaling (Enhanced)	6.13	0.125	5.528	ADCY3,ADCY7,ADRA2A,ATF2,ATP2A3,CAMK4,CD40LG,CD70,CSF2RB,EIF4EBP1,FASLG,GDPD1,GNA14,GNAI1,HAND2,HDAC8,IFNG,IL10RA,IL12B,IL12RB1,IL18,IL18R1,IL18RAP,IL1RL1,IL21R,IL27RA,IL2RB,IL2RG,IL4R,IL5RA,IL7R,ITGA4,JAK2,LTA,LTB,MAP3K9,NFATC1,NFATC2,NGFR,NRAS,PDE1A,PDE1B,PDE7A,PIK3CD,PIK3CG,PIK3R5,PIK3R6,PLCB2,PLCH2,PLCL1,PPP3CC,PRKAG1,PRKAR2A,PRKCB,PRKCH,PRKCQ,TNFRSF1B,TNFSF13B,TNFSF8,WNT10A,WNT10B
	OX40 Signaling Pathway	5.97	0.222	1.633	CD247,CD3D,CD3E,CD3G,CD4,HLA-B,HLA-DMA,HLA-DMB,HLA-DOA,HLA-DOB,HLA-DPA1,HLA-DPB1,HLA-DQA1,HLA-DQB1,HLA-DRA,HLA-DRB1,HLA-DRB5,HLA-E,HLA-F,TRGV9
	FcŒ≥ Receptor-mediated Phagocytosis in Macrophages and Monocytes	5.66	0.213	3.578	ARPC1A,FGR,FYB1,FYN,HCK,INPP5D,LCP2,NCF1,PIK3CG,PLD4,PRKCB,PRKCH,PRKCQ,PTK2B,RAC2,RAC3,SYK,VAV1,VAV3,WAS
	Neuroinflammation Signaling Pathway	5.62	0.14	2.795	ATF2,BIRC3,BIRC5,CASP1,CCL5,CD200R1,CD80,CFLAR,FASLG,HLA-B,HLA-DMA,HLA-DMB,HLA-DOA,HLA-DOB,HLA-DQA1,HLA-DQB1,HLA-DRA,HLA-DRB1,HLA-DRB5,HLA-E,HLA-F,IFNG,IL12B,IL18,IRF7,JAK2,JAK3,NCF1,NFATC1,NFATC2,NTF3,PIK3CD,PIK3CG,PIK3R5,PIK3R6,PLA2G2A,PLA2G2D,PPP3CC,STAT1,SYK,TLR10,TYROBP
	IL-15 Production	5.51	0.19	4.796	AXL,BLK,BTK,CLK4,EPHA3,EPHA4,FGR,FLT3LG,FLT4,FYN,HCK,IRF1,ITK,JAK2,JAK3,LCK,MATK,NTRK3,PTK2B,STAT1,SYK,TEK,ZAP70
	Sperm Motility	5.49	0.152	2.673	AXL,BLK,BTK,CAMK4,CLK4,EPHA3,EPHA4,FGR,FLT3LG,FLT4,FYN,HCK,ITK,JAK2,JAK3,LCK,MATK,NTRK3,PDE1A,PDE1B,PLA2G2A,PLA2G2D,PLCB2,PLCH2,PLCL1,PRKAG1,PRKAR2A,PRKCB,PRKCH,PRKCQ,PTK2B,SYK,TEK,ZAP70
	Cytotoxic T Lymphocyte-mediated Apoptosis of Target Cells	5.21	0.324	2.828	CD247,CD3D,CD3E,CD3G,DFFA,FASLG,HLA-B,HLA-E,HLA-F,PRF1,TRGV9
	Role of JAK1 and JAK3 in Œ≥c Cytokine Signaling	5.16	0.232	NaN	IL21R,IL2RB,IL2RG,IL4R,IL7R,JAK2,JAK3,NRAS,PIK3CD,PIK3CG,PIK3R5,PIK3R6,PTK2B,STAT1,STAT6,SYK
	Molecular Mechanisms of Cancer	4.73	0.123	NaN	ADCY3,ADCY7,ARHGEF1,ARHGEF18,ARHGEF6,BIRC3,BMP5,BRCA1,CCND2,CCNE2,CDK2,CDK4,CDK5,CDKN2C,CFLAR,CHEK1,DIABLO,E2F1,E2F6,FASLG,FYN,GLI1,GNA14,GNAI1,ITGA4,JAK2,JAK3,NRAS,PIK3CD,PIK3CG,PIK3R5,PIK3R6,PLCB2,PRKAG1,PRKAR2A,PRKCB,PRKCH,PRKCQ,RAC2,RAC3,RALGDS,RAPGEF3,RASGRP1,RHOH,RHOT1,SUV39H1,WNT10A,WNT10B
	Fc Epsilon RI Signaling	4.69	0.179	3.13	BTK,FYN,GRAP2,INPP5D,LAT,LCP2,NRAS,PIK3CD,PIK3CG,PIK3R5,PIK3R6,PLA2G2A,PLA2G2D,PRKCB,PRKCH,PRKCQ,RAC2,RAC3,SYK,VAV1,VAV3
	GP6 Signaling Pathway	4.58	0.176	4.472	BTK,CAMK4,COL4A3,COL4A4,FGA,FGB,FYN,GRAP2,LAMA2,LAMC3,LAT,LCP2,PIK3CD,PIK3CG,PIK3R5,PIK3R6,PRKCB,PRKCH,PRKCQ,RASGRP2,SYK
	Regulation of IL-2 Expression in Activated and Anergic T Lymphocytes	4.27	0.191	NaN	CAMK4,CARD11,CD247,CD28,CD3D,CD3E,CD3G,CD80,FYN,LAT,NFATC1,NFATC2,NRAS,PPP3CC,VAV1,VAV3,ZAP70
	Virus Entry via Endocytic Pathways	4.24	0.178	NaN	AP2S1,FYN,HLA-B,HLA-E,HLA-F,ITGA4,ITGAL,ITGB2,ITGB7,NRAS,PIK3CD,PIK3CG,PIK3R5,PIK3R6,PRKCB,PRKCH,PRKCQ,RAC2,RAC3
	Role of Pattern Recognition Receptors in Recognition of Bacteria and Viruses	4.22	0.156	3.606	C1QA,C1QB,C1QC,CASP1,CCL5,CD40LG,CD70,FASLG,IFNG,IL12B,IL18,IRF7,LTA,LTB,PIK3CD,PIK3CG,PIK3R5,PIK3R6,PRKCB,PRKCH,PRKCQ,SYK,TNFSF13B,TNFSF8
	STAT3 Pathway	4.21	0.163	1.387	CSF2RB,FLT4,IL10RA,IL12RB1,IL18R1,IL18RAP,IL1RL1,IL21R,IL27RA,IL2RB,IL2RG,IL4R,IL5RA,IL7R,JAK2,MAP3K9,NGFR,NRAS,NTRK3,PTPN2,PTPN6,SOCS7
	Production of Nitric Oxide and Reactive Oxygen Species in Macrophages	4.03	0.144	3.962	CYBA,IFNG,IRF1,IRF8,JAK2,JAK3,MAP3K9,NCF1,NCF4,NGFR,PIK3CD,PIK3CG,PIK3R5,PIK3R6,PPP1R11,PPP2R5D,PRKCB,PRKCH,PRKCQ,PTPN6,RAC2,RAC3,RHOH,RHOT1,SPI1,STAT1,TNFRSF1B
	Pathogenesis of Multiple Sclerosis	3.93	0.556	NaN	CCL4,CCL5,CCR5,CXCL9,CXCR3
	IL-7 Signaling Pathway	3.87	0.192	2.84	CDK2,FYN,IFNG,IGHG1,IGHM,IL2RG,IL7R,JAK3,NFATC1,PAX5,PIK3CD,PIK3CG,PIK3R5,PIK3R6,STAT1
	Axonal Guidance Signaling	3.81	0.11	NaN	ADAM28,ADAMTS1,ADAMTS2,ARHGEF6,ARPC1A,BMP5,CDK5,CXCR4,EFNA3,EPHA3,EPHA4,FYN,GLI1,GNA14,GNAI1,HHIP,ITGA4,LRRC4C,MICAL1,MMP25,MYL3,MYL6B,NFATC1,NFATC2,NGFR,NRAS,NTF3,NTNG2,NTRK3,PIK3CD,PIK3CG,PIK3R5,PIK3R6,PLCB2,PLCH2,PLCL1,PPP3CC,PRKAG1,PRKAR2A,PRKCB,PRKCH,PRKCQ,RAC2,RAC3,RASSF5,SEMA4A,SEMA4D,TUBB2B,TUBG1,WAS,WIPF1,WNT10A,WNT10B
	IL-3 Signaling	3.8	0.19	2.324	CSF2RB,INPP5D,JAK2,NRAS,PIK3CD,PIK3CG,PIK3R5,PIK3R6,PPP3CC,PRKCB,PRKCH,PRKCQ,PTPN6,STAT1,STAT6
	Ephrin A Signaling	3.76	0.234	NaN	EFNA3,EPHA3,EPHA4,FYN,NGFR,PIK3CD,PIK3CG,PIK3R5,PIK3R6,VAV1,VAV3
	Role of BRCA1 in DNA Damage Response	3.74	0.188	-1	ATF1,BRCA1,CHEK1,E2F1,E2F6,FAAP24,HLTF,IFNG,MSH2,RAD51,RBL2,RFC2,RFC4,RFC5,STAT1
	Apelin Cardiomyocyte Signaling Pathway	3.67	0.172	2	APLN,ATP2A3,GNAI1,MYL3,MYL6B,PIK3CD,PIK3CG,PIK3R5,PIK3R6,PLCB2,PLCH2,PLCL1,PRKCB,PRKCH,PRKCQ,SLC8A1,SLC9A6
	Renin-Angiotensin Signaling	3.65	0.161	1.807	ADCY3,ADCY7,ATF2,CCL5,JAK2,NRAS,PIK3CD,PIK3CG,PIK3R5,PIK3R6,PRKAG1,PRKAR2A,PRKCB,PRKCH,PRKCQ,PTGER2,PTK2B,PTPN6,STAT1
	NF-Œ∫B Activation by Viruses	3.62	0.183	3.207	CCR5,CD4,CR2,ITGA4,ITGAL,ITGB2,LCK,NRAS,PIK3CD,PIK3CG,PIK3R5,PIK3R6,PRKCB,PRKCH,PRKCQ
	p70S6K Signaling	3.59	0.155	3.578	BTK,CD19,CD79A,CD79B,GNAI1,IL2RG,IL4R,NRAS,PIK3CD,PIK3CG,PIK3R5,PIK3R6,PLCB2,PLCH2,PLCL1,PPP2R5D,PRKCB,PRKCH,PRKCQ,SYK
	Hereditary Breast Cancer Signaling	3.53	0.15	NaN	BRCA1,CDK4,CHEK1,E2F1,FAAP24,GADD45B,HDAC8,HLTF,MSH2,NRAS,PIK3CD,PIK3CG,PIK3R5,PIK3R6,POLR2I,POLR2J,RAD51,RFC2,RFC4,RFC5,TUBG1
	IL-15 Signaling	3.51	0.187	2.673	IL2RB,IL2RG,IL5RA,JAK2,JAK3,LCK,NRAS,PIK3CD,PIK3CG,PIK3R5,PIK3R6,RAC3,STAT6,SYK
	Cell Cycle: G1/S Checkpoint Regulation	3.47	0.194	1.155	BMI1,CCND2,CCNE2,CDK2,CDK4,CDKN2C,E2F1,E2F6,HDAC8,PAK1IP1,RBL2,SKP2,SUV39H1
	ERK/MAPK Signaling	3.46	0.135	2.353	ATF1,ATF2,DUSP2,EIF4EBP1,ELF1,ETS1,FYN,ITGA4,NFATC1,NRAS,PIK3CD,PIK3CG,PIK3R5,PIK3R6,PLA2G2A,PLA2G2D,PPP1R11,PPP2R5D,PRKAG1,PRKAR2A,PRKCB,PTK2B,RAC2,RAC3,RAPGEF3,STAT1
	CCR5 Signaling in Macrophages	3.45	0.17	2.333	CAMK4,CCL4,CCL5,CCR5,CD247,CD3D,CD3E,CD3G,CD4,FASLG,GNAI1,PRKCB,PRKCH,PRKCQ,PTK2B,TRGV9
	G-Protein Coupled Receptor Signaling	3.36	0.121	NaN	ADCY3,ADCY7,ADRA2A,ATF2,CAMK4,CNR2,FYN,GDPD1,GNA14,GNAI1,GRK2,NPY1R,NRAS,PDE1A,PDE1B,PDE7A,PIK3CD,PIK3CG,PIK3R5,PIK3R6,PLCB2,PRKAG1,PRKAR2A,PRKCB,PTGDR,PTGER2,PTGER4,PTGIR,PTH1R,PTK2B,RAPGEF3,RASGRP1,XCR1
	Necroptosis Signaling Pathway	3.25	0.14	2.985	AXL,BIRC3,CASP1,CFLAR,CYLD,FASLG,IRF9,MLKL,NGFR,PLA2G2A,PLA2G2D,PPP3CC,RBL2,RIPK3,STAT1,STAT2,TIMM50,TNFRSF1B,TOMM34,TOMM40,TOMM6,ZBP1
	Sphingosine-1-phosphate Signaling	3.25	0.154	1	ADCY3,ADCY7,CASP1,CASP4,GNAI1,PIK3CD,PIK3CG,PIK3R5,PIK3R6,PLCB2,PLCH2,PLCL1,PTK2B,RAC2,RAC3,RHOH,RHOT1,S1PR4
	FLT3 Signaling in Hematopoietic Progenitor Cells	3.21	0.175	2.138	ATF2,EIF4EBP1,FLT3,FLT3LG,INPP5D,NRAS,PIK3CD,PIK3CG,PIK3R5,PIK3R6,STAT1,STAT2,STAT4,STAT6
	Role of Macrophages, Fibroblasts and Endothelial Cells in Rheumatoid Arthritis	3.19	0.115	NaN	ATF2,CAMK4,CCL5,IGHG1,IGHG2,IGHG3,IGHG4,IL16,IL18,IL18R1,IL18RAP,IL1RL1,JAK2,LTA,LTB,NFATC1,NFATC2,NGFR,NRAS,PIK3CD,PIK3CG,PIK3R5,PIK3R6,PLCB2,PLCH2,PLCL1,PPP3CC,PRKCB,PRKCH,PRKCQ,TLR10,TNFRSF1B,TNFSF13B,TRAF1,WNT10A,WNT10B
	Granulocyte Adhesion and Diapedesis	3.17	0.133	NaN	CCL19,CCL21,CCL22,CCL4,CCL4L1/CCL4L2,CCL5,CSF3R,CXCL14,CXCL2,CXCL9,CXCR4,GNAI1,IL18,IL18RAP,IL1RL1,ITGA4,ITGAL,ITGB2,MMP25,NGFR,SELL,SELP,SELPLG,TNFRSF1B
	Reelin Signaling in Neurons	3.15	0.147	3.441	ARHGEF1,ARHGEF6,ARPC1A,BLK,CDK5,CNR2,FGR,FYN,HCK,ITGA4,ITGAL,ITGB2,LCK,MAP3K9,MAP4K1,PIK3CD,PIK3CG,PIK3R5,PIK3R6
	Antiproliferative Role of TOB in T Cell Signaling	3.13	0.231	-0.707	CCNE2,CD247,CD28,CD3D,CD3E,CD3G,CDK2,SKP2,TRGV9
	IL-12 Signaling and Production in Macrophages	3.03	0.144	NaN	CD40LG,IFNG,IL12B,IL12RB1,IL18,IRF1,IRF8,PIK3CD,PIK3CG,PIK3R5,PIK3R6,PRKCB,PRKCH,PRKCQ,REL,SPI1,STAT1,STAT4,STAT6
	GADD45 Signaling	3.01	0.316	NaN	BRCA1,CCND2,CCNE2,CDK2,CDK4,GADD45B
	NER Pathway	3	0.155	-1.941	CCNH,COPS6,ERCC2,H4C3,NEDD8,POLD2,POLE2,POLE3,POLR2I,POLR2J,PRIM1,PRIM2,RFC2,RFC4,RFC5,RPA3
	Eicosanoid Signaling	2.98	0.182	NaN	ALOX5AP,CYSLTR1,DPEP1,DPEP2,PLA2G2A,PLA2G2D,PTGDR,PTGDS,PTGER2,PTGER4,PTGIR,TBXAS1
	PI3K/AKT Signaling	2.98	0.131	1	CSF2RB,EIF4EBP1,IL10RA,IL12RB1,IL18R1,IL18RAP,IL1RL1,IL21R,IL27RA,IL2RB,IL2RG,IL4R,IL5RA,IL7R,INPP5D,ITGA4,JAK2,JAK3,NRAS,PIK3CD,PIK3CG,PPP2R5D,RHEB
	Thrombin Signaling	2.96	0.125	1.964	ADCY3,ADCY7,ARHGEF1,ARHGEF6,CAMK1,CAMK4,GATA3,GNA14,GNAI1,MYL3,MYL6B,NRAS,PIK3CD,PIK3CG,PIK3R5,PIK3R6,PLCB2,PLCH2,PLCL1,PRKCB,PRKCH,PRKCQ,RAC2,RAC3,RHOH,RHOT1
	HMGB1 Signaling	2.96	0.133	2.673	CD40LG,CD70,FASLG,IFNG,IL12B,IL18,KAT6B,LTA,LTB,NGFR,NRAS,PIK3CD,PIK3CG,PIK3R5,PIK3R6,RAC2,RAC3,RHOH,RHOT1,TNFRSF1B,TNFSF13B,TNFSF8
	Apelin Endothelial Signaling Pathway	2.9	0.148	1	ADCY3,ADCY7,APLN,CAMK4,GNAI1,KLF2,NRAS,PIK3CD,PIK3CG,PIK3R5,PIK3R6,PLCB2,PRKAG1,PRKCB,PRKCH,PRKCQ,TEK
	CXCR4 Signaling	2.89	0.132	1.606	ADCY3,ADCY7,CD4,CXCR4,EGR1,GNA14,GNAI1,MYL3,MYL6B,NRAS,PIK3CD,PIK3CG,PIK3R5,PIK3R6,PLCB2,PRKCB,PRKCH,PRKCQ,RAC2,RAC3,RHOH,RHOT1
	fMLP Signaling in Neutrophils	2.86	0.147	2.668	ARPC1A,CAMK4,GNAI1,NCF1,NFATC1,NFATC2,NRAS,PIK3CD,PIK3CG,PIK3R5,PIK3R6,PLCB2,PPP3CC,PRKCB,PRKCH,PRKCQ,WAS
	GŒ±q Signaling	2.83	0.133	3.441	BTK,CAMK4,GNA14,GRK2,NFATC1,NFATC2,PIK3CD,PIK3CG,PIK3R5,PIK3R6,PLCB2,PLD4,PPP3CC,PRKCB,PRKCH,PRKCQ,PTK2B,RAC2,RAC3,RHOH,RHOT1
	Opioid Signaling Pathway	2.8	0.117	0.557	ADCY3,ADCY7,AP2S1,ATF2,BLK,CAMK1,CAMK4,FGR,FYN,GNAI1,GRK2,GRK5,HCK,LCK,NRAS,PDE1A,PDE1B,PIK3CG,PNOC,PPP3CC,PRKAG1,PRKAR2A,PRKCB,PRKCH,PRKCQ,RAC2,RAC3,RGS11,RGS20
	GM-CSF Signaling	2.75	0.171	2.111	CSF2RB,ETS1,HCK,JAK2,NRAS,PIK3CD,PIK3CG,PIK3R5,PIK3R6,PPP3CC,PRKCB,STAT1
	IL-2 Signaling	2.75	0.18	2.714	IL2RB,IL2RG,JAK3,LCK,NRAS,PIK3CD,PIK3CG,PIK3R5,PIK3R6,PTK2B,SYK
	Pancreatic Adenocarcinoma Signaling	2.73	0.147	2.887	BIRC5,CDK2,CDK4,E2F1,E2F6,JAK2,JAK3,PIK3CD,PIK3CG,PIK3R5,PIK3R6,PLD4,RAD51,RALGDS,STAT1,SUV39H1
	JAK/Stat Signaling	2.72	0.163	2.496	JAK2,JAK3,NRAS,PIK3CD,PIK3CG,PIK3R5,PIK3R6,PTPN6,SOCS7,STAT1,STAT2,STAT4,STAT6
	Breast Cancer Regulation by Stathmin1	2.69	0.0964	NaN	ACKR1,ADGRB1,ADGRB3,ADGRE2,ADGRE5,ADRA2A,ARHGEF1,ARHGEF18,ARHGEF6,ATF2,CAMK1,CAMK4,CCND2,CCR2,CCR5,CCR7,CDK2,CDK4,CNR2,CXCR6,CYSLTR1,E2F1,E2F6,GPR132,GPR171,GPR174,GPR55,GPR65,NMUR1,NPY1R,NPY5R,NRAS,P2RY10,PIK3CD,PIK3CG,PIK3R5,PIK3R6,PLCB2,PPP1R11,PPP2R5D,PRKAG1,PRKAR2A,PRKCB,PRKCH,PRKCQ,PTGDR,PTGER2,PTGER4,PTGIR,PTH1R,RAC2,RAC3,S1PR4,SLC52A1,TUBB2B,TUBG1,XCR1
	Glioma Signaling	2.69	0.145	1.897	CAMK1,CAMK4,CDK4,CDKN2C,E2F1,E2F6,NRAS,PIK3CD,PIK3CG,PIK3R5,PIK3R6,PRKCB,PRKCH,PRKCQ,RBL2,SUV39H1
	Prolactin Signaling	2.67	0.16	3.051	FYN,IRF1,JAK2,NRAS,PIK3CD,PIK3CG,PIK3R5,PIK3R6,PRKCB,PRKCH,PRKCQ,SOCS7,STAT1
	Cyclins and Cell Cycle Regulation	2.67	0.16	-0.632	CCNB2,CCND2,CCNE2,CCNH,CDK2,CDK4,CDKN2C,E2F1,E2F6,HDAC8,PPP2R5D,SKP2,SUV39H1
	Dopamine-DARPP32 Feedback in cAMP Signaling	2.66	0.129	1.606	ADCY3,ADCY7,ATF1,ATF2,ATP2A3,CAMK4,CAMKK1,CDK5,GNAI1,KCNJ14,PLCB2,PLCH2,PLCL1,PPP1R11,PPP2R5D,PPP3CC,PRKAG1,PRKAR2A,PRKCB,PRKCH,PRKCQ
	Th17 Activation Pathway	2.65	0.154	2.673	IFNG,IL12B,IL12RB1,IL21R,IL26,IRF4,JAK2,JAK3,NFATC1,NFATC2,PTGER2,PTGER4,STAT4,TRGV9
	Neuropathic Pain Signaling In Dorsal Horn Neurons	2.65	0.149	2.324	CAMK1,CAMK4,KCNN4,PIK3CD,PIK3CG,PIK3R5,PIK3R6,PLCB2,PLCH2,PLCL1,PRKAG1,PRKAR2A,PRKCB,PRKCH,PRKCQ
	Complement System	2.65	0.216	1	C1QA,C1QB,C1QC,C7,CR1,CR2,ITGAX,ITGB2
	Caveolar-mediated Endocytosis Signaling	2.59	0.164	NaN	CD48,FYN,HLA-B,HLA-E,HLA-F,ITGA4,ITGA9,ITGAD,ITGAL,ITGAX,ITGB2,ITGB7
	Mismatch Repair in Eukaryotes	2.55	0.312	NaN	FEN1,MSH2,RFC2,RFC4,RFC5
	IL-8 Signaling	2.54	0.12	2.711	CCND2,CR2,EIF4EBP1,FLT4,GNAI1,ITGAX,ITGB2,NCF1,NRAS,PIK3CD,PIK3CG,PIK3R5,PIK3R6,PLCB2,PLD4,PRKCB,PRKCH,PRKCQ,PTK2B,RAC2,RAC3,RHOH,RHOT1,TEK
	Leptin Signaling in Obesity	2.54	0.162	2.236	ADCY3,ADCY7,JAK2,PIK3CD,PIK3CG,PIK3R5,PIK3R6,PLCB2,PLCH2,PLCL1,PRKAG1,PRKAR2A
	TREM1 Signaling	2.49	0.16	2.714	CASP1,CIITA,CXCL2,IL18,IL1RL1,ITGAX,JAK2,NLRC3,NLRC5,SIGIRR,TLR10,TYROBP
	P2Y Purigenic Receptor Signaling Pathway	2.43	0.134	2.183	ADCY3,ADCY7,ATF2,GNAI1,NRAS,PIK3CD,PIK3CG,PIK3R5,PIK3R6,PLCB2,PLCH2,PLCL1,PRKAG1,PRKAR2A,PRKCB,PRKCH,PRKCQ
	Role of JAK1, JAK2 and TYK2 in Interferon Signaling	2.43	0.25	0	IFNG,JAK2,PTPN2,PTPN6,STAT1,STAT2
	Role of Tissue Factor in Cancer	2.41	0.137	NaN	BLK,EGR1,FGA,FGB,FGR,FYN,GNA14,HCK,JAK2,LCK,NRAS,PIK3CD,PIK3CG,PIK3R5,PIK3R6,PTK2B
	MSP-RON Signaling Pathway	2.4	0.172	NaN	CCR2,CSF2RB,IFNG,IL12B,ITGB2,JAK2,PIK3CD,PIK3CG,PIK3R5,PIK3R6
	Telomerase Signaling	2.4	0.14	2.714	E2F1,ELF1,ETS1,HDAC8,IL2RB,IL2RG,NRAS,PIK3CD,PIK3CG,PIK3R5,PIK3R6,POT1,PPP2R5D,TEP1,TERF2IP
	IL-9 Signaling	2.33	0.212	2.646	IL2RG,JAK3,PIK3CD,PIK3CG,PIK3R5,PIK3R6,STAT1
	Nitric Oxide Signaling in the Cardiovascular System	2.31	0.141	2.138	ATP2A3,CAMK4,FLT4,PDE1A,PDE1B,PIK3CD,PIK3CG,PIK3R5,PIK3R6,PRKAG1,PRKAR2A,PRKCB,PRKCH,PRKCQ
	Hepatic Fibrosis / Hepatic Stellate Cell Activation	2.3	0.118	NaN	CCL21,CCL5,CCR5,CCR7,CD40LG,COL4A3,COL4A4,CXCL2,CXCL9,CXCR3,FASLG,FLT4,IFNG,IL10RA,IL18RAP,IL1RL1,IL4R,MYL3,MYL6B,NGFR,STAT1,TNFRSF1B
	Chemokine Signaling	2.26	0.15	1.732	CAMK1,CAMK4,CCL4,CCL5,CCR5,CXCR4,GNAI1,NRAS,PIK3CG,PLCB2,PRKCB,PTK2B
	Estrogen-mediated S-phase Entry	2.25	0.231	-2.449	CCNE2,CDK2,CDK4,E2F1,E2F6,SKP2
	Growth Hormone Signaling	2.22	0.155	2.714	JAK2,PIK3CD,PIK3CG,PIK3R5,PIK3R6,PRKCB,PRKCH,PRKCQ,PTPN6,SOCS7,STAT1
	Small Cell Lung Cancer Signaling	2.22	0.155	0.707	CCNE2,CDK2,CDK4,E2F1,PIK3CD,PIK3CG,PIK3R5,PIK3R6,SKP2,SUV39H1,TRAF1
	SAPK/JNK Signaling	2.19	0.137	1.604	ATF2,LCK,MAP3K9,MAP4K1,NFATC1,NRAS,PIK3CD,PIK3CG,PIK3R5,PIK3R6,RAC2,RAC3,SH2D2A,TRGV9
	NF-Œ∫B Signaling	2.18	0.117	4.146	CARD11,CD40LG,FLT4,IL18,LCK,LTA,NGFR,NRAS,NTRK3,PIK3CD,PIK3CG,PIK3R5,PIK3R6,PRKCB,PRKCQ,SIGIRR,TLR10,TNFRSF1B,TNFSF13B,TRGV9,ZAP70
	Melatonin Signaling	2.17	0.153	1.508	CAMK4,GNAI1,PLCB2,PLCH2,PLCL1,PRKAG1,PRKAR2A,PRKCB,PRKCH,PRKCQ,RORB
	IL-23 Signaling Pathway	2.16	0.182	2.646	IL12B,IL12RB1,JAK2,PIK3CD,PIK3CG,PIK3R5,PIK3R6,STAT4
	Sumoylation Pathway	2.16	0.136	0.333	ARHGDIB,ETS1,FASLG,ISG20,RAC2,RAC3,RFC2,RFC4,RFC5,RHOH,RHOT1,SAE1,SENP1,SP100
	Thrombopoietin Signaling	2.14	0.159	2.53	JAK2,NRAS,PIK3CD,PIK3CG,PIK3R5,PIK3R6,PRKCB,PRKCH,PRKCQ,STAT1
	Cardiac Hypertrophy Signaling	2.11	0.108	1.877	ADCY3,ADCY7,ADRA2A,ATF2,CAMK4,GNA14,GNAI1,HAND2,MAP3K9,MYL3,MYL6B,NRAS,PIK3CD,PIK3CG,PIK3R5,PIK3R6,PLCB2,PLCH2,PLCL1,PPP3CC,PRKAG1,PRKAR2A,RAC2,RAC3,RHOH,RHOT1
	Interferon Signaling	2.11	0.194	1.633	IFNG,IRF1,IRF9,JAK2,PTPN2,STAT1,STAT2
	Endocannabinoid Developing Neuron Pathway	2.11	0.13	-0.277	ADCY3,ADCY7,ATF2,BRCA1,CNR2,GNAI1,NRAS,PIK3CD,PIK3CG,PIK3R5,PIK3R6,PRKAG1,PRKAR2A,RAC2,RAC3
	Colorectal Cancer Metastasis Signaling	2.09	0.107	2.711	ADCY3,ADCY7,BIRC5,GRK2,IFNG,JAK2,JAK3,MMP25,MSH2,NRAS,PIK3CD,PIK3CG,PIK3R5,PIK3R6,PRKAG1,PRKAR2A,PTGER2,PTGER4,RAC2,RAC3,RALGDS,RHOH,RHOT1,STAT1,TLR10,WNT10A,WNT10B
	CD40 Signaling	2.04	0.154	2.333	ATF1,CD40LG,FCER2,JAK3,LTA,PIK3CD,PIK3CG,PIK3R5,PIK3R6,TRAF1
	Hepatic Cholestasis	2.03	0.114	NaN	ADCY3,ADCY7,CD40LG,CD70,FASLG,IFNG,IL12B,IL18,IL18RAP,IL1RL1,LTA,LTB,NGFR,PRKAG1,PRKAR2A,PRKCB,PRKCH,PRKCQ,TNFRSF1B,TNFSF13B,TNFSF8
	Signaling by Rho Family GTPases	2.02	0.107	2.4	ARHGEF1,ARHGEF18,ARHGEF6,ARPC1A,CDH19,GNA14,GNAI1,ITGA4,MAP3K9,MYL3,MYL6B,NCF1,PIK3CD,PIK3CG,PIK3R5,PIK3R6,PIP5K1B,PTK2B,RAC2,RAC3,RHOH,RHOT1,SEPTIN1,SEPTIN6,WAS,WIPF1
	Role of p14/p19ARF in Tumor Suppression	2.01	0.207	-1.342	E2F1,NPM3,PIK3CD,PIK3CG,PIK3R5,PIK3R6
	Paxillin Signaling	1.98	0.13	2.121	ARHGEF6,ITGA4,ITGA9,ITGAD,ITGAL,ITGAX,ITGB2,ITGB7,NRAS,PIK3CD,PIK3CG,PIK3R5,PIK3R6,PTK2B
	Role of CHK Proteins in Cell Cycle Checkpoint Control	1.96	0.158	-0.816	BRCA1,CDK2,CHEK1,E2F1,E2F6,PPP2R5D,RFC2,RFC4,RFC5
	p53 Signaling	1.95	0.133	-0.333	ADGRB1,BIRC5,BRCA1,CCND2,CDK2,CDK4,CHEK1,E2F1,GADD45B,PIK3CD,PIK3CG,PIK3R5,PIK3R6
	Endothelin-1 Signaling	1.95	0.112	2.4	ADCY3,ADCY7,CASP1,CASP4,GNA14,GNAI1,NRAS,PIK3CD,PIK3CG,PIK3R5,PIK3R6,PLA2G2A,PLA2G2D,PLCB2,PLCH2,PLCL1,PLD4,PRKCB,PRKCH,PRKCQ,PTGER2
	Salvage Pathways of Pyrimidine Deoxyribonucleotides	1.92	0.375	NaN	APOBEC3G,TK1,TYMP
	Acute Myeloid Leukemia Signaling	1.9	0.135	1	CSF2RB,CSF3R,EIF4EBP1,FLT3,FLT3LG,NRAS,PIK3CD,PIK3CG,PIK3R5,PIK3R6,PIM2,SPI1
	Inhibition of ARE-Mediated mRNA Degradation Pathway	1.88	0.123	1.807	CD40LG,CD70,EXOSC5,FASLG,LTA,LTB,NGFR,PPP2R5D,PRKAG1,PRKAR2A,PSME3,TNFRSF1B,TNFSF13B,TNFSF8,XRN1
	HGF Signaling	1.88	0.126	1.155	ATF2,CDK2,ELF1,ETS1,ITGA4,MAP3K9,NRAS,PIK3CD,PIK3CG,PIK3R5,PIK3R6,PRKCB,PRKCH,PRKCQ
	Agranulocyte Adhesion and Diapedesis	1.83	0.109	NaN	CCL19,CCL21,CCL22,CCL4,CCL4L1/CCL4L2,CCL5,CXCL14,CXCL2,CXCL9,CXCR4,GNAI1,IL18,ITGA4,ITGB2,ITGB7,MMP25,MYL3,MYL6B,SELL,SELP,SELPLG
	Tumoricidal Function of Hepatic Natural Killer Cells	1.75	0.208	2	DFFA,FASLG,ITGAL,PRF1,SRGN
	UVB-Induced MAPK Signaling	1.73	0.154	2.121	EIF4EBP1,PIK3CD,PIK3CG,PIK3R5,PIK3R6,PRKCB,PRKCH,PRKCQ
	Non-Small Cell Lung Cancer Signaling	1.71	0.137	0.378	CDK4,E2F1,NRAS,PIK3CD,PIK3CG,PIK3R5,PIK3R6,RASSF5,STK4,SUV39H1
	Role of PKR in Interferon Induction and Antiviral Response	1.7	0.12	2.309	ATF2,CASP1,E2F1,FASLG,HSPA14,IFNG,IL18,IL24,IRF1,IRF9,MARCO,SCARA5,STAT1,STAT2
	HER-2 Signaling in Breast Cancer	1.69	0.131	NaN	CCNE2,ITGB2,ITGB7,NRAS,PIK3CD,PIK3CG,PIK3R5,PIK3R6,PRKCB,PRKCH,PRKCQ
	VEGF Family Ligand-Receptor Interactions	1.69	0.131	2.714	FLT4,NRAS,PIK3CD,PIK3CG,PIK3R5,PIK3R6,PLA2G2A,PLA2G2D,PRKCB,PRKCH,PRKCQ
	Glucocorticoid Receptor Signaling	1.69	0.0952	NaN	ANXA1,CCL5,CCNH,CD247,CD3D,CD3E,CD3G,CXCL2,ERCC2,HLTF,HSPA14,IFNG,JAK2,JAK3,KRT10,NFATC1,NFATC2,NRAS,PIK3CD,PIK3CG,PIK3R5,PIK3R6,POLR2I,POLR2J,POU2F2,PPP3CC,PRKAG1,STAT1,TAF11,TAF4B,TAF9B,TSC22D3
	Lymphotoxin Œ≤ Receptor Signaling	1.68	0.151	2.121	DIABLO,LTA,LTB,PIK3CD,PIK3CG,PIK3R5,PIK3R6,TRAF1
	Synaptic Long Term Potentiation	1.68	0.116	1.604	ATF2,CAMK4,GNA14,NRAS,PLCB2,PLCH2,PLCL1,PPP1R11,PPP3CC,PRKAG1,PRKAR2A,PRKCB,PRKCH,PRKCQ,RAPGEF3
	Œ±-Adrenergic Signaling	1.66	0.125	1.414	ADCY3,ADCY7,ADRA2A,CAMK4,GNAI1,NRAS,PRKAG1,PRKAR2A,PRKCB,PRKCH,PRKCQ,SLC8A1
	Glioblastoma Multiforme Signaling	1.65	0.109	1.941	CDK2,CDK4,E2F1,E2F6,NRAS,PIK3CD,PIK3CG,PIK3R5,PIK3R6,PLCB2,PLCH2,PLCL1,RAC2,RAC3,RHOH,RHOT1,WNT10A,WNT10B
	Role of PI3K/AKT Signaling in the Pathogenesis of Influenza	1.65	0.141	2.121	CCL5,CCR5,GNAI1,IFNG,PIK3CD,PIK3CG,PIK3R5,PIK3R6,PLAC8
	Apelin Pancreas Signaling Pathway	1.64	0.159	1.134	APLN,PIK3CD,PIK3CG,PIK3R5,PIK3R6,PRKAG1,PRKAR2A
	FcŒ≥RIIB Signaling in B Lymphocytes	1.63	0.133	1.897	BTK,CD79A,CD79B,INPP5D,NRAS,PIK3CD,PIK3CG,PIK3R5,PIK3R6,SYK
	ATM Signaling	1.62	0.124	0	ATF1,ATF2,BRCA1,CBX1,CCNB2,CDK2,CHEK1,GADD45B,PPP2R5D,RAD51,RNF8,SUV39H1
	PAK Signaling	1.62	0.124	2.309	ARHGEF6,EPHA3,ITGA4,MYL3,MYL6B,NRAS,PAK1IP1,PIK3CD,PIK3CG,PIK3R5,PIK3R6,PTK2B
	Endocannabinoid Cancer Inhibition Pathway	1.61	0.112	-0.775	ADCY3,ADCY7,ATF2,CASP1,CASP4,CCND2,CCNE2,CNR2,GNAI1,GPR55,PIK3CD,PIK3CG,PIK3R5,PIK3R6,PRKAG1,PRKAR2A
	Pyridoxal 5'-phosphate Salvage Pathway	1.61	0.138	-0.333	CDK2,CDK4,CDK5,GRK5,MAP3K9,PRKCH,PRKCQ,PRKX,TTK
	cAMP-mediated signaling	1.6	0.101	2.711	ADCY3,ADCY7,ADRA2A,ATF2,CAMK1,CAMK4,CNR2,GDPD1,GNAI1,GRK2,NPY1R,PDE1A,PDE1B,PDE7A,PPP3CC,PRKAR2A,PTGDR,PTGER2,PTGER4,PTGIR,PTH1R,RAPGEF3,XCR1
	Erythropoietin Signaling	1.6	0.132	NaN	JAK2,NRAS,PIK3CD,PIK3CG,PIK3R5,PIK3R6,PRKCB,PRKCH,PRKCQ,PTPN6
	Neurotrophin/TRK Signaling	1.6	0.132	1.414	ATF2,FRS2,NGFR,NRAS,NTF3,NTRK3,PIK3CD,PIK3CG,PIK3R5,PIK3R6
	Macropinocytosis Signaling	1.6	0.132	2.121	ITGB2,ITGB7,NRAS,PIK3CD,PIK3CG,PIK3R5,PIK3R6,PRKCB,PRKCH,PRKCQ
	UVA-Induced MAPK Signaling	1.59	0.122	2.333	NRAS,PARP15,PARP2,PARP8,PIK3CD,PIK3CG,PIK3R5,PIK3R6,PLCB2,PLCH2,PLCL1,STAT1
	RANK Signaling in Osteoclasts	1.56	0.125	2.53	BIRC3,CAMK4,MAP3K9,NFATC1,NFATC2,PIK3CD,PIK3CG,PIK3R5,PIK3R6,PPP3CC,PTK2B
	Cell Cycle Control of Chromosomal Replication	1.55	0.143	-2.828	CDK2,CDK4,CDK5,MCM8,ORC1,PRIM1,PRIM2,RPA3
	CREB Signaling in Neurons	1.53	0.101	1.886	ADCY3,ADCY7,ATF2,CAMK4,GNA14,GNAI1,NRAS,PIK3CD,PIK3CG,PIK3R5,PIK3R6,PLCB2,PLCH2,PLCL1,POLR2I,POLR2J,PRKAG1,PRKAR2A,PRKCB,PRKCH,PRKCQ
	Protein Kinase A Signaling	1.53	0.0905	1.715	ADCY3,ADCY7,ANAPC11,ATF1,ATF2,CAMK4,CDKN3,DUSP2,GDPD1,GNAI1,MYL3,MYL6B,NFATC1,NFATC2,NGFR,PDE1A,PDE1B,PDE7A,PLCB2,PLCH2,PLCL1,PPP1R11,PPP3CC,PRKAG1,PRKAR2A,PRKCB,PRKCH,PRKCQ,PTK2B,PTPN2,PTPN22,PTPN6,PTPN7,PTPRC,PTPRE,TIMM50
	GPCR-Mediated Nutrient Sensing in Enteroendocrine Cells	1.51	0.116	2.496	ADCY3,ADCY7,GNA14,GNAI1,GPBAR1,PLCB2,PLCH2,PLCL1,PRKAG1,PRKAR2A,PRKCB,PRKCH,PRKCQ
	Cell Cycle Regulation by BTG Family Proteins	1.51	0.162	-1.342	CCNE2,CDK2,CDK4,E2F1,E2F6,PPP2R5D
	DNA damage-induced 14-3-3œÉ Signaling	1.5	0.211	NaN	BRCA1,CCNB2,CCNE2,CDK2
	Adrenomedullin signaling pathway	1.48	0.102	2.982	ADCY3,ADCY7,CAMK4,GNA14,IL18,KCNN4,LTA,MATK,NRAS,PIK3CD,PIK3CG,PIK3R5,PIK3R6,PLCB2,PLCH2,PLCL1,PRKAG1,PRKAR2A,PTK2B,SLC39A7
	mTOR Signaling	1.47	0.1	2	DGKZ,EIF4A3,EIF4EBP1,NRAS,PIK3CD,PIK3CG,PIK3R5,PIK3R6,PLD4,PPP2R5D,PRKAG1,PRKCB,PRKCH,PRKCQ,RAC2,RAC3,RHEB,RHOH,RHOT1,RPS10,RPS5
	Prostate Cancer Signaling	1.46	0.121	NaN	ATF2,CCNE2,CDK2,E2F1,GSTP1,NRAS,PIK3CD,PIK3CG,PIK3R5,PIK3R6,SUV39H1
	Death Receptor Signaling	1.46	0.121	0.632	ARHGDIB,BIRC3,CFLAR,DFFA,DIABLO,FASLG,PARP15,PARP2,PARP8,TNFRSF1B,TNFRSF25
	Gap Junction Signaling	1.46	0.101	NaN	ADCY3,ADCY7,GNAI1,NRAS,PIK3CD,PIK3CG,PIK3R5,PIK3R6,PLCB2,PLCH2,PLCL1,PPP3CC,PRKAG1,PRKAR2A,PRKCB,PRKCH,PRKCQ,SLC39A7,TUBB2B,TUBG1
	Superpathway of Inositol Phosphate Compounds	1.46	0.101	3.13	DUSP2,INPP5D,IP6K1,ITPKB,PDCD1,PIK3CD,PIK3CG,PIK3R5,PIK3R6,PIP4K2A,PIP5K1B,PLCB2,PPP1R16B,PPP2R5D,PTPN2,PTPN22,PTPN6,PTPN7,PTPRC,PXYLP1
	CMP-N-acetylneuraminate Biosynthesis I (Eukaryotes)	1.43	0.4	NaN	NAGK,NANP
	Sonic Hedgehog Signaling	1.42	0.172	2.236	GLI1,GRK2,HHIP,PRKAG1,PRKAR2A
	Ovarian Cancer Signaling	1.42	0.108	0	BRCA1,CDK4,E2F1,MSH2,NRAS,PIK3CD,PIK3CG,PIK3R5,PIK3R6,PRKAG1,PRKAR2A,RAD51,SUV39H1,WNT10A,WNT10B
	Integrin Signaling	1.41	0.0986	2.837	ARF5,ARPC1A,FYN,ITGA4,ITGA9,ITGAD,ITGAL,ITGAX,ITGB2,ITGB7,NRAS,PIK3CD,PIK3CG,PIK3R5,PIK3R6,RAC2,RAC3,RHOH,RHOT1,WAS,WIPF1
	Cleavage and Polyadenylation of Pre-mRNA	1.41	0.25	NaN	CPSF3,CPSF4,CSTF2
	Hepatic Fibrosis Signaling Pathway	1.4	0.0897	4.004	ATF2,CAMK4,CCL5,CD40LG,FLT4,GLI1,GNAI1,IL18,IL18RAP,IL1RL1,ITGA4,JAK2,MYL3,MYL6B,NCF1,NGFR,NRAS,PIK3CD,PIK3CG,PIK3R5,PIK3R6,PRKAG1,PRKAR2A,PRKCB,PRKCH,PRKCQ,RAC2,RAC3,RHOH,RHOT1,TNFRSF1B,WNT10A,WNT10B
	LPS-stimulated MAPK Signaling	1.39	0.122	1.265	ATF1,ATF2,NRAS,PIK3CD,PIK3CG,PIK3R5,PIK3R6,PRKCB,PRKCH,PRKCQ
	Role of NFAT in Cardiac Hypertrophy	1.39	0.0981	2.683	ADCY3,ADCY7,CAMK1,CAMK4,GNAI1,HDAC8,NRAS,PIK3CD,PIK3CG,PIK3R5,PIK3R6,PLCB2,PLCH2,PLCL1,PPP3CC,PRKAG1,PRKAR2A,PRKCB,PRKCH,PRKCQ,SLC8A1
	Regulation of Actin-based Motility by Rho	1.38	0.117	0.905	ARPC1A,ITGA4,MYL3,MYL6B,PIP5K1B,RAC2,RAC3,RHOH,RHOT1,WAS,WIPF1
	Melanocyte Development and Pigmentation Signaling	1.38	0.117	0.302	ADCY3,ADCY7,ATF2,NRAS,PIK3CD,PIK3CG,PIK3R5,PIK3R6,PRKAG1,PRKAR2A,PTPN6
	Melanoma Signaling	1.37	0.14	0.378	CDK4,E2F1,NRAS,PIK3CD,PIK3CG,PIK3R5,PIK3R6
	Assembly of RNA Polymerase II Complex	1.37	0.14	NaN	CCNH,ERCC2,POLR2I,POLR2J,TAF11,TAF4B,TAF9B
	Induction of Apoptosis by HIV1	1.36	0.131	1.134	BIRC3,CXCR4,DFFA,DIABLO,FASLG,NGFR,TNFRSF1B,TRAF1
	Actin Nucleation by ARP-WASP Complex	1.36	0.125	0	ARPC1A,ITGA4,NRAS,RAC2,RAC3,RHOH,RHOT1,WAS,WIPF1
	GŒ±s Signaling	1.34	0.112	1.732	ADCY3,ADCY7,ATF2,HCK,PRKAG1,PRKAR2A,PTGDR,PTGER2,PTGER4,PTGIR,PTH1R,RAPGEF3
	Cholecystokinin/Gastrin-mediated Signaling	1.33	0.109	1.508	ATF2,EPHA4,IL18,NRAS,PLCB2,PRKCB,PRKCH,PRKCQ,PTK2B,RAC2,RAC3,RHOH,RHOT1
	RhoGDI Signaling	1.33	0.1	-1.604	ARHGAP9,ARHGDIB,ARHGEF1,ARHGEF18,ARHGEF6,ARPC1A,CDH19,DGKZ,GNA14,GNAI1,ITGA4,MYL3,MYL6B,PIP5K1B,RAC2,RAC3,RHOH,RHOT1
	Ephrin Receptor Signaling	1.33	0.1	1.291	ARPC1A,ATF2,CXCR4,EFNA3,EPHA3,EPHA4,FYN,GNA14,GNAI1,ITGA4,JAK2,NRAS,PIK3CG,RAC2,RAC3,SH2D3C,WAS,WIPF1
	GPCR-Mediated Integration of Enteroendocrine Signaling Exemplified by an L Cell	1.33	0.123	-1	ADCY3,ADCY7,GNA14,GNAI1,PLCB2,PLCH2,PLCL1,PRKAG1,PRKAR2A
	Actin Cytoskeleton Signaling	1.32	0.0963	2.236	ARHGEF1,ARHGEF6,ARPC1A,FGD1,FGD3,ITGA4,MATK,MYL3,MYL6B,NCKAP1L,NRAS,PIK3CD,PIK3CG,PIK3R5,PIK3R6,PIP5K1B,RAC2,RAC3,VAV1,VAV3,WAS
	B Cell Activating Factor Signaling	1.32	0.146	2.449	NFATC1,NFATC2,TNFRSF13B,TNFRSF13C,TNFSF13B,TRAF1
	Leukotriene Biosynthesis	1.32	0.231	NaN	DPEP1,DPEP2,GGT5
	Glioma Invasiveness Signaling	1.29	0.122	1.134	NRAS,PIK3CD,PIK3CG,PIK3R5,PIK3R6,RAC2,RAC3,RHOH,RHOT1
	Salvage Pathways of Pyrimidine Ribonucleotides	1.29	0.113	0.302	APOBEC3G,APOBEC3H,CDK2,CDK4,CDK5,GRK5,MAP3K9,PRKCH,PRKCQ,PRKX,TTK
	Methionine Degradation I (to Homocysteine)	1.29	0.182	-2	EEF1AKMT3,MRM2,PRMT5,SUV39H2
	PDGF Signaling	1.28	0.116	2.53	INPP5D,JAK2,JAK3,NRAS,PIK3CD,PIK3CG,PIK3R5,PIK3R6,PRKCB,STAT1
	Synaptogenesis Signaling Pathway	1.27	0.0897	2.268	ADCY3,ADCY7,AP2S1,ARPC1A,ATF2,CAMK4,CDH19,CDK5,EFNA3,EIF4EBP1,EPHA3,EPHA4,FGR,FYN,HCK,LCK,NRAS,PIK3CD,PIK3CG,PIK3R5,PIK3R6,PRKAG1,PRKAR2A,RASGRP1,RASGRP2,STXBP6,THBS2,WAS
	GDNF Family Ligand-Receptor Interactions	1.23	0.118	2.121	DOK2,DOK3,DOK6,FRS2,NRAS,PIK3CD,PIK3CG,PIK3R5,PIK3R6
	Role of Hypercytokinemia/hyperchemokinemia in the Pathogenesis of Influenza	1.23	0.14	NaN	CCL4,CCL5,CCR5,IFNG,IL12B,IL18
	Differential Regulation of Cytokine Production in Intestinal Epithelial Cells by IL-17A and IL-17F	1.23	0.174	NaN	CCL4,CCL5,IFNG,IL12B
	Netrin Signaling	1.22	0.123	0	ENAH,NFATC1,NFATC2,PPP3CC,PRKAG1,PRKAR2A,RAC2,RAC3
	Ceramide Signaling	1.22	0.114	-1.265	DIABLO,NGFR,NRAS,PIK3CD,PIK3CG,PIK3R5,PIK3R6,PPP2R5D,S1PR4,TNFRSF1B
	CCR3 Signaling in Eosinophils	1.21	0.105	2.714	CAMK4,GNAI1,NRAS,PIK3CD,PIK3CG,PIK3R5,PIK3R6,PLA2G2A,PLA2G2D,PLCB2,PRKCB,PRKCH,PRKCQ
	Relaxin Signaling	1.19	0.1	1.414	ADCY3,ADCY7,GDPD1,GNA14,GNAI1,PDE1A,PDE1B,PDE7A,PIK3CD,PIK3CG,PIK3R5,PIK3R6,PRKAG1,PRKAR2A,SLC39A7
	Role of IL-17A in Arthritis	1.19	0.127	NaN	ATF2,CCL5,CXCL2,PIK3CD,PIK3CG,PIK3R5,PIK3R6
	Cysteine Biosynthesis III (mammalia)	1.17	0.167	-2	EEF1AKMT3,MRM2,PRMT5,SUV39H2
	Role of JAK2 in Hormone-like Cytokine Signaling	1.17	0.147	NaN	HLTF,JAK2,PTPN6,SOCS7,STAT1
	ErbB4 Signaling	1.16	0.119	2.121	NRAS,PIK3CD,PIK3CG,PIK3R5,PIK3R6,PRKCB,PRKCH,PRKCQ
	iNOS Signaling	1.15	0.133	2	CAMK4,IFNG,IRF1,JAK2,JAK3,STAT1
	14-3-3-mediated Signaling	1.15	0.102	2.714	NRAS,PIK3CD,PIK3CG,PIK3R5,PIK3R6,PLCB2,PLCH2,PLCL1,PRKCB,PRKCH,PRKCQ,TUBB2B,TUBG1
	Trehalose Degradation II (Trehalase)	1.14	0.286	NaN	HK1,HK3
	Glycoaminoglycan-protein Linkage Region Biosynthesis	1.14	0.286	NaN	B3GAT1,XYLT1
	Chronic Myeloid Leukemia Signaling	1.14	0.107	NaN	CDK4,E2F1,E2F6,HDAC8,NRAS,PIK3CD,PIK3CG,PIK3R5,PIK3R6,RBL2,SUV39H1
	Nucleotide Excision Repair Pathway	1.13	0.143	NaN	CCNH,ERCC2,POLR2I,POLR2J,RPA3
	CNTF Signaling	1.12	0.123	1.89	JAK2,NRAS,PIK3CD,PIK3CG,PIK3R5,PIK3R6,STAT1
	PFKFB4 Signaling Pathway	1.11	0.13	0	AMPD1,ATF2,HK1,HK3,PRKAG1,PRKAR2A
	SPINK1 General Cancer Pathway	1.1	0.116	1.414	GZMA,JAK2,JAK3,NRAS,PIK3CD,PIK3CG,PIK3R5,PIK3R6
	GŒ±12/13 Signaling	1.09	0.1	1.941	ARHGEF1,BTK,CDH19,MYL3,MYL6B,NRAS,PIK3CD,PIK3CG,PIK3R5,PIK3R6,PTK2B,VAV1,VAV3
	Role of Osteoblasts, Osteoclasts and Chondrocytes in Rheumatoid Arthritis	1.08	0.0909	NaN	BIRC3,BMP5,CAMK4,IFNG,IL18,IL18R1,IL18RAP,IL1RL1,NFATC1,NFATC2,NGFR,PIK3CD,PIK3CG,PIK3R5,PIK3R6,PPP3CC,PTK2B,TNFRSF1B,WNT10A,WNT10B
	Lipid Antigen Presentation by CD1	1.07	0.154	NaN	AP2S1,CD1C,CD3E,TRGV9
	Cellular Effects of Sildenafil (Viagra)	1.07	0.0992	NaN	ADCY3,ADCY7,CAMK4,KCNN4,MYL3,MYL6B,PDE1A,PDE1B,PLCB2,PLCH2,PLCL1,PRKAG1,PRKAR2A
	Senescence Pathway	1.05	0.0873	3.545	ANAPC11,CAMK4,CCNB2,CDK2,CDK4,CHEK1,E2F1,E2F6,EIF4EBP1,ELF1,ETS1,GADD45B,NFATC1,NFATC2,NRAS,PIK3CD,PIK3CG,PIK3R5,PIK3R6,PPP2R5D,PPP3CC,RASSF5,RBL2,TMEM173
	Semaphorin Signaling in Neurons	1.02	0.117	NaN	CDK5,FYN,RAC2,RAC3,RHOH,RHOT1,SEMA4D
	RAN Signaling	1.02	0.176	NaN	CSE1L,KPNA2,RANBP1
	GNRH Signaling	1	0.0925	0.775	ADCY3,ADCY7,ATF2,CAMK4,EGR1,GNA14,GNAI1,MAP3K9,NRAS,PLCB2,PRKAG1,PRKAR2A,PRKCB,PRKCH,PRKCQ,PTK2B
	Myc Mediated Apoptosis Signaling	0.979	0.12	0	CFLAR,FASLG,NGFR,PRKAG1,PRKAR2A,TNFRSF1B
	Differential Regulation of Cytokine Production in Macrophages and T Helper Cells by IL-17A and IL-17F	0.963	0.167	NaN	CCL4,CCL5,IL12B
	VEGF Signaling	0.955	0.101	1.265	FLT4,NRAS,PIK3CD,PIK3CG,PIK3R5,PIK3R6,PRKCB,PTK2B,PTPN6,SH2D2A
	Activation of IRF by Cytosolic Pattern Recognition Receptors	0.939	0.111	1.89	ATF2,IRF7,IRF9,LTA,STAT1,STAT2,ZBP1
	Angiopoietin Signaling	0.939	0.107	0	BIRC5,DOK2,NRAS,PIK3CD,PIK3CG,PIK3R5,PIK3R6,TEK
	PTEN Signaling	0.921	0.0952	-1.155	FASLG,FLT4,INPP5D,ITGA4,NGFR,NRAS,NTRK3,PIK3CD,PIK3CG,PIK3R5,RAC2,RAC3
	3-phosphoinositide Biosynthesis	0.917	0.0909	2.84	DUSP2,PDCD1,PIK3CD,PIK3CG,PIK3R5,PIK3R6,PIP5K1B,PPP1R16B,PPP2R5D,PTPN2,PTPN22,PTPN6,PTPN7,PTPRC,PXYLP1
	Dolichol and Dolichyl Phosphate Biosynthesis	0.9	0.5	NaN	DOLK
	All-trans-decaprenyl Diphosphate Biosynthesis	0.9	0.5	NaN	PDSS1
	S-methyl-5-thio-Œ±-D-ribose 1-phosphate Degradation	0.9	0.5	NaN	APIP
	Flavin Biosynthesis IV (Mammalian)	0.9	0.5	NaN	RFK
	TNFR2 Signaling	0.889	0.133	NaN	BIRC3,LTA,TNFRSF1B,TRAF1
	IL-17A Signaling in Airway Cells	0.886	0.108	2.449	CXCL2,JAK2,JAK3,PIK3CD,PIK3CG,PIK3R5,PIK3R6
	Cardiac Œ≤-adrenergic Signaling	0.883	0.0922	1.508	ADCY3,ADCY7,ATP2A3,GDPD1,GRK2,PDE1A,PDE1B,PDE7A,PPP1R11,PPP2R5D,PRKAG1,PRKAR2A,SLC8A1
	Prostanoid Biosynthesis	0.87	0.2	NaN	PTGDS,TBXAS1
	Inflammasome pathway	0.86	0.15	NaN	AIM2,CASP1,IL18
	IGF-1 Signaling	0.854	0.0962	1	IGFBP7,JAK2,NRAS,PIK3CD,PIK3CG,PIK3R5,PIK3R6,PRKAG1,PRKAR2A,SOCS7
	Neuroprotective Role of THOP1 in Alzheimer's Disease	0.851	0.094	2.646	GZMA,GZMK,GZMM,HGFAC,HLA-B,HLA-E,HLA-F,IFNG,PNOC,PRKAG1,PRKAR2A
	Agrin Interactions at Neuromuscular Junction	0.848	0.101	1.134	ARHGEF6,ITGA4,ITGAL,ITGB2,LAMA2,NRAS,RAC2,RAC3
	Thyroid Cancer Signaling	0.848	0.101	2.121	CXCR4,NRAS,NTF3,NTRK3,PIK3CD,PIK3CG,PIK3R5,PIK3R6
	p38 MAPK Signaling	0.833	0.0932	2.111	ATF1,ATF2,FASLG,IL18,IL18RAP,IL1RL1,MAP4K1,PLA2G2A,PLA2G2D,STAT1,TNFRSF1B
	Corticotropin Releasing Hormone Signaling	0.818	0.0897	0.905	ADCY3,ADCY7,ATF2,CAMK4,FASLG,GLI1,GNAI1,PRKAG1,PRKAR2A,PRKCB,PRKCH,PRKCQ,SLC39A7
	Role of NANOG in Mammalian Embryonic Stem Cell Pluripotency	0.815	0.0924	2.121	BMP5,JAK2,JAK3,NRAS,PIK3CD,PIK3CG,PIK3R5,PIK3R6,TCL1A,WNT10A,WNT10B
	eNOS Signaling	0.807	0.0881	2.673	ADCY3,ADCY7,CAMK4,FLT4,HSPA14,PIK3CD,PIK3CG,PIK3R5,PIK3R6,PRKAG1,PRKAR2A,PRKCB,PRKCH,PRKCQ
	GDP-glucose Biosynthesis	0.801	0.182	NaN	HK1,HK3
	Apelin Adipocyte Signaling Pathway	0.783	0.0976	-1.134	ADCY3,ADCY7,APLN,GNAI1,GSTP1,NCF1,PRKAG1,PRKAR2A
	FAK Signaling	0.78	0.0947	NaN	ARHGEF6,FYN,ITGA4,NRAS,PIK3CD,PIK3CG,PIK3R5,PIK3R6,WAS
	CDK5 Signaling	0.777	0.0926	0	ADCY3,ADCY7,CDK5,EGR1,NGFR,NRAS,PPP1R11,PPP2R5D,PRKAG1,PRKAR2A
	Pyrimidine Deoxyribonucleotides De Novo Biosynthesis I	0.77	0.136	NaN	DTYMK,RRM1,TYMS
	G Beta Gamma Signaling	0.764	0.0902	0.905	ARHGEF6,BTK,GNA14,GNAI1,NRAS,PIK3CG,PRKAG1,PRKAR2A,PRKCB,PRKCH,PRKCQ
	Androgen Signaling	0.752	0.0882	0.816	CAMK4,CCNH,ERCC2,GNA14,GNAI1,POLR2I,POLR2J,PRKAG1,PRKAR2A,PRKCB,PRKCH,PRKCQ
	FAT10 Cancer Signaling Pathway	0.747	0.109	2.236	CXCR4,IFNG,MAD2L2,NGFR,TNFRSF1B
	Glucose and Glucose-1-phosphate Degradation	0.74	0.167	NaN	HK1,HK3
	Methylglyoxal Degradation I	0.738	0.333	NaN	GLO1
	Inosine-5'-phosphate Biosynthesis II	0.738	0.333	NaN	ADSL
	Thiosulfate Disproportionation III (Rhodanese)	0.738	0.333	NaN	MOCS3
	Ephrin B Signaling	0.726	0.0972	1.134	CXCR4,GNA14,GNAI1,RAC2,RAC3,VAV1,VAV3
	nNOS Signaling in Neurons	0.721	0.106	NaN	CAMK4,PPP3CC,PRKCB,PRKCH,PRKCQ
	GŒ±i Signaling	0.717	0.088	0.632	ADCY3,ADCY7,ADRA2A,CNR2,GNAI1,NPY1R,NRAS,PRKAG1,PRKAR2A,RALGDS,XCR1
	IL-6 Signaling	0.717	0.088	2.714	IL18,IL18RAP,IL1RL1,JAK2,NGFR,NRAS,PIK3CD,PIK3CG,PIK3R5,PIK3R6,TNFRSF1B
	Retinoic acid Mediated Apoptosis Signaling	0.71	0.1	0.816	CFLAR,IFNG,IRF1,PARP15,PARP2,PARP8
	Rac Signaling	0.71	0.0893	1.667	ARPC1A,ITGA4,NCF1,NRAS,PIK3CD,PIK3CG,PIK3R5,PIK3R6,PIP5K1B,PTK2B
	RAR Activation	0.701	0.0825	NaN	ADCY3,ADCY7,CCNH,CSF2RB,ERCC2,HLTF,JAK2,PIK3CD,PIK3CG,PRKAG1,PRKAR2A,PRKCB,PRKCH,PRKCQ,REL,TRIM24
	Atherosclerosis Signaling	0.701	0.0873	NaN	CCR2,CD40LG,CXCR4,IFNG,IL18,ITGA4,ITGB2,PLA2G2A,PLA2G2D,SELP,SELPLG
	Insulin Receptor Signaling	0.693	0.0857	1.508	EIF4EBP1,FYN,INPP5D,JAK2,NRAS,PIK3CD,PIK3CG,PIK3R5,PIK3R6,PPP1R11,PRKAG1,PRKAR2A
	Gustation Pathway	0.688	0.0844	NaN	ADCY3,ADCY7,GDPD1,P2RX1,P2RX5,P2RY10,P2RY8,PDE1A,PDE1B,PDE7A,PLCB2,PRKAG1,PRKAR2A
	Huntington's Disease Signaling	0.686	0.0802	1.941	ATF2,CASP1,CASP4,CDK5,GNA14,HDAC8,HSPA14,PIK3CD,PIK3CG,PIK3R5,PIK3R6,PLCB2,POLR2I,POLR2J,PRKCB,PRKCH,PRKCQ,PSME3,TAF9B
	UDP-N-acetyl-D-galactosamine Biosynthesis II	0.686	0.154	NaN	HK1,HK3
	Estrogen-Dependent Breast Cancer Signaling	0.684	0.0946	0.816	ATF2,DHRS11,NRAS,PIK3CD,PIK3CG,PIK3R5,PIK3R6
	3-phosphoinositide Degradation	0.674	0.0839	2.496	DUSP2,INPP4A,INPP4B,INPP5D,PDCD1,PPP1R16B,PPP2R5D,PTPN2,PTPN22,PTPN6,PTPN7,PTPRC,PXYLP1
	Endocannabinoid Neuronal Synapse Pathway	0.672	0.0859	1.508	ADCY3,ADCY7,CNR2,GNA14,GNAI1,PLCB2,PLCH2,PLCL1,PPP3CC,PRKAG1,PRKAR2A
	Wnt/Ca+ pathway	0.666	0.0968	1.633	ATF2,NFATC1,NFATC2,PLCB2,PLCH2,PLCL1
	Superpathway of Methionine Degradation	0.658	0.108	-2	EEF1AKMT3,MRM2,PRMT5,SUV39H2
	D-myo-inositol (1,4,5)-Trisphosphate Biosynthesis	0.656	0.12	NaN	PIP4K2A,PIP5K1B,PLCB2
	Phospholipases	0.644	0.0952	2.449	PLA2G2A,PLA2G2D,PLCB2,PLCH2,PLCL1,PLD4
	DNA Double-Strand Break Repair by Homologous Recombination	0.636	0.143	NaN	BRCA1,RAD51
	Aldosterone Signaling in Epithelial Cells	0.635	0.0823	3.317	DNAJC14,HSPA14,PIK3CD,PIK3CG,PIK3R5,PIK3R6,PIP5K1B,PLCB2,PLCH2,PLCL1,PRKCB,PRKCH,PRKCQ
	Docosahexaenoic Acid (DHA) Signaling	0.631	0.105	NaN	PIK3CD,PIK3CG,PIK3R5,PIK3R6
	Antiproliferative Role of Somatostatin Receptor 2	0.627	0.0909	1.633	NRAS,PIK3CD,PIK3CG,PIK3R5,PIK3R6,PTPN6,SLC39A7
	Spermine and Spermidine Degradation I	0.627	0.25	NaN	SAT1
	N-acetylglucosamine Degradation II	0.627	0.25	NaN	NAGK
	Molybdenum Cofactor Biosynthesis	0.627	0.25	NaN	MOCS3
	Estrogen Receptor Signaling	0.625	0.0762	2.2	ADCY3,ADCY7,ATF2,EIF4EBP1,GNA14,GNAI1,JAK2,JAK3,MED20,MMP25,MYL3,MYL6B,NRAS,PIK3CD,PIK3CG,PIK3R5,PIK3R6,PLCB2,PLCH2,PLCL1,PRKAG1,PRKAR2A,PRKCB,PRKCH,PRKCQ
	April Mediated Signaling	0.606	0.103	2	NFATC1,NFATC2,TNFRSF13B,TRAF1
	tRNA Charging	0.606	0.103	0	DARS2,PARS2,TARS3,WARS1
	ErbB2-ErbB3 Signaling	0.604	0.0923	1.633	JAK3,NRAS,PIK3CD,PIK3CG,PIK3R5,PIK3R6
	Telomere Extension by Telomerase	0.592	0.133	NaN	POT1,TERF2IP
	ILK Signaling	0.588	0.0789	1.941	ARHGEF6,ATF2,ITGB2,ITGB7,MYL3,MYL6B,PIK3CD,PIK3CG,PIK3R5,PIK3R6,PPP2R5D,RAC2,RAC3,RHOH,RHOT1
	IL-17 Signaling	0.575	0.0875	NaN	ATF2,JAK2,NRAS,PIK3CD,PIK3CG,PIK3R5,PIK3R6
	ErbB Signaling	0.569	0.0851	2.121	NRAS,PIK3CD,PIK3CG,PIK3R5,PIK3R6,PRKCB,PRKCH,PRKCQ
	Role of Cytokines in Mediating Communication between Immune Cells	0.561	0.0926	NaN	IFNG,IL12B,IL18,IL24,IL26
	Mechanisms of Viral Exit from Host Cells	0.556	0.0976	NaN	PRKCB,PRKCH,PRKCQ,SNF8
	RhoA Signaling	0.551	0.0813	1.265	ARHGAP9,ARHGEF1,ARPC1A,MYL3,MYL6B,PIP5K1B,PTK2B,RAPGEF6,SEPTIN1,SEPTIN6
	Granzyme B Signaling	0.551	0.125	NaN	DFFA,PRF1
	Extrinsic Prothrombin Activation Pathway	0.551	0.125	NaN	FGA,FGB
	Chondroitin Sulfate Degradation (Metazoa)	0.551	0.125	NaN	HYAL3,OGA
	Serine Biosynthesis	0.544	0.2	NaN	PSPH
	dTMP De Novo Biosynthesis	0.544	0.2	NaN	TYMS
	PEDF Signaling	0.544	0.0854	1.134	CFLAR,FASLG,NRAS,PIK3CD,PIK3CG,PIK3R5,PIK3R6
	EGF Signaling	0.541	0.0909	2.236	PIK3CD,PIK3CG,PIK3R5,PIK3R6,STAT1
	Neuregulin Signaling	0.539	0.0833	0.378	CDK5,DCN,ITGA4,MATK,NRAS,PRKCB,PRKCH,PRKCQ
	IL-10 Signaling	0.532	0.087	NaN	CCR5,IL10RA,IL18,IL18RAP,IL1RL1,IL4R
	Dermatan Sulfate Degradation (Metazoa)	0.516	0.118	NaN	HYAL3,OGA
	TR/RXR Activation	0.513	0.0833	NaN	CAMK4,FGA,PIK3CD,PIK3CG,PIK3R5,PIK3R6,UCP2
	Oncostatin M Signaling	0.513	0.093	1	JAK2,JAK3,NRAS,STAT1
	tRNA Splicing	0.513	0.093	1	GDPD1,PDE1A,PDE1B,PDE7A
	FGF Signaling	0.513	0.0833	0.378	ATF2,FRS2,PIK3CD,PIK3CG,PIK3R5,PIK3R6,PTPN6
	D-myo-inositol-5-phosphate Metabolism	0.496	0.0769	2.309	DUSP2,PDCD1,PIP4K2A,PLCB2,PPP1R16B,PPP2R5D,PTPN2,PTPN22,PTPN6,PTPN7,PTPRC,PXYLP1
	Type II Diabetes Mellitus Signaling	0.492	0.0775	3.162	NGFR,PIK3CD,PIK3CG,PIK3R5,PIK3R6,PRKAG1,PRKCB,PRKCH,PRKCQ,SOCS7,TNFRSF1B
	Germ Cell-Sertoli Cell Junction Signaling	0.489	0.076	NaN	LAMC3,MAP3K9,NRAS,PIK3CD,PIK3CG,PIK3R5,PIK3R6,RAC2,RAC3,RHOH,RHOT1,TUBB2B,TUBG1
	G Protein Signaling Mediated by Tubby	0.483	0.0968	NaN	JAK2,LCK,PLCB2
	Aryl Hydrocarbon Receptor Signaling	0.481	0.0769	-2.53	CCND2,CCNE2,CDK2,CDK4,CHEK1,E2F1,FASLG,GSTP1,NEDD8,RBL2,SLC35A2
	1D-myo-inositol Hexakisphosphate Biosynthesis II (Mammalian)	0.481	0.111	NaN	INPP5D,ITPKB
	D-myo-inositol (1,3,4)-trisphosphate Biosynthesis	0.481	0.111	NaN	INPP5D,ITPKB
	FAT10 Signaling Pathway	0.481	0.111	NaN	IFNG,PSME3
	Selenocysteine Biosynthesis II (Archaea and Eukaryotes)	0.478	0.167	NaN	SEPHS1
	Adenine and Adenosine Salvage III	0.478	0.167	NaN	ADA2
	Tryptophan Degradation to 2-amino-3-carboxymuconate Semialdehyde	0.478	0.167	NaN	IDO1
	4-1BB Signaling in T Lymphocytes	0.458	0.0938	NaN	ATF2,TNFRSF9,TRAF1
	Endometrial Cancer Signaling	0.452	0.0833	1.342	NRAS,PIK3CD,PIK3CG,PIK3R5,PIK3R6
	PCP pathway	0.452	0.0833	1	ATF2,RSPO3,VANGL1,WNT10A,WNT10B
	Granzyme A Signaling	0.451	0.105	NaN	GZMA,PRF1
	Apelin Muscle Signaling Pathway	0.451	0.105	NaN	APLN,PRKAG1
	Regulation of the Epithelial-Mesenchymal Transition Pathway	0.429	0.0729	NaN	EGR1,ETS1,FRS2,JAK2,JAK3,NRAS,PIK3CD,PIK3CG,PIK3R5,PIK3R6,PYGO2,WNT10A,WNT10B,ZEB2
	Superpathway of Serine and Glycine Biosynthesis I	0.425	0.143	NaN	PSPH
	Purine Ribonucleosides Degradation to Ribose-1-phosphate	0.425	0.143	NaN	ADA2
	Toll-like Receptor Signaling	0.425	0.0789	NaN	IL12B,IL18,IL1RL1,SIGIRR,TLR10,TRAF1
	Cardiomyocyte Differentiation via BMP Receptors	0.423	0.1	NaN	ATF2,BMP5
	MIF-mediated Glucocorticoid Regulation	0.416	0.0882	NaN	CD74,PLA2G2A,PLA2G2D
	Human Embryonic Stem Cell Pluripotency	0.413	0.0741	NaN	BMP5,NTF3,NTRK3,PIK3CD,PIK3CG,PIK3R5,PIK3R6,S1PR4,WNT10A,WNT10B
	Dopamine Receptor Signaling	0.411	0.0779	0	ADCY3,ADCY7,PPP1R11,PPP2R5D,PRKAG1,PRKAR2A
	Phagosome Maturation	0.401	0.0728	NaN	ATP6V1E2,CTSS,HLA-B,HLA-DRA,HLA-DRB1,HLA-DRB5,HLA-E,HLA-F,NCF1,TUBB2B,TUBG1
	Cell Cycle: G2/M DNA Damage Checkpoint Regulation	0.4	0.0816	0	BRCA1,CCNB2,CHEK1,SKP2
	VDR/RXR Activation	0.398	0.0769	0	CCL5,IFNG,IL1RL1,PRKCB,PRKCH,PRKCQ
	TWEAK Signaling	0.396	0.0857	NaN	BIRC3,TNFRSF25,TRAF1
	Airway Pathology in Chronic Obstructive Pulmonary Disease	0.38	0.125	NaN	CXCL2
	Inositol Pyrophosphates Biosynthesis	0.38	0.125	NaN	IP6K1
	Antioxidant Action of Vitamin C	0.379	0.0734	-2.828	CSF2RB,JAK2,PLA2G2A,PLA2G2D,PLCB2,PLCH2,PLCL1,PLD4
	Protein Ubiquitination Pathway	0.378	0.0696	NaN	ANAPC11,BAP1,BIRC3,BRCA1,CDC20,DNAJC14,FBXW7,HLA-B,HLA-E,HLA-F,HSPA14,IFNG,MED20,PSMB10,SKP2,UBE2E3,UBE2Q1,USP13,USP15
	Renal Cell Carcinoma Signaling	0.374	0.075	1.633	ETS1,NRAS,PIK3CD,PIK3CG,PIK3R5,PIK3R6
	Role of MAPK Signaling in the Pathogenesis of Influenza	0.374	0.075	NaN	ATF2,CCL5,IFNG,NRAS,PLA2G2A,PLA2G2D
	Polyamine Regulation in Colon Cancer	0.372	0.0909	NaN	PSME3,SAT1
	UVC-Induced MAPK Signaling	0.369	0.0784	1	NRAS,PRKCB,PRKCH,PRKCQ
	Mitotic Roles of Polo-Like Kinase	0.365	0.0758	-2	ANAPC11,CCNB2,CDC20,KIF23,PPP2R5D
	D-myo-inositol (1,4,5,6)-Tetrakisphosphate Biosynthesis	0.358	0.0709	1.897	DUSP2,PDCD1,PPP1R16B,PPP2R5D,PTPN2,PTPN22,PTPN6,PTPN7,PTPRC,PXYLP1
	D-myo-inositol (3,4,5,6)-tetrakisphosphate Biosynthesis	0.358	0.0709	1.897	DUSP2,PDCD1,PPP1R16B,PPP2R5D,PTPN2,PTPN22,PTPN6,PTPN7,PTPRC,PXYLP1
	Regulation of eIF4 and p70S6K Signaling	0.349	0.0701	1.89	EIF4A3,EIF4EBP1,ITGA4,NRAS,PIK3CD,PIK3CG,PIK3R5,PIK3R6,PPP2R5D,RPS10,RPS5
	Superpathway of D-myo-inositol (1,4,5)-trisphosphate Metabolism	0.349	0.087	NaN	INPP5D,ITPKB
	Apelin Cardiac Fibroblast Signaling Pathway	0.349	0.087	NaN	APLN,PRKAG1
	Phosphatidylethanolamine Biosynthesis II	0.342	0.111	NaN	PIGF
	Leucine Degradation I	0.342	0.111	NaN	HMGCLL1
	Folate Transformations I	0.342	0.111	NaN	MTHFR
	Xenobiotic Metabolism General Signaling Pathway	0.34	0.0699	1.897	GSTP1,MAP3K9,NRAS,PIK3CD,PIK3CG,PIK3R5,PIK3R6,PRKCB,PRKCH,PRKCQ
	Synaptic Long Term Depression	0.334	0.0688	2.309	GNA14,GNAI1,NRAS,PLA2G2A,PLA2G2D,PLCB2,PLCH2,PLCL1,PPP2R5D,PRKCB,PRKCH,PRKCQ,SLC39A7
	NGF Signaling	0.33	0.0702	0.707	ATF2,MAP3K9,NGFR,NRAS,PIK3CD,PIK3CG,PIK3R5,PIK3R6
	Apoptosis Signaling	0.329	0.0707	0.378	BIRC3,DFFA,DIABLO,FASLG,NRAS,PRKCQ,TNFRSF1B
	PPARŒ±/RXRŒ± Activation	0.328	0.0684	-0.333	ADCY3,ADCY7,GNA14,IL18RAP,IL1RL1,JAK2,NRAS,PLCB2,PLCH2,PLCL1,PRKAG1,PRKAR2A,PRKCB
	Calcium Signaling	0.322	0.068	0.905	ATF2,ATP2A3,CAMK1,CAMK4,CAMKK1,HDAC8,MYL3,MYL6B,NFATC1,NFATC2,PPP3CC,PRKAG1,PRKAR2A,SLC8A1
	BMP signaling pathway	0.317	0.0706	-0.816	ATF2,BMP5,CAMK4,NRAS,PRKAG1,PRKAR2A
	Calcium Transport I	0.309	0.1	NaN	ATP2A3
	Role of JAK family kinases in IL-6-type Cytokine Signaling	0.308	0.08	NaN	JAK2,STAT1
	Chondroitin Sulfate Biosynthesis	0.3	0.0714	1	B3GAT1,HS2ST1,UST,XYLT1
	Basal Cell Carcinoma Signaling	0.293	0.0694	NaN	BMP5,GLI1,HHIP,WNT10A,WNT10B
	Mouse Embryonic Stem Cell Pluripotency	0.292	0.068	1.89	JAK2,JAK3,NRAS,PIK3CD,PIK3CG,PIK3R5,PIK3R6
	Adipogenesis pathway	0.29	0.0672	NaN	CCNH,CDK5,EGR2,ERCC2,FBXW7,HDAC8,KAT6B,RUNX1T1,WNT10B
	Factors Promoting Cardiogenesis in Vertebrates	0.286	0.0667	2.53	ATF2,BMP5,PLCB2,PLCH2,PLCL1,PRKCB,PRKCH,PRKCQ,WNT10A,WNT10B
	MIF Regulation of Innate Immunity	0.282	0.0714	NaN	CD74,PLA2G2A,PLA2G2D
	Ketogenesis	0.281	0.0909	NaN	HMGCLL1
	Œ≥-glutamyl Cycle	0.281	0.0909	NaN	GGT5
	Purine Nucleotides De Novo Biosynthesis II	0.281	0.0909	NaN	ADSL
	Tight Junction Signaling	0.268	0.0655	NaN	CDK4,CPSF3,CPSF4,CSTF2,MYL3,MYL6B,NGFR,PPP2R5D,PRKAG1,PRKAR2A,TNFRSF1B
	Dermatan Sulfate Biosynthesis	0.266	0.0678	1	B3GAT1,HS2ST1,UST,XYLT1
	IL-1 Signaling	0.26	0.0659	NaN	ADCY3,ADCY7,GNA14,GNAI1,PRKAG1,PRKAR2A
	Assembly of RNA Polymerase I Complex	0.256	0.0833	NaN	TAF1B
	NAD biosynthesis II (from tryptophan)	0.256	0.0833	NaN	IDO1
	Glycogen Degradation II	0.256	0.0833	NaN	TYMP
	BER pathway	0.256	0.0833	NaN	FEN1
	NAD Phosphorylation and Dephosphorylation	0.234	0.0769	NaN	PXYLP1
	Pregnenolone Biosynthesis	0.234	0.0769	NaN	MICAL1
	Glycogen Degradation III	0.214	0.0714	NaN	TYMP
	Phenylalanine Degradation IV (Mammalian, via Side Chain)	0.214	0.0714	NaN	ACSF3
	Choline Biosynthesis III	0.197	0.0667	NaN	PLD4
	Adenosine Nucleotides Degradation II	0.197	0.0667	NaN	ADA2
	Histidine Degradation VI	0.197	0.0667	NaN	MICAL1
	Circadian Rhythm Signaling	0	0.0303	NaN	ATF2
	Amyotrophic Lateral Sclerosis Signaling	0	0.0619	1.633	BIRC3,CASP1,PIK3CD,PIK3CG,PIK3R5,PIK3R6
	NRF2-mediated Oxidative Stress Response	0	0.0635	0.447	DNAJC14,GSTP1,NRAS,PIK3CD,PIK3CG,PIK3R5,PIK3R6,PRKCB,PRKCH,PRKCQ,SLC35A2,UBE2E3
	LPS/IL-1 Mediated Inhibition of RXR Function	0	0.0402	1.342	GSTP1,HS2ST1,IL18,IL18RAP,IL1RL1,NGFR,SLC35A2,TNFRSF1B,UST
	Coagulation System	0	0.0571	NaN	FGA,FGB
	Acute Phase Response Signaling	0	0.0559	2.53	FGA,FGB,IL18,JAK2,NGFR,NRAS,PIK3CD,PIK3CG,SOCS7,TNFRSF1B
	LXR/RXR Activation	0	0.0496	-1.633	FGA,IL18,IL18RAP,IL1RL1,NGFR,TNFRSF1B
	Mitochondrial Dysfunction	0	0.00585	NaN	UCP2
	FXR/RXR Activation	0	0.0159	NaN	FGA,IL18
	PXR/RXR Activation	0	0.0308	NaN	PRKAG1,PRKAR2A
	Clathrin-mediated Endocytosis Signaling	0	0.0466	NaN	AP2S1,ARPC1A,ITGB2,ITGB7,PIK3CD,PIK3CG,PIK3R5,PIK3R6,PPP3CC
	Role of RIG1-like Receptors in Antiviral Innate Immunity	0	0.0227	NaN	IRF7
	IL-22 Signaling	0	0.0417	NaN	STAT1
	CD27 Signaling in Lymphocytes	0	0.0566	NaN	CD27,CD70,MAP3K9
	HIF1Œ± Signaling	0	0.0531	NaN	MMP25,NRAS,PIK3CD,PIK3CG,PIK3R5,PIK3R6
	DNA Methylation and Transcriptional Repression Signaling	0	0.0571	NaN	DNMT3B,H4C3
	Role of Oct4 in Mammalian Embryonic Stem Cell Pluripotency	0	0.0435	NaN	BMI1,BRCA1
	Bladder Cancer Signaling	0	0.0515	NaN	CDK4,E2F1,MMP25,NRAS,SUV39H1
	ERK5 Signaling	0	0.0417	NaN	ATF2,NRAS,SH2D2A
	EIF2 Signaling	0	0.0402	0.816	EIF4A3,NRAS,PIK3CD,PIK3CG,PIK3R5,PIK3R6,RPS10,RPS5,WARS1
	AMPK Signaling	0	0.0561	1.265	ADRA2A,ATF2,EIF4EBP1,HLTF,PIK3CD,PIK3CG,PIK3R5,PIK3R6,PPM1G,PPP2R5D,PRKAG1,PRKAR2A
	Role of Wnt/GSK-3Œ≤ Signaling in the Pathogenesis of Influenza	0	0.0385	NaN	IFNG,WNT10A,WNT10B
	Role of Lipids/Lipid Rafts in the Pathogenesis of Influenza	0	0.0435	NaN	IFNG
	TNFR1 Signaling	0	0.02	NaN	BIRC3
	Inhibition of Angiogenesis by TSP1	0	0.0294	NaN	FYN
	Intrinsic Prothrombin Activation Pathway	0	0.0476	NaN	FGA,FGB
	IL-17A Signaling in Gastric Cells	0	0.04	NaN	CCL5
	Role of IL-17F in Allergic Inflammatory Airway Diseases	0	0.0476	NaN	ATF2,CCL4
	Sertoli Cell-Sertoli Cell Junction Signaling	0	0.0541	NaN	ATF2,ITGA4,MAP3K9,MPP6,NRAS,PRKAG1,PRKAR2A,TUBB2B,TUBG1,WAS
	Transcriptional Regulatory Network in Embryonic Stem Cells	0	0.0556	NaN	EOMES,H4C3,TRIM24
	nNOS Signaling in Skeletal Muscle Cells	0	0.0244	NaN	CAMK4
	Heparan Sulfate Biosynthesis	0	0.0641	0.447	B3GAT1,EXTL2,HS2ST1,UST,XYLT1
	Thyroid Hormone Metabolism II (via Conjugation and/or Degradation)	0	0.0263	NaN	B4GAT1
	Nicotine Degradation III	0	0.0179	NaN	B4GAT1
	Heparan Sulfate Biosynthesis (Late Stages)	0	0.0423	NaN	EXTL2,HS2ST1,UST
	Pyrimidine Ribonucleotides De Novo Biosynthesis	0	0.0465	NaN	CANT1,ENTPD1
	Glutathione Redox Reactions I	0	0.0417	NaN	GSTP1
	Ubiquinol-10 Biosynthesis (Eukaryotic)	0	0.0588	NaN	MICAL1
	CDP-diacylglycerol Biosynthesis I	0	0.05	NaN	AGPAT1
	Melatonin Degradation I	0	0.0167	NaN	B4GAT1
	NAD Salvage Pathway II	0	0.0385	NaN	PXYLP1
	Estrogen Biosynthesis	0	0.0244	NaN	DHRS11
	Glutathione-mediated Detoxification	0	0.0312	NaN	GSTP1
	Dermatan Sulfate Biosynthesis (Late Stages)	0	0.0435	NaN	HS2ST1,UST
	Phosphatidylglycerol Biosynthesis II (Non-plastidic)	0	0.0455	NaN	AGPAT1
	Nicotine Degradation II	0	0.0308	NaN	B4GAT1,INMT
	Purine Nucleotides Degradation II (Aerobic)	0	0.0556	NaN	ADA2
	Serotonin Degradation	0	0.0149	NaN	B4GAT1
	D-myo-inositol (1,4,5)-trisphosphate Degradation	0	0.0588	NaN	INPP5D
	Tryptophan Degradation III (Eukaryotic)	0	0.0435	NaN	IDO1
	Triacylglycerol Biosynthesis	0	0.0238	NaN	AGPAT1
	Pyrimidine Ribonucleotides Interconversion	0	0.0488	NaN	CANT1,ENTPD1
	Methylglyoxal Degradation III	0	0.0556	NaN	DHRS11
	Chondroitin Sulfate Biosynthesis (Late Stages)	0	0.0417	NaN	HS2ST1,UST
	Superpathway of Melatonin Degradation	0	0.0154	NaN	B4GAT1
	Stearate Biosynthesis I (Animals)	0	0.0426	NaN	DHRS11,TBXAS1
	Acetone Degradation I (to Methylglyoxal)	0	0.0333	NaN	DHRS11
	Putrescine Degradation III	0	0.0476	NaN	SAT1
	Fatty Acid Œ±-oxidation	0	0.05	NaN	BCO2
	Epithelial Adherens Junction Signaling	0	0.0526	NaN	ARPC1A,MYL3,MYL6B,NRAS,SSX2IP,TUBB2B,TUBG1,WAS
	Inhibition of Matrix Metalloproteases	0	0.0513	NaN	MMP25,THBS2
	Regulation of Cellular Mechanics by Calpain Protease	0	0.0615	NaN	CDK2,CDK4,ITGA4,NRAS
	Remodeling of Epithelial Adherens Junctions	0	0.0441	NaN	ARPC1A,TUBB2B,TUBG1
	HIPPO signaling	0	0.0471	NaN	PPP1R11,PPP2R5D,SKP2,STK4
	Unfolded protein response	0	0.0179	NaN	HSPA14
	Amyloid Processing	0	0.06	NaN	CDK5,PRKAG1,PRKAR2A
	GABA Receptor Signaling	0	0.0421	NaN	ADCY3,ADCY7,AP2S1,KCNN4
	Xenobiotic Metabolism Signaling	0	0.0523	NaN	CAMK1,CAMK4,GSTP1,HS2ST1,MAP3K9,NRAS,PIK3CD,PIK3CG,PIK3R5,PIK3R6,PPP2R5D,PRKCB,PRKCH,PRKCQ,UST
	Wnt/Œ≤-catenin Signaling	0	0.0231	1	MAP4K1,PPP2R5D,WNT10A,WNT10B
	Serotonin Receptor Signaling	0	0.0465	NaN	ADCY3,ADCY7
	Phototransduction Pathway	0	0.0566	NaN	GNGT2,PRKAG1,PRKAR2A
	PPAR Signaling	0	0.0577	-1.633	IL18,IL18RAP,IL1RL1,NGFR,NRAS,TNFRSF1B
	Glutamate Receptor Signaling	0	0.0175	NaN	CAMK4
	TGF-Œ≤ Signaling	0	0.0521	0	IRF7,MAP4K1,NRAS,RUNX3,ZFYVE9
	Notch Signaling	0	0.027	NaN	LFNG
	Hypoxia Signaling in the Cardiovascular System	0	0.0405	NaN	ATF2,UBE2E3,UBE2Q1
	Autophagy	0	0.0164	NaN	CTSS
	Cancer Drug Resistance By Drug Efflux	0	0.0517	NaN	NRAS,PIK3CD,PIK3CG
	Osteoarthritis Pathway	0	0.0521	2.333	ATF2,CASP1,CASP4,DCN,GLI1,IL18RAP,IL1RL1,ITGA4,PRKAG1,PTH1R,TNFRSF1B
	Sirtuin Signaling Pathway	0	0.0275	0	E2F1,GADD45B,SUV39H1,TIMM50,TOMM34,TOMM40,TOMM6,UCP2
	Iron homeostasis signaling pathway	0	0.0438	NaN	ATP6V1E2,BMP5,JAK2,JAK3,LYRM4,SKP2
	SPINK1 Pancreatic Cancer Pathway	0	0.0167	NaN	CPZ
	Apelin Liver Signaling Pathway	0	0.0385	NaN	APLN
	BAG2 Signaling Pathway	0	0.0465	NaN	HSPA14,PSME3
	White Adipose Tissue Browning Pathway	0	0.0543	-0.378	ADCY3,ADCY7,ATF2,GPBAR1,PRKAG1,PRKAR2A,RUNX1T1
	HOTAIR Regulatory Pathway	0	0.0625	1.265	DNMT3B,IRF1,MMP25,PIK3CD,PIK3CG,PIK3R5,PIK3R6,SUZ12,WNT10A,WNT10B
	BEX2 Signaling Pathway	0	0.0253	NaN	NGFR,PPP2R5D
	Xenobiotic Metabolism CAR Signaling Pathway	0	0.037	-1.134	GSTP1,HS2ST1,PPP2R5D,PRKCB,PRKCH,PRKCQ,UST
	Xenobiotic Metabolism PXR Signaling Pathway	0	0.0573	-0.905	CDK2,CDK5,GSTP1,HS2ST1,PPP1R11,PRKAG1,PRKAR2A,PRKCB,PRKCH,PRKCQ,UST

## Sheet: MO3
	Supplementary Data 4. Pathways from differentially expressed genes in molecular subclass MO3. P-values determined from two-sided Fisher's exact tests without multiple-testing correction.
	Ingenuity Canonical Pathways	-log(p-value)	Ratio	z-score	Molecules
	FXR/RXR Activation	42.6	0.524	NaN	A1BG,ABCB11,ABCB4,ABCC2,ABCG5,ABCG8,AHSG,AKT3,ALB,AMBP,APOA1,APOA2,APOB,APOC1,APOC2,APOC3,APOC4,APOF,APOH,APOM,BAAT,CYP7A1,CYP8B1,FETUB,FOXA2,FOXA3,G6PC,GC,HNF1A,HNF4A,HPR,HPX,ITIH4,KNG1,LIPC,MLXIPL,MTTP,NR0B2,NR1H4,NR1I2,ORM1,ORM2,PCK2,PCYOX1,PKLR,PON1,PON3,PPARA,PPARGC1A,RBP4,RXRA,SAA4,SCARB1,SDC1,SERPINA1,SERPINF2,SLC10A1,SLC22A7,SLC27A5,SLC51A,SLC51B,SLCO1B1,SULT2A1,TF,TTR,VTN
	LPS/IL-1 Mediated Inhibition of RXR Function	25.2	0.299	3.053	ABCB11,ABCC2,ABCG5,ABCG8,ACOX1,ACOX2,ACSL1,ALAS1,ALDH1B1,ALDH1L1,ALDH3A2,ALDH4A1,ALDH5A1,ALDH6A1,ALDH7A1,ALDH8A1,APOC1,APOC2,APOC4,CAT,CES2,CHST11,CHST13,CHST2,CHST3,CPT2,CYP2A6 (includes others),CYP2B6,CYP2C19,CYP2C8,CYP2C9,CYP3A4,CYP3A5,CYP3A7,CYP4A11,CYP7A1,ECSIT,FABP1,FMO3,FMO4,FMO5,GSTA1,GSTA2,GSTP1,GSTZ1,HMGCS1,HMGCS2,LBP,LIPC,MGMT,MGST1,MGST2,NR0B2,NR1H4,NR1I2,NR1I3,PPARA,PPARGC1A,RXRA,SCA…
	LXR/RXR Activation	21.4	0.372	-5.604	A1BG,ABCG5,ABCG8,AHSG,ALB,AMBP,APOA1,APOA2,APOA5,APOB,APOC1,APOC2,APOC3,APOC4,APOF,APOH,APOM,CYP7A1,ECHS1,GC,HADH,HPR,HPX,ITIH4,KNG1,LBP,LPA,MLXIPL,MYLIP,NR1H4,ORM1,ORM2,PCYOX1,PON1,PON3,PTGS2,RBP4,RXRA,SAA4,SERPINA1,SERPINF2,TF,TTR,UGT1A3,VTN
	PXR/RXR Activation	18.7	0.477	NaN	ABCB11,ABCC2,AKT3,ALAS1,ALDH3A2,CES2,CES3,CYP2A6 (includes others),CYP2B6,CYP2C19,CYP2C8,CYP2C9,CYP3A4,CYP3A5,CYP3A7,CYP7A1,G6PC,GSTA1,GSTA2,HMGCS2,HNF4A,IGFBP1,NR0B2,NR1I2,NR1I3,PCK2,PPARA,PPARGC1A,RXRA,SULT2A1,UGT1A1
	Coagulation System	15.6	0.6	-0.218	F10,F11,F12,F13B,F2,F5,F7,F9,FGB,KLKB1,KNG1,PLAT,PLAU,PLAUR,PLG,PROC,SERPINA1,SERPINA5,SERPINC1,SERPIND1,SERPINF2
	Xenobiotic Metabolism PXR Signaling Pathway	14.1	0.245	-5.397	ABCC2,ALDH1B1,ALDH1L1,ALDH3A2,ALDH4A1,ALDH5A1,ALDH6A1,ALDH7A1,ALDH8A1,CAT,CES1,CES2,CES3,CES5A,CHST11,CHST13,CHST2,CHST3,CYP2B6,CYP2C19,CYP2C8,CYP2C9,CYP3A4,CYP3A5,CYP3A7,GSTA1,GSTA2,GSTP1,GSTZ1,MGST1,MGST2,NR1I2,PPARGC1A,PPP1R12A,PPP1R3C,RXRA,SLCO1B1,SULT1A1,SULT1A2,SULT2A1,UGT1A1,UGT1A3,UGT1A4,UGT1A6,UGT2B10,UGT2B15,UGT2B7
	Xenobiotic Metabolism CAR Signaling Pathway	13.7	0.243	-5.308	ABCC1,ABCC2,ALDH1B1,ALDH1L1,ALDH3A2,ALDH4A1,ALDH5A1,ALDH6A1,ALDH7A1,ALDH8A1,CHST11,CHST13,CHST2,CHST3,CYP1A1,CYP2B6,CYP2C19,CYP2C8,CYP2C9,CYP3A4,CYP3A5,CYP3A7,FMO3,FMO4,FMO5,GSTA1,GSTA2,GSTP1,GSTZ1,MGST1,MGST2,NR1I3,PPARGC1A,PPP2R1B,RXRA,SLCO1B1,SULT1A1,SULT1A2,SULT2A1,UGT1A1,UGT1A3,UGT1A4,UGT1A6,UGT2B10,UGT2B15,UGT2B7
	Acute Phase Response Signaling	13.3	0.246	-0.655	AHSG,AKT3,ALB,AMBP,APCS,APOA1,APOA2,APOH,C2,C4BPA,C4BPB,CFB,CP,CRABP2,ECSIT,F2,FGB,HNF1A,HP,HPX,HRG,IKBKE,IL6R,ITIH2,ITIH3,ITIH4,KLKB1,LBP,MBL2,NFKBIE,ORM1,ORM2,OSM,PLG,RAP1B,RBP4,RBP5,SAA4,SERPINA1,SERPIND1,SERPINF2,SERPING1,TF,TTR
	Xenobiotic Metabolism Signaling	11.1	0.188	NaN	ABCC2,ALDH1B1,ALDH1L1,ALDH3A2,ALDH4A1,ALDH5A1,ALDH6A1,ALDH7A1,ALDH8A1,CAT,CES1,CES2,CES3,CES5A,CHST11,CHST13,CHST2,CHST3,CYP1A1,CYP2B6,CYP2C19,CYP2C8,CYP2C9,CYP3A4,CYP3A5,CYP3A7,FMO3,FMO4,FMO5,GSTA1,GSTA2,GSTP1,GSTZ1,MAP3K6,MGMT,MGST1,MGST2,NR1I2,NR1I3,PPARGC1A,PPP2R1B,RAP1B,RXRA,SLCO1B1,SULT1A1,SULT1A2,SULT2A1,UGT1A1,UGT1A3,UGT1A4,UGT1A6,UGT2B10,UGT2B15,UGT2B7
	Nicotine Degradation II	10.7	0.354	-4.796	AOX1,CYP1A1,CYP2A6 (includes others),CYP2B6,CYP2C19,CYP2C8,CYP2C9,CYP2D6,CYP2J2,CYP3A4,CYP3A5,CYP3A7,FMO3,FMO4,FMO5,POR,UGT1A1,UGT1A3,UGT1A4,UGT1A6,UGT2B10,UGT2B15,UGT2B7
	Estrogen Biosynthesis	10.4	0.439	-4.243	AKR1C4,CYP1A1,CYP2A6 (includes others),CYP2B6,CYP2C19,CYP2C8,CYP2C9,CYP2D6,CYP2J2,CYP3A4,CYP3A5,CYP3A7,HSD17B11,HSD17B2,HSD17B4,HSD17B7,HSD17B8,POR
	Melatonin Degradation I	9.76	0.35	-4.583	CYP1A1,CYP2A6 (includes others),CYP2B6,CYP2C19,CYP2C8,CYP2C9,CYP2D6,CYP2J2,CYP3A4,CYP3A5,CYP3A7,POR,SULT1A1,SULT1A2,UGT1A1,UGT1A3,UGT1A4,UGT1A6,UGT2B10,UGT2B15,UGT2B7
	Nicotine Degradation III	9.51	0.357	-4.472	AOX1,CYP1A1,CYP2A6 (includes others),CYP2B6,CYP2C19,CYP2C8,CYP2C9,CYP2D6,CYP2J2,CYP3A4,CYP3A5,CYP3A7,POR,UGT1A1,UGT1A3,UGT1A4,UGT1A6,UGT2B10,UGT2B15,UGT2B7
	Fatty Acid Œ≤-oxidation I	9.25	0.469	-3.873	ACAA1,ACADM,ACSL1,AUH,ECHS1,ECI1,ECI2,EHHADH,HADH,HSD17B4,HSD17B8,IVD,SCP2,SLC27A2,SLC27A5
	Superpathway of Melatonin Degradation	9.03	0.323	-4.583	CYP1A1,CYP2A6 (includes others),CYP2B6,CYP2C19,CYP2C8,CYP2C9,CYP2D6,CYP2J2,CYP3A4,CYP3A5,CYP3A7,POR,SULT1A1,SULT1A2,UGT1A1,UGT1A3,UGT1A4,UGT1A6,UGT2B10,UGT2B15,UGT2B7
	Acetone Degradation I (to Methylglyoxal)	8.64	0.467	-3.742	CYP1A1,CYP2A6 (includes others),CYP2B6,CYP2C19,CYP2C8,CYP2C9,CYP2D6,CYP2J2,CYP3A4,CYP3A5,CYP3A7,CYP4A11,CYP4A22,POR
	Ethanol Degradation II	8.19	0.438	-3.742	ACSL1,ACSS2,ACSS3,ADH1A,ADH1B,ADH1C,ADH4,ADH6,ADHFE1,ALDH1B1,ALDH3A2,ALDH4A1,ALDH7A1,DHRS4
	Serotonin Degradation	7.96	0.299	-4.472	ADH1A,ADH1B,ADH1C,ADH4,ADH6,ADHFE1,ALDH1B1,ALDH3A2,ALDH4A1,ALDH7A1,DHRS4,SULT1A1,SULT1A2,UGT1A1,UGT1A3,UGT1A4,UGT1A6,UGT2B10,UGT2B15,UGT2B7
	Superpathway of Cholesterol Biosynthesis	7.8	0.448	-3.606	ACAT1,ACAT2,DHCR24,DHCR7,EBP,HMGCS1,HMGCS2,HSD17B7,MSMO1,MVK,PMVK,SC5D,TM7SF2
	Bupropion Degradation	7.66	0.48	-3.464	CYP1A1,CYP2A6 (includes others),CYP2B6,CYP2C19,CYP2C8,CYP2C9,CYP2D6,CYP2J2,CYP3A4,CYP3A5,CYP3A7,POR
	Intrinsic Prothrombin Activation Pathway	7.29	0.357	-1.387	COL1A1,COL1A2,COL3A1,F10,F11,F12,F13B,F2,F5,F9,FGB,KLKB1,KNG1,PROC,SERPINC1
	Valine Degradation I	7.25	0.556	-2.53	ABAT,ACADSB,ALDH6A1,AUH,BCAT1,BCKDHB,DBT,ECHS1,EHHADH,HIBADH
	Atherosclerosis Signaling	7.08	0.214	NaN	ALB,APOA1,APOA2,APOB,APOC1,APOC2,APOC3,APOC4,APOF,APOM,COL1A1,COL1A2,COL3A1,CSF1,LPA,MMP1,ORM1,ORM2,PCYOX1,PLA2G12B,PLA2R1,PNPLA3,PON1,RBP4,SAA4,SERPINA1,TGFB1
	Extrinsic Prothrombin Activation Pathway	6.64	0.562	-1	F10,F12,F13B,F2,F5,F7,FGB,PROC,SERPINC1
	Hepatic Cholestasis	6.48	0.178	NaN	ABCB11,ABCB4,ABCC1,ABCC2,ABCG5,ABCG8,ADCY10,ADCY3,CYP3A5,CYP7A1,CYP8B1,GCGR,HNF1A,HNF4A,IKBKE,IL11,LBP,NFKBIE,NR0B2,NR1H4,NR1I2,OSM,PPARA,RXRA,SLC10A1,SLC22A7,SLCO1A2,SLCO1B1,SLCO3A1,TGFB1,TGFB2,TIRAP,TNFSF9
	Bile Acid Biosynthesis, Neutral Pathway	6.36	0.615	-2.828	AKR1C4,AKR1D1,BAAT,CYP3A4,CYP7A1,CYP8B1,SCP2,SLC27A5
	Tryptophan Degradation III (Eukaryotic)	5.97	0.435	-3.162	ACAT1,ACAT2,ACMSD,AFMID,EHHADH,GCDH,HAAO,HADH,HSD17B4,HSD17B8
	Retinoate Biosynthesis I	5.89	0.353	-3.317	ADH1B,ADH1C,ADH4,AKR1C4,ALDH8A1,DHRS3,DHRS4,RBP5,RDH10,RDH11,RDH16,RDH5
	Tyrosine Degradation I	5.83	1	-2.236	FAH,GSTZ1,HGD,HPD,TAT
	Stearate Biosynthesis I (Animals)	5.75	0.298	-2.496	ACOT1,ACOT11,ACOT2,ACSL1,CYP4A11,CYP4A22,DBT,DHCR24,ELOVL2,HNF4A,LPCAT4,PPT1,SLC27A2,SLC27A5
	Clathrin-mediated Endocytosis Signaling	5.59	0.166	NaN	ACTB,ACTG1,ACTR2,ACTR3,ALB,AP1S2,APOA1,APOA2,APOB,APOC1,APOC2,APOC3,APOC4,APOF,APOM,ARPC2,ARPC3,CBL,CDC42,F2,FGF11,ITGB8,LPA,ORM1,ORM2,PCYOX1,PON1,RBP4,SAA4,SERPINA1,TF,UBC
	TR/RXR Activation	5.54	0.226	NaN	AKT3,APOA5,COL6A3,CYP7A1,DIO1,F10,G6PC,HIF1A,HP,NCOA2,PDE3B,PFKP,PPARGC1A,RXRA,SCARB1,SLC16A2,SLC16A3,SLC2A1,THRB
	Superpathway of Methionine Degradation	5.44	0.324	-3.464	BHMT,BHMT2,CBS/CBSL,CDO1,CTH,GOT1,GOT2,MAT1A,MCEE,MGMT,MMUT,PCCB
	Complement System	5.44	0.324	0	C2,C4BPA,C4BPB,C6,C8A,C8B,C8G,CFB,MASP1,MASP2,MBL2,SERPING1
	Production of Nitric Oxide and Reactive Oxygen Species in Macrophages	5.38	0.165	-2.414	AKT3,ALB,APOA1,APOA2,APOB,APOC1,APOC2,APOC3,APOC4,APOF,APOM,CAT,CDC42,IFNGR2,IKBKE,LPA,MAP3K6,NFKBIE,ORM1,ORM2,PCYOX1,PON1,PPARA,PPP1R12A,PPP1R3C,PPP2R1B,RAP1B,RBP4,RHOD,SAA4,SERPINA1
	Leucine Degradation I	5.15	0.667	-1.633	ACADM,AUH,BCAT1,HMGCL,IVD,MCCC2
	Cholesterol Biosynthesis I	5.09	0.538	-2.646	DHCR24,DHCR7,EBP,HSD17B7,MSMO1,SC5D,TM7SF2
	Cholesterol Biosynthesis II (via 24,25-dihydrolanosterol)	5.09	0.538	-2.646	DHCR24,DHCR7,EBP,HSD17B7,MSMO1,SC5D,TM7SF2
	Cholesterol Biosynthesis III (via Desmosterol)	5.09	0.538	-2.646	DHCR24,DHCR7,EBP,HSD17B7,MSMO1,SC5D,TM7SF2
	Arginine Biosynthesis IV	5.08	0.833	-2.236	ASL,ASS1,GLUD1,GLUD2,OTC
	Urea Cycle	5.08	0.833	-2.236	ARG1,ASL,ASS1,CPS1,OTC
	IL-12 Signaling and Production in Macrophages	5.04	0.182	NaN	AKT3,ALB,APOA1,APOA2,APOB,APOC1,APOC2,APOC3,APOC4,APOF,APOM,IKBKE,LPA,MST1,ORM1,ORM2,PCYOX1,PON1,RBP4,RXRA,SAA4,SERPINA1,TGFB1,TGFB2
	Noradrenaline and Adrenaline Degradation	4.89	0.314	-3.317	ADH1A,ADH1B,ADH1C,ADH4,ADH6,ADHFE1,ALDH1B1,ALDH3A2,ALDH4A1,ALDH7A1,DHRS4
	Retinol Biosynthesis	4.8	0.286	-3.464	AADAC,CES1,CES2,CES3,CES5A,DHRS3,LIPC,LIPG,PNPLA3,RBP5,RDH10,RDH11
	Glycine Betaine Degradation	4.78	0.6	-2.449	BHMT,BHMT2,DMGDH,PIPOX,SARDH,SHMT1
	Œ±-tocopherol Degradation	4.67	1	-2	CYP4A11,CYP4F12,CYP4F2,CYP4F3
	Isoleucine Degradation I	4.57	0.467	-1.89	ACADSB,ACAT1,ACAT2,AUH,BCAT1,ECHS1,EHHADH
	Superpathway of Citrulline Metabolism	4.57	0.467	-1.89	ARG1,ASL,ASS1,CPS1,GLS,OTC,PRODH2
	Ketogenesis	4.47	0.545	-2.449	ACAT1,ACAT2,BDH1,HMGCL,HMGCS1,HMGCS2
	Xenobiotic Metabolism General Signaling Pathway	4.44	0.168	-2.711	AKT3,GSTA1,GSTA2,GSTP1,GSTZ1,MAP3K6,MGST1,MGST2,NR1H4,NR1I2,NR1I3,PPARA,RAP1B,RXRA,SLC51A,SLC51B,SLC9C1,UGT1A1,UGT1A3,UGT1A4,UGT1A6,UGT2B10,UGT2B15,UGT2B7
	Inhibition of Matrix Metalloproteases	4.39	0.282	-1.414	ADAM12,ADAM17,HSPG2,MMP1,MMP12,MMP14,MMP28,SDC1,SDC2,TIMP1,TIMP2
	Glutaryl-CoA Degradation	4.35	0.438	-2.646	ACAT1,ACAT2,EHHADH,GCDH,HADH,HSD17B4,HSD17B8
	Histidine Degradation III	4.16	0.625	-2.236	AMDHD1,FTCD,HAL,MTHFD1,UROC1
	Ethanol Degradation IV	4.05	0.348	-2.828	ACSL1,ACSS2,ACSS3,ALDH1B1,ALDH3A2,ALDH4A1,ALDH7A1,CAT
	Aryl Hydrocarbon Receptor Signaling	3.99	0.161	-1.89	ALDH1B1,ALDH1L1,ALDH3A2,ALDH4A1,ALDH5A1,ALDH6A1,ALDH7A1,ALDH8A1,APAF1,CYP1A1,GSTA1,GSTA2,GSTP1,GSTZ1,MGST1,MGST2,NCOA2,NR0B2,RARG,RXRA,TGFB1,TGFB2,TP53
	Apelin Adipocyte Signaling Pathway	3.94	0.195	-1.5	ADCY10,ADCY3,CAT,GNAI3,GPX3,GPX8,GSTA1,GSTP1,GSTZ1,HIF1A,MGST1,MGST2,PLIN1,PPARGC1A,PRKAB2,SOD1
	Axonal Guidance Signaling	3.85	0.114	NaN	ACE,ACTR2,ACTR3,ADAM12,ADAM17,ADAM32,ADAM8,ADAMDEC1,ADAMTS12,ADAMTS14,AKT3,ARPC2,ARPC3,CDC42,EFNB1,EPHA1,EPHB3,FZD1,FZD2,FZD7,GDF7,GNA13,GNA15,GNAI3,GNAT1,GNB1,GNB4,GNG2,ITGA3,L1CAM,LIMK1,MMP1,MMP12,MMP14,MMP28,MYL6,NGEF,NRP2,NTN1,PLXNA1,RAP1B,RHOD,SDC2,SEMA3C,SEMA4G,SHANK2,SHH,SLIT2,SMO,SRGAP1,TUBA1A,TUBB3,TUBB6,UNC5B,VASP
	GP6 Signaling Pathway	3.81	0.168	4.025	AKT3,COL11A1,COL13A1,COL16A1,COL1A1,COL1A2,COL3A1,COL4A1,COL4A2,COL5A1,COL6A3,COL8A1,COL8A2,FCER1G,FGB,ITPR1,LAMB1,LAMC2,RAP1B,SYK
	Oxidative Ethanol Degradation III	3.78	0.368	-2.646	ACSL1,ACSS2,ACSS3,ALDH1B1,ALDH3A2,ALDH4A1,ALDH7A1
	Thyroid Hormone Metabolism II (via Conjugation and/or Degradation)	3.77	0.263	-3.162	DIO1,SULT1A1,SULT1A2,UGT1A1,UGT1A3,UGT1A4,UGT1A6,UGT2B10,UGT2B15,UGT2B7
	Mevalonate Pathway I	3.73	0.429	-2.449	ACAT1,ACAT2,HMGCS1,HMGCS2,MVK,PMVK
	Histidine Degradation VI	3.53	0.4	-2.449	AMDHD1,CYP4A11,CYP4A22,CYP4F11,HAL,UROC1
	4-aminobutyrate Degradation I	3.5	1	NaN	ABAT,ALDH5A1,SUCLG2
	RAR Activation	3.49	0.139	NaN	ACTB,ADCY10,ADCY3,ADH1B,ADH1C,ADH4,AKR1C4,AKT3,ALDH8A1,CRABP2,DHRS3,DHRS4,MMP1,NR2F6,PPARGC1A,RARG,RBP4,RBP5,RDH10,RDH11,RDH16,RDH5,RXRA,SMAD7,TGFB1,TGFB2,ZBTB16
	Maturity Onset Diabetes of Young (MODY) Signaling	3.47	0.333	NaN	ALDOB,FABP1,FOXA2,HNF1A,HNF4A,PKLR,SLC2A2
	Triacylglycerol Biosynthesis	3.38	0.238	-2.333	AGPAT3,DBT,DGAT2,ELOVL2,GPAM,LPCAT4,LPIN2,MOGAT1,MOGAT3,PNPLA3
	White Adipose Tissue Browning Pathway	3.33	0.155	0.447	ADCY10,ADCY3,CACNA1G,CACNA2D4,CACNB1,CACNB3,CREB1,CTBP2,FCER1G,GUCY1A1,KLB,LDHD,PLIN1,PPARA,PPARGC1A,PRKAB2,RARG,RXRA,THRB,TRPV1
	RhoGDI Signaling	3.26	0.139	-2.828	ACTB,ACTG1,ACTR2,ACTR3,ARHGDIB,ARPC2,ARPC3,CD44,CDC42,CDH11,CDH17,GNA13,GNA15,GNAI3,GNAT1,GNB1,GNB4,GNG2,ITGA3,LIMK1,MSN,MYL6,PPP1R12A,RHOD,WASF2
	Ephrin Receptor Signaling	3.26	0.139	2.132	ACTR2,ACTR3,AKT3,ARPC2,ARPC3,CDC42,CREB1,DOK1,EFNB1,EPHA1,EPHB3,GNA13,GNA15,GNAI3,GNAT1,GNB1,GNB4,GNG2,ITGA3,LIMK1,NGEF,PTPN13,RAP1B,SDC2,SORBS1
	RhoA Signaling	3.18	0.154	2.5	ACTB,ACTG1,ACTR2,ACTR3,ARPC2,ARPC3,EPHA1,GNA13,LIMK1,LPAR2,MSN,MYL6,NEDD4,NGEF,NRP2,PLXNA1,PPP1R12A,SEPTIN2,SEPTIN8
	Glutathione Redox Reactions I	3.08	0.292	-1.134	GPX3,GPX8,GSTA1,GSTP1,GSTZ1,MGST1,MGST2
	Hepatic Fibrosis / Hepatic Stellate Cell Activation	3.05	0.134	NaN	AGTR1,COL11A1,COL13A1,COL16A1,COL1A1,COL1A2,COL3A1,COL4A1,COL4A2,COL5A1,COL6A3,COL8A1,COL8A2,CSF1,IFNGR2,IL6R,LBP,MMP1,MYH14,MYL6,SMAD7,TGFB1,TGFB2,TIMP1,TIMP2
	Superpathway of Geranylgeranyldiphosphate Biosynthesis I (via Mevalonate)	3.04	0.333	-2.449	ACAT1,ACAT2,HMGCS1,HMGCS2,MVK,PMVK
	Role of Tissue Factor in Cancer	3.02	0.154	NaN	AKT3,CDC42,CSF1,F10,F2,F7,FGB,GNA13,GNA15,HBEGF,ITGA3,ITGAV,LIMK1,MMP1,PDXP,PLAUR,RAP1B,TP53
	Acyl-CoA Hydrolysis	2.92	0.385	-1	ACOT1,ACOT11,ACOT2,HNF4A,PPT1
	Methylmalonyl Pathway	2.92	0.75	NaN	MCEE,MMUT,PCCB
	L-cysteine Degradation I	2.92	0.75	NaN	CDO1,GOT1,GOT2
	Phenylalanine Degradation I (Aerobic)	2.92	0.75	NaN	PAH,PCBD1,QDPR
	Acetate Conversion to Acetyl-CoA	2.92	0.75	NaN	ACSL1,ACSS2,ACSS3
	Fatty Acid Œ≤-oxidation III (Unsaturated, Odd Number)	2.92	0.75	NaN	ECI1,ECI2,EHHADH
	PPARŒ±/RXRŒ± Activation	2.92	0.132	-3.128	ACAA1,ACOX1,ADCY10,ADCY3,ADIPOR2,APOA1,APOA2,CYP2C19,CYP2C8,CYP2C9,GHR,GNA15,GOT2,GPD1,GPD2,IKBKE,NFKBIE,NR0B2,PPARA,PPARGC1A,PRKAB2,RAP1B,RXRA,TGFB1,TGFB2
	Inhibition of Angiogenesis by TSP1	2.77	0.235	2	AKT3,CD47,GUCY1A1,HSPG2,SDC1,SDC2,TGFB1,TP53
	Phenylalanine Degradation IV (Mammalian, via Side Chain)	2.76	0.357	-2.236	ALDH3A2,GOT1,GOT2,HPD,SLC27A2
	Actin Cytoskeleton Signaling	2.71	0.124	2.711	ACTB,ACTG1,ACTR2,ACTR3,ARPC2,ARPC3,CDC42,F2,FGF11,FLNA,GNA13,IQGAP1,IQGAP2,ITGA3,KNG1,LBP,LIMK1,MSN,MYH14,MYL6,PPP1R12A,RAP1B,SLC9A1,SSH1,TMSB10/TMSB4X,VCL,WASF2
	Remodeling of Epithelial Adherens Junctions	2.7	0.176	2.236	ACTB,ACTG1,ACTR2,ACTR3,ARPC2,ARPC3,IQGAP1,MAPRE1,TUBA1A,TUBB3,TUBB6,VCL
	Citrulline Biosynthesis	2.69	0.444	-1	ARG1,GLS,OTC,PRODH2
	Osteoarthritis Pathway	2.6	0.123	2.041	ANXA2,ANXA5,CCN4,CREB1,FZD1,FZD2,FZD7,HIF1A,HNF1A,ITGA3,JAG1,MMP1,MMP12,PPARGC1A,PRG4,PRKAB2,PTGS2,RARRES2,RBP4,RBPJ,RUNX2,SERPINA12,SMAD7,SMO,SPHK1,TGFB1
	2-oxobutanoate Degradation I	2.55	0.6	NaN	MCEE,MMUT,PCCB
	Galactose Degradation I (Leloir Pathway)	2.55	0.6	NaN	GALE,GALK1,GALT
	Glutamate Degradation III (via 4-aminobutyrate)	2.55	0.6	NaN	ABAT,ALDH5A1,SUCLG2
	Ephrin B Signaling	2.48	0.167	2.121	CBL,CDC42,EFNB1,EPHB3,GNA13,GNA15,GNAI3,GNAT1,GNB1,GNB4,GNG2,LIMK1
	Epithelial Adherens Junction Signaling	2.45	0.132	NaN	ACTB,ACTG1,ACTR2,ACTR3,AKT3,ARPC2,ARPC3,CDC42,HNF1A,IQGAP1,MYH14,MYL6,NOTCH2,RAP1B,SORBS1,TGFB2,TUBA1A,TUBB3,TUBB6,VCL
	Apelin Cardiac Fibroblast Signaling Pathway	2.44	0.261	-0.816	AGTR1,AKT3,PRKAB2,SPHK1,TGFB1,TGFB2
	FcŒ≥ Receptor-mediated Phagocytosis in Macrophages and Monocytes	2.34	0.149	2.673	ACTB,ACTG1,ACTR2,ACTR3,AKT3,ARPC2,ARPC3,CBL,CDC42,FCGR1A,FCGR2A,GPLD1,SYK,VASP
	Œ≤-alanine Degradation I	2.33	1	NaN	ABAT,ALDH6A1
	Glycine Biosynthesis III	2.33	1	NaN	AGXT,AGXT2
	Choline Degradation I	2.33	1	NaN	ALDH7A1,CHDH
	Alanine Degradation III	2.33	1	NaN	GPT,GPT2
	Alanine Biosynthesis II	2.33	1	NaN	GPT,GPT2
	L-cysteine Degradation III	2.33	1	NaN	GOT1,MPST
	Chondroitin Sulfate Biosynthesis (Late Stages)	2.33	0.188	0.333	CHST11,CHST13,CHST2,CHST3,CHSY1,CSGALNACT2,SULT1A1,SULT1A2,SULT2A1
	Glycine Degradation (Creatine Biosynthesis)	2.33	1	NaN	GAMT,GATM
	Cysteine Biosynthesis/Homocysteine Degradation	2.33	1	NaN	CBS/CBSL,CTH
	Glutamate Biosynthesis II	2.33	1	NaN	GLUD1,GLUD2
	Glutamate Degradation X	2.33	1	NaN	GLUD1,GLUD2
	Signaling by Rho Family GTPases	2.31	0.115	3.273	ACTB,ACTG1,ACTR2,ACTR3,ARPC2,ARPC3,CDC42,CDH11,CDH17,GNA13,GNA15,GNAI3,GNAT1,GNB1,GNB4,GNG2,IQGAP1,ITGA3,LIMK1,MSN,MYL6,NEDD4,PPP1R12A,RHOD,SEPTIN2,SEPTIN8,SLC9A1,VIM
	Glutathione-mediated Detoxification	2.3	0.219	-1.89	GSTA1,GSTA2,GSTP1,GSTZ1,MGST1,MGST2,NAT8
	Zymosterol Biosynthesis	2.27	0.5	NaN	HSD17B7,MSMO1,TM7SF2
	Dermatan Sulfate Biosynthesis	2.21	0.169	0.632	CHST11,CHST13,CHST2,CHST3,CHSY1,CSGALNACT2,DSE,SULT1A1,SULT1A2,SULT2A1
	NAD biosynthesis II (from tryptophan)	2.16	0.333	-1	AFMID,HAAO,NMNAT2,QPRT
	Wnt/Œ≤-catenin Signaling	2.14	0.121	-0.243	AKT3,CD44,DKK2,FZD1,FZD2,FZD7,HNF1A,KREMEN1,LRP5,PPP2R1B,RARG,SFRP2,SMO,SOX4,SOX5,TGFB1,TGFB2,TLE1,TLE3,TP53,UBC
	IL-1 Signaling	2.06	0.143	1	ADCY10,ADCY3,ECSIT,GNA13,GNA15,GNAI3,GNAT1,GNB1,GNB4,GNG2,IKBKE,NFKBIE,TOLLIP
	Glycogen Biosynthesis II (from UDP-D-Glucose)	2.05	0.429	NaN	GYG2,GYS2,UGP2
	Aspartate Degradation II	2.05	0.429	NaN	GOT1,GOT2,MDH1B
	Sirtuin Signaling Pathway	2.03	0.107	-1.569	ACSS2,AGTRAP,CPS1,ESRRA,GADD45G,GLS,GLUD1,GLUD2,GOT2,H3-3A/H3-3B,HIF1A,HMGCS2,LDHD,MLYCD,NEDD4,NR1H4,OTC,PCK2,PFKFB3,PPARA,PPARGC1A,SIRT4,SIRT5,SLC25A6,SLC2A1,SOD1,TOMM40L,TP53,TP53BP1,TSPO,TUBA1A
	The Visual Cycle	2.02	0.25	-2.236	DHRS3,RBP5,RDH10,RDH11,RDH5
	Fatty Acid Œ±-oxidation	2.02	0.25	-1.342	ALDH1B1,ALDH3A2,ALDH4A1,ALDH7A1,PTGS2
	Glioma Invasiveness Signaling	1.95	0.149	0	CD44,CDC42,ITGAV,PLAU,PLAUR,PLG,RAP1B,RHOD,TIMP1,TIMP2,VTN
	Dermatan Sulfate Biosynthesis (Late Stages)	1.93	0.174	0	CHST11,CHST13,CHST2,CHST3,DSE,SULT1A1,SULT1A2,SULT2A1
	GABA Receptor Signaling	1.91	0.137	NaN	ABAT,ADCY10,ADCY3,ALDH5A1,CACNA1G,CACNA2D4,CACNB1,CACNB3,GPHN,SLC6A1,SLC6A12,SLC6A13,UBC
	fMLP Signaling in Neutrophils	1.91	0.129	2.887	ACTR2,ACTR3,ARPC2,ARPC3,CDC42,FPR1,FPR3,GNAI3,GNB1,GNB4,GNG2,ITPR1,ITPR3,NFKBIE,RAP1B
	Colanic Acid Building Blocks Biosynthesis	1.91	0.286	-2	GALE,GALK1,GALT,UGP2
	Chondroitin Sulfate Biosynthesis	1.89	0.161	0.333	CHST11,CHST13,CHST2,CHST3,CHSY1,CSGALNACT2,SULT1A1,SULT1A2,SULT2A1
	Uracil Degradation II (Reductive)	1.88	0.667	NaN	DPYS,UPB1
	Triacylglycerol Degradation	1.88	0.17	-2.828	AADAC,ABHD6,CES1,CES2,CES3,LIPC,LIPG,PNPLA3
	Proline Degradation	1.88	0.667	NaN	ALDH4A1,PRODH2
	D-glucuronate Degradation I	1.88	0.667	NaN	CRYL1,DCXR
	Methionine Salvage II (Mammalian)	1.88	0.667	NaN	BHMT,BHMT2
	Thymine Degradation	1.88	0.667	NaN	DPYS,UPB1
	Thiosulfate Disproportionation III (Rhodanese)	1.88	0.667	NaN	MPST,TST
	Glycerol-3-phosphate Shuttle	1.88	0.667	NaN	GPD1,GPD2
	Glutamate Degradation II	1.88	0.667	NaN	GOT1,GOT2
	Tyrosine Biosynthesis IV	1.88	0.667	NaN	PAH,PCBD1
	Aspartate Biosynthesis	1.88	0.667	NaN	GOT1,GOT2
	Relaxin Signaling	1.86	0.12	1.667	ADCY10,ADCY3,AKT3,CREB1,CTH,GNA13,GNA15,GNAI3,GNAT1,GNB1,GNB4,GNG2,GUCY1A1,NFKBIE,PDE3B,PDE4A,PDE4B,RAP1B
	Dopamine Degradation	1.84	0.2	-2.449	ALDH1B1,ALDH3A2,ALDH4A1,ALDH7A1,SULT1A1,SULT1A2
	Protein Kinase A Signaling	1.84	0.098	1.414	ADCY10,ADCY3,AKAP1,CREB1,DUSP18,DUSP4,FLNA,GNA13,GNAI3,GNB1,GNB4,GNG2,GYS2,H3-3A/H3-3B,HNF1A,ITPR1,ITPR3,MYL6,NFKBIE,NTN1,PDE3B,PDE4A,PDE4B,PPP1R12A,PPP1R3C,PTGS2,PTPN12,PTPN13,PTPN14,PTPN3,PTPRO,RAP1B,SHH,SMO,TGFB1,TGFB2,UBASH3B,VASP,YWHAZ
	VDR/RXR Activation	1.78	0.141	0.816	CEBPA,COL13A1,HSD17B2,IGFBP1,LRP5,MXD1,NCOA2,RUNX2,RXRA,SULT2A1,TGFB2
	G Beta Gamma Signaling	1.72	0.123	3.207	AKT3,CACNA1G,CACNA2D4,CACNB1,CACNB3,CDC42,GNA13,GNA15,GNAI3,GNAT1,GNB1,GNB4,GNG2,HBEGF,RAP1B
	Sucrose Degradation V (Mammalian)	1.71	0.333	NaN	ALDOB,KHK,TKFC
	Folate Transformations I	1.71	0.333	NaN	MTHFD1,MTHFS,SHMT1
	Androgen Biosynthesis	1.69	0.25	NaN	AKR1C4,EBP,GSTA1,SRD5A2
	AMPK Signaling	1.69	0.107	1	ACACB,ACTB,ADRA1A,AK4,AK8,AKT3,CHRM5,CPT2,CREB1,GYS2,HNF4A,MLYCD,ORAI2,PCK2,PFKFB1,PFKFB3,PFKP,PHLPP1,PPARGC1A,PPP2R1B,PRKAB2,RAB39A,SLC2A1
	Tumoricidal Function of Hepatic Natural Killer Cells	1.68	0.208	NaN	AIFM1,APAF1,ENDOG,GZMB,SRGN
	Heparan Sulfate Biosynthesis (Late Stages)	1.66	0.141	-1.265	AADAC,CES2,CES3,CHST11,CHST13,CHST2,CHST3,SULT1A1,SULT1A2,SULT2A1
	Actin Nucleation by ARP-WASP Complex	1.62	0.139	1.897	ACTR2,ACTR3,ARPC2,ARPC3,CDC42,ITGA3,PPP1R12A,RAP1B,RHOD,VASP
	Tryptophan Degradation X (Mammalian, via Tryptamine)	1.61	0.2	-2.236	ALDH1B1,ALDH3A2,ALDH4A1,ALDH7A1,DDC
	Œ≥-linolenate Biosynthesis II (Animals)	1.6	0.235	-2	ACSL1,CYB5A,SLC27A2,SLC27A5
	Mitochondrial L-carnitine Shuttle Pathway	1.6	0.235	-2	ACSL1,CPT2,SLC27A2,SLC27A5
	Histamine Degradation	1.6	0.235	-2	ALDH1B1,ALDH3A2,ALDH4A1,ALDH7A1
	Branched-chain Œ±-keto acid Dehydrogenase Complex	1.6	0.5	NaN	BCKDHB,DBT
	Catecholamine Biosynthesis	1.6	0.5	NaN	DBH,DDC
	Arginine Degradation I (Arginase Pathway)	1.6	0.5	NaN	ALDH4A1,ARG1
	Calcium Transport I	1.58	0.3	NaN	ANXA5,ATP2B2,ATP2C1
	Ketolysis	1.58	0.3	NaN	ACAT1,ACAT2,BDH1
	Glycolysis I	1.54	0.192	0.447	ALDOB,ENO2,PFKP,PKLR,PKM
	Type II Diabetes Mellitus Signaling	1.48	0.113	1.414	ACSL1,ADIPOR2,AKT3,CACNA1G,CACNA2D4,CACNB1,CACNB3,ENPP7,IKBKE,NFKBIE,PKLR,PKM,PRKAB2,SLC27A2,SLC27A5,SLC2A2
	NRF2-mediated Oxidative Stress Response	1.47	0.106	-1.414	ABCC1,ABCC2,ACTB,ACTG1,AKR7A3,AOX1,CAT,CBR1,DNAJA3,DNAJC18,EPHX1,GSTA1,GSTA2,GSTP1,GSTZ1,MGST1,MGST2,RAP1B,SCARB1,SOD1
	Corticotropin Releasing Hormone Signaling	1.41	0.11	-0.577	ADCY10,ADCY3,CACNA1G,CACNA2D4,CACNB1,CACNB3,CREB1,CTH,GNAI3,GUCY1A1,ITPR1,ITPR3,PTGS2,RAP1B,SHH,SMO
	Heparan Sulfate Biosynthesis	1.41	0.128	-1.265	AADAC,CES2,CES3,CHST11,CHST13,CHST2,CHST3,SULT1A1,SULT1A2,SULT2A1
	Colorectal Cancer Metastasis Signaling	1.4	0.0988	1.789	ADCY10,ADCY3,AKT3,CDC42,FZD1,FZD2,FZD7,GNB1,GNB4,GNG2,HNF1A,IL6R,LRP5,MMP1,MMP12,MMP14,MMP28,PTGER4,PTGS2,RAP1B,RHOD,SMO,TGFB1,TGFB2,TP53
	Role of NFAT in Regulation of the Immune Response	1.39	0.105	2.887	AKT3,CD86,FCER1G,FCGR1A,FCGR2A,GATA4,GNA13,GNA15,GNAI3,GNAT1,GNB1,GNB4,GNG2,IKBKE,ITPR1,ITPR3,NFKBIE,RAP1B,SYK
	Tetrapyrrole Biosynthesis II	1.39	0.4	NaN	ALAD,ALAS1
	Lysine Degradation V	1.39	0.4	NaN	ALDH7A1,PIPOX
	Citrulline-Nitric Oxide Cycle	1.39	0.4	NaN	ASL,ASS1
	Folate Polyglutamylation	1.39	0.4	NaN	MTHFD1,SHMT1
	CDP-diacylglycerol Biosynthesis I	1.36	0.2	NaN	AGPAT3,GPAM,LPCAT4,PNPLA3
	Glucose and Glucose-1-phosphate Degradation	1.36	0.25	NaN	HK1,PGM1,RGN
	Role of Osteoblasts, Osteoclasts and Chondrocytes in Rheumatoid Arthritis	1.33	0.1	NaN	ADAM17,AKT3,CBL,COL1A1,CSF1,CTSK,DKK2,FZD1,FZD2,FZD7,HNF1A,IKBKE,IL11,ITGA3,LRP5,MMP1,MMP14,NFKBIE,RUNX2,SFRP2,SMO,TGFB1
	Iron homeostasis signaling pathway	1.33	0.109	NaN	ATP6V0E2,CP,HEPH,HIF1A,HJV,HP,HPX,IL6R,SLC11A1,SLC39A14,SLC46A1,TF,TFR2,TMPRSS6,TWSG1
	Antiproliferative Role of TOB in T Cell Signaling	1.33	0.154	0.447	FCER1G,PABPC4,TGFB1,TGFB2,TOB1,TWSG1
	Putrescine Degradation III	1.29	0.19	-2	ALDH1B1,ALDH3A2,ALDH4A1,ALDH7A1
	Endocannabinoid Neuronal Synapse Pathway	1.27	0.109	2.496	ABHD6,ADCY10,ADCY3,CACNA1G,CACNA2D4,CACNB1,CACNB3,GNA15,GNAI3,GNB1,GNG2,ITPR1,PTGS2,TRPV1
	Fatty Acid Activation	1.27	0.231	NaN	ACSL1,SLC27A2,SLC27A5
	Oleate Biosynthesis II (Animals)	1.27	0.231	NaN	ALDH6A1,CYB5A,SCD5
	Pregnenolone Biosynthesis	1.27	0.231	NaN	CYP4A11,CYP4A22,CYP4F11
	Regulation of Actin-based Motility by Rho	1.26	0.117	2.111	ACTB,ACTR2,ACTR3,ARPC2,ARPC3,CDC42,ITGA3,LIMK1,MYL6,PPP1R12A,RHOD
	NAD Biosynthesis from 2-amino-3-carboxymuconate Semialdehyde	1.24	0.333	NaN	NMNAT2,QPRT
	Chondroitin and Dermatan Biosynthesis	1.24	0.333	NaN	CHSY1,CSGALNACT2
	Glycerol Degradation I	1.24	0.333	NaN	GPD1,GPD2
	Selenocysteine Biosynthesis II (Archaea and Eukaryotes)	1.24	0.333	NaN	SEPHS2,SEPSECS
	UDP-N-acetyl-D-glucosamine Biosynthesis II	1.24	0.333	NaN	FMO3,GFPT2
	Tryptophan Degradation to 2-amino-3-carboxymuconate Semialdehyde	1.24	0.333	NaN	AFMID,HAAO
	Phosphatidylglycerol Biosynthesis II (Non-plastidic)	1.23	0.182	NaN	AGPAT3,GPAM,LPCAT4,PNPLA3
	Caveolar-mediated Endocytosis Signaling	1.22	0.123	NaN	ACTB,ACTG1,ALB,CAVIN1,DYRK3,FLNA,ITGA3,ITGAV,ITGB8
	ILK Signaling	1.22	0.1	2	ACTB,ACTG1,AKT3,CDC42,CREB1,FLNA,HIF1A,ITGB8,LIMS1,MUC1,MYH14,MYL6,PPP1R12A,PPP2R1B,PTGS2,RHOD,TMSB10/TMSB4X,VCL,VIM
	Œ±-Adrenergic Signaling	1.21	0.115	1.342	ADCY10,ADCY3,ADRA1A,GNAI3,GNB1,GNB4,GNG2,GYS2,ITPR1,ITPR3,RAP1B
	Estrogen Receptor Signaling	1.2	0.0915	2.556	ADCY10,ADCY3,AKT3,CREB1,CTBP2,DDX5,GNA13,GNA15,GNAI3,GNAT1,GNB1,GNG2,GPER1,HIF1A,LIMK1,MMP1,MMP12,MMP14,MMP28,MYL6,NCOA2,NR0B2,PPARGC1A,PPP1R12A,PRKAB2,RAP1B,RUNX2,TP53,ZDHHC21,ZDHHC7
	Cellular Effects of Sildenafil (Viagra)	1.2	0.107	NaN	ACTB,ACTG1,ADCY10,ADCY3,GUCY1A1,ITPR1,ITPR3,MYH14,MYL6,PABPC4,PDE3B,PDE4A,PDE4B,PPP1R12A
	Estrogen-Dependent Breast Cancer Signaling	1.19	0.122	NaN	AKR1C4,AKT3,CREB1,HSD17B11,HSD17B2,HSD17B4,HSD17B7,HSD17B8,RAP1B
	CD28 Signaling in T Helper Cells	1.18	0.108	3.317	ACTR2,ACTR3,AKT3,ARPC2,ARPC3,CD86,CDC42,FCER1G,IKBKE,ITPR1,ITPR3,NFKBIE,SYK
	Methylthiopropionate Biosynthesis	1.17	1	NaN	ADI1
	2-amino-3-carboxymuconate Semialdehyde Degradation to Glutaryl-CoA	1.17	1	NaN	ACMSD
	Sorbitol Degradation I	1.17	1	NaN	SORD
	Methylglyoxal Degradation VI	1.17	1	NaN	LDHD
	L-cysteine Degradation II	1.17	1	NaN	CTH
	Adenine and Adenosine Salvage VI	1.17	1	NaN	ADK
	Citrulline Degradation	1.17	1	NaN	OTC
	4-hydroxybenzoate Biosynthesis	1.17	1	NaN	TAT
	UDP-N-acetyl-D-galactosamine Biosynthesis I	1.17	1	NaN	GALE
	4-hydroxyphenylpyruvate Biosynthesis	1.17	1	NaN	TAT
	GŒ±q Signaling	1.14	0.101	0.832	ADRA1A,AGTR1,AKT3,CDC42,CHRM5,GNA15,GNB1,GNB4,GNG2,GPLD1,GYS2,IKBKE,ITPR1,ITPR3,NFKBIE,RHOD
	Phospholipase C Signaling	1.13	0.0934	1.807	ADCY10,ADCY3,CDC42,CREB1,FCER1G,FCGR2A,GNA13,GNB1,GNB4,GNG2,GPLD1,HDAC6,HDAC7,ITGA3,ITPR1,ITPR3,MARCKS,MYL6,PEBP1,PLA2G12B,PPP1R12A,RAP1B,RHOD,SYK
	Germ Cell-Sertoli Cell Junction Signaling	1.12	0.0994	NaN	ACTB,ACTG1,CDC42,IQGAP1,ITGA3,LIMK1,MAP3K6,MTMR2,RAP1B,RHOD,SORBS1,TGFB1,TGFB2,TUBA1A,TUBB3,TUBB6,VCL
	Thrombin Signaling	1.12	0.0962	1.155	ADCY10,ADCY3,AKT3,CDC42,CREB1,F2,GATA4,GNA13,GNA15,GNAI3,GNAT1,GNB1,GNB4,GNG2,ITPR1,ITPR3,MYL6,PPP1R12A,RAP1B,RHOD
	TCA Cycle II (Eukaryotic)	1.11	0.167	-1	DHTKD1,FH,MDH1B,OGDHL
	Cysteine Biosynthesis III (mammalia)	1.11	0.167	-2	CBS/CBSL,CTH,MAT1A,MGMT
	Superpathway of Serine and Glycine Biosynthesis I	1.11	0.286	NaN	PSAT1,SHMT1
	Rac Signaling	1.1	0.107	2.714	ACTR2,ACTR3,ANK1,ARPC2,ARPC3,CD44,CDC42,IQGAP1,IQGAP2,ITGA3,LIMK1,RAP1B
	GPCR-Mediated Nutrient Sensing in Enteroendocrine Cells	1.1	0.107	1.732	ADCY10,ADCY3,CACNA1G,CACNA2D4,CACNB1,CACNB3,GNA15,GNAI3,GNG2,ITPR1,ITPR3,RAPGEF4
	Leukocyte Extravasation Signaling	1.1	0.0964	2.183	ACTB,ACTG1,CD44,CDC42,CLDN14,GNAI3,ITGA3,MMP1,MMP12,MMP14,MMP28,MSN,MYL6,RAP1B,RAPGEF4,TIMP1,TIMP2,VASP,VCL
	Androgen Signaling	1.09	0.103	1.134	AR,CACNA1G,CACNA2D4,CACNB1,CACNB3,GNA13,GNA15,GNAI3,GNAT1,GNB1,GNB4,GNG2,NCOA2,SHBG
	GNRH Signaling	1.08	0.0983	3.051	ADCY10,ADCY3,CACNA1G,CACNA2D4,CACNB1,CACNB3,CDC42,CREB1,GNA15,GNAI3,GNB1,GNG2,HBEGF,ITPR1,ITPR3,MAP3K6,RAP1B
	FAT10 Cancer Signaling Pathway	1.04	0.13	1.633	AKT3,EEF1A1,IKBKE,TGFB1,TGFB2,TP53
	PFKFB4 Signaling Pathway	1.04	0.13	0.816	CREB1,HK1,TGFB1,TGFB2,TP53,XDH
	Granzyme B Signaling	1.04	0.188	NaN	APAF1,ENDOG,GZMB
	Integrin Signaling	1.04	0.0939	2.828	ACTB,ACTG1,ACTR2,ACTR3,AKT3,ARF3,ARPC2,ARPC3,CAPN2,CDC42,ITGA3,ITGAV,ITGB8,LIMS1,PPP1R12A,RAP1B,RHOD,TSPAN3,VASP,VCL
	Glutamate Receptor Signaling	1.04	0.123	NaN	GLS,GNB1,GNG2,HOMER3,SLC17A1,SLC17A2,SLC1A2
	Role of NFAT in Cardiac Hypertrophy	1.02	0.0935	2.668	ADCY10,ADCY3,AKT3,CACNA1G,CACNA2D4,CACNB1,CACNB3,GATA4,GNAI3,GNB1,GNB4,GNG2,HDAC6,HDAC7,IL11,ITPR1,ITPR3,RAP1B,TGFB1,TGFB2
	MSP-RON Signaling Pathway	1.01	0.121	NaN	ACTB,ACTG1,CSF1,F11,F12,KLKB1,MST1
	Superoxide Radicals Degradation	1	0.25	NaN	CAT,SOD1
	Neuroprotective Role of THOP1 in Alzheimer's Disease	0.991	0.103	-1	ACE,CREB1,F11,F7,FAP,GZMB,HPN,HTRA3,KNG1,MASP1,PLG,PRSS42P
	Ubiquinol-10 Biosynthesis (Eukaryotic)	0.979	0.176	NaN	CYP4A11,CYP4A22,CYP4F11
	Notch Signaling	0.979	0.135	NaN	ADAM17,JAG1,MAML2,NOTCH2,RBPJ
	CXCR4 Signaling	0.975	0.0958	2.309	ADCY10,ADCY3,AKT3,CDC42,GNA13,GNA15,GNAI3,GNAT1,GNB1,GNB4,GNG2,ITPR1,ITPR3,MYL6,RAP1B,RHOD
	Regulation of the Epithelial-Mesenchymal Transition Pathway	0.975	0.0938	NaN	ADAM17,AKT3,ESRP2,FGF11,FZD1,FZD2,FZD7,HIF1A,HNF1A,JAG1,NOTCH2,PYGO1,RAP1B,RBPJ,SMO,TGFB1,TGFB2,TWIST1
	Small Cell Lung Cancer Signaling	0.959	0.113	1	AKT3,APAF1,IKBKE,MAX,NFKBIE,PTGS2,RXRA,TP53
	PCP pathway	0.947	0.117	1.134	CTHRC1,EFNB1,FZD1,FZD2,FZD7,PRICKLE1,SMO
	TGF-Œ≤ Signaling	0.924	0.104	0	CDC42,HNF4A,INHBC,PMEPA1,RAP1B,RUNX2,SMAD7,SMURF2,TGFB1,TGFB2
	Induction of Apoptosis by HIV1	0.921	0.115	0.378	APAF1,IKBKE,NFKBIE,SLC25A10,SLC25A13,SLC25A6,TP53
	Methylglyoxal Degradation III	0.921	0.167	NaN	ADH4,CYP4A11,CYP4A22
	Phosphatidylethanolamine Biosynthesis II	0.914	0.222	NaN	ETNK2,PCYT2
	Heme Biosynthesis II	0.914	0.222	NaN	ALAD,ALAS1
	Myc Mediated Apoptosis Signaling	0.91	0.12	0.816	APAF1,CRADD,IKBKE,MAX,PMAIP1,TP53
	Sertoli Cell-Sertoli Cell Junction Signaling	0.886	0.0919	NaN	ACTB,ACTG1,ADCY10,AKT3,CDC42,CLDN14,GUCY1A1,ITGA3,MAP3K6,MTMR2,RAP1B,SORBS1,TUBA1A,TUBB3,TUBB6,VCL,YBX3
	Taurine Biosynthesis	0.879	0.5	NaN	CDO1
	4-hydroxyproline Degradation I	0.879	0.5	NaN	ALDH4A1
	Sulfate Activation for Sulfonation	0.879	0.5	NaN	PAPSS1
	Threonine Degradation II	0.879	0.5	NaN	GCAT
	Glycine Biosynthesis I	0.879	0.5	NaN	SHMT1
	Glutamine Degradation I	0.879	0.5	NaN	GLS
	Apelin Muscle Signaling Pathway	0.866	0.158	NaN	AKT3,PPARGC1A,PRKAB2
	Apoptosis Signaling	0.863	0.101	-0.632	AIFM1,APAF1,BCL2A1,CAPN2,ENDOG,GAS2,IKBKE,NFKBIE,RAP1B,TP53
	PI3K/AKT Signaling	0.848	0.0914	2.53	AKT3,GHR,GYS2,IKBKE,IL17RC,IL17RD,IL22RA1,IL6R,ITGA3,LIMS1,NFKBIE,PPP2R1B,PTGS2,RAP1B,TP53,YWHAZ
	Cardiac Hypertrophy Signaling	0.842	0.0875	1.213	ADCY10,ADCY3,ADRA1A,ADSS2,CDC42,CREB1,GATA4,GNA13,GNA15,GNAI3,GNAT1,GNB1,GNB4,GNG2,IL6R,MAP3K6,MYL6,RAP1B,RHOD,TGFB1,TGFB2
	nNOS Signaling in Skeletal Muscle Cells	0.839	0.122	NaN	CACNA1G,CACNA2D4,CACNB1,CACNB3,SNTB1
	Pyrimidine Ribonucleotides Interconversion	0.839	0.122	0.447	AK4,AK8,DDX3X,HNRNPA1,SLC25A42
	GDNF Family Ligand-Receptor Interactions	0.836	0.105	1.342	CDC42,CREB1,DOK1,ITPR1,ITPR3,NRTN,PDLIM7,RAP1B
	Synaptic Long Term Depression	0.83	0.0899	2.5	CACNA1G,CACNA2D4,CACNB1,CACNB3,CTH,GNA13,GNA15,GNAI3,GNAT1,GUCY1A1,ITPR1,ITPR3,PLA2G12B,PLA2R1,PNPLA3,PPP2R1B,RAP1B
	Dopamine Receptor Signaling	0.815	0.104	NaN	ADCY10,ADCY3,DDC,PCBD1,PPP1R12A,PPP1R3C,PPP2R1B,QDPR
	Cardiac Œ≤-adrenergic Signaling	0.78	0.0922	0.333	ADCY10,ADCY3,AKAP1,GNB1,GNB4,GNG2,PDE3B,PDE4A,PDE4B,PKIA,PPP1R12A,PPP1R3C,PPP2R1B
	Pyrimidine Ribonucleotides De Novo Biosynthesis	0.777	0.116	0.447	AK4,AK8,DDX3X,HNRNPA1,SLC25A42
	Serotonin Receptor Signaling	0.777	0.116	NaN	ADCY10,ADCY3,DDC,PCBD1,QDPR
	Death Receptor Signaling	0.777	0.0989	1	ACTB,ACTG1,APAF1,ARHGDIB,CRADD,GAS2,IKBKE,LIMK1,NFKBIE
	Gustation Pathway	0.777	0.0909	NaN	ADCY10,ADCY3,CACNA1G,CACNA2D4,CACNB1,CACNB3,GNB1,GNG2,ITPR1,ITPR3,P2RX3,PDE3B,PDE4A,PDE4B
	Cardiac Hypertrophy Signaling (Enhanced)	0.775	0.0801	2.596	ACE,ADCY10,ADCY3,ADRA1A,AGTR1,AKT3,FGF11,FZD1,FZD2,FZD7,GATA4,GHR,GNA13,GNA15,GNAI3,GNB1,GNG2,HDAC6,HDAC7,IKBKE,IL11,IL17RC,IL17RD,IL22RA1,IL6R,ITGA3,ITPR1,ITPR3,MAP3K6,OSM,PDE3B,PDE4A,PDE4B,PTGS2,RAP1B,SMO,TGFB1,TGFB2,TNFSF9
	Synaptogenesis Signaling Pathway	0.772	0.0833	2.711	ACTR2,ACTR3,ADCY10,ADCY3,AKT3,ARPC2,ARPC3,CACNB1,CACNB3,CDC42,CDH11,CDH17,COMP,CREB1,DAB1,EFNB1,EPHA1,EPHB3,ITPR1,LIMK1,LRP8,MARCKS,NAP1L1,RAP1B,STXBP5,SYT11
	Reelin Signaling in Neurons	0.77	0.093	2.309	ACTR2,ACTR3,AKT3,ARPC2,ARPC3,CDC42,DAB1,ITGA3,LIMK1,LRP8,PDK2,RAP1B
	Purine Nucleotides De Novo Biosynthesis II	0.77	0.182	NaN	ADSS2,IMPDH1
	GDP-glucose Biosynthesis	0.77	0.182	NaN	HK1,PGM1
	Tight Junction Signaling	0.762	0.0893	NaN	ACTB,ACTG1,AKT3,CDC42,CEBPA,CLDN14,LLGL1,MYH14,MYL6,PPP2R1B,TGFB1,TGFB2,VASP,VCL,YBX3
	CREB Signaling in Neurons	0.762	0.087	2.121	ADCY10,ADCY3,AKT3,CACNA1G,CACNA2D4,CACNB1,CACNB3,CREB1,GNA13,GNA15,GNAI3,GNAT1,GNB1,GNB4,GNG2,ITPR1,ITPR3,RAP1B
	Renal Cell Carcinoma Signaling	0.75	0.1	NaN	AKT3,CDC42,FH,HIF1A,RAP1B,SLC2A1,TGFB1,UBC
	Endocannabinoid Cancer Inhibition Pathway	0.75	0.0909	-1.387	ADCY10,ADCY3,AKT3,CREB1,GNA13,GNAI3,HIF1A,HNF1A,PRKAB2,SPTLC2,TRPV1,TWIST1,VIM
	Unfolded protein response	0.742	0.107	0	CEBPA,HSPA6,INSIG1,PPP1R15A,SCAP,SYVN1
	CCR5 Signaling in Macrophages	0.719	0.0957	NaN	CACNA1G,CACNA2D4,CACNB1,CACNB3,FCER1G,GNAI3,GNB1,GNB4,GNG2
	Methylglyoxal Degradation I	0.719	0.333	NaN	HAGH
	Thyronamine and Iodothyronamine Metabolism	0.719	0.333	NaN	DIO1
	1,25-dihydroxyvitamin D3 Biosynthesis	0.719	0.333	NaN	POR
	Biotin-carboxyl Carrier Protein Assembly	0.719	0.333	NaN	ACACB
	Thyroid Hormone Biosynthesis	0.719	0.333	NaN	IYD
	Thyroid Hormone Metabolism I (via Deiodination)	0.719	0.333	NaN	DIO1
	S-adenosyl-L-methionine Biosynthesis	0.719	0.333	NaN	MAT1A
	GŒ±s Signaling	0.712	0.0935	0.333	ADCY10,ADCY3,CHRM5,CREB1,GNB1,GNB4,GNG2,GPER1,PTGER4,RAPGEF4
	Hematopoiesis from Multipotent Stem Cells	0.71	0.167	NaN	CSF1,THPO
	Mineralocorticoid Biosynthesis	0.71	0.167	NaN	EBP,GSTA1
	PEDF Signaling	0.71	0.0976	1.89	AKT3,HNF1A,IKBKE,NFKBIE,RAP1B,TCF12,TP53,WASF2
	Cancer Drug Resistance By Drug Efflux	0.695	0.103	NaN	ABCC1,ABCC2,AKT3,PTGS2,RAP1B,TP53
	HOTAIR Regulatory Pathway	0.693	0.0875	2.496	AKT3,AR,CD44,COL1A1,COL1A2,H3-3A/H3-3B,HNF1A,MMP1,MMP12,MMP14,MMP28,TGFB1,TWIST1,VIM
	Adipogenesis pathway	0.69	0.0896	NaN	CEBPA,CTBP2,FZD1,FZD2,FZD7,HDAC6,HDAC7,HIF1A,PLIN1,SMO,TGFB1,TP53
	IL-8 Signaling	0.686	0.085	2.673	AKT3,CDC42,GNA13,GNAI3,GNB1,GNB4,GNG2,GPLD1,HBEGF,IKBKE,IQGAP1,ITGAV,LIMK1,PTGS2,RAP1B,RHOD,VASP
	IL-17A Signaling in Fibroblasts	0.67	0.114	NaN	IKBKE,IL17RC,MMP1,NFKBIE
	Basal Cell Carcinoma Signaling	0.66	0.0972	0.447	FZD1,FZD2,FZD7,HNF1A,SHH,SMO,TP53
	Urate Biosynthesis/Inosine 5'-phosphate Degradation	0.656	0.154	NaN	IMPDH1,XDH
	Glucocorticoid Biosynthesis	0.656	0.154	NaN	EBP,GSTA1
	UDP-N-acetyl-D-galactosamine Biosynthesis II	0.656	0.154	NaN	GALE,HK1
	Vitamin-C Transport	0.652	0.125	NaN	AKR1C4,SLC23A1,SLC2A1
	HIPPO signaling	0.652	0.0941	0.447	CD44,LLGL1,MOB1A,MST1,PPP1R12A,PPP1R3C,PPP2R1B,YWHAZ
	CCR3 Signaling in Eosinophils	0.648	0.0887	NaN	CCL26,GNAI3,GNB1,GNB4,GNG2,ITPR1,ITPR3,LIMK1,PLA2G12B,PPP1R12A,RAP1B
	Phagosome Formation	0.633	0.088	NaN	CDC42,FCER1G,FCGR1A,FCGR2A,ITGA3,MARCKS,MBL2,MRC2,RHOD,SYK,VTN
	Hepatic Fibrosis Signaling Pathway	0.629	0.0788	0.6	AGTR1,AKT3,CDC42,COL1A1,COL1A2,COL3A1,CREB1,FZD1,FZD2,FZD7,GNAI3,HIF1A,HNF1A,IKBKE,ITGA3,LRP5,MMP1,MYL6,NFKBIE,RAP1B,RHOD,SHH,SMAD7,SMO,TF,TGFB1,TGFB2,TIMP1,TIRAP
	HIF1Œ± Signaling	0.616	0.0885	NaN	AKT3,HIF1A,MMP1,MMP12,MMP14,MMP28,RAP1B,SLC2A1,SLC2A2,TP53
	Arsenate Detoxification I (Glutaredoxin)	0.609	0.25	NaN	AS3MT
	Retinoate Biosynthesis II	0.609	0.25	NaN	RBP5
	Phenylethylamine Degradation I	0.609	0.25	NaN	ALDH3A2
	Molybdenum Cofactor Biosynthesis	0.609	0.25	NaN	GPHN
	Granulocyte Adhesion and Diapedesis	0.607	0.0833	NaN	CCL15,CCL16,CCL26,CLDN14,FPR1,FPR3,GNAI3,ITGA3,MMP1,MMP12,MMP14,MMP28,MSN,SDC1,SDC2
	Wnt/Ca+ pathway	0.607	0.0968	1.633	CREB1,FZD1,FZD2,FZD7,ROR1,SMO
	FcŒ≥RIIB Signaling in B Lymphocytes	0.602	0.0933	NaN	CACNA1G,CACNA2D4,CACNB1,CACNB3,DOK1,RAP1B,SYK
	TNFR1 Signaling	0.595	0.1	1.342	APAF1,CDC42,CRADD,IKBKE,NFKBIE
	Phospholipases	0.588	0.0952	-1.633	GPLD1,LIPC,LIPG,PLA2G12B,PLA2R1,PNPLA3
	Gluconeogenesis I	0.585	0.115	NaN	ALDOB,ENO2,MDH1B
	SAPK/JNK Signaling	0.585	0.0882	1.667	CDC42,DUSP4,FCER1G,GNA13,GNB1,GNG2,MAP4K5,RAP1B,TP53
	Apelin Liver Signaling Pathway	0.585	0.115	NaN	COL1A1,COL1A2,COL3A1
	Chronic Myeloid Leukemia Signaling	0.57	0.0874	NaN	AKT3,CTBP2,HDAC6,HDAC7,IKBKE,RAP1B,TGFB1,TGFB2,TP53
	Mouse Embryonic Stem Cell Pluripotency	0.57	0.0874	1	AKT3,FZD1,FZD2,FZD7,HNF1A,ID3,RAP1B,SMO,TP53
	Sumoylation Pathway	0.57	0.0874	1.134	AR,ARHGDIB,CDC42,CEBPA,CTBP2,RANBP2,RFC1,RHOD,TP53
	GŒ±12/13 Signaling	0.564	0.0846	1.265	AKT3,CDC42,CDH11,CDH17,F2,GNA13,IKBKE,LPAR2,MYL6,NFKBIE,RAP1B
	Choline Biosynthesis III	0.564	0.133	NaN	CHPT1,GPLD1
	Gap Junction Signaling	0.558	0.0808	NaN	ACTB,ACTG1,ADCY10,ADCY3,AKT3,CTH,DBN1,GJB1,GNAI3,GUCY1A1,ITPR1,ITPR3,RAP1B,TUBA1A,TUBB3,TUBB6
	Aldosterone Signaling in Epithelial Cells	0.55	0.0823	2	CRYAA/CRYAA2,DNAJB3,DNAJC18,DNAJC22,DNAJC25,DNAJC30,HSPA6,ITPR1,ITPR3,NEDD4,SACS,SLC9A1,SMO
	Netrin Signaling	0.55	0.0923	1.633	CACNA1G,CACNA2D4,CACNB1,CACNB3,NTN1,UNC5B
	eNOS Signaling	0.538	0.0818	0	ADCY10,ADCY3,AKT3,AQP11,AQP9,CHRM5,GUCY1A1,HSPA6,ITPR1,ITPR3,KNG1,LPAR2,PRKAB2
	Agrin Interactions at Neuromuscular Junction	0.533	0.0886	2.236	ACTB,ACTG1,CDC42,ITGA3,LAMB1,PKLR,RAP1B
	Protein Citrullination	0.526	0.2	NaN	PADI2
	2-ketoglutarate Dehydrogenase Complex	0.526	0.2	NaN	DHTKD1
	Tetrahydrofolate Salvage from 5,10-methenyltetrahydrofolate	0.526	0.2	NaN	MTHFD1
	Serine Biosynthesis	0.526	0.2	NaN	PSAT1
	Eumelanin Biosynthesis	0.526	0.2	NaN	DDT
	Lysine Degradation II	0.526	0.2	NaN	ALDH7A1
	Myo-inositol Biosynthesis	0.526	0.2	NaN	IMPA1
	dTMP De Novo Biosynthesis	0.526	0.2	NaN	SHMT1
	Endothelin-1 Signaling	0.52	0.0798	0.775	ADCY10,ADCY3,GNA13,GNA15,GNAI3,GNAT1,GPLD1,GUCY1A1,ITPR1,ITPR3,PLA2G12B,PLA2R1,PNPLA3,PTGS2,RAP1B
	Cell Cycle: G1/S Checkpoint Regulation	0.514	0.0896	0	HDAC6,HDAC7,MAX,TGFB1,TGFB2,TP53
	Transcriptional Regulatory Network in Embryonic Stem Cells	0.513	0.0926	NaN	GATA4,H3-3A/H3-3B,HNF4A,L1CAM,SKIL
	G-Protein Coupled Receptor Signaling	0.51	0.0772	NaN	ADCY10,ADCY3,ADRA1A,AGTR1,AKT3,CHRM5,CREB1,DUSP4,FPR1,GNA15,GNAI3,GPER1,IKBKE,NFKBIE,PDE3B,PDE4A,PDE4B,PTGER4,RAP1B,RAPGEF4,RGS10
	Neuroinflammation Signaling Pathway	0.509	0.0767	2.828	AKT3,BACE2,BIRC7,CD86,CREB1,FZD1,GJB1,GLS,IFNGR2,IKBKE,IL6R,PLA2G12B,PTGS2,S100B,SLC1A2,SLC6A1,SLC6A12,SLC6A13,SYK,TGFB1,TGFB2,TIRAP,TREM2
	Paxillin Signaling	0.5	0.0833	1.89	ACTB,ACTG1,CDC42,ITGA3,ITGAV,ITGB8,PTPN12,RAP1B,VCL
	MIF Regulation of Innate Immunity	0.493	0.0952	0	NFKBIE,PLA2G12B,PTGS2,TP53
	Dermatan Sulfate Degradation (Metazoa)	0.488	0.118	NaN	HYAL1,IDS
	Antioxidant Action of Vitamin C	0.487	0.0826	0	GPLD1,IKBKE,NFKBIE,PLA2G12B,PLA2R1,PNPLA3,SLC23A1,SLC2A1,SLC2A2
	Tec Kinase Signaling	0.484	0.0793	1.342	ACTB,ACTG1,CDC42,FCER1G,GNA13,GNA15,GNAI3,GNAT1,GNB1,GNB4,GNG2,ITGA3,RHOD
	Calcium Signaling	0.479	0.0777	2.333	ATP2B2,ATP2C1,CACNA1G,CACNA2D4,CACNB1,CACNB3,CREB1,HDAC6,HDAC7,ITPR1,ITPR3,MYH14,MYL6,RAP1B,TPM3,TPM4
	Oncostatin M Signaling	0.472	0.093	2	MMP1,OSM,PLAU,RAP1B
	BAG2 Signaling Pathway	0.472	0.093	1	ANXA2,HSPA6,TP53,UBE2D1
	Agranulocyte Adhesion and Diapedesis	0.471	0.0777	NaN	ACTB,ACTG1,CCL15,CCL16,CCL26,CLDN14,GNAI3,ITGA3,MMP1,MMP12,MMP14,MMP28,MSN,MYH14,MYL6
	Amyotrophic Lateral Sclerosis Signaling	0.466	0.0825	2.646	AKT3,APAF1,CAPN2,CAT,CCS,SLC1A2,SOD1,TP53
	Proline Biosynthesis II (from Arginine)	0.461	0.167	NaN	OTC
	Ceramide Biosynthesis	0.461	0.167	NaN	SPTLC2
	Serotonin and Melatonin Biosynthesis	0.461	0.167	NaN	DDC
	Arginine Degradation VI (Arginase 2 Pathway)	0.461	0.167	NaN	ARG1
	Glycine Cleavage Complex	0.461	0.167	NaN	AMT
	NAD Biosynthesis III	0.461	0.167	NaN	NMNAT2
	Lactose Degradation III	0.461	0.167	NaN	GBA3
	Molecular Mechanisms of Cancer	0.46	0.0742	NaN	ADCY10,ADCY3,AKT3,APAF1,CBL,CDC42,CDK17,FZD1,FZD2,FZD7,GNA13,GNA15,GNAI3,GNAT1,HIF1A,ITGA3,LRP5,MAX,NFKBIE,PMAIP1,RAP1B,RBPJ,RHOD,SHH,SMAD7,SMO,TGFB1,TGFB2,TP53
	GŒ±i Signaling	0.458	0.08	1	ADCY10,ADCY3,AGTR1,FPR1,GNAI3,GNB1,GNB4,GNG2,RAP1B,RGS10
	Purine Nucleotides Degradation II (Aerobic)	0.456	0.111	NaN	IMPDH1,XDH
	Cdc42 Signaling	0.453	0.0778	2.309	ACTR2,ACTR3,ARPC2,ARPC3,CDC42,FCER1G,IQGAP1,IQGAP2,ITGA3,LIMK1,LLGL1,MYL6,PPP1R12A
	G Protein Signaling Mediated by Tubby	0.45	0.0968	NaN	GNB1,GNB4,GNG2
	Apelin Cardiomyocyte Signaling Pathway	0.44	0.0808	1.134	AKT3,CAT,GNAI3,HIF1A,ITPR1,MYL6,SLC9A1,TGFB1
	iNOS Signaling	0.433	0.0889	NaN	IFNGR2,IKBKE,LBP,NFKBIE
	4-1BB Signaling in T Lymphocytes	0.427	0.0938	NaN	IKBKE,NFKBIE,TNFSF9
	GADD45 Signaling	0.426	0.105	NaN	GADD45G,TP53
	DNA damage-induced 14-3-3œÉ Signaling	0.426	0.105	NaN	AKT3,TP53
	T Helper Cell Differentiation	0.42	0.0822	NaN	CD86,FCER1G,IFNGR2,IL6R,RORC,TGFB1
	Non-Small Cell Lung Cancer Signaling	0.42	0.0822	1.342	AKT3,ITPR1,ITPR3,RAP1B,RXRA,TP53
	GPCR-Mediated Integration of Enteroendocrine Signaling Exemplified by an L Cell	0.42	0.0822	0	ADCY10,ADCY3,GNA15,GNAI3,ITPR1,ITPR3
	Necroptosis Signaling Pathway	0.415	0.0764	1.732	AXL,CAPN2,GLUD1,PELI1,PLA2G12B,SLC25A10,SLC25A13,SLC25A6,TOMM40L,TP53,TSPO,UBC
	cAMP-mediated signaling	0.411	0.0746	-0.5	ADCY10,ADCY3,AGTR1,AKAP1,CHRM5,CREB1,DUSP4,FPR1,GNAI3,GPER1,PDE3B,PDE4A,PDE4B,PKIA,PTGER4,RAPGEF4,RGS10
	Trehalose Degradation II (Trehalase)	0.409	0.143	NaN	HK1
	Phosphatidylcholine Biosynthesis I	0.409	0.143	NaN	CHPT1
	Acetyl-CoA Biosynthesis I (Pyruvate Dehydrogenase Complex)	0.409	0.143	NaN	DBT
	NAD Salvage Pathway III	0.409	0.143	NaN	NMNAT2
	SPINK1 Pancreatic Cancer Pathway	0.409	0.0833	0.447	CPB2,CPN1,KLKB1,MMP12,TGFB1
	Circadian Rhythm Signaling	0.406	0.0909	NaN	BHLHE41,CREB1,CRY2
	Ephrin A Signaling	0.398	0.0851	NaN	CDC42,EPHA1,LIMK1,NGEF
	Cytotoxic T Lymphocyte-mediated Apoptosis of Target Cells	0.385	0.0882	NaN	APAF1,FCER1G,GZMB
	MIF-mediated Glucocorticoid Regulation	0.385	0.0882	NaN	NFKBIE,PLA2G12B,PTGS2
	PPAR Signaling	0.381	0.0769	-2.121	IKBKE,NFKBIE,NR0B2,PPARA,PPARGC1A,PTGS2,RAP1B,RXRA
	Toll-like Receptor Signaling	0.38	0.0789	NaN	ECSIT,LBP,PPARA,TIRAP,TOLLIP,UBC
	Prostate Cancer Signaling	0.369	0.0769	NaN	AKT3,AR,CREB1,GSTP1,NFKBIE,RAP1B,TP53
	Antiproliferative Role of Somatostatin Receptor 2	0.367	0.0779	NaN	CTH,GNB1,GNB4,GNG2,GUCY1A1,RAP1B
	TWEAK Signaling	0.366	0.0857	NaN	APAF1,IKBKE,NFKBIE
	Airway Pathology in Chronic Obstructive Pulmonary Disease	0.365	0.125	NaN	MMP1
	Autoimmune Thyroid Disease Signaling	0.365	0.0816	NaN	CD86,FCER1G,GZMB,TSHR
	Sphingomyelin Metabolism	0.365	0.125	NaN	ENPP7
	Human Embryonic Stem Cell Pluripotency	0.356	0.0741	NaN	AKT3,FZD1,FZD2,FZD7,HNF1A,SMAD7,SMO,SPHK1,TGFB1,TGFB2
	Role of Wnt/GSK-3Œ≤ Signaling in the Pathogenesis of Influenza	0.355	0.0769	1	FZD1,FZD2,FZD7,HNF1A,NCOA2,SMO
	Virus Entry via Endocytic Pathways	0.35	0.0748	NaN	ACTB,ACTG1,AP1S2,CDC42,FLNA,ITGA3,ITGB8,RAP1B
	Telomerase Signaling	0.35	0.0748	1.633	AKT3,ELF4,ELK3,HDAC6,HDAC7,PPP2R1B,RAP1B,TP53
	Polyamine Regulation in Colon Cancer	0.349	0.0909	NaN	MAX,MXD1
	Pyrimidine Deoxyribonucleotides De Novo Biosynthesis I	0.349	0.0909	NaN	AK4,AK8
	Methionine Degradation I (to Homocysteine)	0.349	0.0909	NaN	MAT1A,MGMT
	Sperm Motility	0.343	0.0717	1	ADCY10,AXL,CACNA1G,DYRK3,EPHA1,EPHB3,GUCY1A1,ITPR1,ITPR3,PDE4A,PDE4B,PLA2G12B,PLA2R1,PNPLA3,ROR1,SYK
	BEX2 Signaling Pathway	0.343	0.0759	1.633	AKT3,HIF1A,HNF1A,LGALS1,PPP2R1B,SWAP70
	CDK5 Signaling	0.339	0.0741	0.378	ADCY10,ADCY3,ITGA3,LAMB1,PPP1R12A,PPP1R3C,PPP2R1B,RAP1B
	Role of MAPK Signaling in the Pathogenesis of Influenza	0.331	0.075	NaN	AKT3,PLA2G12B,PLA2R1,PNPLA3,PTGS2,RAP1B
	Pancreatic Adenocarcinoma Signaling	0.33	0.0734	0.816	AKT3,CDC42,GPLD1,HBEGF,PTGS2,TGFB1,TGFB2,TP53
	PI3K Signaling in B Lymphocytes	0.329	0.0725	2.333	AKT3,CBL,CREB1,IKBKE,ITPR1,ITPR3,NFKBIE,PLEKHA2,RAP1B,SYK
	Eicosanoid Signaling	0.326	0.0758	NaN	PLA2G12B,PLA2R1,PNPLA3,PTGER4,PTGS2
	FAK Signaling	0.325	0.0737	NaN	ACTB,ACTG1,AKT3,CAPN2,ITGA3,RAP1B,VCL
	Ovarian Cancer Signaling	0.321	0.0719	NaN	AKT3,CD44,FZD1,FZD2,FZD7,HNF1A,PTGS2,RAP1B,SMO,TP53
	Cyclins and Cell Cycle Regulation	0.32	0.0741	-1	HDAC6,HDAC7,PPP2R1B,TGFB1,TGFB2,TP53
	Dendritic Cell Maturation	0.318	0.071	3.464	AKT3,CD86,COL1A1,COL1A2,COL3A1,CREB1,FCER1G,FCGR1A,FCGR2A,FSCN1,IKBKE,NFKBIE,TREM2
	Docosahexaenoic Acid (DHA) Signaling	0.314	0.0789	NaN	AKT3,APAF1,BCL2A1
	iCOS-iCOSL Signaling in T Helper Cells	0.311	0.0721	NaN	AKT3,CD86,FCER1G,IKBKE,ITPR1,ITPR3,NFKBIE,PLEKHA2
	HGF Signaling	0.311	0.0721	2.236	AKT3,CDC42,ELF4,ELK3,ITGA3,MAP3K6,PTGS2,RAP1B
	LPS-stimulated MAPK Signaling	0.309	0.0732	2.236	CDC42,CREB1,IKBKE,LBP,NFKBIE,RAP1B
	NF-Œ∫B Activation by Viruses	0.309	0.0732	2.449	AKT3,IKBKE,ITGA3,ITGAV,NFKBIE,RAP1B
	CD27 Signaling in Lymphocytes	0.307	0.0755	NaN	APAF1,IKBKE,MAP3K6,NFKBIE
	IL-22 Signaling	0.306	0.0833	NaN	AKT3,IL22RA1
	Bladder Cancer Signaling	0.305	0.0722	NaN	FGF11,MMP1,MMP12,MMP14,MMP28,RAP1B,TP53
	Systemic Lupus Erythematosus Signaling	0.303	0.0699	NaN	AKT3,C6,C8A,C8B,C8G,CBL,CD86,FCER1G,FCGR1A,FCGR2A,IL6R,KNG1,RAP1B,RNU1-2,RNU1-27P,RNU1-4
	P2Y Purigenic Receptor Signaling Pathway	0.298	0.0709	1.414	ADCY10,ADCY3,AKT3,CREB1,GNAI3,GNB1,GNB4,GNG2,RAP1B
	p53 Signaling	0.296	0.0714	0	AKT3,APAF1,COQ8A,GADD45G,HIF1A,PMAIP1,TP53
	Embryonic Stem Cell Differentiation into Cardiac Lineages	0.295	0.1	NaN	GATA4
	Prostanoid Biosynthesis	0.295	0.1	NaN	PTGS2
	Role of JAK family kinases in IL-6-type Cytokine Signaling	0.287	0.08	NaN	IL6R,OSM
	Opioid Signaling Pathway	0.283	0.0688	2.668	ADCY10,ADCY3,AKT3,CACNA1G,CACNA2D4,CACNB1,CACNB3,CDC42,CREB1,GNAI3,GNB1,GNG2,ITPR1,ITPR3,RAP1B,RGS10,SIGMAR1
	Role of IL-17A in Arthritis	0.282	0.0727	NaN	IL17RC,MMP1,NFKBIE,PTGS2
	Endocannabinoid Developing Neuron Pathway	0.276	0.0696	2.121	ADCY10,ADCY3,AKT3,CREB1,GNAI3,GNB1,GNG2,RAP1B
	Apelin Endothelial Signaling Pathway	0.276	0.0696	1.414	ADCY10,ADCY3,AKT3,GNA13,GNAI3,HIF1A,PRKAB2,RAP1B
	Mechanisms of Viral Exit from Host Cells	0.27	0.0732	NaN	ACTB,ACTG1,NEDD4
	Œ≥-glutamyl Cycle	0.268	0.0909	NaN	OPLAH
	Role of PKR in Interferon Induction and Antiviral Response	0.26	0.0684	0.707	APAF1,FCGR1A,HSPA6,IFNGR2,IKBKE,NFKBIE,TIRAP,TP53
	Sphingosine-1-phosphate Signaling	0.26	0.0684	1.134	ADCY10,ADCY3,AKT3,CDC42,GNA13,GNAI3,RHOD,SPHK1
	Role of IL-17F in Allergic Inflammatory Airway Diseases	0.257	0.0714	NaN	CREB1,IL11,IL17RC
	tRNA Splicing	0.245	0.0698	NaN	PDE3B,PDE4A,PDE4B
	Glycogen Degradation II	0.243	0.0833	NaN	PGM1
	Guanosine Nucleotides Degradation III	0.243	0.0833	NaN	XDH
	Sonic Hedgehog Signaling	0.223	0.069	NaN	SHH,SMO
	Role of IL-17A in Psoriasis	0.221	0.0769	NaN	IL17RC
	Leukotriene Biosynthesis	0.221	0.0769	NaN	MGST2
	NAD Phosphorylation and Dephosphorylation	0.221	0.0769	NaN	NADK2
	Glycogen Degradation III	0.202	0.0714	NaN	PGM1
	Glucocorticoid Receptor Signaling	0	0.0625	NaN	ACTB,AKT3,AR,CEBPA,CREB1,FCGR1A,HSPA6,IKBKE,KRT19,MMP1,NCOA2,NFKBIE,PCK2,PLAU,PRKAB2,PTGS2,RAP1B,TAF6L,TAT,TGFB1,TGFB2
	Natural Killer Cell Signaling	0	0.0609	1.732	AKT3,CDC42,COL1A1,COL1A2,COL3A1,FCER1G,FCGR2A,HSPA6,LIMK1,MAP3K6,RAP1B,SYK
	IL-10 Signaling	0	0.058	NaN	FCGR2A,IKBKE,LBP,NFKBIE
	Neuregulin Signaling	0	0.0521	2	ADAM17,AKT3,HBEGF,ITGA3,RAP1B
	Synaptic Long Term Potentiation	0	0.0543	1.89	CREB1,GNA15,ITPR1,ITPR3,PPP1R12A,PPP1R3C,RAP1B
	Fc Epsilon RI Signaling	0	0.0427	1.342	AKT3,FCER1G,PLA2G12B,RAP1B,SYK
	Huntington's Disease Signaling	0	0.0675	1.265	AKT3,APAF1,CAPN2,CREB1,GLS,GNA15,GNB1,GNB4,GNG2,HDAC6,HDAC7,HSPA6,IFT57,ITPR1,TP53,UBC
	Mitochondrial Dysfunction	0	0.0409	NaN	AIFM1,BACE2,CAT,CYB5A,DHODH,GPD2,XDH
	Ceramide Signaling	0	0.0568	0	AKT3,ENPP7,PPP2R1B,RAP1B,SPHK1
	Role of BRCA1 in DNA Damage Response	0	0.0375	NaN	ACTB,RFC1,TP53
	Erythropoietin Signaling	0	0.0526	NaN	AKT3,CBL,NFKBIE,RAP1B
	14-3-3-mediated Signaling	0	0.063	2	AKT3,CBL,RAP1B,TUBA1A,TUBB3,TUBB6,VIM,YWHAZ
	Activation of IRF by Cytosolic Pattern Recognition Receptors	0	0.0317	NaN	IKBKE,NFKBIE
	Role of RIG1-like Receptors in Antiviral Innate Immunity	0	0.0455	NaN	IKBKE,NFKBIE
	Role of Pattern Recognition Receptors in Recognition of Bacteria and Viruses	0	0.0584	NaN	CREB1,IL11,MBL2,NOD1,OSM,SYK,TGFB1,TGFB2,TNFSF9
	TREM1 Signaling	0	0.04	NaN	AKT3,CD86,NOD1
	CD40 Signaling	0	0.0462	NaN	IKBKE,NFKBIE,PTGS2
	Calcium-induced T Lymphocyte Apoptosis	0	0.0606	NaN	CAPN2,FCER1G,ITPR1,ITPR3
	IL-3 Signaling	0	0.0253	NaN	AKT3,RAP1B
	Lymphotoxin Œ≤ Receptor Signaling	0	0.0566	NaN	AKT3,APAF1,IKBKE
	IL-17 Signaling	0	0.0625	NaN	AKT3,IL17RC,PTGS2,RAP1B,TIMP1
	Thrombopoietin Signaling	0	0.0317	NaN	RAP1B,THPO
	CTLA4 Signaling in Cytotoxic T Lymphocytes	0	0.0674	NaN	AKT3,AP1S2,CD86,FCER1G,PPP2R1B,SYK
	B Cell Activating Factor Signaling	0	0.0488	NaN	IKBKE,NFKBIE
	IL-15 Production	0	0.0496	1.633	AXL,DYRK3,EPHA1,EPHB3,ROR1,SYK
	IL-15 Signaling	0	0.0533	2	AKT3,GZMB,RAP1B,SYK
	Role of Cytokines in Mediating Communication between Immune Cells	0	0.037	NaN	IL27,TGFB1
	Melatonin Signaling	0	0.0278	NaN	GNAI3,RORC
	Angiopoietin Signaling	0	0.0533	0	AKT3,IKBKE,NFKBIE,RAP1B
	Neuropathic Pain Signaling In Dorsal Horn Neurons	0	0.0297	NaN	CREB1,ITPR1,ITPR3
	Factors Promoting Cardiogenesis in Vertebrates	0	0.0667	1	CREB1,FZD1,FZD2,FZD7,GATA4,HNF1A,LRP5,SMO,TGFB1,TGFB2
	CNTF Signaling	0	0.0175	NaN	RAP1B
	Cardiomyocyte Differentiation via BMP Receptors	0	0.05	NaN	GATA4
	Renin-Angiotensin Signaling	0	0.0678	0.816	ACE,ADCY10,ADCY3,AGTR1,ITPR1,ITPR3,RAP1B,REN
	Semaphorin Signaling in Neurons	0	0.0667	NaN	CDC42,LIMK1,PLXNA1,RHOD
	Lipid Antigen Presentation by CD1	0	0.0385	NaN	FCER1G
	Cell Cycle Regulation by BTG Family Proteins	0	0.027	NaN	PPP2R1B
	Mitotic Roles of Polo-Like Kinase	0	0.0303	NaN	PPP2R1B,TGFB1
	HMGB1 Signaling	0	0.0667	2.53	AKT3,CDC42,IFNGR2,IL11,OSM,PLAT,RAP1B,RHOD,TGFB1,TGFB2,TNFSF9
	Role of CHK Proteins in Cell Cycle Checkpoint Control	0	0.0526	NaN	PPP2R1B,RFC1,TP53
	FLT3 Signaling in Hematopoietic Progenitor Cells	0	0.05	2	AKT3,CBL,CREB1,RAP1B
	Cholecystokinin/Gastrin-mediated Signaling	0	0.0588	1.633	CDC42,GNA13,ITPR1,ITPR3,PTGS2,RAP1B,RHOD
	RAN Signaling	0	0.0588	NaN	RANBP2
	Melanocyte Development and Pigmentation Signaling	0	0.0426	1	ADCY10,ADCY3,CREB1,RAP1B
	DNA Methylation and Transcriptional Repression Signaling	0	0.0286	NaN	H3-3A/H3-3B
	ATM Signaling	0	0.0515	1	CREB1,GADD45G,PPP2R1B,TP53,TP53BP1
	Role of Oct4 in Mammalian Embryonic Stem Cell Pluripotency	0	0.0652	NaN	FOXA2,NR2F6,TP53
	Role of NANOG in Mammalian Embryonic Stem Cell Pluripotency	0	0.0672	NaN	AKT3,FZD1,FZD2,FZD7,GATA4,RAP1B,SMO,TP53
	Growth Hormone Signaling	0	0.0282	NaN	CEBPA,GHR
	Prolactin Signaling	0	0.0247	NaN	PRLR,RAP1B
	Melanoma Signaling	0	0.06	NaN	AKT3,RAP1B,TP53
	Type I Diabetes Mellitus Signaling	0	0.0631	2.449	APAF1,CD86,FCER1G,GZMB,IFNGR2,IKBKE,NFKBIE
	Endometrial Cancer Signaling	0	0.05	NaN	AKT3,RAP1B,TP53
	Allograft Rejection Signaling	0	0.0349	NaN	CD86,FCER1G,GZMB
	Glioma Signaling	0	0.0364	NaN	AKT3,IDH1,RAP1B,TP53
	Acute Myeloid Leukemia Signaling	0	0.0562	1	AKT3,CEBPA,HNF1A,IDH1,RAP1B
	Thyroid Cancer Signaling	0	0.0506	1	AKT3,HNF1A,RAP1B,TP53
	Graft-versus-Host Disease Signaling	0	0.0625	NaN	CD86,FCER1G,GZMB
	p70S6K Signaling	0	0.062	1.134	AGTR1,AKT3,F2,GNAI3,PPP2R1B,RAP1B,SYK,YWHAZ
	ERK5 Signaling	0	0.0556	2	CREB1,GNA13,RAP1B,YWHAZ
	mTOR Signaling	0	0.0476	1.134	AKT3,CDC42,EIF4A1,GPLD1,HIF1A,PPP2R1B,PRKAB2,RAP1B,RHOD,RPS3A
	Communication between Innate and Adaptive Immune Cells	0	0.0312	NaN	CCL15,CD86,FCER1G
	Crosstalk between Dendritic Cells and Natural Killer Cells	0	0.0562	NaN	ACTB,ACTG1,CD86,FSCN1,TREM2
	EIF2 Signaling	0	0.0357	2	ACTB,AKT3,EIF4A1,HNRNPA1,PPP1R15A,RAP1B,RPL10,RPS3A
	April Mediated Signaling	0	0.0513	NaN	IKBKE,NFKBIE
	Retinoic acid Mediated Apoptosis Signaling	0	0.0667	NaN	APAF1,CRABP2,RARG,RXRA
	PAK Signaling	0	0.0619	2.449	CDC42,EPHB3,ITGA3,LIMK1,MYL6,RAP1B
	Hereditary Breast Cancer Signaling	0	0.0643	NaN	ACTB,AKT3,GADD45G,HDAC6,HDAC7,RAP1B,RFC1,TP53,UBC
	HER-2 Signaling in Breast Cancer	0	0.0595	NaN	AKT3,CDC42,ITGB8,RAP1B,TP53
	Altered T Cell and B Cell Signaling in Rheumatoid Arthritis	0	0.0444	NaN	CD86,CSF1,FCER1G,TGFB1
	Role of Macrophages, Fibroblasts and Endothelial Cells in Rheumatoid Arthritis	0	0.0673	NaN	AKT3,CEBPA,CREB1,CSF1,DKK2,FCGR1A,FZD1,FZD2,FZD7,HNF1A,IKBKE,IL17RC,IL6R,LRP5,MMP1,NFKBIE,OSM,RAP1B,SFRP2,SMO,TGFB1
	Regulation of eIF4 and p70S6K Signaling	0	0.0382	2	AKT3,EIF4A1,ITGA3,PPP2R1B,RAP1B,RPS3A
	Leptin Signaling in Obesity	0	0.0541	NaN	ADCY10,ADCY3,AKT3,PDE3B
	B Cell Development	0	0.0278	NaN	CD86
	Breast Cancer Regulation by Stathmin1	0	0.066	NaN	ADGRG7,ADGRV1,ADRA1A,AGTR1,CHRM5,CREB1,FPR1,FPR3,FZD1,FZD2,FZD7,GCGR,GNA13,GNB1,GNB4,GNG2,GPER1,GPR146,GPR173,GPR34,GPRC5C,HIF1A,LPAR2,PPP1R12A,PPP1R3C,PPP2R1B,PTGDR2,PTGER4,RAP1B,RLIM,SMO,SSTR1,TGFB1,TGFB2,TP53,TSHR,TUBA1A,TUBB3,TUBB6
	RANK Signaling in Osteoclasts	0	0.0568	2	AKT3,CBL,IKBKE,MAP3K6,NFKBIE
	Glioblastoma Multiforme Signaling	0	0.0667	1.508	AKT3,CDC42,FZD1,FZD2,FZD7,ITPR1,ITPR3,RAP1B,RHOD,SMO,TP53
	Regulation of IL-2 Expression in Activated and Anergic T Lymphocytes	0	0.0674	NaN	IKBKE,NFKBIE,RAP1B,TGFB1,TGFB2,TOB1
	Nur77 Signaling in T Lymphocytes	0	0.0678	NaN	APAF1,CD86,FCER1G,RXRA
	PKCŒ∏ Signaling in T Lymphocytes	0	0.0645	2.449	CACNA1G,CACNA2D4,CACNB1,CACNB3,CD86,FCER1G,IKBKE,MAP3K6,NFKBIE,RAP1B
	TNFR2 Signaling	0	0.0667	NaN	IKBKE,NFKBIE
	Role of PI3K/AKT Signaling in the Pathogenesis of Influenza	0	0.0469	NaN	AKT3,GNAI3,NFKBIE
	OX40 Signaling Pathway	0	0.0222	NaN	FCER1G,NFKBIE
	Cell Cycle Control of Chromosomal Replication	0	0.0179	NaN	CDK17
	Assembly of RNA Polymerase II Complex	0	0.02	NaN	TAF6L
	Mismatch Repair in Eukaryotes	0	0.0625	NaN	RFC1
	IL-17A Signaling in Airway Cells	0	0.0615	0	AKT3,IKBKE,IL17RC,NFKBIE
	IL-17A Signaling in Gastric Cells	0	0.04	NaN	IL17RC
	Role of JAK1, JAK2 and TYK2 in Interferon Signaling	0	0.0417	NaN	IFNGR2
	Role of JAK2 in Hormone-like Cytokine Signaling	0	0.0588	NaN	GHR,PRLR
	Role of JAK1 and JAK3 in Œ≥c Cytokine Signaling	0	0.029	NaN	RAP1B,SYK
	Dopamine-DARPP32 Feedback in cAMP Signaling	0	0.0613	0.632	ADCY10,ADCY3,CREB1,GNAI3,GUCY1A1,ITPR1,ITPR3,PPP1R12A,PPP1R3C,PPP2R1B
	NGF Signaling	0	0.0614	2.646	AKT3,CDC42,CREB1,IKBKE,MAP3K6,RAP1B,TP53
	Telomere Extension by Telomerase	0	0.0667	NaN	HNRNPA1
	Hematopoiesis from Pluripotent Stem Cells	0	0.0612	NaN	CSF1,FCER1G,IL11
	nNOS Signaling in Neurons	0	0.0426	NaN	CAPN2,NOS1AP
	VEGF Family Ligand-Receptor Interactions	0	0.0476	NaN	AKT3,NRP2,PLA2G12B,RAP1B
	ErbB Signaling	0	0.0319	NaN	CDC42,HBEGF,RAP1B
	ErbB2-ErbB3 Signaling	0	0.0154	NaN	RAP1B
	ErbB4 Signaling	0	0.0299	NaN	ADAM17,RAP1B
	Chondroitin Sulfate Degradation (Metazoa)	0	0.0625	NaN	HYAL1
	D-myo-inositol-5-phosphate Metabolism	0	0.0449	1.134	EPHX2,MTMR2,PDXP,PPP1R12A,PTPN12,PTPN13,PTPRO
	NAD Salvage Pathway II	0	0.0385	NaN	NMNAT2
	Pyridoxal 5'-phosphate Salvage Pathway	0	0.0615	0	G6PC,LIMK1,MAP3K6,PNPO
	D-myo-inositol (1,4,5)-Trisphosphate Biosynthesis	0	0.04	NaN	PI4K2B
	D-myo-inositol (1,4,5,6)-Tetrakisphosphate Biosynthesis	0	0.0496	1.134	EPHX2,MTMR2,PDXP,PPP1R12A,PTPN12,PTPN13,PTPRO
	Superpathway of Inositol Phosphate Compounds	0	0.0404	0.707	EPHX2,MTMR2,PDXP,PI4K2B,PPP1R12A,PTPN12,PTPN13,PTPRO
	Superpathway of D-myo-inositol (1,4,5)-trisphosphate Metabolism	0	0.0435	NaN	IMPA1
	D-myo-inositol (3,4,5,6)-tetrakisphosphate Biosynthesis	0	0.0496	1.134	EPHX2,MTMR2,PDXP,PPP1R12A,PTPN12,PTPN13,PTPRO
	3-phosphoinositide Degradation	0	0.0452	1.134	EPHX2,MTMR2,PDXP,PPP1R12A,PTPN12,PTPN13,PTPRO
	D-myo-inositol (1,4,5)-trisphosphate Degradation	0	0.0588	NaN	IMPA1
	3-phosphoinositide Biosynthesis	0	0.0485	0.707	EPHX2,MTMR2,PDXP,PI4K2B,PPP1R12A,PTPN12,PTPN13,PTPRO
	Salvage Pathways of Pyrimidine Ribonucleotides	0	0.0515	0.447	AK4,AK8,G6PC,LIMK1,MAP3K6
	Adenosine Nucleotides Degradation II	0	0.0667	NaN	XDH
	Regulation of Cellular Mechanics by Calpain Protease	0	0.0615	NaN	CAPN2,ITGA3,RAP1B,VCL
	Role of p14/p19ARF in Tumor Suppression	0	0.0345	NaN	TP53
	UVA-Induced MAPK Signaling	0	0.0204	NaN	RAP1B,TP53
	UVB-Induced MAPK Signaling	0	0.0385	NaN	H3-3A/H3-3B,TP53
	UVC-Induced MAPK Signaling	0	0.0392	NaN	RAP1B,TP53
	STAT3 Pathway	0	0.0593	0.447	GHR,IL17RC,IL17RD,IL22RA1,IL6R,RAP1B,TGFB1,TGFB2
	Oxidative Phosphorylation	0	0.00917	NaN	CYB5A
	EGF Signaling	0	0.0545	NaN	AKT3,ITPR1,ITPR3
	ERK/MAPK Signaling	0	0.0674	1.155	CREB1,DUSP4,ELF4,ELK3,H3-3A/H3-3B,ITGA3,PLA2G12B,PPP1R12A,PPP1R3C,PPP2R1B,RAP1B,RAPGEF4,YWHAZ
	PTEN Signaling	0	0.0556	-1.633	AKT3,CBL,CDC42,GHR,IKBKE,ITGA3,RAP1B
	Nitric Oxide Signaling in the Cardiovascular System	0	0.0606	0.816	AKT3,GUCY1A1,ITPR1,ITPR3,KNG1,PDE3B
	Interferon Signaling	0	0.0278	NaN	IFNGR2
	Protein Ubiquitination Pathway	0	0.0586	NaN	CBL,CRYAA/CRYAA2,DNAJB3,DNAJC18,DNAJC22,DNAJC25,DNAJC30,HSPA6,NEDD4,SACS,SMO,SMURF2,UBC,UBE2D1,USP30,USP40
	IL-2 Signaling	0	0.0492	NaN	AKT3,RAP1B,SYK
	Amyloid Processing	0	0.06	NaN	AKT3,BACE2,CAPN2
	FGF Signaling	0	0.0476	2	AKT3,CREB1,FGF11,ITPR1
	JAK/Stat Signaling	0	0.025	NaN	AKT3,RAP1B
	Cell Cycle: G2/M DNA Damage Checkpoint Regulation	0	0.0408	NaN	TP53,YWHAZ
	IL-4 Signaling	0	0.0235	NaN	AKT3,RAP1B
	B Cell Receptor Signaling	0	0.0541	3	AKT3,BCL2A1,CDC42,CREB1,FCGR2A,IKBKE,MAP3K6,NFKBIE,RAP1B,SYK
	Insulin Receptor Signaling	0	0.05	0.378	AKT3,CBL,GYS2,PDE3B,PPP1R12A,PPP1R3C,RAP1B
	Phototransduction Pathway	0	0.0566	NaN	GNAT1,GNB1,GUCY1A1
	Chemokine Signaling	0	0.05	1	GNAI3,LIMK1,PPP1R12A,RAP1B
	Neurotrophin/TRK Signaling	0	0.0395	NaN	CDC42,CREB1,RAP1B
	IGF-1 Signaling	0	0.0481	NaN	AKT3,IGFBP1,NEDD4,RAP1B,YWHAZ
	p38 MAPK Signaling	0	0.0593	1.633	CREB1,H3-3A/H3-3B,MAX,PLA2G12B,TGFB1,TGFB2,TP53
	NF-Œ∫B Signaling	0	0.0391	0.378	AKT3,FCER1G,GHR,NFKBIE,PELI1,RAP1B,TIRAP
	VEGF Signaling	0	0.0606	1.633	ACTB,ACTG1,AKT3,HIF1A,RAP1B,VCL
	Hypoxia Signaling in the Cardiovascular System	0	0.0676	1	CREB1,HIF1A,NFKBIE,TP53,UBE2D1
	T Cell Receptor Signaling	0	0.0286	NaN	CBL,IKBKE,RAP1B
	IL-6 Signaling	0	0.064	1.89	AKT3,COL1A1,IKBKE,IL6R,LBP,NFKBIE,RAP1B,TNFAIP6
	PDGF Signaling	0	0.0233	NaN	RAP1B,SPHK1
	BMP signaling pathway	0	0.0588	2.236	CREB1,FST,RAP1B,RUNX2,SMAD7
	Phagosome Maturation	0	0.0662	NaN	ATP6V0E2,CTSC,CTSK,DYNC1H1,DYNC2H1,RILP,TUBA1A,TUBB3,TUBB6,VPS37B
	Autophagy	0	0.0492	NaN	CTSC,CTSK,WDFY3
	Macropinocytosis Signaling	0	0.0526	NaN	CDC42,CSF1,ITGB8,RAP1B
	PD-1, PD-L1 cancer immunotherapy pathway	0	0.0377	NaN	AKT3,IFNGR2,TGFB1,TGFB2
	Th1 and Th2 Activation Pathway	0	0.0526	NaN	BHLHE41,CD86,IFNGR2,IL27,IL6R,JAG1,NOTCH2,PTGDR2,TGFB1
	Th1 Pathway	0	0.0413	0.447	CD86,IFNGR2,IL27,IL6R,NOTCH2
	Th2 Pathway	0	0.0441	0.816	BHLHE41,CD86,JAG1,NOTCH2,PTGDR2,TGFB1
	IL-7 Signaling Pathway	0	0.0256	NaN	AKT3,SLC2A1
	Adrenomedullin signaling pathway	0	0.0609	2.111	ADCY10,ADCY3,AKT3,CTH,GNA15,GUCY1A1,HIF1A,ITPR1,ITPR3,MAX,RAP1B,RXRA
	Th17 Activation Pathway	0	0.0549	-0.447	FCER1G,HIF1A,IL6R,PTGER4,RORC
	NER Pathway	0	0.0194	NaN	H3-3A/H3-3B,RFC1
	SPINK1 General Cancer Pathway	0	0.0435	NaN	AKT3,IL6R,RAP1B
	Apelin Pancreas Signaling Pathway	0	0.0455	NaN	PDE3B,PRKAB2
	T Cell Exhaustion Signaling Pathway	0	0.0514	0	AKT3,CD86,FCER1G,GZMB,IL6R,MGAT5,PPP2R1B,RAP1B,TGFB1
	IL-23 Signaling Pathway	0	0.0682	NaN	AKT3,HIF1A,RORC
	Systemic Lupus Erythematosus In T Cell Signaling Pathway	0	0.048	1	AKT3,CBL,CD44,CD86,CDC42,CREB1,FCER1G,GNA13,GNAI3,ITPR1,MSN,PPP2R1B,RAP1B,RHOD,RORC,SYK
	Systemic Lupus Erythematosus In B Cell Signaling Pathway	0	0.0436	2.309	AKT3,CBL,FCGR2A,IFNGR2,IL11,IL6R,OSM,RAP1B,SYK,TGFB1,TGFB2,TNFSF9
	Senescence Pathway	0	0.0655	1.414	AKT3,CAPN2,CAT,DHCR24,ELF4,ELK3,GADD45G,GATA4,IKBKE,ITPR3,PDK2,PPP2R1B,RAP1B,SAA4,SMAD7,TGFB1,TGFB2,TP53
	Inhibition of ARE-Mediated mRNA Degradation Pathway	0	0.041	1.342	AKT3,CNOT8,PPP2R1B,TNFSF9,YWHAZ
	GM-CSF Signaling	0	0.0429	NaN	AKT3,BCL2A1,RAP1B

## Sheet: MO4
	Supplementary Data 4. Pathways from differentially expressed genes in molecular subclass MO4. P-values determined from two-sided Fisher's exact tests without multiple-testing correction.
	Ingenuity Canonical Pathways	-log(p-value)	Ratio	z-score	Molecules
	Antigen Presentation Pathway	6.31	0.333	NaN	CALR,CIITA,HLA-DMA,HLA-DMB,HLA-DOA,HLA-DOB,HLA-DPA1,HLA-DQA1,HLA-DRA,HLA-DRB1,HLA-E,HLA-F,PSMB9
	Calcium-induced T Lymphocyte Apoptosis	6.24	0.258	-3	ATP2A2,CALM1 (includes others),CAMK4,CD4,HLA-DMA,HLA-DMB,HLA-DOA,HLA-DOB,HLA-DQA1,HLA-DRA,HLA-DRB1,NR4A1,ORAI1,PPP3CC,PRKCA,PRKCB,PRKCH
	Cell Cycle Control of Chromosomal Replication	5.81	0.268	3.873	CDC45,CDC6,CDK16,CDK4,CDT1,MCM2,MCM4,MCM7,MCM8,ORC1,ORC6,POLA2,POLD1,PRIM1,TOP2A
	Estrogen-mediated S-phase Entry	5.64	0.385	2.53	CCNE2,CDC25A,CDK4,E2F1,E2F2,E2F3,E2F6,E2F8,ESR1,SKP2
	PD-1, PD-L1 cancer immunotherapy pathway	5.51	0.198	1.414	CBLB,HLA-DMA,HLA-DMB,HLA-DOA,HLA-DOB,HLA-DPA1,HLA-DQA1,HLA-DRA,HLA-DRB1,HLA-E,HLA-F,JAK2,NGFR,PDCD1LG2,PIK3R2,PTPN11,RASGRP1,SKP2,TGFB3,TNFRSF1B,ZBTB12
	Graft-versus-Host Disease Signaling	5.17	0.271	NaN	FAS,GZMB,HLA-DMA,HLA-DMB,HLA-DOA,HLA-DOB,HLA-DQA1,HLA-DRA,HLA-DRB1,HLA-E,HLA-F,IL18,PRF1
	Autoimmune Thyroid Disease Signaling	5.06	0.265	NaN	FAS,GZMB,HLA-DMA,HLA-DMB,HLA-DOA,HLA-DOB,HLA-DQA1,HLA-DRA,HLA-DRB1,HLA-E,HLA-F,PRF1,TG
	Type I Diabetes Mellitus Signaling	4.12	0.171	-1.667	FADD,FAS,GZMB,HLA-DMA,HLA-DMB,HLA-DOA,HLA-DOB,HLA-DQA1,HLA-DRA,HLA-DRB1,HLA-E,HLA-F,JAK2,NFKBIA,NGFR,PRF1,SOCS2,TNFRSF1B,TRAF6
	Role of NFAT in Regulation of the Immune Response	3.63	0.138	-2.524	CALM1 (includes others),CAMK4,CD4,CSNK1G1,FYN,GATA4,GNA14,GNAZ,GNB1L,GNG2,GNG7,GSK3A,HLA-DMA,HLA-DMB,HLA-DOA,HLA-DOB,HLA-DQA1,HLA-DRA,HLA-DRB1,MEF2C,NFKBIA,ORAI1,PIK3R2,PLCB1,PPP3CC
	Cell Cycle: G1/S Checkpoint Regulation	3.55	0.194	-2.714	CCNE2,CDC25A,CDK4,E2F1,E2F2,E2F3,E2F6,E2F8,FOXO1,HDAC11,NRG1,SKP2,TGFB3
	Pyrimidine Deoxyribonucleotides De Novo Biosynthesis I	3.5	0.318	0.378	CMPK2,DTYMK,NME3,NME6,PCK1,RRM2,TYMS
	Crosstalk between Dendritic Cells and Natural Killer Cells	3.3	0.169	-3.606	ACTA2,CAMK2D,CCR7,CD226,CD69,FAS,HLA-DRA,HLA-DRB1,HLA-E,HLA-F,IL18,KLRC4-KLRK1/KLRK1,KLRD1,PRF1,TNFRSF1B
	Sperm Motility	3.3	0.126	-1.604	AXL,CALM1 (includes others),CAMK4,CLK1,CLK4,DDR2,EPHA3,EPHA4,ERBB3,FGFR1,FGFR3,FYN,JAK2,LCAT,LMTK2,MAP3K11,NTRK3,PDE2A,PLCB1,PLCL1,PRKAG2,PRKAR2A,PRKCA,PRKCB,PRKCH,PTK2B,TEK,TXK
	Sumoylation Pathway	3.08	0.155	-0.632	ARHGDIB,CBX4,CEBPA,CTBP2,ETS1,FAS,ISG20,NFKBIA,NR3C1,RFC1,RFC4,RND2,SAE1,SENP1,SP100,UBA2
	Nur77 Signaling in T Lymphocytes	2.94	0.186	NaN	CALM1 (includes others),CAMK4,HLA-DMA,HLA-DMB,HLA-DOA,HLA-DOB,HLA-DQA1,HLA-DRA,HLA-DRB1,NR4A1,PPP3CC
	Molecular Mechanisms of Cancer	2.88	0.105	NaN	ARHGEF6,BMP5,CAMK2D,CCNE2,CDC25A,CDK16,CDK4,DHH,E2F1,E2F2,E2F3,E2F6,E2F8,FADD,FAS,FOXO1,FYN,GAB1,GNA14,GNAZ,GSK3A,ITGA4,JAK2,LRP1,NFKBIA,PAK4,PIK3R2,PLCB1,PRKAG2,PRKAR2A,PRKCA,PRKCB,PRKCH,PRKDC,PTPN11,RAPGEF3,RASA1,RASGRP1,RND2,TCF4,TGFB3
	CD28 Signaling in T Helper Cells	2.78	0.142	-1.667	ARPC1A,CALM1 (includes others),CAMK4,CD4,FYN,GRAP2,HLA-DMA,HLA-DMB,HLA-DOA,HLA-DOB,HLA-DQA1,HLA-DRA,HLA-DRB1,NFKBIA,PIK3R2,PPP3CC,PTPN11
	B Cell Development	2.78	0.222	NaN	HLA-DMA,HLA-DMB,HLA-DOA,HLA-DOB,HLA-DQA1,HLA-DRA,HLA-DRB1,IGHM
	IL-15 Production	2.74	0.14	-2.183	AXL,CLK1,CLK4,DDR2,EPHA3,EPHA4,ERBB3,FGFR1,FGFR3,FYN,JAK2,LMTK2,MAP3K11,NTRK3,PTK2B,TEK,TXK
	Tec Kinase Signaling	2.73	0.128	-1	ACTA2,FADD,FAS,FYN,GNA14,GNAZ,GNB1L,GNG2,GNG7,GTF2I,ITGA4,JAK2,PAK4,PIK3R2,PRKCA,PRKCB,PRKCH,PTK2B,RND2,STAT2,TXK
	Caveolar-mediated Endocytosis Signaling	2.66	0.164	NaN	ACTA2,CAVIN1,FLNA,FLOT1,FYN,HLA-E,HLA-F,ITGA4,ITGA9,ITGB7,PRKCA,ZBTB12
	CCR5 Signaling in Macrophages	2.59	0.149	-2.121	CACNA2D1,CALM1 (includes others),CAMK4,CCL4,CCL5,CD4,FAS,GNB1L,GNG2,GNG7,PRKCA,PRKCB,PRKCH,PTK2B
	Mismatch Repair in Eukaryotes	2.59	0.312	NaN	EXO1,FEN1,POLD1,RFC1,RFC4
	Axonal Guidance Signaling	2.53	0.0971	NaN	ADAM33,ADAMTS12,ADAMTS15,ADAMTS2,ADAMTS8,ARHGEF6,ARPC1A,BDNF,BMP5,CRKL,EFNA3,EFNA4,EFNB3,EPHA3,EPHA4,FYN,GNA14,GNAZ,GNB1L,GNG2,GNG7,HHIP,ITGA4,LRRC4C,MMP25,NGFR,NRP2,NTRK3,PAK4,PIK3R2,PLCB1,PLCL1,PPP3CC,PRKAG2,PRKAR2A,PRKCA,PRKCB,PRKCH,PTPN11,RASA1,RASSF5,ROBO1,SLIT3,SRGAP3,TUBA3C/TUBA3D,TUBB2A,TUBG1
	Role of CHK Proteins in Cell Cycle Checkpoint Control	2.51	0.175	-2.449	CDC25A,CLSPN,E2F1,E2F2,E2F3,E2F6,E2F8,PLK1,RFC1,RFC4
	Systemic Lupus Erythematosus In B Cell Signaling Pathway	2.51	0.109	-4.017	CALM1 (includes others),CAMK4,FOXO1,FYN,GAB1,IFIH1,IFIT2,IFIT3,IFNK,IGHA1,IGHM,IL18,INPP5J,ISG20,JAK2,MTOR,PIK3R2,PPP3CC,PRKCA,PRKCB,PRKCH,PTPN11,RASGRP1,RASGRP2,STAT2,TGFB3,TMEM173,TNFSF13B,TRAF1,TRAF6
	Toll-like Receptor Signaling	2.51	0.158	-1.667	CD14,IL18,IL1RL1,IRAK2,IRAK3,NFKBIA,SIGIRR,TICAM2,TLR1,TLR6,TRAF1,TRAF6
	Communication between Innate and Adaptive Immune Cells	2.5	0.146	NaN	CCL4,CCL5,CCR7,CD4,HLA-DRA,HLA-DRB1,HLA-E,HLA-F,IGHA1,IGHM,IL18,TLR1,TLR6,TNFSF13B
	Allograft Rejection Signaling	2.5	0.151	NaN	FAS,GZMB,HLA-DMA,HLA-DMB,HLA-DOA,HLA-DOB,HLA-DPA1,HLA-DQA1,HLA-DRA,HLA-DRB1,HLA-E,HLA-F,PRF1
	Protein Kinase A Signaling	2.49	0.101	-2.744	AKAP1,AKAP13,ANAPC7,CALM1 (includes others),CAMK2D,CAMK4,CDC25A,DHH,DUSP1,DUSP9,FLNA,GNB1L,GNG2,GNG7,GSK3A,H1-0,NFKBIA,NGFR,PDE2A,PDE5A,PLCB1,PLCL1,PPP1R14B,PPP1R3C,PPP3CC,PRKAG2,PRKAR2A,PRKCA,PRKCB,PRKCH,PTK2B,PTPN11,PTPN22,PTPN3,PTPRB,PTPRF,PYGB,TCF4,TGFB3,TIMM50
	Dendritic Cell Maturation	2.48	0.12	-3.13	CCR7,DDR2,HLA-DMA,HLA-DMB,HLA-DOA,HLA-DOB,HLA-DQA1,HLA-DRA,HLA-DRB1,HLA-E,HLA-F,IL18,JAK2,NFKBIA,NGFR,PIK3R2,PLCB1,PLCL1,STAT2,TNFRSF1B,TRAF6,ZBTB12
	B Cell Receptor Signaling	2.42	0.119	-0.894	CALM1 (includes others),CAMK2D,CAMK4,CARD10,ETS1,FOXO1,GAB1,GSK3A,IGHA1,IGHM,INPP5J,MAP3K11,MAP3K9,MEF2C,MTOR,NFKBIA,PIK3R2,PPP3CC,PRKCB,PTK2B,PTPN11,RASSF5
	GP6 Signaling Pathway	2.42	0.134	-2.84	CALM1 (includes others),CAMK4,COL25A1,COL6A1,COL8A1,FYN,GP6,GRAP2,GSK3A,LAMA2,LAMC3,PIK3R2,PRKCA,PRKCB,PRKCH,RASGRP2
	Superpathway of Inositol Phosphate Compounds	2.38	0.116	1.043	CA3,CDC25A,CILP,DUSP1,INPP5J,IP6K1,ITPKA,ITPKB,MTMR7,PGAM5,PIK3R2,PIP4K2B,PLCB1,PPFIA4,PPIP5K2,PPM1K,PPP1R14B,PPP1R16B,PTPN11,PTPN22,PTPRF,RASA1,TPTE
	Glioma Signaling	2.36	0.136	-0.333	CALM1 (includes others),CAMK2D,CAMK4,CDK4,E2F1,E2F2,E2F3,E2F6,E2F8,IGF2R,MTOR,PIK3R2,PRKCA,PRKCB,PRKCH
	Altered T Cell and B Cell Signaling in Rheumatoid Arthritis	2.33	0.144	NaN	CCL21,FAS,HLA-DMA,HLA-DMB,HLA-DOA,HLA-DOB,HLA-DQA1,HLA-DRA,HLA-DRB1,IL18,TLR1,TLR6,TNFSF13B
	Role of BRCA1 in DNA Damage Response	2.32	0.15	-1.633	E2F1,E2F2,E2F3,E2F6,E2F8,PLK1,RFC1,RFC4,SMARCA2,SMARCB1,SMARCC1,SMARCD1
	iCOS-iCOSL Signaling in T Helper Cells	2.32	0.135	-3.207	CALM1 (includes others),CAMK2D,CAMK4,CD4,GRAP2,HLA-DMA,HLA-DMB,HLA-DOA,HLA-DOB,HLA-DQA1,HLA-DRA,HLA-DRB1,NFKBIA,PIK3R2,PPP3CC
	G-Protein Coupled Receptor Signaling	2.31	0.107	NaN	CAMK2D,CAMK4,DUSP1,DUSP9,FYN,GNA14,HTR7,NFKBIA,NPY1R,P2RY14,PDE2A,PDE5A,PIK3R2,PLCB1,PRKAG2,PRKAR2A,PRKCA,PRKCB,PTGER3,PTGIR,PTH1R,PTK2B,RAP1GAP,RAPGEF3,RASA1,RASGRP1,RGS4,TBXA2R,VIPR1
	Cytotoxic T Lymphocyte-mediated Apoptosis of Target Cells	2.29	0.206	-1	FADD,FAS,GZMB,HLA-E,HLA-F,PRF1,ZBTB12
	Cyclins and Cell Cycle Regulation	2.28	0.148	2.53	CCNE2,CCNH,CDC25A,CDK4,E2F1,E2F2,E2F3,E2F6,E2F8,HDAC11,SKP2,TGFB3
	Breast Cancer Regulation by Stathmin1	2.26	0.0914	NaN	ADGRB3,ADGRF5,ARHGEF6,CAMK2D,CAMK4,CCR7,CDK4,CMKLR1,CYSLTR1,E2F1,E2F2,E2F3,E2F6,E2F8,F2R,FOXM1,FPR3,GNB1L,GNG2,GNG7,GPR107,GPR157,GPR173,GPR183,GPR65,GPR68,HTR7,LPAR6,MTOR,NMUR1,NPFFR2,NPY1R,NPY5R,NTSR1,P2RY14,PIK3R2,PLCB1,PPP1R14B,PPP1R3C,PRKAG2,PRKAR2A,PRKCA,PRKCB,PRKCH,PTGER3,PTGIR,PTH1R,S1PR4,SUCNR1,TBXA2R,TUBA3C/TUBA3D,TUBB2A,TUBG1,VIPR1
	Androgen Signaling	2.21	0.125	-1.667	CACNA2D1,CALM1 (includes others),CALR,CAMK4,CCNH,ERCC2,GNA14,GNAZ,GNB1L,GNG2,GNG7,PRKAG2,PRKAR2A,PRKCA,PRKCB,PRKCH,TGFB1I1
	T Helper Cell Differentiation	2.19	0.151	NaN	HLA-DMA,HLA-DMB,HLA-DOA,HLA-DOB,HLA-DQA1,HLA-DRA,HLA-DRB1,IL18,NGFR,TBX21,TNFRSF1B
	RAR Activation	2.18	0.113	NaN	ALDH1A3,CCNH,DUSP1,ERCC2,JAK2,NR2F6,PIK3R2,PRKAG2,PRKAR2A,PRKCA,PRKCB,PRKCH,RARB,RARG,REL,SMARCA2,SMARCB1,SMARCC1,SMARCD1,TAF4,TGFB3,TRIM24
	iNOS Signaling	2.15	0.178	-1.633	CALM1 (includes others),CAMK4,CD14,IRAK2,IRAK3,JAK2,NFKBIA,TRAF6
	Hepatic Cholestasis	2.11	0.114	NaN	ATP8B1,CD14,CETP,ESR1,FGF19,IL18,IL1RL1,IRAK2,IRAK3,NFKBIA,NGFR,PRKAG2,PRKAR2A,PRKCA,PRKCB,PRKCH,SLC4A2,TGFB3,TNFRSF1B,TNFSF13B,TRAF6
	IL-4 Signaling	2.11	0.141	NaN	HLA-DMA,HLA-DMB,HLA-DOA,HLA-DOB,HLA-DQA1,HLA-DRA,HLA-DRB1,INPP5J,JAK2,MTOR,NR3C1,PIK3R2
	Cell Cycle Regulation by BTG Family Proteins	2.09	0.189	1.89	CCNE2,CDK4,E2F1,E2F2,E2F3,E2F6,E2F8
	Insulin Receptor Signaling	2.09	0.121	0.5	ACLY,CRKL,EIF4EBP1,FOXO1,FYN,GAB1,GSK3A,INPP5J,JAK2,MTOR,PIK3R2,PPP1R14B,PPP1R3C,PRKAG2,PRKAR2A,PTPN11,PTPRF
	Ephrin A Signaling	2.03	0.17	NaN	EFNA3,EFNA4,EPHA3,EPHA4,FYN,NGFR,PIK3R2,PTPN11
	Role of Macrophages, Fibroblasts and Endothelial Cells in Rheumatoid Arthritis	1.99	0.0994	NaN	CALM1 (includes others),CAMK2D,CAMK4,CCL2,CCL5,CEBPA,CEBPG,IL16,IL18,IL1RL1,IRAK2,IRAK3,JAK2,LRP1,NFKBIA,NGFR,PIK3R2,PLCB1,PLCL1,PPP3CC,PRKCA,PRKCB,PRKCH,SFRP1,TCF4,TLR1,TLR6,TNFRSF1B,TNFSF13B,TRAF1,TRAF6
	Th1 Pathway	1.98	0.124	-3.051	CD4,DLL1,HLA-DMA,HLA-DMB,HLA-DOA,HLA-DOB,HLA-DPA1,HLA-DQA1,HLA-DRA,HLA-DRB1,IL18,JAK2,KLRD1,PIK3R2,TBX21
	VDR/RXR Activation	1.97	0.141	-0.378	CCL5,CD14,CEBPA,FOXO1,HOXA10,IGFBP5,IL1RL1,PRKCA,PRKCB,PRKCH,THBD
	RhoA Signaling	1.92	0.122	0.577	ACTA2,ANLN,ARHGAP35,ARHGAP6,ARPC1A,CDC42EP1,CDC42EP3,LPAR6,NRP2,PIP4K2B,PTK2B,RHPN2,RTKN,SEPTIN14,WASF1
	OX40 Signaling Pathway	1.92	0.133	NaN	CD4,HLA-DMA,HLA-DMB,HLA-DOA,HLA-DOB,HLA-DPA1,HLA-DQA1,HLA-DRA,HLA-DRB1,HLA-E,HLA-F,NFKBIA
	Pyrimidine Ribonucleotides Interconversion	1.84	0.171	0.378	CANT1,CMPK2,NME3,NME6,PCK1,RAD54L,RECQL4
	Natural Killer Cell Signaling	1.82	0.107	-0.894	CD226,CD244,FYN,HLA-E,HLA-F,HSPA5,IL18,JAK2,KLRC2,KLRC4-KLRK1/KLRK1,KLRD1,MAP3K11,MAP3K9,MTOR,PAK4,PIK3R2,PTK2B,PTPN11,RASSF5,SH2D1A,TRAF6
	Apelin Endothelial Signaling Pathway	1.82	0.122	-0.832	CALM1 (includes others),CAMK4,CCL2,KLF2,MEF2C,MTOR,PIK3R2,PLCB1,PRKAA2,PRKAG2,PRKCA,PRKCB,PRKCH,TEK
	Melatonin Signaling	1.8	0.139	-0.632	CALM1 (includes others),CAMK2D,CAMK4,PLCB1,PLCL1,PRKAG2,PRKAR2A,PRKCA,PRKCB,PRKCH
	fMLP Signaling in Neutrophils	1.79	0.121	-0.577	ARPC1A,CALM1 (includes others),CAMK4,FPR3,GNB1L,GNG2,GNG7,NFKBIA,PIK3R2,PLCB1,PPP3CC,PRKCA,PRKCB,PRKCH
	Tumoricidal Function of Hepatic Natural Killer Cells	1.79	0.208	-1.342	FADD,FAS,GZMB,PRF1,SRGN
	T Cell Exhaustion Signaling Pathway	1.77	0.109	-0.707	FOXO1,GZMB,HLA-DMA,HLA-DMB,HLA-DOA,HLA-DOB,HLA-DPA1,HLA-DQA1,HLA-DRA,HLA-DRB1,HLA-E,HLA-F,JAK2,MTOR,PDCD1LG2,PIK3R2,PTPN11,STAT2,TBX21
	Synaptic Long Term Potentiation	1.74	0.116	-2.138	CALM1 (includes others),CAMK2D,CAMK4,GNA14,PLCB1,PLCL1,PPP1R14B,PPP1R3C,PPP3CC,PRKAG2,PRKAR2A,PRKCA,PRKCB,PRKCH,RAPGEF3
	Pyrimidine Ribonucleotides De Novo Biosynthesis	1.73	0.163	0.378	CANT1,CMPK2,NME3,NME6,PCK1,RAD54L,RECQL4
	Neuregulin Signaling	1.71	0.125	0.632	CDK5R1,CRKL,DCN,ERBB3,ITGA4,MTOR,NRG1,PIK3R2,PRKCA,PRKCB,PRKCH,PTPN11
	Œ±-Adrenergic Signaling	1.71	0.125	-1.134	CALM1 (includes others),CAMK4,GNB1L,GNG2,GNG7,PRKAG2,PRKAR2A,PRKCA,PRKCB,PRKCH,PYGB,SLC8A1
	Œ≥-linolenate Biosynthesis II (Animals)	1.69	0.235	2	ACSL3,ACSL4,FADS1,FADS2
	Cardiac Hypertrophy Signaling (Enhanced)	1.69	0.0883	-2.469	AGT,AKAP13,ATP2A2,CALM1 (includes others),CAMK2D,CAMK4,EIF4EBP1,FGF19,FGFR1,FGFR3,GATA4,GNA14,GNG2,GNG7,GSK3A,HAND2,HDAC11,IL18,IL1RL1,IL22RA1,IL5RA,ITGA4,JAK2,MAP3K11,MAP3K9,MEF2C,MTOR,NGFR,PDE2A,PDE5A,PIK3R2,PLCB1,PLCL1,PPP3CC,PRKAG2,PRKAR2A,PRKCA,PRKCB,PRKCH,TG,TGFB3,TNFRSF1B,TNFSF13B
	TREM1 Signaling	1.68	0.133	-2.53	CCL2,CIITA,IL18,IL1RL1,JAK2,NLRC3,NLRP14,SIGIRR,TLR1,TLR6
	Angiopoietin Signaling	1.68	0.133	1	ANGPT4,ANGPTL1,BIRC5,FOXO1,NFKBIA,PAK4,PIK3R2,PTPN11,RASA1,TEK
	PKCŒ∏ Signaling in T Lymphocytes	1.68	0.11	-2.5	CACNA2D1,CAMK2D,CD4,FYN,GRAP2,HLA-DMA,HLA-DMB,HLA-DOA,HLA-DOB,HLA-DQA1,HLA-DRA,HLA-DRB1,MAP3K11,MAP3K9,NFKBIA,PIK3R2,PPP3CC
	3-phosphoinositide Degradation	1.68	0.11	0.243	CA3,CDC25A,CILP,DUSP1,INPP4B,INPP5J,MTMR7,PGAM5,PPFIA4,PPM1K,PPP1R14B,PPP1R16B,PTPN11,PTPN22,PTPRF,RASA1,TPTE
	Salvage Pathways of Pyrimidine Ribonucleotides	1.68	0.124	0.577	CDK4,CMPK2,DAPK1,MAP3K9,NME3,NME6,PCK1,PLK1,PRKAA2,PRKCH,TTK,UCK2
	RhoGDI Signaling	1.66	0.106	-1.069	ACTA2,ARHGAP35,ARHGAP6,ARHGDIB,ARHGEF6,ARPC1A,CDH9,ESR1,GNA14,GNAZ,GNB1L,GNG2,GNG7,ITGA4,PAK4,PIP4K2B,PRKCA,RND2,WASF1
	Spermine and Spermidine Degradation I	1.65	0.5	NaN	SAT1,SMOX
	ERK/MAPK Signaling	1.64	0.104	-1.606	CRKL,DUSP1,DUSP9,EIF4EBP1,ELF2,ESR1,ETS1,FYN,ITGA4,PAK4,PIK3R2,PPARG,PPP1R14B,PPP1R3C,PRKAG2,PRKAR2A,PRKCA,PRKCB,PTK2B,RAPGEF3
	Nitric Oxide Signaling in the Cardiovascular System	1.62	0.121	0	ATP2A2,CALM1 (includes others),CAMK4,GUCY2C,PDE2A,PDE5A,PIK3R2,PRKAG2,PRKAR2A,PRKCA,PRKCB,PRKCH
	Unfolded protein response	1.6	0.143	2.828	CALR,CD82,CEBPA,CEBPG,HSPA5,P4HB,PPARG,SREBF2
	Synaptogenesis Signaling Pathway	1.55	0.0929	-0.756	ARPC1A,BDNF,CACNA2D1,CALM1 (includes others),CAMK2D,CAMK4,CDH9,CNTNAP1,CRKL,EFNA3,EFNA4,EFNB3,EIF4EBP1,EPHA3,EPHA4,FYN,LRP1,LRRTM2,MTOR,PIK3R2,PRKAG2,PRKAR2A,RASGRP1,RASGRP2,SNAP25,SYT9,THBS2,TIAM1,WASF1
	Phagosome Formation	1.54	0.112	NaN	CLEC7A,CR1,ITGA4,MARCO,MRC1,PIK3R2,PLCB1,PLCL1,PRKCA,PRKCB,PRKCH,RND2,TLR1,TLR6
	Neuroinflammation Signaling Pathway	1.53	0.0933	-2.449	BDNF,BIRC5,CCL2,CCL5,FAS,GABRA2,GABRA3,HLA-DMA,HLA-DMB,HLA-DOA,HLA-DOB,HLA-DQA1,HLA-DRA,HLA-DRB1,HLA-E,HLA-F,IL18,IRAK2,IRAK3,JAK2,PIK3R2,PPP3CC,TGFB3,TICAM2,TLR1,TLR6,TRAF6,ZBTB12
	IL-1 Signaling	1.51	0.121	-0.816	GNA14,GNAZ,GNB1L,GNG2,GNG7,IRAK2,IRAK3,NFKBIA,PRKAG2,PRKAR2A,TRAF6
	Chemokine Signaling	1.51	0.125	-1.897	CALM1 (includes others),CAMK2D,CAMK4,CCL2,CCL4,CCL5,PLCB1,PRKCA,PRKCB,PTK2B
	Chronic Myeloid Leukemia Signaling	1.5	0.117	NaN	CDK4,CRKL,CTBP2,E2F1,E2F2,E2F3,E2F6,E2F8,HDAC11,PIK3R2,PTPN11,TGFB3
	Prolactin Signaling	1.47	0.123	0.333	FYN,JAK2,NR3C1,PIK3R2,PRKCA,PRKCB,PRKCH,PRLR,PTPN11,SOCS2
	Role of NFAT in Cardiac Hypertrophy	1.47	0.0981	-2.065	CACNA2D1,CALM1 (includes others),CAMK2D,CAMK4,GATA4,GNB1L,GNG2,GNG7,HDAC11,MEF2C,PIK3R2,PLCB1,PLCL1,PPP3CC,PRKAG2,PRKAR2A,PRKCA,PRKCB,PRKCH,SLC8A1,TGFB3
	Sirtuin Signaling Pathway	1.47	0.0928	-1.147	ACLY,ATG12,ATG16L2,E2F1,EPO,FOXO1,G6PD,GABARAPL1,GADD45B,GLUD2,H1-0,LDHB,MAP1LC3A,MTOR,PCK1,POLR1A,PPARG,PRKAA2,PRKDC,RARB,TIMM50,TOMM34,TOMM40,TOMM40L,TRIM28,TUBA3C/TUBA3D,ZIC2
	3-phosphoinositide Biosynthesis	1.45	0.103	0.728	CA3,CDC25A,CILP,DUSP1,MTMR7,PGAM5,PIK3R2,PIP4K2B,PPFIA4,PPM1K,PPP1R14B,PPP1R16B,PTPN11,PTPN22,PTPRF,RASA1,TPTE
	cAMP-mediated signaling	1.44	0.0965	-3.578	AKAP1,AKAP13,CALM1 (includes others),CAMK2D,CAMK4,DUSP1,DUSP9,HTR7,NPY1R,P2RY14,PDE2A,PDE5A,PPP3CC,PRKAR2A,PTGER3,PTGIR,PTH1R,RAP1GAP,RAPGEF3,RGS4,TBXA2R,VIPR1
	D-myo-inositol (1,4,5,6)-Tetrakisphosphate Biosynthesis	1.44	0.106	0.258	CA3,CDC25A,CILP,DUSP1,MTMR7,PGAM5,PPFIA4,PPM1K,PPP1R14B,PPP1R16B,PTPN11,PTPN22,PTPRF,RASA1,TPTE
	D-myo-inositol (3,4,5,6)-tetrakisphosphate Biosynthesis	1.44	0.106	0.258	CA3,CDC25A,CILP,DUSP1,MTMR7,PGAM5,PPFIA4,PPM1K,PPP1R14B,PPP1R16B,PTPN11,PTPN22,PTPRF,RASA1,TPTE
	Reelin Signaling in Neurons	1.43	0.109	0.277	ARHGEF6,ARPC1A,CAMK2D,CDK5R1,CRKL,FYN,ITGA4,MAP3K11,MAP3K9,MTOR,NDEL1,PAFAH1B3,PIK3R2,WASF1
	Small Cell Lung Cancer Signaling	1.43	0.127	0.447	CCNE2,CDK4,E2F1,NFKBIA,PIK3R2,RARB,SKP2,TRAF1,TRAF6
	White Adipose Tissue Browning Pathway	1.43	0.109	-1.069	BDNF,CACNA2D1,CTBP2,FGFR1,FGFR3,GPBAR1,LDHB,PPARG,PRKAA2,PRKAG2,PRKAR2A,RARB,RARG,RUNX1T1
	Type II Diabetes Mellitus Signaling	1.41	0.106	-0.905	ACSL3,ACSL4,CACNA2D1,MTOR,NFKBIA,NGFR,PIK3R2,PPARG,PRKAA2,PRKAG2,PRKCA,PRKCB,PRKCH,SOCS2,TNFRSF1B
	NF-Œ∫B Signaling	1.41	0.101	-0.943	CARD10,FADD,FGFR1,FGFR3,IGF2R,IL18,IRAK3,NFKBIA,NGFR,NTRK3,PIK3R2,PRKCB,SIGIRR,TLR1,TLR6,TNFRSF1B,TNFSF13B,TRAF6
	Ephrin Receptor Signaling	1.39	0.1	0	ARPC1A,CRKL,EFNA3,EFNA4,EFNB3,EPHA3,EPHA4,FYN,GNA14,GNAZ,GNB1L,GNG2,GNG7,ITGA4,JAK2,PAK4,PTPN11,RASA1
	Virus Entry via Endocytic Pathways	1.39	0.112	NaN	ACTA2,FLNA,FYN,HLA-E,HLA-F,ITGA4,ITGB7,PIK3R2,PRKCA,PRKCB,PRKCH,ZBTB12
	Glucocorticoid Receptor Signaling	1.38	0.0893	NaN	AGT,ANXA1,CCL2,CCL5,CCNH,CD163,CEBPA,DUSP1,ERCC2,ESR1,HSPA5,JAK2,KRT86,NFKBIA,NR3C1,PCK1,PIK3R2,PPP3CC,PRKAA2,PRKAG2,SMARCA2,SMARCB1,SMARCC1,SMARCD1,TAF4,TAF6,TGFB3,TRAF6,TSC22D3,VIPR1
	TR/RXR Activation	1.38	0.119	NaN	ACACA,CAMK4,FASN,MTOR,NCOA6,PCK1,PIK3R2,RAB3B,SCARB1,SREBF2
	HER-2 Signaling in Breast Cancer	1.38	0.119	NaN	CCNE2,ERBB3,FOXO1,GSK3A,ITGB7,NRG1,PIK3R2,PRKCA,PRKCB,PRKCH
	D-myo-inositol-5-phosphate Metabolism	1.37	0.103	0.5	CA3,CDC25A,CILP,DUSP1,MTMR7,PGAM5,PLCB1,PPFIA4,PPM1K,PPP1R14B,PPP1R16B,PTPN11,PTPN22,PTPRF,RASA1,TPTE
	Necroptosis Signaling Pathway	1.35	0.102	-1	AXL,CAMK2D,DAPK1,FADD,FAS,IFNK,NGFR,PGAM5,PPP3CC,RBCK1,STAT2,TIMM50,TNFRSF1B,TOMM34,TOMM40,TOMM40L
	G Protein Signaling Mediated by Tubby	1.34	0.161	NaN	GNB1L,GNG2,GNG7,JAK2,PLCB1
	LXR/RXR Activation	1.34	0.107	1.897	ACACA,AGT,APOA2,CCL2,CD14,CETP,FASN,IL18,IL1RL1,LCAT,NGFR,SCD,TNFRSF1B
	Oleate Biosynthesis II (Animals)	1.34	0.231	NaN	FADS1,FADS2,SCD
	Hypoxia Signaling in the Cardiovascular System	1.34	0.122	NaN	EPO,NFKBIA,P4HB,UBE2C,UBE2D3,UBE2E3,UBE2M,UBE2Q1,UBE2S
	GŒ±q Signaling	1.33	0.101	-1.069	CALM1 (includes others),CAMK4,GNA14,GNB1L,GNG2,GNG7,NFKBIA,PIK3R2,PLCB1,PPP3CC,PRKCA,PRKCB,PRKCH,PTK2B,RGS4,RND2
	Activation of IRF by Cytosolic Pattern Recognition Receptors	1.33	0.127	-0.707	DDX58,DHX58,FADD,IFIH1,IFIT2,NFKBIA,STAT2,TRAF6
	Senescence Pathway	1.31	0.0909	-3.266	ANAPC7,CALM1 (includes others),CAMK4,CDC25A,CDK4,DHCR24,E2F1,E2F2,E2F3,E2F6,E2F8,EIF4EBP1,ELF2,ETS1,GADD45B,GATA4,HBP1,IFNK,MTOR,PIK3R2,PPP3CC,RASSF5,TGFB3,TMEM173,TRAF6
	HGF Signaling	1.29	0.108	0.632	CRKL,ELF2,ETS1,GAB1,ITGA4,MAP3K11,MAP3K9,PIK3R2,PRKCA,PRKCB,PRKCH,PTPN11
	GNRH Signaling	1.28	0.0983	-0.535	CACNA2D1,CALM1 (includes others),CAMK2D,CAMK4,GNA14,GNG2,GNG7,MAP3K11,MAP3K9,PAK4,PLCB1,PRKAG2,PRKAR2A,PRKCA,PRKCB,PRKCH,PTK2B
	Hepatic Fibrosis / Hepatic Stellate Cell Activation	1.28	0.0968	NaN	ACTA2,AGT,CCL2,CCL21,CCL5,CCR7,CD14,COL25A1,COL6A1,COL8A1,FAS,FGFR1,IGFBP5,IL1RL1,KLF6,NGFR,TGFB3,TNFRSF1B
	Th2 Pathway	1.27	0.103	0	CD4,DLL1,HLA-DMA,HLA-DMB,HLA-DOA,HLA-DOB,HLA-DPA1,HLA-DQA1,HLA-DRA,HLA-DRB1,IL1RL1,JAK2,PIK3R2,TBX21
	RANK Signaling in Osteoclasts	1.26	0.114	-1	CALM1 (includes others),CAMK4,GSN,MAP3K11,MAP3K9,NFKBIA,PIK3R2,PPP3CC,PTK2B,TRAF6
	GPCR-Mediated Nutrient Sensing in Enteroendocrine Cells	1.26	0.107	-1.732	CACNA2D1,GNA14,GNG2,GNG7,GPBAR1,PLCB1,PLCL1,PRKAG2,PRKAR2A,PRKCA,PRKCB,PRKCH
	Neuropathic Pain Signaling In Dorsal Horn Neurons	1.24	0.109	-0.905	BDNF,CAMK2D,CAMK4,PIK3R2,PLCB1,PLCL1,PRKAG2,PRKAR2A,PRKCA,PRKCB,PRKCH
	Mitotic Roles of Polo-Like Kinase	1.23	0.121	1.633	ANAPC7,CDC20,CDC25A,FBXO5,KIF23,PLK1,PRC1,RAD21
	Role of RIG1-like Receptors in Antiviral Innate Immunity	1.22	0.136	-0.447	DDX58,DHX58,FADD,IFIH1,NFKBIA,TRAF6
	Role of JAK2 in Hormone-like Cytokine Signaling	1.2	0.147	NaN	EPO,JAK2,PRLR,PTPN11,SOCS2
	Acetyl-CoA Biosynthesis III (from Citrate)	1.19	1	NaN	ACLY
	Thiamin Salvage III	1.19	1	NaN	TPK1
	Hereditary Breast Cancer Signaling	1.19	0.1	NaN	CDK4,DDB2,E2F1,GADD45B,H2AX,HDAC11,PIK3R2,RFC1,RFC4,SMARCA2,SMARCB1,SMARCC1,SMARCD1,TUBG1
	NER Pathway	1.19	0.107	0	CCNH,DDB2,ERCC2,ERCC5,POLA2,POLD1,POLK,PRIM1,RFC1,RFC4,TOP2A
	Role of Pattern Recognition Receptors in Recognition of Bacteria and Viruses	1.16	0.0974	-2.111	CCL5,CLEC7A,DDX58,IFIH1,IFNK,IL18,PIK3R2,PRKCA,PRKCB,PRKCH,TGFB3,TLR1,TLR6,TNFSF13B,TRAF6
	Phosphatidylcholine Biosynthesis I	1.16	0.286	NaN	CEPT1,CHKA
	Cdc42 Signaling	1.16	0.0958	1	ARHGEF6,ARPC1A,HLA-DMA,HLA-DMB,HLA-DOA,HLA-DOB,HLA-DPA1,HLA-DQA1,HLA-DRA,HLA-DRB1,HLA-E,HLA-F,ITGA4,MAP3K11,PAK4,RASA1
	Role of PKR in Interferon Induction and Antiviral Response	1.15	0.103	-1.508	DDX58,E2F1,FADD,FAS,HSPA5,IFIH1,IFNK,IL18,MARCO,NFKBIA,STAT2,TRAF6
	Protein Ubiquitination Pathway	1.14	0.0879	NaN	CDC20,DNAJB14,DNAJB4,DNAJC2,HLA-E,HLA-F,HSPA5,PSMB9,PSMC4,PSMD3,SASS6,SKP2,TRAF6,UBE2C,UBE2D3,UBE2E3,UBE2M,UBE2Q1,UBE2S,UBR2,USP15,USP27X,USP53,ZBTB12
	T Cell Receptor Signaling	1.14	0.105	NaN	CALM1 (includes others),CAMK4,CD4,FYN,GRAP2,NFKBIA,PIK3R2,PPP3CC,RASA1,RASGRP1,TXK
	Renin-Angiotensin Signaling	1.12	0.102	-0.577	AGT,CCL2,CCL5,JAK2,PAK4,PIK3R2,PRKAG2,PRKAR2A,PRKCA,PRKCB,PRKCH,PTK2B
	p38 MAPK Signaling	1.12	0.102	-1.897	DUSP1,FADD,FAS,IL18,IL1RL1,IRAK2,IRAK3,MEF2C,RPS6KA2,TGFB3,TNFRSF1B,TRAF6
	nNOS Signaling in Neurons	1.11	0.128	NaN	CALM1 (includes others),CAMK4,PPP3CC,PRKCA,PRKCB,PRKCH
	Granzyme B Signaling	1.11	0.188	NaN	GZMB,PRF1,PRKDC
	Leukocyte Extravasation Signaling	1.09	0.0914	-1.698	ACTA2,ARHGAP35,ARHGAP6,CRKL,ITGA4,JAM2,MMP25,PIK3R2,PRKCA,PRKCB,PRKCH,PTK2B,PTPN11,RAP1GAP,RAPGEF3,RASGRP1,RASSF5,TXK
	Th1 and Th2 Activation Pathway	1.09	0.0936	NaN	CD4,DLL1,HLA-DMA,HLA-DMB,HLA-DOA,HLA-DOB,HLA-DPA1,HLA-DQA1,HLA-DRA,HLA-DRB1,IL18,IL1RL1,JAK2,KLRD1,PIK3R2,TBX21
	Growth Hormone Signaling	1.08	0.113	0	CEBPA,JAK2,PIK3R2,PRKCA,PRKCB,PRKCH,RPS6KA2,SOCS2
	Inositol Pyrophosphates Biosynthesis	1.05	0.25	NaN	IP6K1,PPIP5K2
	Cardiac Hypertrophy Signaling	1.04	0.0875	-0.471	CALM1 (includes others),CAMK4,GATA4,GNA14,GNAZ,GNB1L,GNG2,GNG7,HAND2,MAP3K11,MAP3K9,MEF2C,MTOR,PIK3R2,PLCB1,PLCL1,PPP3CC,PRKAG2,PRKAR2A,RND2,TGFB3
	G Beta Gamma Signaling	1.04	0.0984	-1.508	ARHGEF6,CACNA2D1,GNA14,GNAZ,GNB1L,GNG2,GNG7,PRKAG2,PRKAR2A,PRKCA,PRKCB,PRKCH
	STAT3 Pathway	1.04	0.0963	0.905	CDC25A,FGFR1,FGFR3,IGF2R,IL1RL1,IL22RA1,IL5RA,JAK2,MAP3K11,MAP3K9,NGFR,NTRK3,SOCS2
	Autophagy	1.03	0.115	NaN	ATG12,CTSA,CTSO,MAP1LC3A,MTOR,VPS33A,WDFY3
	Myc Mediated Apoptosis Signaling	1.01	0.12	-0.816	FADD,FAS,NGFR,PRKAG2,PRKAR2A,TNFRSF1B
	Leptin Signaling in Obesity	1	0.108	1	FOXO1,JAK2,PIK3R2,PLCB1,PLCL1,PRKAG2,PRKAR2A,PTPN11
	Dopamine-DARPP32 Feedback in cAMP Signaling	1	0.092	-1.604	ATP2A2,CALM1 (includes others),CAMK4,CAMKK1,CSNK1G1,PLCB1,PLCL1,PPP1R14B,PPP1R3C,PPP3CC,PRKAG2,PRKAR2A,PRKCA,PRKCB,PRKCH
	PPARŒ±/RXRŒ± Activation	0.991	0.0895	1.732	APOA2,FASN,GNA14,IL1RL1,JAK2,MEF2C,NCOA6,NFKBIA,PLCB1,PLCL1,PRKAA2,PRKAG2,PRKAR2A,PRKCA,PRKCB,TGFB3,TRAF6
	Signaling by Rho Family GTPases	0.987	0.0861	1.5	ACTA2,ARHGEF6,ARPC1A,CDC42EP1,CDC42EP3,CDH9,GNA14,GNAZ,GNB1L,GNG2,GNG7,ITGA4,MAP3K11,MAP3K9,PAK4,PIK3R2,PIP4K2B,PTK2B,RND2,SEPTIN14,WASF1
	Differential Regulation of Cytokine Production in Macrophages and T Helper Cells by IL-17A and IL-17F	0.983	0.167	NaN	CCL2,CCL4,CCL5
	1D-myo-inositol Hexakisphosphate Biosynthesis II (Mammalian)	0.983	0.167	NaN	INPP5J,ITPKA,ITPKB
	D-myo-inositol (1,3,4)-trisphosphate Biosynthesis	0.983	0.167	NaN	INPP5J,ITPKA,ITPKB
	Hepatic Fibrosis Signaling Pathway	0.983	0.0815	-2.191	ACTA2,AGT,CALM1 (includes others),CAMK4,CCL2,CCL5,FGFR1,FOXO1,IL18,IL1RL1,IRAK2,IRAK3,ITGA4,JAK2,MTOR,NFKBIA,NGFR,PIK3R2,PPARG,PRKAG2,PRKAR2A,PRKCA,PRKCB,PRKCH,RND2,SUCNR1,TCF4,TGFB3,TNFRSF1B,TRAF6
	Phagosome Maturation	0.979	0.0927	NaN	CALR,CTSA,CTSO,HLA-DRA,HLA-DRB1,HLA-E,HLA-F,LPO,SNAP25,TUBA3C/TUBA3D,TUBB2A,TUBG1,VPS33A,ZBTB12
	FXR/RXR Activation	0.963	0.0952	NaN	AGT,APOA2,CETP,FASN,FGF19,FOXA1,FOXO1,IL18,LCAT,PPARG,SCARB1,SLC4A2
	Pathogenesis of Multiple Sclerosis	0.963	0.222	NaN	CCL4,CCL5
	Phosphatidylethanolamine Biosynthesis II	0.963	0.222	NaN	CEPT1,CHKA
	Acute Phase Response Signaling	0.955	0.0894	-0.577	AGT,APOA2,C1R,IL18,JAK2,MTOR,NFKBIA,NGFR,NR3C1,PIK3R2,PTPN11,SOCS2,TCF4,TNFRSF1B,TRAF6,VWF
	14-3-3-mediated Signaling	0.943	0.0945	-0.378	EDC3,FOXO1,GSK3A,PIK3R2,PLCB1,PLCL1,PRKCA,PRKCB,PRKCH,TUBA3C/TUBA3D,TUBB2A,TUBG1
	UVB-Induced MAPK Signaling	0.943	0.115	0.816	EIF4EBP1,MTOR,PIK3R2,PRKCA,PRKCB,PRKCH
	CTLA4 Signaling in Cytotoxic T Lymphocytes	0.936	0.101	NaN	FYN,GRAP2,HLA-E,HLA-F,JAK2,PIK3R2,PTPN11,PTPN22,ZBTB12
	Granzyme A Signaling	0.928	0.158	NaN	GZMA,H1-0,PRF1
	GADD45 Signaling	0.928	0.158	NaN	CCNE2,CDK4,GADD45B
	Cardiac Œ≤-adrenergic Signaling	0.928	0.0922	-1.134	AKAP1,AKAP13,ATP2A2,GNB1L,GNG2,GNG7,PDE2A,PDE5A,PPP1R14B,PPP1R3C,PRKAG2,PRKAR2A,SLC8A1
	Mechanisms of Viral Exit from Host Cells	0.924	0.122	NaN	ACTA2,PRKCA,PRKCB,PRKCH,SNF8
	Pyridoxal 5'-phosphate Salvage Pathway	0.917	0.108	1.134	CDK4,DAPK1,MAP3K9,PLK1,PRKAA2,PRKCH,TTK
	Epoxysqualene Biosynthesis	0.907	0.5	NaN	SQLE
	Taurine Biosynthesis	0.907	0.5	NaN	CSAD
	Palmitate Biosynthesis I (Animals)	0.907	0.5	NaN	FASN
	Fatty Acid Biosynthesis Initiation II	0.907	0.5	NaN	FASN
	GDP-L-fucose Biosynthesis I (from GDP-D-mannose)	0.907	0.5	NaN	GMDS
	Glutamate Biosynthesis II	0.907	0.5	NaN	GLUD2
	Glutamate Degradation X	0.907	0.5	NaN	GLUD2
	Role of Tissue Factor in Cancer	0.889	0.094	NaN	FYN,GNA14,JAK2,MTOR,P4HB,PIK3R2,PLCB1,PRKCA,PTK2B,PTPN11,RPS6KA2
	IGF-1 Signaling	0.889	0.0962	1.134	FOXO1,IGFBP5,IGFBP7,JAK2,PIK3R2,PRKAG2,PRKAR2A,PTPN11,RASA1,SOCS2
	Embryonic Stem Cell Differentiation into Cardiac Lineages	0.883	0.2	NaN	GATA4,POU5F1
	Dolichyl-diphosphooligosaccharide Biosynthesis	0.883	0.2	NaN	ALG13,ALG3
	Osteoarthritis Pathway	0.883	0.0853	-1.5	ACVRL1,DCN,DDR2,FADD,FGFR1,FGFR3,IL1RL1,ITGA4,LRP1,MEF2C,MTOR,PPARG,PRKAA2,PRKAG2,PTH1R,SERPINA12,TCF4,TNFRSF1B
	IL-3 Signaling	0.879	0.101	0	CRKL,FOXO1,JAK2,PIK3R2,PPP3CC,PRKCA,PRKCB,PRKCH
	Cardiomyocyte Differentiation via BMP Receptors	0.876	0.15	NaN	BMP5,GATA4,MEF2C
	Corticotropin Releasing Hormone Signaling	0.86	0.0897	-0.905	BDNF,CACNA2D1,CALM1 (includes others),CAMK4,GUCY2C,MEF2C,NR4A1,PRKAG2,PRKAR2A,PRKCA,PRKCB,PRKCH,SLC39A7
	AMPK Signaling	0.842	0.0841	0	ACACA,EIF4EBP1,FASN,FOXO1,GNB1L,MTOR,ORAI1,PFKFB4,PIK3R2,PPM1G,PPM1K,PRKAA2,PRKAG2,PRKAR2A,SMARCA2,SMARCB1,SMARCC1,SMARCD1
	ErbB Signaling	0.833	0.0957	1	ERBB3,FOXO1,MTOR,NRG1,PAK4,PIK3R2,PRKCA,PRKCB,PRKCH
	GŒ±s Signaling	0.833	0.0935	-2.333	GNB1L,GNG2,GNG7,HTR7,PRKAG2,PRKAR2A,PTGIR,PTH1R,RAPGEF3,VIPR1
	Putrescine Degradation III	0.83	0.143	NaN	ALDH1A3,SAT1,SMOX
	Systemic Lupus Erythematosus Signaling	0.827	0.083	NaN	C7,CAMK4,EFTUD2,HLA-E,HLA-F,IGHM,IL18,LSM12,LSM14A,LSM14B,MTOR,PIK3R2,PRPF19,RNPC3,RNU5B-1,SART1,SF3B4,SNRPB,TNFSF13B
	Adipogenesis pathway	0.824	0.0896	NaN	CCNH,CEBPA,CTBP2,ERCC2,FABP4,FGFR1,FGFR3,FOXO1,HDAC11,PPARG,RUNX1T1,SAP130
	Estrogen Receptor Signaling	0.815	0.0793	-0.392	AGT,CTBP2,EIF4EBP1,ESR1,FOXA1,FOXO1,GNA14,GNAZ,GNG2,GNG7,GSK3A,IGF2R,JAK2,MMP25,MTOR,NR3C1,PIK3R2,PLCB1,PLCL1,PRKAA2,PRKAG2,PRKAR2A,PRKCA,PRKCB,PRKCH,PRKDC
	CNTF Signaling	0.807	0.105	0	JAK2,LIFR,MTOR,PIK3R2,PTPN11,RPS6KA2
	Human Embryonic Stem Cell Pluripotency	0.807	0.0889	NaN	BDNF,BMP5,FGFR1,FGFR3,FOXO1,GSK3A,NTRK3,PIK3R2,POU5F1,S1PR4,TCF4,TGFB3
	Pancreatic Adenocarcinoma Signaling	0.796	0.0917	0	BIRC5,CDK4,E2F1,E2F2,E2F3,E2F6,E2F8,JAK2,PIK3R2,TGFB3
	GM-CSF Signaling	0.796	0.1	0	CAMK2D,ETS1,JAK2,PIK3R2,PPP3CC,PRKCB,PTPN11
	Polyamine Regulation in Colon Cancer	0.785	0.136	NaN	PPARG,SAT1,TCF4
	Relaxin Signaling	0.783	0.0867	0.378	GNA14,GNAZ,GNB1L,GNG2,GNG7,GUCY2C,NFKBIA,PDE2A,PDE5A,PIK3R2,PRKAG2,PRKAR2A,SLC39A7
	FGF Signaling	0.772	0.0952	1.414	CRKL,FGF19,FGFR1,FGFR3,GAB1,PIK3R2,PRKCA,PTPN11
	Role of Oct4 in Mammalian Embryonic Stem Cell Pluripotency	0.77	0.109	NaN	CCNF,FOXA1,IGF2BP1,NR2F6,POU5F1
	FAT10 Cancer Signaling Pathway	0.77	0.109	-2.236	NFKBIA,NGFR,TCF4,TGFB3,TNFRSF1B
	Calcium Signaling	0.77	0.0825	-2.111	ACTA2,ATP2A2,CACNA2D1,CALM1 (includes others),CALR,CAMK2D,CAMK4,CAMKK1,HDAC11,LETM1,MEF2C,PPP3CC,PRKAG2,PRKAR2A,SLC8A1,TRPC1,TRPC7
	CCR3 Signaling in Eosinophils	0.767	0.0887	0.816	CALM1 (includes others),CAMK4,GNB1L,GNG2,GNG7,PAK4,PIK3R2,PLCB1,PRKCA,PRKCB,PRKCH
	PI3K Signaling in B Lymphocytes	0.759	0.087	-1.508	CALM1 (includes others),CAMK2D,CAMK4,CARD10,CD81,FYN,NFKBIA,PIK3R2,PLCB1,PLCL1,PPP3CC,PRKCB
	CREB Signaling in Neurons	0.757	0.0821	-0.905	CACNA2D1,CALM1 (includes others),CAMK2D,CAMK4,GNA14,GNAZ,GNB1L,GNG2,GNG7,PIK3R2,PLCB1,PLCL1,PRKAG2,PRKAR2A,PRKCA,PRKCB,PRKCH
	Glycogen Degradation II	0.752	0.167	NaN	PGM5,PYGB
	GŒ±i Signaling	0.752	0.088	-1.897	GNB1L,GNG2,GNG7,NPY1R,P2RY14,PRKAG2,PRKAR2A,PTGER3,RAP1GAP,RGS4,TBXA2R
	Thrombin Signaling	0.745	0.0817	-0.577	ARHGEF6,CAMK2D,CAMK4,F2R,GATA4,GNA14,GNAZ,GNB1L,GNG2,GNG7,PIK3R2,PLCB1,PLCL1,PRKCA,PRKCB,PRKCH,RND2
	Rac Signaling	0.745	0.0893	1.265	ARPC1A,CDK5R1,ITGA4,MAP3K11,PAK4,PIK3R2,PIP4K2B,PTK2B,TIAM1,WASF1
	Differential Regulation of Cytokine Production in Intestinal Epithelial Cells by IL-17A and IL-17F	0.745	0.13	NaN	CCL2,CCL4,CCL5
	Coenzyme A Biosynthesis	0.745	0.333	NaN	COASY
	Superpathway of D-myo-inositol (1,4,5)-trisphosphate Metabolism	0.745	0.13	NaN	INPP5J,ITPKA,ITPKB
	Anandamide Degradation	0.745	0.333	NaN	NAAA
	Biotin-carboxyl Carrier Protein Assembly	0.745	0.333	NaN	ACACA
	L-serine Degradation	0.745	0.333	NaN	SDS
	Apelin Cardiac Fibroblast Signaling Pathway	0.745	0.13	NaN	PRKAA2,PRKAG2,TGFB3
	Coagulation System	0.738	0.114	-1	F2R,PLAT,THBD,VWF
	Huntington's Disease Signaling	0.733	0.0802	-0.277	BDNF,CDK5R1,GNA14,GNB1L,GNG2,GNG7,HDAC11,HSPA5,MTOR,PACSIN1,PIK3R2,PLCB1,PRKCA,PRKCB,PRKCH,RASA1,SNAP25,TAF4,UBE2S
	P2Y Purigenic Receptor Signaling Pathway	0.721	0.0866	-0.632	GNB1L,GNG2,GNG7,PIK3R2,PLCB1,PLCL1,PRKAG2,PRKAR2A,PRKCA,PRKCB,PRKCH
	Induction of Apoptosis by HIV1	0.712	0.0984	-0.816	FADD,FAS,NFKBIA,NGFR,TNFRSF1B,TRAF1
	Interferon Signaling	0.706	0.111	-2	IFIT3,IFITM1,JAK2,STAT2
	Gap Junction Signaling	0.697	0.0808	NaN	ACTA2,CSNK1G1,GUCY2C,PIK3R2,PLCB1,PLCL1,PPP3CC,PRKAG2,PRKAR2A,PRKCA,PRKCB,PRKCH,SLC39A7,TUBA3C/TUBA3D,TUBB2A,TUBG1
	Fatty Acid Activation	0.697	0.154	NaN	ACSL3,ACSL4
	Leukotriene Biosynthesis	0.697	0.154	NaN	DPEP1,GGT5
	Cholesterol Biosynthesis I	0.697	0.154	NaN	DHCR24,SQLE
	Cholesterol Biosynthesis II (via 24,25-dihydrolanosterol)	0.697	0.154	NaN	DHCR24,SQLE
	Cholesterol Biosynthesis III (via Desmosterol)	0.697	0.154	NaN	DHCR24,SQLE
	IL-8 Signaling	0.674	0.08	-0.258	EIF4EBP1,GNB1L,GNG2,GNG7,IRAK2,IRAK3,LASP1,MTOR,PIK3R2,PRKCA,PRKCB,PRKCH,PTK2B,RND2,TEK,TRAF6
	Erythropoietin Signaling	0.672	0.0921	NaN	EPO,JAK2,NFKBIA,PIK3R2,PRKCA,PRKCB,PRKCH
	Aldosterone Signaling in Epithelial Cells	0.672	0.0823	0.378	DNAJB14,DNAJB4,DNAJC2,DUSP1,HSPA5,PIK3R2,PIP4K2B,PLCB1,PLCL1,PRKCA,PRKCB,PRKCH,SASS6
	Macropinocytosis Signaling	0.672	0.0921	0	CD14,ITGB7,MRC1,PIK3R2,PRKCA,PRKCB,PRKCH
	Thrombopoietin Signaling	0.668	0.0952	0	JAK2,PIK3R2,PRKCA,PRKCB,PRKCH,PTPN11
	Primary Immunodeficiency Signaling	0.668	0.1	NaN	CD4,CIITA,IGHA1,IGHM,UNG
	Assembly of RNA Polymerase II Complex	0.668	0.1	NaN	CCNH,DR1,ERCC2,TAF4,TAF6
	Neuroprotective Role of THOP1 in Alzheimer's Disease	0.666	0.0855	-1.134	AGT,C1R,GZMA,GZMB,GZMK,HLA-E,HLA-F,PRKAG2,PRKAR2A,TMPRSS15
	eNOS Signaling	0.66	0.0818	-1.508	AQP1,CALM1 (includes others),CAMK4,ESR1,HSPA5,LPAR6,PIK3R2,PRKAA2,PRKAG2,PRKAR2A,PRKCA,PRKCB,PRKCH
	Wnt/Œ≤-catenin Signaling	0.66	0.0809	0.905	BCL9,CSNK1G1,GSK3A,LRP1,POU5F1,RARB,RARG,SFRP1,SOX12,SOX13,SOX8,TCF4,TGFB3,TLE4
	Antiproliferative Role of Somatostatin Receptor 2	0.654	0.0909	0	GNB1L,GNG2,GNG7,GUCY2C,PIK3R2,PTPN11,SLC39A7
	Production of Nitric Oxide and Reactive Oxygen Species in Macrophages	0.648	0.0798	-0.775	APOA2,HOXA10,JAK2,MAP3K11,MAP3K9,NFKBIA,NGFR,PIK3R2,PPP1R14B,PPP1R3C,PRKCA,PRKCB,PRKCH,RND2,TNFRSF1B
	Glycogen Degradation III	0.648	0.143	NaN	PGM5,PYGB
	Apelin Liver Signaling Pathway	0.638	0.115	NaN	AGT,FAS,GSK3A
	Pentose Phosphate Pathway (Oxidative Branch)	0.633	0.25	NaN	G6PD
	Melatonin Degradation II	0.633	0.25	NaN	SMOX
	Opioid Signaling Pathway	0.629	0.0769	-1.147	CACNA2D1,CALM1 (includes others),CAMK2D,CAMK4,FYN,GNG2,GNG7,NFKBIA,PLCB1,PPP3CC,PRKAG2,PRKAR2A,PRKCA,PRKCB,PRKCH,RGS11,RGS4,RGS6,RPS6KA2
	PXR/RXR Activation	0.627	0.0923	NaN	FOXO1,GSTM2,NR3C1,PRKAG2,PRKAR2A,SCD
	ErbB2-ErbB3 Signaling	0.627	0.0923	0.816	ERBB3,ETV4,FOXO1,GSK3A,NRG1,PIK3R2
	Agrin Interactions at Neuromuscular Junction	0.618	0.0886	-0.816	ACTA2,ARHGEF6,ERBB3,ITGA4,LAMA2,NRG1,PAK4
	Role of Osteoblasts, Osteoclasts and Chondrocytes in Rheumatoid Arthritis	0.611	0.0773	NaN	BMP5,CALM1 (includes others),CAMK4,FOXO1,GSN,IL18,IL1RL1,LRP1,NFKBIA,NGFR,PIK3R2,PPP3CC,PTK2B,SFRP1,TCF4,TNFRSF1B,TRAF6
	Eicosanoid Signaling	0.607	0.0909	NaN	CYSLTR1,DPEP1,LCAT,PTGER3,PTGIR,TBXA2R
	Xenobiotic Metabolism PXR Signaling Pathway	0.604	0.0781	0.775	ALDH1A3,CAMK2D,CHST13,GSTM2,NDST3,PPP1R14B,PPP1R3C,PRKAG2,PRKAR2A,PRKCA,PRKCB,PRKCH,SMOX,UGT2B11,UST
	FLT3 Signaling in Hematopoietic Progenitor Cells	0.6	0.0875	-0.378	EIF4EBP1,FLT3,MTOR,PIK3R2,PTPN11,RPS6KA2,STAT2
	Regulation of Actin-based Motility by Rho	0.595	0.0851	1.134	ACTA2,ARPC1A,GSN,ITGA4,PAK4,PIP4K2B,RND2,WASF1
	FcŒ≥ Receptor-mediated Phagocytosis in Macrophages and Monocytes	0.595	0.0851	-0.707	ACTA2,ARPC1A,FYN,PIK3R2,PRKCA,PRKCB,PRKCH,PTK2B
	Factors Promoting Cardiogenesis in Vertebrates	0.595	0.08	-1.508	BMP5,CAMK2D,GATA4,LRP1,MEF2C,PLCB1,PLCL1,PRKCA,PRKCB,PRKCH,TCF4,TGFB3
	Paxillin Signaling	0.593	0.0833	-1.134	ACTA2,ARHGEF6,ITGA4,ITGA9,ITGB7,PAK4,PARVA,PIK3R2,PTK2B
	Granulocyte Adhesion and Diapedesis	0.578	0.0778	NaN	CCL2,CCL20,CCL21,CCL4,CCL5,FPR3,IL18,IL1RL1,ITGA4,MMP25,NGFR,SELL,SELP,TNFRSF1B
	B Cell Activating Factor Signaling	0.573	0.0976	NaN	NFKBIA,TNFSF13B,TRAF1,TRAF6
	nNOS Signaling in Skeletal Muscle Cells	0.573	0.0976	NaN	CACNA2D1,CALM1 (includes others),CAMK4,SNTB1
	LPS/IL-1 Mediated Inhibition of RXR Function	0.57	0.0759	-1.89	ACSL3,ACSL4,ALDH1A3,CD14,CETP,CHST13,FABP4,GSTM2,IL18,IL1RL1,NDST3,NGFR,SCARB1,SMOX,TNFRSF1B,TRAF6,UST
	NF-Œ∫B Activation by Viruses	0.567	0.0854	-1.134	CD4,ITGA4,NFKBIA,PIK3R2,PRKCA,PRKCB,PRKCH
	CXCR4 Signaling	0.564	0.0778	0	CD4,GNA14,GNAZ,GNB1L,GNG2,GNG7,PAK4,PIK3R2,PLCB1,PRKCA,PRKCB,PRKCH,RND2
	Role of IL-17A in Arthritis	0.561	0.0909	NaN	CCL2,CCL20,CCL5,NFKBIA,PIK3R2
	IL-6 Signaling	0.554	0.08	-1.667	CD14,IL18,IL1RL1,JAK2,NFKBIA,NGFR,PIK3R2,PTPN11,TNFRSF1B,TRAF6
	SPINK1 General Cancer Pathway	0.553	0.087	1.633	GZMA,JAK2,MT1X,MT2A,PIK3R2,SPINK1
	Role of IL-17F in Allergic Inflammatory Airway Diseases	0.551	0.0952	-2	CCL2,CCL4,RPS6KA2,TRAF6
	Adrenomedullin signaling pathway	0.551	0.0761	-1.069	CALM1 (includes others),CAMK4,GNA14,GSK3A,GUCY2C,IL18,PIK3R2,PLCB1,PLCL1,PPARG,PRKAG2,PRKAR2A,PTK2B,RAMP3,SLC39A7
	Serine Biosynthesis	0.55	0.2	NaN	PSPH
	dTMP De Novo Biosynthesis	0.55	0.2	NaN	TYMS
	Sonic Hedgehog Signaling	0.548	0.103	NaN	HHIP,PRKAG2,PRKAR2A
	PTEN Signaling	0.542	0.0794	1.667	FGFR1,FGFR3,FOXO1,GSK3A,IGF2R,INPP5J,ITGA4,NGFR,NTRK3,PIK3R2
	Role of Hypercytokinemia/hyperchemokinemia in the Pathogenesis of Influenza	0.529	0.093	NaN	CCL2,CCL4,CCL5,IL18
	Sertoli Cell-Sertoli Cell Junction Signaling	0.526	0.0757	NaN	ACTA2,GSK3A,ITGA4,JAM2,MAP3K11,MAP3K9,MPP6,PRKAG2,PRKAR2A,SPTBN1,TGFB3,TUBA3C/TUBA3D,TUBB2A,TUBG1
	Mitochondrial L-carnitine Shuttle Pathway	0.526	0.118	NaN	ACSL3,ACSL4
	VEGF Signaling	0.523	0.0808	-0.816	ACTA2,EIF2S2,FOXO1,PIK3R2,PRKCA,PRKCB,PTK2B,PTPN11
	Apelin Cardiomyocyte Signaling Pathway	0.523	0.0808	0.378	ATP2A2,PIK3R2,PLCB1,PLCL1,PRKCA,PRKCB,PRKCH,SLC8A1
	TNFR2 Signaling	0.521	0.1	NaN	NFKBIA,TNFRSF1B,TRAF1
	Glutamate Receptor Signaling	0.521	0.0877	NaN	CALM1 (includes others),CAMK4,GNG2,GNG7,SLC1A4
	Endocannabinoid Neuronal Synapse Pathway	0.517	0.0781	-1.265	CACNA2D1,DAGLA,GNA14,GNG2,GNG7,PLCB1,PLCL1,PPP3CC,PRKAG2,PRKAR2A
	Aryl Hydrocarbon Receptor Signaling	0.51	0.0769	2.333	ALDH1A3,CCNE2,CDK4,E2F1,ESR1,FAS,GSTM2,MCM7,RARB,RARG,TGFB3
	Endocannabinoid Cancer Inhibition Pathway	0.51	0.0769	-0.302	CCNE2,GNB1L,MTOR,NUPR1,PIK3R2,PRKAA2,PRKAG2,PRKAR2A,TCF4,TRIB3,TWIST2
	Apelin Pancreas Signaling Pathway	0.509	0.0909	0	PIK3R2,PRKAA2,PRKAG2,PRKAR2A
	PDGF Signaling	0.506	0.0814	1.134	CRKL,INPP5J,JAK2,PIK3R2,PRKCA,PRKCB,RASA1
	MSP-RON Signaling Pathway	0.504	0.0862	NaN	ACTA2,CCL2,JAK2,PIK3R2,RPS6KA2
	Ephrin B Signaling	0.503	0.0833	NaN	EFNB3,GNA14,GNAZ,GNB1L,GNG2,GNG7
	Non-Small Cell Lung Cancer Signaling	0.488	0.0822	NaN	CDK4,E2F1,PIK3R2,PRKCA,RARB,RASSF5
	GPCR-Mediated Integration of Enteroendocrine Signaling Exemplified by an L Cell	0.488	0.0822	0	GNA14,PLCB1,PLCL1,PRKAG2,PRKAR2A,VIPR1
	Arginine Biosynthesis IV	0.484	0.167	NaN	GLUD2
	Pyruvate Fermentation to Lactate	0.484	0.167	NaN	LDHB
	Selenocysteine Biosynthesis II (Archaea and Eukaryotes)	0.484	0.167	NaN	SARS2
	UDP-N-acetyl-D-glucosamine Biosynthesis II	0.484	0.167	NaN	GFPT1
	SAPK/JNK Signaling	0.483	0.0784	0.707	CRKL,FADD,GAB1,GNG2,GNG7,MAP3K11,MAP3K9,PIK3R2
	Cellular Effects of Sildenafil (Viagra)	0.481	0.0763	NaN	ACTA2,CALM1 (includes others),CAMK4,GUCY2C,PDE2A,PDE5A,PLCB1,PLCL1,PRKAG2,PRKAR2A
	PI3K/AKT Signaling	0.48	0.0743	-1.89	EIF4EBP1,FOXO1,GAB1,GSK3A,IL1RL1,IL22RA1,IL5RA,INPP5J,ITGA4,JAK2,MTOR,NFKBIA,PIK3R2
	Fc Epsilon RI Signaling	0.476	0.0769	-0.707	FYN,GAB1,GRAP2,INPP5J,PIK3R2,PRKCA,PRKCB,PRKCH,PTPN11
	Fatty Acid Œ≤-oxidation I	0.472	0.0938	NaN	ACSL3,ACSL4,SDS
	IL-12 Signaling and Production in Macrophages	0.471	0.0758	NaN	APOA2,IL18,PIK3R2,PPARG,PRKCA,PRKCB,PRKCH,REL,TGFB3,TRAF6
	Mouse Embryonic Stem Cell Pluripotency	0.47	0.0777	-0.707	ID3,ID4,JAK2,LIFR,PIK3R2,POU5F1,PTPN11,TCF4
	SPINK1 Pancreatic Cancer Pathway	0.47	0.0833	-0.447	CPD,CPZ,CTSA,SPINK1,TMPRSS15
	Dermatan Sulfate Biosynthesis (Late Stages)	0.469	0.087	-1	CHST13,DSE,NDST3,UST
	PFKFB4 Signaling Pathway	0.469	0.087	0	PFKFB4,PRKAG2,PRKAR2A,TGFB3
	Apelin Muscle Signaling Pathway	0.461	0.105	NaN	PRKAA2,PRKAG2
	Regulation of the Epithelial-Mesenchymal Transition Pathway	0.46	0.0729	NaN	BCL9,ETS1,FGF19,FGFR1,FGFR3,GAB1,JAK2,PIK3R2,PTPN11,PYGO2,TCF4,TGFB3,TWIST2,ZEB2
	IL-15 Signaling	0.458	0.08	0	GNB1L,GZMB,IL5RA,JAK2,MTOR,PIK3R2
	Cholecystokinin/Gastrin-mediated Signaling	0.453	0.0756	-1	EPHA4,IL18,MEF2C,PLCB1,PRKCA,PRKCB,PRKCH,PTK2B,RND2
	Stearate Biosynthesis I (Animals)	0.45	0.0851	2	ACSL3,ACSL4,DHCR24,FASN
	Neurotrophin/TRK Signaling	0.444	0.0789	-0.447	BDNF,GAB1,NGFR,NTRK3,PIK3R2,PTPN11
	Glioblastoma Multiforme Signaling	0.435	0.0727	1.633	CDK4,E2F1,E2F2,E2F3,E2F6,E2F8,FOXO1,MTOR,PIK3R2,PLCB1,PLCL1,RND2
	CDP-diacylglycerol Biosynthesis I	0.432	0.1	NaN	AGPAT1,MBOAT2
	Fatty Acid Œ±-oxidation	0.432	0.1	NaN	ALDH1A3,BCO2
	Superpathway of Serine and Glycine Biosynthesis I	0.431	0.143	NaN	PSPH
	NAD Salvage Pathway III	0.431	0.143	NaN	NMRK1
	MIF-mediated Glucocorticoid Regulation	0.428	0.0882	NaN	CD14,NFKBIA,NR3C1
	Inhibition of ARE-Mediated mRNA Degradation Pathway	0.42	0.0738	-1.667	CNOT11,CNOT9,EDC3,NGFR,PRKAG2,PRKAR2A,TNFRSF1B,TNFSF13B,XRN1
	Phospholipase C Signaling	0.418	0.07	-2.183	ARHGEF6,CALM1 (includes others),CAMK4,FYN,GNB1L,GNG2,GNG7,GRAP2,HDAC11,ITGA4,MEF2C,PLCB1,PPP3CC,PRKCA,PRKCB,PRKCH,RAPGEF3,RND2
	IL-7 Signaling Pathway	0.417	0.0769	-1	CDC25A,FOXO1,FYN,GSK3A,IGHM,PIK3R2
	Hematopoiesis from Pluripotent Stem Cells	0.416	0.0816	NaN	CD4,EPO,IGHA1,IGHM
	Cell Cycle: G2/M DNA Damage Checkpoint Regulation	0.416	0.0816	NaN	PLK1,PRKDC,SKP2,TOP2A
	TWEAK Signaling	0.409	0.0857	NaN	FADD,NFKBIA,TRAF1
	IL-17A Signaling in Fibroblasts	0.409	0.0857	NaN	CCL2,NFKBIA,TRAF6
	Nucleotide Excision Repair Pathway	0.409	0.0857	NaN	CCNH,ERCC2,ERCC5
	Role of PI3K/AKT Signaling in the Pathogenesis of Influenza	0.408	0.0781	0	CCL5,CRKL,IFNK,NFKBIA,PIK3R2
	Endoplasmic Reticulum Stress Pathway	0.406	0.0952	NaN	CALR,HSPA5
	Thyroid Cancer Signaling	0.403	0.0759	0	BDNF,FOXO1,MTOR,NTRK3,PIK3R2,TCF4
	BEX2 Signaling Pathway	0.403	0.0759	0	LMO2,MTOR,NFKBIA,NGFR,SMARCB1,TCF4
	IL-17A Signaling in Airway Cells	0.394	0.0769	0	CCL20,JAK2,NFKBIA,PIK3R2,TRAF6
	Netrin Signaling	0.394	0.0769	-0.447	CACNA2D1,ENAH,PPP3CC,PRKAG2,PRKAR2A
	JAK/Stat Signaling	0.391	0.075	0.816	JAK2,MTOR,PIK3R2,PTPN11,SOCS2,STAT2
	Germ Cell-Sertoli Cell Junction Signaling	0.383	0.0702	NaN	ACTA2,GSN,LAMC3,MAP3K11,MAP3K9,PAK4,PIK3R2,RND2,TGFB3,TUBA3C/TUBA3D,TUBB2A,TUBG1
	Phosphatidylglycerol Biosynthesis II (Non-plastidic)	0.381	0.0909	NaN	AGPAT1,MBOAT2
	Actin Cytoskeleton Signaling	0.372	0.0688	0	ACTA2,ARHGAP35,ARHGEF6,ARPC1A,CD14,CRKL,F2R,FGF19,FLNA,GSN,ITGA4,PAK4,PIK3R2,TIAM1,WASF1
	Complement System	0.372	0.0811	NaN	C1R,C7,CR1
	LPS-stimulated MAPK Signaling	0.368	0.0732	-0.816	CD14,NFKBIA,PIK3R2,PRKCA,PRKCB,PRKCH
	ATM Signaling	0.368	0.0722	1	CBX1,CDC25A,GADD45B,H2AX,NFKBIA,RNF8,TRIM28
	ErbB4 Signaling	0.368	0.0746	-0.447	NRG1,PIK3R2,PRKCA,PRKCB,PRKCH
	PEDF Signaling	0.368	0.0732	-0.447	BDNF,FAS,NFKBIA,PIK3R2,PPARG,TCF4
	Role of Lipids/Lipid Rafts in the Pathogenesis of Influenza	0.359	0.087	NaN	IFNK,RSAD2
	p53 Signaling	0.358	0.0714	-1.342	BIRC5,CDK4,E2F1,FAS,GADD45B,PIK3R2,PRKDC
	Remodeling of Epithelial Adherens Junctions	0.355	0.0735	NaN	ACTA2,ARPC1A,TUBA3C/TUBA3D,TUBB2A,TUBG1
	Lymphotoxin Œ≤ Receptor Signaling	0.354	0.0755	0	NFKBIA,PIK3R2,TRAF1,TRAF6
	Docosahexaenoic Acid (DHA) Signaling	0.354	0.0789	NaN	FOXO1,GSK3A,PIK3R2
	Phototransduction Pathway	0.354	0.0755	NaN	GNGT1,GUCY2C,PRKAG2,PRKAR2A
	p70S6K Signaling	0.352	0.0698	0.333	AGT,F2R,MTOR,PIK3R2,PLCB1,PLCL1,PRKCA,PRKCB,PRKCH
	NGF Signaling	0.35	0.0702	0	GAB1,MAP3K11,MAP3K9,NGFR,PIK3R2,PTPN11,RPS6KA2,TRAF6
	Leucine Degradation I	0.348	0.111	NaN	HMGCLL1
	HOTAIR Regulatory Pathway	0.348	0.0688	0.905	DNMT3B,ESR1,FOXA1,FOXM1,JAM2,MMP25,NFKBIA,PIK3R2,SUZ12,TCF4,TWIST2
	GŒ±12/13 Signaling	0.343	0.0692	-1.414	CDH9,F2R,LPAR6,MEF2C,NFKBIA,PIK3R2,PTK2B,RASA1,TBXA2R
	IL-10 Signaling	0.342	0.0725	NaN	CD14,IL18,IL1RL1,NFKBIA,TRAF6
	Endocannabinoid Developing Neuron Pathway	0.34	0.0696	0	GNB1L,GNG2,GNG7,MTOR,PIK3R2,PRKAG2,PRKAR2A,RAP1GAP
	Transcriptional Regulatory Network in Embryonic Stem Cells	0.339	0.0741	NaN	GATA4,OTX1,POU5F1,TRIM24
	April Mediated Signaling	0.337	0.0769	NaN	NFKBIA,TRAF1,TRAF6
	Antiproliferative Role of TOB in T Cell Signaling	0.337	0.0769	NaN	CCNE2,SKP2,TGFB3
	Role of JAK1, JAK2 and TYK2 in Interferon Signaling	0.337	0.0833	NaN	JAK2,STAT2
	Inhibition of Matrix Metalloproteases	0.337	0.0769	NaN	LRP1,MMP25,THBS2
	EGF Signaling	0.326	0.0727	2	MTOR,PIK3R2,PRKCA,RASA1
	mTOR Signaling	0.321	0.0667	0.905	EIF3B,EIF4EBP1,EIF4G1,GNB1L,MTOR,PIK3R2,PRKAA2,PRKAG2,PRKCA,PRKCB,PRKCH,PRR5L,RND2,RPS6KA2
	IL-17A Signaling in Gastric Cells	0.317	0.08	NaN	CCL20,CCL5
	Role of JAK family kinases in IL-6-type Cytokine Signaling	0.317	0.08	NaN	JAK2,PTPN11
	D-myo-inositol (1,4,5)-Trisphosphate Biosynthesis	0.317	0.08	NaN	PIP4K2B,PLCB1
	Tryptophan Degradation X (Mammalian, via Tryptamine)	0.317	0.08	NaN	ALDH1A3,SMOX
	Calcium Transport I	0.315	0.1	NaN	ATP2A2
	Pentose Phosphate Pathway	0.315	0.1	NaN	G6PD
	Glycine Betaine Degradation	0.315	0.1	NaN	SDS
	ERK5 Signaling	0.307	0.0694	-0.447	GAB1,MEF2C,PTPN11,RPS6KA2,WNK1
	PPAR Signaling	0.299	0.0673	2.646	IL18,IL1RL1,NFKBIA,NGFR,PPARG,TNFRSF1B,TRAF6
	Acute Myeloid Leukemia Signaling	0.293	0.0674	-0.447	CEBPA,EIF4EBP1,FLT3,MTOR,PIK3R2,TCF4
	Regulation of IL-2 Expression in Activated and Anergic T Lymphocytes	0.293	0.0674	NaN	CALM1 (includes others),CAMK4,FYN,NFKBIA,PPP3CC,TGFB3
	Triacylglycerol Biosynthesis	0.293	0.0714	NaN	AGPAT1,MBOAT2,PLPP3
	Tight Junction Signaling	0.289	0.0655	NaN	ACTA2,CDK4,CEBPA,JAM2,NGFR,PRKAG2,PRKAR2A,SNAP25,TGFB3,TIAM1,TNFRSF1B
	Ketogenesis	0.287	0.0909	NaN	HMGCLL1
	Œ≥-glutamyl Cycle	0.287	0.0909	NaN	GGT5
	GDP-glucose Biosynthesis	0.287	0.0909	NaN	PGM5
	Iron homeostasis signaling pathway	0.286	0.0657	NaN	BMP5,CD163,EPO,FLVCR1,HEPH,JAK2,LRP1,SKP2,SLC25A37
	Dermatan Sulfate Biosynthesis	0.278	0.0678	-1	CHST13,DSE,NDST3,UST
	Gustation Pathway	0.277	0.0649	NaN	CACNA2D1,GNG2,GNG7,LPAR6,P2RX1,P2RY14,PDE2A,PDE5A,PRKAG2,PRKAR2A
	Prostate Cancer Signaling	0.275	0.0659	NaN	CCNE2,E2F1,FOXO1,MTOR,NFKBIA,PIK3R2
	Death Receptor Signaling	0.275	0.0659	-0.816	ACTA2,ARHGDIB,FADD,FAS,NFKBIA,TNFRSF1B
	Th17 Activation Pathway	0.275	0.0659	0	CCL20,IRAK2,IRAK3,JAK2,MTOR,TRAF6
	Retinoic acid Mediated Apoptosis Signaling	0.267	0.0667	-1	FADD,IFNK,RARB,RARG
	IL-23 Signaling Pathway	0.267	0.0682	NaN	JAK2,NFKBIA,PIK3R2
	CDK5 Signaling	0.266	0.0648	-1.134	BDNF,CDK5R1,NGFR,PPP1R14B,PPP1R3C,PRKAG2,PRKAR2A
	Assembly of RNA Polymerase I Complex	0.261	0.0833	NaN	POLR1A
	Hematopoiesis from Multipotent Stem Cells	0.261	0.0833	NaN	EPO
	Glucose and Glucose-1-phosphate Degradation	0.261	0.0833	NaN	PGM5
	BER pathway	0.261	0.0833	NaN	FEN1
	Dopamine Receptor Signaling	0.257	0.0649	NaN	PPP1R14B,PPP1R3C,PRKAG2,PRKAR2A,SMOX
	Superpathway of Cholesterol Biosynthesis	0.25	0.069	NaN	DHCR24,SQLE
	Role of p14/p19ARF in Tumor Suppression	0.25	0.069	NaN	E2F1,PIK3R2
	Role of IL-17A in Psoriasis	0.239	0.0769	NaN	CCL20
	Pregnenolone Biosynthesis	0.239	0.0769	NaN	MICAL2
	Dopamine Degradation	0.236	0.0667	NaN	ALDH1A3,SMOX
	DNA Double-Strand Break Repair by Non-Homologous End Joining	0.219	0.0714	NaN	PRKDC
	Phenylalanine Degradation IV (Mammalian, via Side Chain)	0.219	0.0714	NaN	SMOX
	Colanic Acid Building Blocks Biosynthesis	0.219	0.0714	NaN	GMDS
	Telomere Extension by Telomerase	0.201	0.0667	NaN	TERF2IP
	Isoleucine Degradation I	0.201	0.0667	NaN	SDS
	Choline Biosynthesis III	0.201	0.0667	NaN	CEPT1
	Histidine Degradation VI	0.201	0.0667	NaN	MICAL2
	Circadian Rhythm Signaling	0	0.0303	NaN	PER1
	Amyotrophic Lateral Sclerosis Signaling	0	0.0103	NaN	PIK3R2
	Synaptic Long Term Depression	0	0.0582	-0.632	CACNA2D1,GNA14,GNAZ,GUCY2C,LCAT,PLCB1,PLCL1,PRKCA,PRKCB,PRKCH,SLC39A7
	NRF2-mediated Oxidative Stress Response	0	0.0635	0	ACTA2,DNAJB14,DNAJB4,GSTM2,HERPUD1,PIK3R2,PRKCA,PRKCB,PRKCH,SCARB1,STIP1,UBE2E3
	Mitochondrial Dysfunction	0	0.0117	NaN	COX7A1,LRRK2
	Ceramide Signaling	0	0.0455	-2	NGFR,PIK3R2,S1PR4,TNFRSF1B
	Clathrin-mediated Endocytosis Signaling	0	0.0518	NaN	ACTA2,APOA2,ARPC1A,EPS15,F2R,FGF19,ITGB7,MYO1E,PIK3R2,PPP3CC
	MIF Regulation of Innate Immunity	0	0.0476	NaN	CD14,NFKBIA
	FcŒ≥RIIB Signaling in B Lymphocytes	0	0.0267	NaN	CACNA2D1,PIK3R2
	IL-22 Signaling	0	0.0417	NaN	IL22RA1
	CD40 Signaling	0	0.0615	0	NFKBIA,PIK3R2,TRAF1,TRAF6
	CD27 Signaling in Lymphocytes	0	0.0566	NaN	MAP3K11,MAP3K9,NFKBIA
	IL-17 Signaling	0	0.05	NaN	CCL2,JAK2,PIK3R2,TRAF6
	4-1BB Signaling in T Lymphocytes	0	0.0625	NaN	NFKBIA,TRAF1
	IL-9 Signaling	0	0.0606	NaN	PIK3R2,SOCS2
	Oncostatin M Signaling	0	0.0465	NaN	JAK2,MT2A
	Role of Cytokines in Mediating Communication between Immune Cells	0	0.0185	NaN	IL18
	HIF1Œ± Signaling	0	0.0354	NaN	EPO,LDHB,MMP25,PIK3R2
	Endothelin-1 Signaling	0	0.0585	-0.905	GAB1,GNA14,GNAZ,GUCY2C,LCAT,PIK3R2,PLCB1,PLCL1,PRKCA,PRKCB,PRKCH
	Semaphorin Signaling in Neurons	0	0.05	NaN	FYN,PAK4,RND2
	Lipid Antigen Presentation by CD1	0	0.0385	NaN	CALR
	HMGB1 Signaling	0	0.0545	-1.414	CCL2,IL18,NGFR,PIK3R2,PLAT,RND2,TGFB3,TNFRSF1B,TNFSF13B
	RAN Signaling	0	0.0588	NaN	KPNA2
	Melanocyte Development and Pigmentation Signaling	0	0.0532	0.447	PIK3R2,PRKAG2,PRKAR2A,PTPN11,RPS6KA2
	DNA Methylation and Transcriptional Repression Signaling	0	0.0571	NaN	DNMT3B,SAP130
	Role of NANOG in Mammalian Embryonic Stem Cell Pluripotency	0	0.0588	-0.447	BMP5,GAB1,GATA4,JAK2,LIFR,PIK3R2,POU5F1
	Melanoma Signaling	0	0.06	NaN	CDK4,E2F1,PIK3R2
	Renal Cell Carcinoma Signaling	0	0.0625	0.447	ETS1,GAB1,PAK4,PIK3R2,PTPN11
	Endometrial Cancer Signaling	0	0.0167	NaN	PIK3R2
	Basal Cell Carcinoma Signaling	0	0.0417	NaN	BMP5,HHIP,TCF4
	Bladder Cancer Signaling	0	0.0619	NaN	CDK4,DAPK1,E2F1,FGF19,FGFR3,MMP25
	Colorectal Cancer Metastasis Signaling	0	0.0632	-1.387	BIRC5,GNB1L,GNG2,GNG7,JAK2,LRP1,MMP25,PIK3R2,PRKAG2,PRKAR2A,PTGER3,RND2,TCF4,TGFB3,TLR1,TLR6
	Sphingosine-1-phosphate Signaling	0	0.0513	0	PIK3R2,PLCB1,PLCL1,PTK2B,RND2,S1PR4
	ILK Signaling	0	0.0579	0	ACTA2,ARHGEF6,FLNA,GSK3A,ITGB7,MTOR,PARVA,PIK3R2,PPP1R14B,RND2,TGFB1I1
	FAK Signaling	0	0.0632	NaN	ACTA2,ARHGEF6,FYN,ITGA4,PAK4,PIK3R2
	EIF2 Signaling	0	0.0357	0	ACTA2,EIF2AK1,EIF2S2,EIF3B,EIF4G1,HSPA5,PIK3R2,TRIB3
	PAK Signaling	0	0.0619	-0.816	ARHGEF6,EPHA3,ITGA4,PAK4,PIK3R2,PTK2B
	Ovarian Cancer Signaling	0	0.0504	1.342	CDK4,E2F1,MTOR,PIK3R2,PRKAG2,PRKAR2A,TCF4
	Atherosclerosis Signaling	0	0.0476	NaN	APOA2,CCL2,IL18,ITGA4,LCAT,SELP
	Regulation of eIF4 and p70S6K Signaling	0	0.0446	NaN	EIF2S2,EIF3B,EIF4EBP1,EIF4G1,ITGA4,MTOR,PIK3R2
	Estrogen-Dependent Breast Cancer Signaling	0	0.027	NaN	ESR1,PIK3R2
	Glioma Invasiveness Signaling	0	0.0405	NaN	F2R,PIK3R2,RND2
	Role of Wnt/GSK-3Œ≤ Signaling in the Pathogenesis of Influenza	0	0.0385	NaN	CSNK1G1,IFNK,TCF4
	TNFR1 Signaling	0	0.06	NaN	FADD,NFKBIA,PAK4
	Role of MAPK Signaling in the Pathogenesis of Influenza	0	0.05	NaN	CCL2,CCL5,LCAT,PRKCA
	Extrinsic Prothrombin Activation Pathway	0	0.0625	NaN	THBD
	Inhibition of Angiogenesis by TSP1	0	0.0294	NaN	FYN
	Intrinsic Prothrombin Activation Pathway	0	0.0238	NaN	THBD
	Role of JAK1 and JAK3 in Œ≥c Cytokine Signaling	0	0.058	NaN	JAK2,PIK3R2,PTK2B,PTPN11
	Actin Nucleation by ARP-WASP Complex	0	0.0556	1	ARPC1A,ITGA4,RND2,WASF1
	Telomerase Signaling	0	0.0561	NaN	E2F1,ELF2,ETS1,HDAC11,PIK3R2,TERF2IP
	VEGF Family Ligand-Receptor Interactions	0	0.0595	0	NRP2,PIK3R2,PRKCA,PRKCB,PRKCH
	GDNF Family Ligand-Receptor Interactions	0	0.0526	NaN	DOK5,GAB1,PIK3R2,RASA1
	Heparan Sulfate Biosynthesis	0	0.0513	0	CHST13,EXTL3,NDST3,UST
	Retinoate Biosynthesis I	0	0.0294	NaN	ALDH1A3
	Thyroid Hormone Metabolism II (via Conjugation and/or Degradation)	0	0.0263	NaN	UGT2B11
	Nicotine Degradation III	0	0.0179	NaN	UGT2B11
	Heparan Sulfate Biosynthesis (Late Stages)	0	0.0563	0	CHST13,EXTL3,NDST3,UST
	Glutaryl-CoA Degradation	0	0.0625	NaN	CA1
	Glutathione Redox Reactions I	0	0.0417	NaN	GSTM2
	Ubiquinol-10 Biosynthesis (Eukaryotic)	0	0.0588	NaN	MICAL2
	tRNA Splicing	0	0.0465	NaN	PDE2A,PDE5A
	Melatonin Degradation I	0	0.0167	NaN	UGT2B11
	NAD Salvage Pathway II	0	0.0385	NaN	NMRK1
	Triacylglycerol Degradation	0	0.0213	NaN	NDST3
	Phospholipases	0	0.0476	NaN	LCAT,PLCB1,PLCL1
	Chondroitin Sulfate Biosynthesis	0	0.0536	NaN	CHST13,NDST3,UST
	Glutathione-mediated Detoxification	0	0.0312	NaN	GSTM2
	tRNA Charging	0	0.0256	NaN	SARS2
	Dermatan Sulfate Degradation (Metazoa)	0	0.0588	NaN	IDS
	Nicotine Degradation II	0	0.0308	NaN	INMT,UGT2B11
	Valine Degradation I	0	0.0556	NaN	SDS
	Serotonin Degradation	0	0.0448	NaN	ALDH1A3,SMOX,UGT2B11
	D-myo-inositol (1,4,5)-trisphosphate Degradation	0	0.0588	NaN	INPP5J
	Tryptophan Degradation III (Eukaryotic)	0	0.0435	NaN	CA1
	Histamine Degradation	0	0.0588	NaN	ALDH1A3
	Chondroitin Sulfate Biosynthesis (Late Stages)	0	0.0625	NaN	CHST13,NDST3,UST
	Superpathway of Melatonin Degradation	0	0.0308	NaN	SMOX,UGT2B11
	Noradrenaline and Adrenaline Degradation	0	0.0571	NaN	ALDH1A3,SMOX
	Oxidative Ethanol Degradation III	0	0.0526	NaN	ALDH1A3
	Ethanol Degradation IV	0	0.0435	NaN	ALDH1A3
	Ethanol Degradation II	0	0.0312	NaN	ALDH1A3
	Methionine Degradation I (to Homocysteine)	0	0.0455	NaN	MRM2
	Superpathway of Methionine Degradation	0	0.027	NaN	MRM2
	Antioxidant Action of Vitamin C	0	0.0459	1.342	JAK2,LCAT,NFKBIA,PLCB1,PLCL1
	DNA damage-induced 14-3-3œÉ Signaling	0	0.0526	NaN	CCNE2
	Epithelial Adherens Junction Signaling	0	0.0592	NaN	ACTA2,ARPC1A,DLL1,FGFR1,TCF4,TUBA3C/TUBA3D,TUBB2A,TUBG1,WASF1
	Regulation of Cellular Mechanics by Calpain Protease	0	0.0308	NaN	CDK4,ITGA4
	Cysteine Biosynthesis III (mammalia)	0	0.0417	NaN	MRM2
	Agranulocyte Adhesion and Diapedesis	0	0.0622	NaN	ACTA2,CCL2,CCL20,CCL21,CCL4,CCL5,IL18,ITGA4,ITGB7,MMP25,SELL,SELP
	UVA-Induced MAPK Signaling	0	0.0612	0.447	MTOR,PIK3R2,PLCB1,PLCL1,PRKCA,RPS6KA2
	UVC-Induced MAPK Signaling	0	0.0588	NaN	PRKCA,PRKCB,PRKCH
	Oxidative Phosphorylation	0	0.00917	NaN	COX7A1
	HIPPO signaling	0	0.0588	NaN	AJUBA,FAT4,PPP1R14B,PPP1R3C,SKP2
	PCP pathway	0	0.0333	NaN	PRICKLE1,RSPO3
	Wnt/Ca+ pathway	0	0.0484	NaN	PLCB1,PLCL1,PRKCA
	IL-2 Signaling	0	0.0492	NaN	PIK3R2,PTK2B,PTPN11
	Amyloid Processing	0	0.06	NaN	CDK5R1,PRKAG2,PRKAR2A
	GABA Receptor Signaling	0	0.0316	NaN	CACNA2D1,GABRA2,GABRA3
	Xenobiotic Metabolism Signaling	0	0.0523	NaN	ALDH1A3,CAMK2D,CAMK4,CHST13,GSTM2,MAP3K11,MAP3K9,NDST3,PIK3R2,PRKCA,PRKCB,PRKCH,SMOX,UGT2B11,UST
	Serotonin Receptor Signaling	0	0.0465	NaN	HTR7,SMOX
	Integrin Signaling	0	0.061	0	ACTA2,ARPC1A,CRKL,FYN,GSN,ITGA4,ITGA9,ITGB7,MAP3K11,PAK4,PARVA,PIK3R2,RND2
	TGF-Œ≤ Signaling	0	0.0208	NaN	TGFB3,TRAF6
	Apoptosis Signaling	0	0.0404	-2	FAS,NFKBIA,PRKCA,TNFRSF1B
	Notch Signaling	0	0.027	NaN	DLL1
	BMP signaling pathway	0	0.0471	-1	BMP5,CAMK4,PRKAG2,PRKAR2A
	Inflammasome pathway	0	0.05	NaN	IL18
	Cancer Drug Resistance By Drug Efflux	0	0.0345	NaN	FOXO1,PIK3R2
	Apelin Adipocyte Signaling Pathway	0	0.0488	-1	GSTM2,PRKAA2,PRKAG2,PRKAR2A
	BAG2 Signaling Pathway	0	0.0465	NaN	ATXN3,HSPA5
	Systemic Lupus Erythematosus In T Cell Signaling Pathway	0	0.0571	-2.065	CAMK4,ESR1,FAS,GNB1L,HLA-DMA,HLA-DMB,HLA-DOA,HLA-DOB,HLA-DPA1,HLA-DQA1,HLA-DRA,HLA-DRB1,HLA-E,HLA-F,MTOR,ORAI1,PIK3R2,PPP3CC,RND2
	Xenobiotic Metabolism General Signaling Pathway	0	0.0559	0.707	GSTM2,MAP3K11,MAP3K9,PIK3R2,PRKCA,PRKCB,PRKCH,UGT2B11
	Xenobiotic Metabolism CAR Signaling Pathway	0	0.0476	-0.333	ALDH1A3,CHST13,GSTM2,NDST3,PRKCA,PRKCB,PRKCH,UGT2B11,UST
