# Supplementary material for: The genomic landscape of Mongolian hepatocellular carcinoma
Source: Nat Commun. 2020 Sep 1;11:4383. doi: 10.1038/s41467-020-18186-1 (PMC7462863; doi:10.1038/s41467-020-18186-1)
Supplement: Supplementary file 7 — Supplementary Data 5 [file 41467_2020_18186_MOESM7_ESM.xlsx]

## Sheet: Suppl Data 5
	Supplementary Data 5. Tumor vs non-tumor mean fold-change, two-sided paired t-test p-value, and FDR-adjusted p-value for each molecular subclass in Mongolian HCC.
	Ensembl	HUGO	MO1_FC	MO1_p	MO1_p.FDR	MO2_FC	MO2_p	MO2_p.FDR	MO3_FC	MO3_p	MO3_p.FDR	MO4_FC	MO4_p	MO4_p.FDR
	ENSG00000000003	TSPAN6	0.704477	0.000335883	0.00203894	-0.41679	0.149709	0.37619	-1.53539	0.00692704	0.0283042	-0.124098	0.707015	0.791222
	ENSG00000000005	TNMD	0.261451	0.499199	0.618318	-0.75776	0.127147	0.343252	-1.17464	0.094378	0.195748	-0.913039	0.0208649	0.052345
	ENSG00000000419	DPM1	0.660478	0.00132048	0.0060239	-0.14582	0.333146	0.577871	0.0871709	0.431935	0.580626	0.369856	0.0873145	0.161685
	ENSG00000000457	SCYL3	0.225682	0.0350395	0.0806621	0.0151413	0.875271	0.942347	-0.287858	0.0961707	0.198337	0.131869	0.386226	0.507863
	ENSG00000000460	C1orf112	0.992509	0.000866149	0.0043121	0.143288	0.585485	0.776936	0.711868	0.0294017	0.0832542	1.17771	1.54001e-05	0.000177049
	ENSG00000000938	FGR	-2.04953	5.76404e-10	2.37763e-07	0.312145	0.178571	0.415194	0.563707	0.324547	0.476283	-1.27769	0.00173067	0.00723922
	ENSG00000000971	CFH	0.152604	0.430059	0.554302	0.153462	0.589059	0.779247	-2.30529	0.00826229	0.0321962	-0.8787	0.0292086	0.0685457
	ENSG00000001036	FUCA2	0.809922	0.0042553	0.0151822	-0.149166	0.428987	0.661874	0.657346	0.00278671	0.0144383	1.45938	2.55655e-06	4.50714e-05
	ENSG00000001084	GCLC	0.322968	0.00183617	0.00782681	-0.597598	0.00683289	0.0696443	-1.3343	0.00191053	0.0109434	-0.585198	0.0140863	0.038233
	ENSG00000001167	NFYA	0.372993	0.013675	0.0383291	0.287009	0.00634888	0.0673568	0.809268	0.00186989	0.0107704	0.877039	1.40943e-05	0.00016516
	ENSG00000001460	STPG1	0.696814	0.00343631	0.0128298	0.0909341	0.544529	0.749921	1.3325	4.52463e-05	0.000717591	1.01377	0.000364506	0.00210946
	ENSG00000001461	NIPAL3	0.100609	0.397984	0.523653	0.313532	0.0516984	0.20498	0.923559	1.40581e-05	0.000315611	0.305901	0.076477	0.146105
	ENSG00000001497	LAS1L	0.305917	0.0389375	0.0877099	0.0785358	0.468627	0.693726	0.299198	0.10148	0.205852	0.602058	0.000305876	0.00184112
	ENSG00000001561	ENPP4	0.593936	0.0194361	0.050615	0.322949	0.121182	0.333219	0.750084	0.0175143	0.0567514	0.950658	0.00041871	0.00234821
	ENSG00000001617	SEMA3F	1.16165	1.14146e-05	0.000151415	0.801658	0.00357579	0.0521398	1.07679	0.00496849	0.0220974	1.33041	6.29907e-07	1.57073e-05
	ENSG00000001626	CFTR	-5.90809	1.73729e-09	4.23236e-07	-3.33547	0.00676921	0.0693262	-2.97256	0.0137087	0.0472271	-4.76732	4.97799e-07	1.31811e-05
	ENSG00000001629	ANKIB1	0.304626	0.00246889	0.00989435	0.341514	0.00146751	0.0352861	0.844292	1.62058e-06	7.73177e-05	0.867124	0.000287248	0.00175522
	ENSG00000001630	CYP51A1	1.38968	2.80528e-06	5.3716e-05	0.0501043	0.881884	0.944994	-1.02562	0.00810247	0.0317469	1.11909	0.00478	0.0162634
	ENSG00000001631	KRIT1	0.183331	0.0785616	0.151877	0.137246	0.109632	0.315233	0.155583	0.322813	0.474565	0.416328	0.086832	0.160983
	ENSG00000002016	RAD52	-0.26046	0.0530002	0.111859	-0.229322	0.175586	0.41158	0.0449292	0.814071	0.883403	0.237408	0.596612	0.699097
	ENSG00000002079	MYH16	0.95138	0.0331907	0.0771714	0.58711	0.189502	0.429241	0.539434	0.289861	0.439795	0.0621662	0.883515	0.92197
	ENSG00000002330	BAD	0.425475	0.00475732	0.0165491	-0.339504	0.0153958	0.104481	-0.22675	0.180942	0.314143	0.0979651	0.671632	0.762407
	ENSG00000002549	LAP3	-0.386617	0.000784708	0.0039902	-0.0332335	0.834719	0.921837	-0.733949	0.0059129	0.0251603	-1.44225	4.55039e-06	6.91486e-05
	ENSG00000002586	CD99	0.315036	0.0661326	0.132859	0.0287376	0.854968	0.931863	0.433967	0.1487	0.271856	-0.197552	0.305115	0.425647
	ENSG00000002587	HS3ST1	0.312044	0.382038	0.508	0.764895	0.037676	0.171489	1.86401	0.000361988	0.00316702	0.0962053	0.81266	0.871404
	ENSG00000002726	AOC1	-0.0941061	0.804131	0.864502	-0.0269263	0.96511	0.983641	-0.481925	0.650419	0.765001	0.185499	0.633196	0.730145
	ENSG00000002745	WNT16	0.141464	0.739125	0.81633	0.254968	0.653827	0.818766	1.00494	0.0318121	0.0880905	-0.0898153	0.748571	0.822928
	ENSG00000002746	HECW1	-1.03256	0.0412964	0.0919407	0.717665	0.226887	0.474117	0.747447	0.336605	0.489004	-0.668186	0.155067	0.253053
	ENSG00000002822	MAD1L1	-0.275257	0.116023	0.206599	0.232303	0.14718	0.372844	0.6774	0.0163128	0.0538679	0.418421	0.0562473	0.114942
	ENSG00000002834	LASP1	0.297494	0.0232985	0.0582625	0.639304	0.00865962	0.0783922	0.601636	0.0092504	0.035096	1.07612	2.70664e-05	0.00027392
	ENSG00000002919	SNX11	0.231591	0.140924	0.239683	-0.0820512	0.56423	0.763932	0.116337	0.19503	0.331838	0.410185	0.0416154	0.0907682
	ENSG00000002933	TMEM176A	0.168462	0.600792	0.707311	-0.453418	0.0901944	0.281809	-2.08597	0.000134229	0.00154995	-0.185734	0.519681	0.633021
	ENSG00000003056	M6PR	-0.0195452	0.88275	0.921705	0.275259	0.0396733	0.176815	0.911607	0.000520963	0.00416442	0.388208	0.0203896	0.0513482
	ENSG00000003096	KLHL13	1.50632	2.35999e-06	4.80374e-05	-0.289876	0.38107	0.62157	-0.173688	0.685994	0.792067	0.19881	0.588196	0.691685
	ENSG00000003137	CYP26B1	-1.6044	0.0023331	0.00946313	-0.413706	0.363953	0.605973	1.11011	0.174773	0.305978	-0.0099795	0.988897	0.992463
	ENSG00000003147	ICA1	-0.436493	0.157545	0.260524	-0.0593335	0.723642	0.861331	0.0262258	0.959105	0.974977	0.0415461	0.891681	0.927787
	ENSG00000003249	DBNDD1	1.64773	0.000184553	0.00129002	0.996788	0.00364601	0.052471	-0.0603376	0.911072	0.944685	1.2036	0.00476528	0.0162192
	ENSG00000003393	ALS2	-0.0443536	0.64305	0.741283	-0.247268	0.0596004	0.222815	-0.660129	9.83623e-05	0.00124175	-0.117608	0.391715	0.513365
	ENSG00000003400	CASP10	-0.458113	0.00325164	0.0122978	0.31386	0.0619362	0.227644	0.24356	0.473473	0.617888	-0.300595	0.0830664	0.155611
	ENSG00000003402	CFLAR	-0.633323	2.61966e-05	0.0002832	0.47356	0.00166255	0.0373545	0.162138	0.578693	0.706583	-0.661863	0.00233148	0.00918877
	ENSG00000003436	TFPI	0.0952385	0.743166	0.819263	-0.820046	0.0135801	0.0984225	-2.05706	0.000606149	0.00466144	-0.856667	0.000915406	0.00436987
	ENSG00000003509	NDUFAF7	0.431481	0.0317526	0.0744956	-0.148975	0.266711	0.517236	-0.237689	0.0348791	0.094452	0.0758409	0.636278	0.732882
	ENSG00000003756	RBM5	-0.352229	0.0010068	0.00484193	0.231144	0.0507959	0.202834	0.453665	0.000597724	0.00461927	-0.151046	0.466549	0.58495
	ENSG00000003987	MTMR7	0.0778913	0.616405	0.720022	-0.360753	0.317752	0.563318	-0.748204	0.080667	0.174618	1.4195	0.0024652	0.00961617
	ENSG00000003989	SLC7A2	-1.37769	0.0134155	0.0377968	-1.0576	0.0152833	0.104068	-4.60131	6.94004e-05	0.00096824	-1.32953	0.00039354	0.00224045
	ENSG00000004059	ARF5	0.454159	2.94346e-05	0.000309499	-0.108316	0.255693	0.505552	0.166602	0.160977	0.287951	0.18551	0.401467	0.522883
	ENSG00000004139	SARM1	0.0969331	0.587555	0.696276	-0.137355	0.223522	0.470445	-0.27324	0.252719	0.399093	0.267983	0.456853	0.575883
	ENSG00000004142	POLDIP2	0.519223	0.000713724	0.00370183	-0.423535	0.0362766	0.168052	-1.14855	5.82497e-06	0.000173285	0.297043	0.221294	0.332446
	ENSG00000004399	PLXND1	-0.441381	0.00660564	0.0215429	0.844059	0.000134861	0.0182864	1.66676	0.000943659	0.00647715	0.357286	0.00767002	0.0236554
	ENSG00000004455	AK2	-0.0869141	0.435338	0.559107	-0.147948	0.160993	0.392336	-0.331396	0.0616183	0.14322	0.0683848	0.63451	0.731266
	ENSG00000004468	CD38	-2.34705	2.79222e-08	2.27072e-06	0.218561	0.515196	0.728483	-0.0394944	0.942767	0.965641	-1.548	0.00181255	0.00752379
	ENSG00000004478	FKBP4	0.333433	0.0699584	0.138681	0.0551955	0.79917	0.902559	0.0884906	0.686587	0.79247	0.380779	0.0361596	0.0811534
	ENSG00000004487	KDM1A	-9.47259e-05	0.999303	0.999564	0.0390626	0.564636	0.764213	0.849817	0.000677101	0.00507152	0.470574	0.00401197	0.0141635
	ENSG00000004534	RBM6	-0.561135	0.000288224	0.0018113	0.321038	0.113709	0.321369	0.176988	0.469286	0.614204	-0.172934	0.497045	0.612663
	ENSG00000004660	CAMKK1	-0.657664	0.000223626	0.00149624	0.809806	4.91229e-05	0.0147034	1.03654	0.0090591	0.034554	-0.848544	0.000852516	0.00413773
	ENSG00000004700	RECQL	0.438485	0.00164236	0.00715295	0.41836	0.000505119	0.0250998	1.16141	9.51076e-06	0.000241917	0.617435	5.53017e-05	0.00047572
	ENSG00000004766	VPS50	0.67492	3.38443e-07	1.20245e-05	0.275911	0.0207837	0.122473	0.564597	0.000480783	0.00392479	0.724954	0.000461389	0.00253231
	ENSG00000004776	HSPB6	-1.86044	4.24207e-06	7.29094e-05	-0.175081	0.618003	0.797262	-1.08545	0.031911	0.0882786	-2.01568	0.000824676	0.00402429
	ENSG00000004777	ARHGAP33	-0.564811	0.0120707	0.0347224	0.167186	0.441421	0.672193	0.724339	0.0168233	0.0551176	0.599573	0.150475	0.247208
	ENSG00000004779	NDUFAB1	0.527931	0.00300913	0.0115484	-0.163088	0.437653	0.669453	-0.528924	0.0508595	0.124537	-0.244694	0.367331	0.489313
	ENSG00000004799	PDK4	0.262256	0.397246	0.522956	-0.987177	0.0182091	0.113948	-3.15087	3.73311e-05	0.000625602	-2.67244	6.16363e-07	1.54483e-05
	ENSG00000004809	SLC22A16	0.624149	0.0536463	0.112916	0.430672	0.102522	0.303584	2.30544	0.00545538	0.0237086	1.41832	0.00948602	0.0279663
	ENSG00000004838	ZMYND10	0.281593	0.248823	0.37002	0.234929	0.400802	0.639341	0.51201	0.108214	0.215993	0.592774	0.0738026	0.142138
	ENSG00000004846	ABCB5	0.503823	0.270501	0.392923	2.24722	0.00499329	0.0598825	2.67515	0.0217145	0.0665092	2.9295	0.000306917	0.00184543
	ENSG00000004864	SLC25A13	0.371833	0.0235725	0.05882	-0.77938	0.00102662	0.0312153	-1.92638	0.000140145	0.00159778	-0.00632212	0.973903	0.982542
	ENSG00000004866	ST7	0.500141	0.00315492	0.011999	-0.337383	0.0145041	0.10126	-0.655042	0.000147752	0.00166354	0.295645	0.232326	0.345292
	ENSG00000004897	CDC27	0.718997	2.41786e-06	4.87388e-05	0.338996	0.0306036	0.152426	0.857251	0.000136754	0.00157128	0.875687	1.27211e-07	4.73406e-06
	ENSG00000004939	SLC4A1	-0.800302	0.0929702	0.173329	-0.570206	0.119916	0.331192	-0.0855511	0.905398	0.941255	-1.48043	0.00614128	0.0198376
	ENSG00000004948	CALCR	-0.511488	0.262185	0.383706	0.532682	0.263548	0.513611	0.814839	0.154315	0.279214	2.00499	0.0010864	0.00500405
	ENSG00000004961	HCCS	0.427795	0.0410053	0.0914354	-0.121573	0.365927	0.607607	-0.00182767	0.991984	0.994948	0.251617	0.420545	0.541123
	ENSG00000004975	DVL2	-0.00219315	0.990461	0.993071	0.0367389	0.766822	0.885858	0.614911	0.00774501	0.0307385	0.593439	0.000577464	0.00302442
	ENSG00000005001	PRSS22	-4.2334	6.63379e-11	7.60108e-08	-2.51681	0.00858021	0.0780241	-0.77428	0.312017	0.463129	-3.22514	1.86657e-06	3.55626e-05
	ENSG00000005007	UPF1	-0.0829345	0.385535	0.511384	-0.150087	0.186696	0.425331	-0.0258497	0.837107	0.898603	0.1292	0.238682	0.352474
	ENSG00000005020	SKAP2	0.245034	0.289444	0.41349	0.459454	0.0405755	0.17925	1.0598	0.00050926	0.00409266	0.375741	0.160979	0.260341
	ENSG00000005022	SLC25A5	0.820683	8.42478e-05	0.000691867	-0.054349	0.787948	0.896965	0.0494237	0.747447	0.836805	0.514669	0.0533088	0.110167
	ENSG00000005059	MCUB	-0.724983	0.0031771	0.0120659	0.843971	0.00470679	0.0585987	1.65599	0.000418471	0.00352019	-0.229791	0.496306	0.611955
	ENSG00000005073	HOXA11	0.755973	0.0844415	0.160746	0.382189	0.263356	0.513411	2.65232	0.00266117	0.013942	2.6277	0.00107091	0.00494199
	ENSG00000005075	POLR2J	0.713983	0.000587009	0.00317696	-0.124644	0.307141	0.552376	0.158742	0.239916	0.38511	0.969324	0.000297643	0.00180441
	ENSG00000005100	DHX33	-0.114163	0.354094	0.480048	-0.0810865	0.454767	0.682464	-0.0151042	0.938808	0.963148	0.190656	0.32074	0.442288
	ENSG00000005102	MEOX1	-1.12725	0.0104229	0.0309683	1.29564	0.00846499	0.0775116	2.43405	0.00108634	0.00718818	-0.568725	0.281176	0.399693
	ENSG00000005108	THSD7A	-0.536982	0.0526268	0.11124	0.190493	0.680976	0.834824	-0.953624	0.143822	0.265318	-0.463912	0.180752	0.284786
	ENSG00000005156	LIG3	0.425536	0.000815392	0.0041119	0.181012	0.167776	0.4014	0.481419	0.00827951	0.032234	0.628686	0.000199419	0.00131689
	ENSG00000005175	RPAP3	0.328105	0.000760981	0.00389501	0.229995	0.0467312	0.193994	0.412148	0.0249566	0.0738175	0.504026	0.000973713	0.00458994
	ENSG00000005187	ACSM3	-0.854237	0.00148363	0.0066036	-1.82173	0.000167264	0.0186218	-3.45663	3.31063e-05	0.000574254	-2.26664	2.63948e-09	2.61936e-07
	ENSG00000005189	AC004381.6	1.65112	3.13737e-08	2.43782e-06	0.458367	0.0705049	0.24489	0.96289	0.00045656	0.0037702	1.94137	4.16628e-06	6.48518e-05
	ENSG00000005194	CIAPIN1	0.410819	0.0294947	0.0702479	0.0270038	0.854957	0.931863	0.316974	0.115817	0.226922	0.322706	0.0523585	0.108715
	ENSG00000005206	SPPL2B	-0.753063	0.000212175	0.00143647	-0.128589	0.394374	0.633608	-0.0862806	0.6482	0.763335	-0.681189	0.0356164	0.0801866
	ENSG00000005238	FAM214B	-0.353601	0.0107819	0.0318499	-0.081554	0.523866	0.734981	0.47999	0.0701863	0.157419	-0.154773	0.379391	0.501165
	ENSG00000005243	COPZ2	0.296383	0.441568	0.5652	-0.701498	0.010785	0.087713	-0.564595	0.207438	0.346893	-0.323936	0.365949	0.487966
	ENSG00000005249	PRKAR2B	-3.10028	1.31054e-08	1.44475e-06	-0.377503	0.337732	0.582779	-0.028607	0.959512	0.975265	-2.50872	0.000124244	0.000899498
	ENSG00000005302	MSL3	-0.480333	4.08506e-06	7.0995e-05	0.41383	0.0075133	0.0728498	0.326631	0.18423	0.318334	-0.407738	0.0199437	0.0504554
	ENSG00000005339	CREBBP	-0.118443	0.161381	0.265538	0.093848	0.243843	0.492971	0.00734661	0.924932	0.954053	-0.0130062	0.93426	0.957128
	ENSG00000005379	TSPOAP1	-1.30298	4.02587e-06	7.03232e-05	-0.345919	0.12697	0.342993	-0.0545194	0.874681	0.923988	-1.30976	0.000817421	0.00399629
	ENSG00000005381	MPO	-1.66874	0.000557163	0.00304187	-0.510576	0.245775	0.495064	-0.2057	0.705962	0.807175	-0.964515	0.058327	0.118274
	ENSG00000005421	PON1	0.0271588	0.905179	0.93706	-1.30158	0.00211378	0.0421112	-6.59178	8.39715e-06	0.000222174	-1.98935	0.000973973	0.00458994
	ENSG00000005436	GCFC2	0.200537	0.0869765	0.164538	-0.467914	0.00815248	0.0761573	-0.653657	0.00360325	0.0174613	-0.0709671	0.670805	0.761762
	ENSG00000005448	WDR54	-0.706657	0.00180399	0.00771557	0.424865	0.270827	0.521414	1.62016	0.000319745	0.00290178	0.824228	0.00342732	0.012507
	ENSG00000005469	CROT	0.390529	0.0106077	0.0314276	-0.320169	0.329588	0.57429	-1.60453	1.24286e-05	0.000290853	0.250786	0.0819105	0.153968
	ENSG00000005471	ABCB4	-0.0590664	0.798943	0.861118	-1.575	0.000247712	0.0202408	-5.13183	9.80261e-06	0.000247319	-1.99358	4.11785e-05	0.000379474
	ENSG00000005483	KMT2E	-0.145879	0.0984136	0.181521	0.43319	0.000272782	0.0209077	0.667144	3.64848e-05	0.000614227	0.288899	0.100895	0.181227
	ENSG00000005486	RHBDD2	0.321314	0.118257	0.209556	-0.237433	0.119858	0.331121	-0.375747	0.000718588	0.00530222	0.368716	0.109381	0.192905
	ENSG00000005513	SOX8	-1.54337	1.8126e-05	0.000214363	0.471875	0.264392	0.514669	1.31755	0.0901533	0.189477	-2.20278	0.000362798	0.00210278
	ENSG00000005700	IBTK	0.0345202	0.799581	0.861464	-0.128753	0.431394	0.663978	-0.35999	0.0505236	0.124007	0.0306162	0.81847	0.875358
	ENSG00000005801	ZNF195	0.150303	0.169327	0.275443	0.222403	0.103647	0.305228	0.603833	0.0454729	0.114829	0.397719	0.00488475	0.0165485
	ENSG00000005810	MYCBP2	-0.676398	1.96765e-06	4.18946e-05	0.415733	0.0243536	0.134331	0.481973	0.0443962	0.11286	-0.702379	0.000811925	0.00397567
	ENSG00000005812	FBXL3	0.0999744	0.449373	0.572899	0.0350187	0.773657	0.889535	-0.0366082	0.824546	0.890704	-0.438801	0.0160364	0.0424591
	ENSG00000005844	ITGAL	-1.55271	3.48332e-08	2.57577e-06	0.415855	0.102974	0.304107	-0.693852	0.2078	0.347283	-0.974714	0.00091673	0.00437483
	ENSG00000005882	PDK2	-0.0233163	0.890864	0.927237	-0.854155	0.000175628	0.0187078	-1.84641	4.71888e-08	9.23201e-06	-0.345118	0.0808557	0.152404
	ENSG00000005884	ITGA3	-0.749413	0.00648124	0.0212262	0.696359	0.0397154	0.17698	3.16879	6.33201e-06	0.000183875	-0.406572	0.226207	0.338136
	ENSG00000005889	ZFX	-0.0134786	0.897256	0.931369	0.134974	0.157899	0.387686	-0.100508	0.326396	0.478497	0.140377	0.25216	0.367871
	ENSG00000005893	LAMP2	1.06729	1.30436e-06	3.11418e-05	0.112031	0.489321	0.709236	0.102754	0.645684	0.761273	0.406234	0.168322	0.269505
	ENSG00000005961	ITGA2B	-0.405197	0.211318	0.326499	-0.0735063	0.82181	0.915062	0.6181	0.0810907	0.175327	-0.489956	0.131809	0.223216
	ENSG00000005981	ASB4	0.693916	0.225233	0.342846	-0.833332	0.0864228	0.274661	-2.24203	0.0162221	0.053646	0.305971	0.647931	0.742758
	ENSG00000006007	GDE1	0.354062	0.0245805	0.0608505	-0.0151042	0.950749	0.977678	0.38873	0.00691434	0.0282658	0.687573	0.0142809	0.0386571
	ENSG00000006015	C19orf60	-0.496134	0.000679648	0.00356233	-0.162498	0.278474	0.5285	-0.455154	0.00885817	0.033973	-0.612927	0.000410962	0.0023195
	ENSG00000006016	CRLF1	1.11271	5.45378e-05	0.000493449	0.205847	0.577954	0.773065	1.70185	0.00811345	0.0317681	0.0461201	0.897913	0.932171
	ENSG00000006025	OSBPL7	-1.1454	3.30104e-05	0.000337769	0.614817	0.0383185	0.173185	0.913407	0.00460959	0.0209031	0.163983	0.697028	0.78333
	ENSG00000006042	TMEM98	-0.58926	0.282049	0.405583	-0.0641039	0.847491	0.928331	0.057273	0.934299	0.960243	1.41666	0.00349168	0.0126973
	ENSG00000006047	YBX2	-0.169548	0.785444	0.850989	-1.59404	0.00680825	0.0695234	-1.0591	0.192657	0.328829	0.0646662	0.899099	0.932987
	ENSG00000006062	MAP3K14	-0.321716	0.125458	0.219484	0.0544052	0.81585	0.911671	0.227342	0.502429	0.642596	-0.506385	0.0462195	0.0984911
	ENSG00000006071	ABCC8	-0.0673847	0.887875	0.925251	-0.583639	0.199007	0.440998	0.844223	0.285072	0.434667	0.695827	0.292397	0.412239
	ENSG00000006118	TMEM132A	0.232503	0.289955	0.414081	1.01225	0.000760945	0.0283796	2.93509	7.8278e-07	4.74877e-05	1.3235	2.28688e-05	0.000241133
	ENSG00000006125	AP2B1	0.515515	4.42295e-05	0.000420635	0.354344	0.00683883	0.0696641	0.967035	1.07151e-06	5.88499e-05	0.36939	0.0391996	0.0864887
	ENSG00000006194	ZNF263	0.45138	0.00331639	0.0125006	0.192716	0.0308658	0.153174	0.180095	0.134074	0.252576	0.510746	0.00287152	0.0108752
	ENSG00000006210	CX3CL1	-0.511252	0.0242218	0.0601146	-0.335251	0.00655463	0.0683765	-0.266237	0.590232	0.715978	-0.8809	0.00848846	0.0256391
	ENSG00000006282	SPATA20	-0.14424	0.234086	0.353089	-0.102704	0.497355	0.715159	0.179541	0.430943	0.579596	-0.536545	0.0123833	0.03457
	ENSG00000006283	CACNA1G	-0.648544	0.0736921	0.144468	0.921236	0.0126835	0.095045	3.72086	6.47334e-06	0.000186712	0.955697	0.131322	0.222589
	ENSG00000006327	TNFRSF12A	0.544308	0.131297	0.227112	0.592839	0.0828692	0.268521	0.514984	0.320842	0.472235	0.561675	0.215243	0.325656
	ENSG00000006377	DLX6	0.252496	0.470109	0.591863	0.0670714	0.658372	0.821873	2.23102	0.0455199	0.114905	2.10687	0.00127215	0.00567709
	ENSG00000006432	MAP3K9	0.645277	0.000336692	0.00204204	-0.104656	0.278694	0.528743	0.144167	0.787039	0.864758	1.01436	6.79675e-06	9.34165e-05
	ENSG00000006451	RALA	0.754015	1.0249e-05	0.000139803	0.434906	0.0458435	0.191697	1.5506	0.000686304	0.00512364	1.0481	0.000413945	0.0023302
	ENSG00000006453	BAIAP2L1	0.0439444	0.801494	0.862781	-0.128112	0.72032	0.859348	-0.983338	0.0379088	0.100331	0.792578	0.00513556	0.017226
	ENSG00000006459	KDM7A	-0.453211	0.00302543	0.0115954	0.06388	0.504514	0.72055	-0.294113	0.22692	0.369995	-0.32176	0.0893095	0.164533
	ENSG00000006468	ETV1	-0.318862	0.439635	0.563358	0.121306	0.694925	0.843557	1.13297	0.0229137	0.0692102	0.673517	0.166594	0.267427
	ENSG00000006530	AGK	0.295848	0.105638	0.191889	0.182979	0.13018	0.348288	0.168246	0.424049	0.573296	0.338983	0.0101204	0.0294785
	ENSG00000006534	ALDH3B1	-0.0843409	0.678656	0.769516	0.448941	0.0827705	0.268354	1.37432	0.0048755	0.0218199	0.552795	0.0819369	0.154009
	ENSG00000006555	TTC22	-0.210436	0.371985	0.498071	-0.388984	0.136369	0.358206	-1.62602	0.00827137	0.0322096	0.34438	0.285536	0.404557
	ENSG00000006576	PHTF2	-0.0502565	0.703369	0.788721	0.565731	0.00132437	0.0339757	1.14262	3.43095e-06	0.000123129	0.549881	0.000828077	0.00403974
	ENSG00000006606	CCL26	-0.00393837	0.990989	0.993514	0.657484	0.069229	0.242574	2.93686	2.60172e-06	0.000103938	0.975066	0.0798126	0.150973
	ENSG00000006607	FARP2	-0.654048	2.44359e-06	4.89819e-05	-0.246579	0.118816	0.32925	-0.598351	0.00131306	0.00826229	-0.757818	0.000186702	0.00124602
	ENSG00000006611	USH1C	-2.55156	0.00608721	0.0201711	-2.5443	0.0138551	0.0991553	0.559187	0.53782	0.67278	0.0995188	0.888676	0.92555
	ENSG00000006625	GGCT	1.10465	1.3765e-05	0.000173902	0.50512	0.0797272	0.262932	0.766102	0.0101495	0.037619	1.3231	3.1152e-05	0.00030499
	ENSG00000006634	DBF4	0.938491	0.000215379	0.00145414	0.67163	0.00386886	0.0535833	1.33209	0.00238651	0.0128916	1.99153	2.46043e-06	4.37371e-05
	ENSG00000006638	TBXA2R	-2.00126	3.06436e-08	2.42858e-06	-1.14948	0.00433182	0.0563771	-1.48193	0.000703032	0.00521667	-3.51367	3.14929e-10	6.02359e-08
	ENSG00000006652	IFRD1	0.00892363	0.953811	0.970628	-0.236872	0.261904	0.511513	0.0375281	0.889648	0.933834	0.182727	0.689329	0.777305
	ENSG00000006659	LGALS14	-0.189247	0.298049	0.422398	-0.00706699	0.935213	0.970693	-0.0211041	0.901012	0.938426	0.75076	0.129665	0.220314
	ENSG00000006695	COX10	-0.0437903	0.724821	0.805447	-0.197958	0.25657	0.506644	-0.547858	0.0217928	0.0666831	-0.0862346	0.686399	0.774947
	ENSG00000006704	GTF2IRD1	1.07493	6.40682e-05	0.000560855	-0.0898011	0.746146	0.873924	1.30019	0.000998286	0.00674129	1.59573	0.000886177	0.00426028
	ENSG00000006712	PAF1	-0.205157	0.243342	0.363987	-0.356804	0.00342849	0.051247	-0.349088	0.0197065	0.0620063	0.30768	0.0113183	0.0321927
	ENSG00000006715	VPS41	0.0429867	0.756933	0.829177	0.0912192	0.442978	0.673358	0.682528	0.00382196	0.0182627	0.209717	0.127644	0.217509
	ENSG00000006740	ARHGAP44	-0.599991	0.262237	0.383767	0.263347	0.354747	0.597977	0.15874	0.538759	0.673562	-0.450122	0.292953	0.41287
	ENSG00000006744	ELAC2	-0.0126842	0.908197	0.939167	0.0407134	0.668321	0.828337	-0.229264	0.0834654	0.179115	-0.204115	0.0579508	0.117655
	ENSG00000006747	SCIN	-0.0671441	0.883089	0.921947	2.00372	0.0137943	0.0989817	4.40544	3.88117e-06	0.000131564	1.21506	0.0130213	0.0359698
	ENSG00000006756	ARSD	0.13018	0.495127	0.614548	-0.987319	0.000393394	0.0237961	-1.4729	4.60257e-07	3.38878e-05	-1.11243	0.00191552	0.00785974
	ENSG00000006757	PNPLA4	0.470262	0.0757277	0.1476	-0.65298	0.0418011	0.182079	-1.50537	0.000133086	0.00154119	-0.830996	0.0298203	0.0696756
	ENSG00000006788	MYH13	-0.285952	0.080448	0.15464	0.975366	0.0420845	0.182547	1.72739	0.00290379	0.0148895	-0.0749399	0.788807	0.853957
	ENSG00000006831	ADIPOR2	-0.148358	0.386084	0.511923	-0.7248	0.0096959	0.0829274	-1.37549	2.19501e-06	9.34566e-05	0.359051	0.284757	0.403795
	ENSG00000006837	CDKL3	0.914332	0.00329364	0.0124321	-0.110679	0.633761	0.80755	1.28766	0.0112413	0.0405874	0.920926	0.0142067	0.0384775
	ENSG00000007001	UPP2	-1.62743	0.0191347	0.0500394	-2.42732	0.000920273	0.0301195	-6.18641	1.20856e-07	1.55506e-05	-4.40195	1.57655e-06	3.16021e-05
	ENSG00000007038	PRSS21	-1.11219	0.000306474	0.00190224	0.491676	0.340161	0.58501	2.22363	0.0131774	0.0457933	-0.380432	0.312596	0.433679
	ENSG00000007047	MARK4	0.170554	0.155159	0.257535	0.109317	0.485327	0.706066	0.298208	0.0152332	0.0511497	0.821358	8.71826e-05	0.000677917
	ENSG00000007062	PROM1	-5.16585	4.55156e-10	2.0398e-07	-2.47945	0.0407515	0.179631	-1.28599	0.207919	0.347397	-2.90651	9.07715e-05	0.000700416
	ENSG00000007080	CCDC124	0.341462	0.02969	0.0706046	0.0799281	0.649218	0.816116	0.160002	0.172645	0.303355	0.750894	6.58527e-05	0.000544458
	ENSG00000007129	CEACAM21	-1.68203	2.71674e-05	0.000291121	0.561453	0.00839926	0.0772402	0.500808	0.281045	0.430424	-1.78492	3.59612e-07	1.02779e-05
	ENSG00000007168	PAFAH1B1	-0.122408	0.263918	0.385627	0.201049	0.176269	0.412334	0.332785	0.14666	0.269117	-0.409366	0.00504493	0.0169903
	ENSG00000007171	NOS2	1.56661	0.00272251	0.0106807	-0.336416	0.388468	0.628158	1.03949	0.14475	0.266628	0.490036	0.225829	0.337692
	ENSG00000007174	DNAH9	-0.751046	0.135042	0.232021	-0.58393	0.28652	0.533131	0.44842	0.560375	0.691272	-1.63065	0.000280759	0.00172326
	ENSG00000007202	KIAA0100	0.380532	0.00040204	0.00234132	0.47774	0.00411075	0.0551213	1.10974	2.67607e-05	0.000495246	0.95181	2.65598e-06	4.64653e-05
	ENSG00000007216	SLC13A2	-1.19011	0.028279	0.0679319	-1.22861	0.0525169	0.206764	-4.02818	1.48693e-07	1.7873e-05	-0.51262	0.403498	0.52463
	ENSG00000007237	GAS7	-1.34668	6.74555e-07	1.9605e-05	0.901116	0.000282392	0.0211292	1.60171	0.00400355	0.0188593	-0.931149	9.46513e-05	0.000724205
	ENSG00000007255	TRAPPC6A	1.13335	3.92355e-05	0.000385564	-0.472095	0.0205383	0.121853	-0.580533	0.00956775	0.0359533	0.0275709	0.913682	0.943329
	ENSG00000007264	MATK	-1.54383	8.11664e-06	0.000116652	0.255086	0.327483	0.572123	-0.192534	0.75021	0.838665	-1.34178	0.00043693	0.00242804
	ENSG00000007306	CEACAM7	-0.696418	0.0171279	0.0458598	-0.0272598	0.934156	0.970437	0.759416	0.278663	0.427802	0.129823	0.489804	0.60648
	ENSG00000007312	CD79B	-1.44451	0.000221098	0.00148272	0.498026	0.210741	0.455428	0.00217111	0.997169	0.998247	-1.24594	0.000401564	0.00227506
	ENSG00000007314	SCN4A	1.8055	9.69888e-07	2.52902e-05	0.897289	0.0423325	0.18309	-0.475351	0.200882	0.338865	1.35365	0.00359334	0.0129965
	ENSG00000007341	ST7L	0.512172	0.0150321	0.0412746	0.0200141	0.805878	0.906579	0.23645	0.0078192	0.03093	-0.0742576	0.562825	0.670918
	ENSG00000007350	TKTL1	-0.334426	0.507416	0.625773	-0.167875	0.592358	0.781497	1.74681	0.186897	0.321596	0.732606	0.303268	0.423812
	ENSG00000007372	PAX6	0.635601	0.279526	0.402614	0.637348	0.3435	0.588256	0.671483	0.248851	0.394915	1.14973	0.105738	0.187864
	ENSG00000007376	RPUSD1	0.385541	0.00640244	0.0210086	0.134401	0.351765	0.595352	0.386763	0.134486	0.2531	0.719829	0.000272484	0.00168303
	ENSG00000007384	RHBDF1	-0.295849	0.0440217	0.0967563	0.391661	0.0385986	0.173839	0.729497	0.0255704	0.0751204	-0.1611	0.519778	0.633094
	ENSG00000007392	LUC7L	-0.838667	0.000236104	0.00155662	0.163251	0.318274	0.563572	0.0783461	0.527762	0.66457	-1.11201	0.000663892	0.00338226
	ENSG00000007402	CACNA2D2	-0.837507	0.00257755	0.0102447	-0.233371	0.387704	0.627563	0.259908	0.4292	0.578115	-0.265726	0.349593	0.472057
	ENSG00000007516	BAIAP3	-0.472042	0.0550379	0.115186	-0.797744	0.0011003	0.0320841	-2.17252	2.04867e-06	8.95941e-05	-0.707343	0.00956545	0.0281568
	ENSG00000007520	TSR3	0.578017	0.000123716	0.000941047	-0.183204	0.227147	0.474314	-0.148765	0.360792	0.513342	0.195882	0.321989	0.443655
	ENSG00000007541	PIGQ	-0.358853	0.0344313	0.0794998	-0.370622	0.0124596	0.0941561	-0.0513492	0.821747	0.888887	-0.763595	0.00153685	0.0066052
	ENSG00000007545	CRAMP1	-0.124835	0.334894	0.460769	0.205261	0.0912624	0.283637	0.474096	0.00811021	0.0317641	0.130481	0.366221	0.488138
	ENSG00000007866	TEAD3	0.235826	0.0361735	0.0827525	0.0322463	0.75083	0.876387	0.443915	0.00944498	0.0356328	0.760331	7.02449e-07	1.70886e-05
	ENSG00000007908	SELE	-0.772994	0.0823113	0.157537	-0.0705376	0.886564	0.947238	0.249161	0.752247	0.83979	-1.47984	0.00665672	0.0211671
	ENSG00000007923	DNAJC11	-0.18895	0.142796	0.242121	-0.197644	0.063092	0.230089	-0.242044	0.165287	0.293575	0.115796	0.320266	0.441816
	ENSG00000007933	FMO3	0.178276	0.400114	0.525721	-1.75534	0.00397429	0.0542882	-5.771	5.6581e-07	3.85122e-05	-1.43604	0.0077925	0.0239512
	ENSG00000007944	MYLIP	-0.186649	0.219757	0.336666	0.59102	0.00235973	0.0439077	1.22695	7.17543e-05	0.000987658	0.461495	0.0810457	0.152719
	ENSG00000007952	NOX1	0.17417	0.603558	0.709616	0.22584	0.50681	0.722228	0.575181	0.36058	0.513263	1.29742	0.0023817	0.00935228
	ENSG00000007968	E2F2	1.80294	0.000297498	0.00185919	1.33503	0.0123146	0.0936716	2.77961	0.00320531	0.0160041	3.09703	2.99464e-09	2.85599e-07
	ENSG00000008018	PSMB1	0.273696	0.0292973	0.0698602	-0.0214997	0.857821	0.933304	-0.0563972	0.588114	0.714291	0.0175293	0.916293	0.944657
	ENSG00000008056	SYN1	-0.915578	0.004817	0.0167176	0.00494172	0.985167	0.993392	-0.215146	0.711501	0.810753	-0.453491	0.223215	0.334714
	ENSG00000008083	JARID2	-0.409084	0.00712326	0.0228908	0.389873	0.00625684	0.0668723	0.993757	0.00156876	0.0094343	0.277277	0.205164	0.313706
	ENSG00000008086	CDKL5	0.0887975	0.675466	0.766925	-0.0390051	0.823636	0.915997	0.782334	0.0228797	0.0691512	0.44928	0.0274929	0.0652574
	ENSG00000008118	CAMK1G	-0.129377	0.802872	0.863694	0.527846	0.236455	0.484414	2.01008	0.00744649	0.0298854	-1.09866	0.0102601	0.029812
	ENSG00000008128	CDK11A	-0.804415	0.00163777	0.0071366	0.0629806	0.747167	0.874466	0.0387596	0.896368	0.938152	-0.0590725	0.808591	0.8684
	ENSG00000008130	NADK	-0.541691	0.000979262	0.00474081	-0.347887	0.015766	0.105985	-0.800726	0.000300008	0.00276923	-0.456225	0.00154858	0.00664494
	ENSG00000008196	TFAP2B	-0.337115	0.229324	0.347775	-0.065425	0.286709	0.533131	0.790999	0.275495	0.42445	0.422633	0.173821	0.276466
	ENSG00000008226	DLEC1	-0.372045	0.335201	0.461024	-0.448203	0.0176135	0.111652	-0.873843	0.0228354	0.0690649	-1.45677	8.54011e-05	0.000666943
	ENSG00000008256	CYTH3	0.581718	0.000256417	0.00165734	0.532775	0.0119938	0.0924641	1.18105	0.000377344	0.00326901	0.26967	0.157005	0.255399
	ENSG00000008277	ADAM22	0.169401	0.658099	0.75338	0.665165	0.000917879	0.030101	2.54207	9.06373e-06	0.000233389	0.79188	0.0441381	0.0949397
	ENSG00000008282	SYPL1	1.16172	1.67211e-06	3.71983e-05	0.450462	0.0860736	0.274069	0.325306	0.2637	0.411106	0.865507	0.00269146	0.0103241
	ENSG00000008283	CYB561	-0.0687264	0.86762	0.910573	0.0312099	0.905993	0.957147	0.825243	0.000229224	0.00228658	-0.042387	0.914654	0.94382
	ENSG00000008294	SPAG9	0.00206904	0.983837	0.988775	-0.0121735	0.903365	0.956177	0.353652	0.000505025	0.00407027	0.11755	0.402804	0.523987
	ENSG00000008300	CELSR3	2.17175	9.62678e-07	2.51789e-05	0.885091	0.0453915	0.190779	2.0965	0.000790293	0.00568908	2.83174	1.02792e-06	2.28675e-05
	ENSG00000008311	AASS	0.192182	0.565792	0.677735	-1.50997	8.55459e-05	0.0178145	-2.91874	1.8369e-06	8.40774e-05	-3.01785	2.56852e-07	8.08258e-06
	ENSG00000008323	PLEKHG6	-0.16655	0.599868	0.706441	-0.723693	0.0157201	0.10578	-1.41895	0.0198192	0.0622523	0.00633636	0.98591	0.990539
	ENSG00000008324	SS18L2	0.948635	0.000906326	0.0044662	-0.166207	0.452484	0.680689	0.911571	0.0579103	0.136897	0.646623	0.0265709	0.063509
	ENSG00000008382	MPND	-0.120236	0.538685	0.653797	-0.51944	0.0062068	0.0665317	-0.72921	0.0302372	0.0849595	-0.563667	0.00984079	0.0288085
	ENSG00000008394	MGST1	0.47858	0.0022876	0.00930617	-0.817921	0.00910274	0.0803121	-3.02623	6.92859e-06	0.00019401	-0.676242	0.017695	0.0459375
	ENSG00000008405	CRY1	-0.122864	0.472537	0.594046	-0.213137	0.371683	0.61293	-0.0435495	0.851518	0.90815	-0.303615	0.188586	0.294152
	ENSG00000008438	PGLYRP1	0.387847	0.207759	0.322294	0.242814	0.547116	0.751971	-0.49133	0.253726	0.400166	-0.249257	0.437981	0.558208
	ENSG00000008441	NFIX	-0.122332	0.486902	0.606957	-0.269633	0.19256	0.432844	-0.463753	0.158514	0.28481	-0.31313	0.242785	0.357392
	ENSG00000008513	ST3GAL1	-0.459715	0.0722131	0.142136	-0.22722	0.251093	0.501022	-1.59691	0.00198709	0.0112785	-0.925052	7.11417e-05	0.000576211
	ENSG00000008516	MMP25	-1.20442	9.92012e-05	0.000785283	0.313163	0.215396	0.461052	-0.746928	0.0639203	0.147023	-1.37599	3.1469e-05	0.000307215
	ENSG00000008517	IL32	0.192773	0.405519	0.530948	0.724114	0.0175558	0.111423	-1.6786	0.00301702	0.0153187	-1.71211	0.00154031	0.0066176
	ENSG00000008710	PKD1	-0.548629	0.0204511	0.0527288	0.000387426	0.998249	0.998992	0.386148	0.0806586	0.174618	-0.16449	0.479529	0.597505
	ENSG00000008735	MAPK8IP2	1.86305	3.36661e-05	0.000343529	-0.0879146	0.853954	0.931306	1.75939	0.047914	0.119321	2.24454	3.22459e-05	0.000312838
	ENSG00000008838	MED24	0.423319	0.00286132	0.0111025	0.0562507	0.682779	0.83602	0.4327	0.0479865	0.119441	0.955479	9.47579e-07	2.15563e-05
	ENSG00000008853	RHOBTB2	0.179583	0.285386	0.409143	0.570944	0.0202169	0.120755	0.714498	0.00585684	0.0249852	0.738752	0.00385783	0.0137455
	ENSG00000008869	HEATR5B	0.181877	0.260858	0.382172	0.0030327	0.979303	0.990825	-0.0539095	0.640674	0.75752	-0.190303	0.277187	0.395353
	ENSG00000008952	SEC62	0.00426172	0.968458	0.979646	-0.242492	0.12549	0.340607	-0.728582	0.00202376	0.0114091	-0.449357	0.0141178	0.0382972
	ENSG00000008988	RPS20	0.383342	0.00975778	0.0293642	0.527646	0.0299728	0.150731	0.861467	0.00413213	0.0192951	0.774309	0.00362189	0.0130722
	ENSG00000009307	CSDE1	0.580909	0.000321822	0.00197318	0.255838	0.146242	0.371665	0.808945	1.7035e-06	8.03343e-05	0.467494	0.0172451	0.044981
	ENSG00000009335	UBE3C	0.509926	0.000835384	0.00419247	0.142789	0.150321	0.377009	0.43156	0.00242877	0.0130348	0.614582	0.000113677	0.000838121
	ENSG00000009413	REV3L	0.0782225	0.604597	0.710451	0.105036	0.480536	0.702062	0.231436	0.16645	0.295058	-0.0673119	0.763858	0.834601
	ENSG00000009694	TENM1	-4.30255	1.69795e-05	0.000204333	-2.25726	0.00676652	0.0693193	-4.67766	0.000183302	0.00194054	-1.76347	0.0352983	0.0796172
	ENSG00000009724	MASP2	-0.184059	0.343754	0.469937	-1.1046	0.00363607	0.052372	-5.46338	3.29304e-09	1.81845e-06	-2.84175	1.70615e-06	3.32588e-05
	ENSG00000009765	IYD	0.00710836	0.980377	0.986696	-1.78593	0.00172086	0.0380356	-7.73442	1.07657e-06	5.88499e-05	-3.16262	2.40556e-05	0.000250561
	ENSG00000009780	FAM76A	0.270436	0.0108399	0.0319823	0.00576204	0.953839	0.978885	0.281271	0.0373394	0.0992187	0.0153482	0.905841	0.937439
	ENSG00000009790	TRAF3IP3	-2.15114	1.63125e-08	1.62861e-06	0.697338	0.0207982	0.122517	-0.102422	0.819607	0.8873	-1.85918	3.09379e-07	9.33235e-06
	ENSG00000009830	POMT2	0.0684339	0.554773	0.668018	-0.129304	0.388791	0.628518	0.39228	0.0875816	0.185445	0.154834	0.481892	0.599402
	ENSG00000009844	VTA1	0.374917	0.00587422	0.0195924	-0.16715	0.262702	0.512573	0.322871	0.0238828	0.0713814	0.565036	0.00130715	0.00580376
	ENSG00000009950	MLXIPL	-0.50855	0.0306545	0.0724128	-0.852751	0.016685	0.109058	-5.48928	2.02686e-05	0.000405336	-0.595071	0.139504	0.233053
	ENSG00000009954	BAZ1B	0.027617	0.824502	0.879447	0.27967	0.0105918	0.0869826	0.527957	0.0198847	0.0623754	0.87973	7.25951e-06	9.83752e-05
	ENSG00000010017	RANBP9	0.455552	0.0020673	0.00857813	0.0359332	0.799888	0.903051	0.215959	0.019185	0.0607958	0.214955	0.0998257	0.17971
	ENSG00000010030	ETV7	-0.451184	0.157163	0.260093	0.538232	0.297966	0.543267	0.654482	0.195143	0.331998	-0.642623	0.216247	0.326684
	ENSG00000010072	SPRTN	0.579443	3.93761e-05	0.000386613	0.22987	0.137331	0.359642	0.619169	0.0028972	0.0148668	0.87577	0.013493	0.0369568
	ENSG00000010165	METTL13	0.873584	2.47565e-06	4.93358e-05	0.221809	0.212307	0.457105	0.489413	0.0760065	0.167227	1.0165	4.12714e-08	2.02226e-06
	ENSG00000010219	DYRK4	-0.357826	0.0238558	0.0593741	0.268754	0.0584334	0.220304	0.600049	0.0431792	0.110628	0.019418	0.94819	0.965994
	ENSG00000010244	ZNF207	0.279978	0.0506001	0.107857	0.468493	0.00613478	0.0661846	0.789627	0.000637052	0.00484542	0.33545	0.134109	0.226216
	ENSG00000010256	UQCRC1	0.598067	0.00110106	0.00519817	-0.260938	0.0445127	0.188683	-0.952564	8.3564e-05	0.00109911	-0.208523	0.367477	0.489469
	ENSG00000010270	STARD3NL	0.0569441	0.65674	0.752284	0.398612	0.0107273	0.087577	1.09565	0.000428786	0.00359196	0.72283	0.005231	0.017476
	ENSG00000010278	CD9	0.702223	0.00767699	0.0243188	0.410583	0.184686	0.423122	1.3247	0.019669	0.0619352	-0.226164	0.546655	0.657458
	ENSG00000010282	HHATL	0.750821	0.130568	0.226147	-0.296285	0.679586	0.834233	-0.629602	0.13771	0.257133	-0.925482	0.0373282	0.0832251
	ENSG00000010292	NCAPD2	0.401788	0.00886388	0.027227	0.446558	0.01589	0.106525	1.62933	0.000468946	0.00384835	1.45025	1.52693e-07	5.47409e-06
	ENSG00000010295	IFFO1	-0.536234	0.00194843	0.00818709	0.0797526	0.677743	0.833444	0.351999	0.245855	0.391468	0.263105	0.546857	0.657608
	ENSG00000010310	GIPR	-2.45242	4.86258e-06	8.09728e-05	0.42999	0.282814	0.533131	1.27237	0.00542308	0.0235861	-0.835463	0.0861726	0.160037
	ENSG00000010318	PHF7	0.220346	0.244254	0.364857	-0.40978	0.0381034	0.172605	-0.589165	0.0168726	0.055237	0.316252	0.197545	0.304778
	ENSG00000010319	SEMA3G	1.16148	0.00225228	0.00919197	1.49341	0.00318295	0.0499171	0.265081	0.562998	0.693396	1.18173	0.0244071	0.0593431
	ENSG00000010322	NISCH	-0.436316	0.00338776	0.0127025	-0.0317664	0.838887	0.923979	0.185971	0.26835	0.416247	0.0475017	0.808317	0.868202
	ENSG00000010327	STAB1	-1.92436	2.15869e-08	1.91334e-06	-0.268299	0.442692	0.673239	0.290773	0.562511	0.69296	-1.86474	3.02117e-07	9.13744e-06
	ENSG00000010361	FUZ	-0.813525	0.00250806	0.0100243	-0.94075	4.20154e-05	0.0144461	-0.0133584	0.971639	0.983067	-0.598861	0.0525798	0.109072
	ENSG00000010379	SLC6A13	-0.721719	0.0890232	0.16743	-1.73201	0.000428862	0.0242828	-4.82823	8.4519e-07	4.97899e-05	-2.62973	3.99777e-06	6.28428e-05
	ENSG00000010404	IDS	-0.350207	0.00676199	0.0219566	0.302835	0.0232255	0.130682	0.769946	0.00447337	0.0204479	-0.82079	0.000512501	0.00275975
	ENSG00000010438	PRSS3	-0.37425	0.637384	0.737209	-0.795306	0.324543	0.569114	-0.437792	0.576496	0.70463	-0.261888	0.790328	0.854943
	ENSG00000010539	ZNF200	0.782025	2.49679e-05	0.000273139	0.415739	0.00386858	0.0535833	0.297059	0.102517	0.207366	0.64423	4.25569e-05	0.000389091
	ENSG00000010610	CD4	-1.94141	7.61227e-09	1.03034e-06	-0.323102	0.162801	0.395037	-0.273749	0.44182	0.58957	-2.31829	5.03859e-09	4.24892e-07
	ENSG00000010626	LRRC23	-0.225501	0.373893	0.499765	0.0766176	0.672744	0.830578	0.743619	0.00314543	0.0158281	0.187985	0.43738	0.55765
	ENSG00000010671	BTK	-1.49807	3.5381e-07	1.24113e-05	0.770737	0.00120749	0.0329935	0.859246	0.101345	0.205696	-1.35522	4.73183e-06	7.08677e-05
	ENSG00000010704	HFE	0.615784	0.000764467	0.00390759	-0.370966	0.0249212	0.136037	-0.274326	0.20771	0.347194	0.770363	3.00345e-05	0.000296167
	ENSG00000010803	SCMH1	-0.138049	0.298307	0.422699	-0.0449052	0.713154	0.855211	0.123482	0.471574	0.616373	0.280949	0.0627176	0.125037
	ENSG00000010810	FYN	-1.5232	2.91202e-08	2.35139e-06	0.522926	0.0187512	0.115569	-0.078637	0.761871	0.846549	-1.67893	1.96319e-07	6.54468e-06
	ENSG00000010818	HIVEP2	-0.448794	0.0193767	0.0504946	0.208583	0.196794	0.438105	0.291255	0.358145	0.510951	-0.144938	0.414754	0.535948
	ENSG00000010932	FMO1	0.19261	0.720787	0.802341	0.209385	0.590113	0.780036	0.367199	0.724353	0.820177	1.57184	0.00451441	0.0155415
	ENSG00000011007	ELOA	0.0314618	0.753894	0.826956	-0.188052	0.0847094	0.271732	-0.328143	0.0248137	0.0735157	0.12811	0.286931	0.406138
	ENSG00000011009	LYPLA2	0.158575	0.0947304	0.176019	-0.121561	0.385248	0.625402	0.0230258	0.888652	0.933283	0.370886	0.0505464	0.105696
	ENSG00000011021	CLCN6	-0.418487	0.00233553	0.00947187	-0.148291	0.30662	0.551973	-0.0434395	0.73929	0.831462	0.0496529	0.733728	0.811891
	ENSG00000011028	MRC2	-2.31781	3.59526e-10	1.86501e-07	0.30293	0.277223	0.527381	1.77142	0.0141807	0.0484632	-2.15522	5.5787e-08	2.50325e-06
	ENSG00000011052	NME1-NME2	0.596047	0.311148	0.436196	1.09098	0.194042	0.434665	0.0278179	0.966604	0.979971	1.15436	0.235792	0.349246
	ENSG00000011083	SLC6A7	-0.706128	0.137466	0.235062	1.05566	0.0229064	0.129735	1.47055	0.122866	0.236856	0.796042	0.113602	0.198804
	ENSG00000011105	TSPAN9	-0.80036	4.99985e-06	8.26487e-05	-0.98653	2.31056e-05	0.0133593	-1.73454	0.000634917	0.00483381	-1.15362	0.000179633	0.0012059
	ENSG00000011114	BTBD7	0.0182458	0.824464	0.879447	0.160649	0.0958071	0.29188	0.376792	0.0152313	0.0511497	0.32486	0.00495038	0.0167295
	ENSG00000011132	APBA3	-0.36429	0.0108651	0.0320375	-0.0584748	0.64334	0.812619	0.105439	0.612219	0.733909	-0.435404	0.00916505	0.0272193
	ENSG00000011143	MKS1	0.295597	0.0664652	0.133368	-0.261612	0.0911623	0.283518	0.0512213	0.877313	0.92574	0.276251	0.151755	0.24881
	ENSG00000011198	ABHD5	0.181836	0.436967	0.560673	-0.4284	0.0177646	0.112285	-0.332901	0.122434	0.236249	-0.64343	0.0218901	0.0543277
	ENSG00000011201	ANOS1	-0.788805	0.00765313	0.0242544	1.3464	0.00581959	0.0644981	1.99048	0.000403882	0.00343973	-0.703745	0.114365	0.199832
	ENSG00000011243	AKAP8L	-0.801125	0.000266653	0.00170788	0.0881231	0.681022	0.834824	-0.295155	0.25435	0.400939	-0.231945	0.251635	0.367227
	ENSG00000011258	MBTD1	0.219718	0.0116362	0.0337474	-0.0577955	0.579082	0.773556	-0.158235	0.0511144	0.125026	0.0837783	0.513427	0.627659
	ENSG00000011260	UTP18	0.441329	0.0439528	0.0966233	0.152552	0.124627	0.339198	0.85277	0.000327156	0.00294861	0.839646	1.51191e-05	0.0001746
	ENSG00000011275	RNF216	0.0996469	0.396527	0.522331	0.327993	0.00271473	0.0465367	0.53741	0.000342984	0.00305244	0.682649	0.000309879	0.00185966
	ENSG00000011295	TTC19	-0.53462	0.00127547	0.00584974	-0.21958	0.286481	0.533131	-0.513836	0.0199111	0.0624436	-1.03457	2.07272e-06	3.84728e-05
	ENSG00000011304	PTBP1	-0.445094	0.000624915	0.00333674	0.169647	0.189229	0.428908	0.348951	0.0318581	0.0881822	0.340346	0.00925039	0.0274299
	ENSG00000011332	DPF1	-0.629642	0.0912402	0.170736	0.664694	0.0477655	0.196698	2.78779	0.000724394	0.00533471	1.31269	0.00753001	0.0233223
	ENSG00000011347	SYT7	-1.17878	0.0425384	0.0942157	-1.49686	0.0200451	0.120125	-5.2083	0.000137786	0.00157878	-1.16966	0.0389652	0.086079
	ENSG00000011376	LARS2	0.242339	0.0365401	0.0834238	-0.156044	0.0745649	0.252585	-0.46816	0.00611589	0.025776	0.189759	0.265772	0.38319
	ENSG00000011405	PIK3C2A	0.281428	0.00110321	0.00520757	0.372304	0.000103695	0.0181494	0.397903	0.00941758	0.0355638	0.211505	0.0670539	0.131878
	ENSG00000011422	PLAUR	-1.76312	7.43144e-07	2.0986e-05	0.291687	0.463984	0.690161	2.18396	0.00048339	0.00394308	-1.14746	0.000552541	0.00292115
	ENSG00000011426	ANLN	3.30846	1.31511e-08	1.44475e-06	1.94305	0.00460946	0.058139	5.17925	1.20974e-05	0.000285248	4.83637	8.34733e-14	2.59807e-10
	ENSG00000011451	WIZ	-0.123137	0.40075	0.526374	0.0796554	0.533699	0.742358	0.0477914	0.646214	0.761729	0.261576	0.0653161	0.129142
	ENSG00000011454	RABGAP1	-0.0780474	0.368878	0.494761	0.229678	0.0399794	0.17774	0.344272	0.0203535	0.0634994	0.341468	0.0565675	0.115424
	ENSG00000011465	DCN	-3.93772	6.74039e-08	3.9448e-06	-0.248584	0.687336	0.838702	-1.34235	0.158612	0.284896	-5.77611	1.14571e-10	3.0645e-08
	ENSG00000011478	QPCTL	0.600267	0.000985205	0.00476016	-0.140589	0.439714	0.670947	0.69797	0.00395431	0.018702	1.08442	5.18706e-05	0.000451882
	ENSG00000011485	PPP5C	-0.133697	0.0855256	0.16235	-0.123567	0.128648	0.345668	0.15319	0.400646	0.550903	0.273241	0.0550589	0.112904
	ENSG00000011523	CEP68	0.179867	0.0963611	0.178427	0.321071	0.000890347	0.0297616	0.500777	0.0117399	0.0419253	0.430136	0.23619	0.349668
	ENSG00000011566	MAP4K3	0.315251	0.000866581	0.00431363	0.126602	0.219302	0.465165	0.475868	0.00101457	0.00682918	0.402916	0.0026614	0.0102311
	ENSG00000011590	ZBTB32	0.309311	0.0987765	0.182033	0.444574	0.102743	0.303842	0.969924	0.0408642	0.106191	0.782477	0.0600754	0.12096
	ENSG00000011600	TYROBP	-1.79474	6.68739e-09	9.57976e-07	0.213669	0.362746	0.604936	0.865961	0.0956925	0.197732	-1.41575	2.32619e-05	0.000244225
	ENSG00000011638	TMEM159	-0.598941	0.0128571	0.0365697	0.735719	0.108044	0.312686	1.62032	0.00499373	0.022178	-0.903432	0.011033	0.0315574
	ENSG00000011677	GABRA3	0.473774	0.315532	0.44059	0.514383	0.0319021	0.156212	4.00052	0.00278991	0.0144464	3.5076	6.21079e-06	8.74337e-05
	ENSG00000012048	BRCA1	1.36624	3.01973e-06	5.67746e-05	0.566354	0.039034	0.17511	2.03041	0.000826318	0.00584929	2.10344	3.9962e-09	3.52304e-07
	ENSG00000012061	ERCC1	-0.0946292	0.401383	0.526998	0.0129285	0.89636	0.952167	0.614225	5.80679e-05	0.000855084	0.0336967	0.799078	0.861263
	ENSG00000012124	CD22	-3.17945	3.6591e-09	6.47229e-07	0.575905	0.239145	0.487884	-0.266272	0.687631	0.793315	-1.55496	0.00165947	0.00699956
	ENSG00000012171	SEMA3B	0.0875062	0.803042	0.863802	-0.565538	0.11652	0.325815	-0.241464	0.675827	0.78395	-0.348911	0.469106	0.587362
	ENSG00000012174	MBTPS2	0.576862	0.000333193	0.00202656	-0.23163	0.188285	0.427432	-0.310561	0.122693	0.236642	0.532935	0.00314714	0.0116915
	ENSG00000012211	PRICKLE3	0.0294483	0.862808	0.907192	0.029143	0.828395	0.918927	0.557852	0.039921	0.104287	0.534589	0.102357	0.183247
	ENSG00000012223	LTF	-1.68572	4.79583e-06	8.04255e-05	0.328063	0.558585	0.759774	-0.088772	0.922612	0.952577	-1.94259	0.00023212	0.00148156
	ENSG00000012232	EXTL3	0.121639	0.19897	0.311582	0.0788028	0.474215	0.697829	0.562423	0.108457	0.216363	0.955924	1.99699e-05	0.000217741
	ENSG00000012504	NR1H4	-0.564317	2.32298e-05	0.00025929	-1.01025	0.00125277	0.0334459	-4.77224	0.000135604	0.00156319	-0.572917	0.0022223	0.00885737
	ENSG00000012660	ELOVL5	0.818939	0.000105696	0.000827324	0.173914	0.3908	0.63032	0.494988	0.0285512	0.0813895	0.643625	0.00203298	0.00824493
	ENSG00000012779	ALOX5	-2.11237	4.95313e-10	2.11975e-07	0.515198	0.134584	0.354933	1.62869	0.0229028	0.0691894	-1.39396	8.89204e-05	0.000689239
	ENSG00000012817	KDM5D	0.119678	0.831293	0.884568	-0.234783	0.40127	0.639585	-0.0945099	0.804807	0.877138	-0.483395	0.382821	0.504673
	ENSG00000012822	CALCOCO1	-0.208858	0.205356	0.319449	0.099496	0.53236	0.741275	-0.0941831	0.688572	0.793865	-0.281538	0.237948	0.351718
	ENSG00000012963	UBR7	0.62191	0.000725268	0.00374864	0.170461	0.322169	0.567052	0.444806	0.00827477	0.0322192	0.493238	0.0198538	0.0502538
	ENSG00000012983	MAP4K5	0.166768	0.0909542	0.170369	0.410065	0.000722594	0.0278284	1.0478	0.000274102	0.00260534	0.206814	0.17714	0.280437
	ENSG00000013016	EHD3	-2.10866	3.91024e-09	6.79567e-07	-1.14792	0.00365657	0.0525758	-0.893921	0.0110463	0.0400853	-2.73479	5.11274e-12	3.57235e-09
	ENSG00000013275	PSMC4	0.481767	0.0019491	0.0081889	0.202573	0.269612	0.520011	0.288491	0.0961508	0.198308	0.854613	1.96383e-05	0.000214879
	ENSG00000013288	MAN2B2	-0.3303	0.0198052	0.0514011	-0.143737	0.136688	0.358687	-0.579569	0.0111091	0.0402307	-0.118396	0.48847	0.605231
	ENSG00000013293	SLC7A14	-1.27779	0.0124982	0.0357716	-0.757165	0.0799182	0.263193	-1.11563	0.0592995	0.139277	-0.252313	0.672076	0.762694
	ENSG00000013297	CLDN11	-2.13309	1.95731e-05	0.000228011	-0.176761	0.642272	0.812258	-0.0610663	0.943552	0.966069	-1.62409	0.00343545	0.0125274
	ENSG00000013306	SLC25A39	0.719152	1.36319e-07	6.44633e-06	0.119767	0.479289	0.701348	0.610903	0.00471943	0.0212912	1.26512	8.10524e-06	0.000107267
	ENSG00000013364	MVP	-0.197738	0.439256	0.562935	0.741788	0.00218871	0.042408	0.826407	0.000440718	0.00367215	0.0308691	0.881353	0.920836
	ENSG00000013374	NUB1	0.146784	0.287078	0.410847	0.246237	0.0774789	0.258902	0.381321	0.145426	0.26744	0.124713	0.404059	0.52522
	ENSG00000013375	PGM3	0.036481	0.827565	0.881725	0.0826163	0.530516	0.739919	-0.109709	0.496396	0.637261	0.0876283	0.573196	0.679213
	ENSG00000013392	RWDD2A	0.448224	0.0977889	0.180592	-0.151712	0.318708	0.563815	-0.199313	0.440197	0.588253	0.0632375	0.691572	0.779082
	ENSG00000013441	CLK1	-0.566075	0.000974561	0.00472473	-0.0636126	0.728628	0.864124	-0.392478	0.0244698	0.0727737	-1.01786	9.95511e-05	0.00075289
	ENSG00000013503	POLR3B	0.0176687	0.928779	0.953424	-0.389055	0.0128795	0.0955692	-0.45217	0.0330538	0.0906055	0.0780981	0.56382	0.671788
	ENSG00000013523	ANGEL1	-0.290669	0.0250005	0.0616674	-0.161934	0.375504	0.616276	-0.106982	0.675576	0.783739	-0.202603	0.196824	0.303954
	ENSG00000013561	RNF14	0.528166	6.12866e-05	0.000541365	-0.0308111	0.775082	0.890426	-0.116371	0.307469	0.458431	-0.0120474	0.943067	0.962808
	ENSG00000013563	DNASE1L1	0.0930341	0.498629	0.617752	0.138062	0.326718	0.571406	0.348741	0.100058	0.203765	0.0613405	0.645682	0.740949
	ENSG00000013573	DDX11	0.109877	0.601852	0.708097	0.541069	0.0352868	0.165043	1.51771	0.00943634	0.0356081	1.54552	0.00362857	0.0130935
	ENSG00000013583	HEBP1	-0.20715	0.158901	0.26241	-0.433651	0.0278764	0.144839	-1.17308	0.000167829	0.00182412	-1.0509	0.00036478	0.00211069
	ENSG00000013588	GPRC5A	-1.74383	0.000249649	0.00162424	1.21314	0.156182	0.385022	2.06771	0.0843363	0.18052	-2.14305	0.000232724	0.00148459
	ENSG00000013619	MAMLD1	-0.54955	0.0240628	0.059798	0.750102	0.00170109	0.0378635	1.06934	0.020796	0.0644686	0.101227	0.782648	0.84925
	ENSG00000013725	CD6	-2.75906	7.64889e-08	4.29243e-06	0.78867	0.00721016	0.0714484	-0.147266	0.776606	0.857422	-2.46075	2.34857e-05	0.000245746
	ENSG00000013810	TACC3	0.104751	0.577672	0.687778	0.899777	0.00227045	0.0432584	1.72601	0.000402994	0.00343385	1.57822	8.75732e-06	0.000113828
	ENSG00000014123	UFL1	0.336382	0.00331177	0.0124915	0.00170926	0.987914	0.994449	-0.226245	0.123287	0.237467	-0.113123	0.411567	0.532835
	ENSG00000014138	POLA2	0.380434	0.00402167	0.0145166	0.410298	0.0342998	0.16247	0.715696	0.0334682	0.0915265	1.02344	2.89335e-05	0.00028738
	ENSG00000014164	ZC3H3	-0.0332828	0.849162	0.897612	0.169713	0.401202	0.639537	0.0389583	0.886255	0.931701	0.265075	0.296428	0.416481
	ENSG00000014216	CAPN1	0.285413	0.00891077	0.0273363	0.279018	0.102154	0.303071	0.380037	0.0141563	0.0484184	0.332706	0.0657974	0.129891
	ENSG00000014257	ACPP	-1.77396	3.81713e-05	0.000377927	0.809237	0.0642215	0.232328	2.23131	0.00479438	0.0215397	-0.90948	0.0439527	0.0946421
	ENSG00000014641	MDH1	0.833706	3.05052e-05	0.000318319	-0.106547	0.440841	0.67183	-0.44421	0.010753	0.039261	0.0707323	0.658269	0.751364
	ENSG00000014824	SLC30A9	0.411863	0.000783143	0.00398461	0.00330614	0.976853	0.989599	-0.0360361	0.761721	0.846503	0.149276	0.345623	0.468155
	ENSG00000014914	MTMR11	1.0625	0.00704246	0.0227058	0.432712	0.288223	0.5343	1.32891	0.000986554	0.00668183	0.925697	0.0262488	0.0628823
	ENSG00000014919	COX15	0.511252	0.00307236	0.0117489	-0.0175356	0.907882	0.957672	-0.378252	0.0380868	0.100631	0.0436269	0.836785	0.888645
	ENSG00000015133	CCDC88C	-2.48505	5.85263e-10	2.38544e-07	0.563668	0.0403329	0.178524	0.0118778	0.976683	0.985897	-1.08168	0.00733788	0.0228513
	ENSG00000015153	YAF2	-0.389143	0.00300507	0.0115405	-0.27077	0.0241081	0.133509	-0.501781	0.00832287	0.0323807	-0.862749	4.68705e-08	2.21951e-06
	ENSG00000015171	ZMYND11	0.31953	0.0276314	0.0667148	0.175976	0.119514	0.330483	0.396634	0.0164912	0.0542842	0.00863633	0.961748	0.974865
	ENSG00000015285	WAS	-1.64753	5.02845e-08	3.24217e-06	0.479969	0.08159	0.266266	0.296908	0.466168	0.611642	-1.1083	0.0106744	0.0307522
	ENSG00000015413	DPEP1	-1.27536	0.0829792	0.158456	0.970308	0.114909	0.323383	2.27323	0.0165544	0.0544503	-1.7272	0.0156721	0.0417073
	ENSG00000015475	BID	0.434031	0.0201115	0.0520569	0.0956547	0.571062	0.768297	-0.244917	0.236915	0.381473	0.238928	0.37424	0.496103
	ENSG00000015479	MATR3	0.222216	0.0166709	0.0449596	0.470466	8.35083e-05	0.0178145	0.78548	3.01349e-05	0.000538423	0.199726	0.0592817	0.119728
	ENSG00000015520	NPC1L1	-2.4256	0.00434025	0.015413	-2.85789	0.0224778	0.12825	-3.38019	0.000961201	0.00656728	-2.20774	0.00331225	0.0121715
	ENSG00000015532	XYLT2	0.507444	0.000422662	0.00243778	0.113093	0.521537	0.733421	0.52662	0.0380023	0.100454	0.831568	4.15654e-06	6.47727e-05
	ENSG00000015568	RGPD5	-0.569932	0.00155598	0.00686321	-0.0986441	0.569351	0.767557	0.338517	0.137911	0.257438	-0.625975	0.00826366	0.0250729
	ENSG00000015592	STMN4	0.77626	0.160041	0.263783	-0.0421454	0.88534	0.946527	-0.409198	0.263256	0.410619	-0.0912772	0.83162	0.884854
	ENSG00000015676	NUDCD3	0.270048	0.00993026	0.0297812	0.0634922	0.562291	0.762332	0.0573845	0.558251	0.689671	0.424179	0.000751052	0.00373964
	ENSG00000016082	ISL1	-0.277824	0.345009	0.471276	0.141503	0.72987	0.864686	1.09942	0.106417	0.213345	0.304384	0.269996	0.387632
	ENSG00000016391	CHDH	-0.0363075	0.835518	0.887657	-0.713132	0.014266	0.100748	-2.67204	0.000201299	0.00207837	-0.401402	0.061117	0.122495
	ENSG00000016402	IL20RA	-3.51715	2.71805e-08	2.23697e-06	-1.92402	0.0376515	0.171489	-0.0694093	0.943755	0.96619	-0.959174	0.204287	0.312701
	ENSG00000016864	GLT8D1	0.571443	0.0123462	0.0353959	-0.437161	0.00781646	0.0744401	-0.317454	0.0924862	0.193088	0.033356	0.884361	0.922612
	ENSG00000017260	ATP2C1	0.536215	6.6323e-05	0.00057632	0.299139	0.0473354	0.195515	1.23175	6.89176e-07	4.37761e-05	0.45208	6.09958e-05	0.000513225
	ENSG00000017427	IGF1	-1.64222	0.000865855	0.00431127	-1.39099	0.00135911	0.0341887	-2.72194	0.00455324	0.0207162	-3.01634	4.33075e-05	0.000394374
	ENSG00000017483	SLC38A5	-1.11347	0.00251863	0.0100561	0.986368	0.0325906	0.157881	1.80459	0.00306608	0.0155309	-1.24819	0.00963799	0.0283387
	ENSG00000017797	RALBP1	0.675236	4.23358e-07	1.40315e-05	0.286476	0.0872726	0.276023	0.451531	0.00156156	0.00941747	0.766517	1.44576e-06	2.9632e-05
	ENSG00000018189	RUFY3	-0.404359	0.000219195	0.00147264	0.124848	0.280776	0.531307	-0.0158446	0.920494	0.951395	-0.403718	0.014003	0.0380433
	ENSG00000018236	CNTN1	-2.93539	0.000159521	0.00115244	-1.48297	0.0869382	0.2755	-0.508312	0.658313	0.770913	-3.29245	1.33714e-05	0.000159123
	ENSG00000018280	SLC11A1	-1.01208	6.95316e-05	0.000598279	0.137719	0.766751	0.885819	2.46974	0.00432747	0.0199622	-0.0105069	0.977895	0.985088
	ENSG00000018408	WWTR1	0.0794116	0.656009	0.751691	0.0471056	0.831075	0.920227	1.53662	0.00764478	0.0304582	-0.183172	0.304408	0.425024
	ENSG00000018510	AGPS	0.548988	0.000267504	0.00171251	0.118907	0.440161	0.67122	0.374786	0.0743548	0.164535	0.574838	0.00930923	0.0275781
	ENSG00000018610	CXorf56	0.594081	0.0004023	0.00234164	0.0125741	0.934995	0.970693	0.558115	0.00331104	0.0163934	0.263515	0.0714034	0.138452
	ENSG00000018625	ATP1A2	0.849548	0.125475	0.219488	0.78641	0.126655	0.34252	-0.4911	0.489017	0.631006	-0.830861	0.0639453	0.126864
	ENSG00000018699	TTC27	0.606205	0.00591973	0.0197115	-0.1005	0.253262	0.503334	0.29605	0.0430963	0.110461	0.322393	0.0256318	0.0616365
	ENSG00000018869	ZNF582	-0.118251	0.717381	0.799776	-0.557122	0.0492087	0.199616	-0.306499	0.0600624	0.140506	-0.567272	0.0979086	0.177022
	ENSG00000019102	VSIG2	-2.03023	6.71224e-07	1.95414e-05	-0.969403	0.124036	0.338379	-1.74786	0.0137416	0.0473169	-2.52869	3.23638e-05	0.000313804
	ENSG00000019144	PHLDB1	-1.24825	4.96727e-08	3.20877e-06	0.545589	0.0738711	0.251529	1.23008	0.00739606	0.029731	-0.865048	0.00114176	0.00520237
	ENSG00000019169	MARCO	-6.93048	3.26844e-10	1.84771e-07	-2.88191	0.009996	0.084254	-4.36805	0.000655164	0.00494726	-8.0139	3.47202e-15	5.94357e-11
	ENSG00000019186	CYP24A1	-0.597313	0.0230857	0.0578614	0.435285	0.065193	0.234121	1.02919	0.0978653	0.200756	0.575301	0.214052	0.324218
	ENSG00000019485	PRDM11	-0.97467	1.01086e-05	0.000138435	-0.394483	0.0115043	0.0903191	-0.0910954	0.769027	0.85147	-0.311287	0.411725	0.532999
	ENSG00000019505	SYT13	-4.44497	1.45682e-09	3.92733e-07	-1.50368	0.126439	0.342152	-0.218788	0.838213	0.899282	-2.19924	0.00222423	0.00886301
	ENSG00000019549	SNAI2	1.42356	1.84264e-05	0.00021721	-0.396703	0.266751	0.51726	0.99265	0.186276	0.320866	-0.620953	0.118415	0.205223
	ENSG00000019582	CD74	-1.15557	0.000175519	0.00123749	1.45594	0.00208961	0.0418374	1.48022	0.0262193	0.0765539	-1.30031	0.000355285	0.00206869
	ENSG00000019991	HGF	-2.83915	1.48997e-09	3.95643e-07	-1.02959	0.036793	0.169403	-0.927962	0.217248	0.35861	-3.40414	3.32734e-07	9.75328e-06
	ENSG00000019995	ZRANB1	-0.150152	0.349526	0.475493	-0.341652	0.0220205	0.12673	-0.809903	0.000342283	0.00304778	-0.522746	0.00725323	0.0226495
	ENSG00000020129	NCDN	-0.0754909	0.499108	0.618233	0.381555	0.00917388	0.0806599	0.989705	0.000233314	0.00231309	0.452863	0.004029	0.0142134
	ENSG00000020181	ADGRA2	-1.25121	1.25887e-05	0.000162213	0.393929	0.171365	0.40636	0.801599	0.0457369	0.115292	-1.42732	1.37866e-05	0.00016265
	ENSG00000020219	CCT8L1P	1.1186	0.00682797	0.022133	0.416358	0.243042	0.492048	0.473749	0.221598	0.363721	0.269165	0.45688	0.575883
	ENSG00000020256	ZFP64	0.141184	0.0994318	0.183005	0.0165906	0.926043	0.966469	0.17933	0.241258	0.386521	0.829216	7.79021e-07	1.85089e-05
	ENSG00000020426	MNAT1	0.335655	0.00805216	0.0252584	0.104799	0.249986	0.49949	0.106136	0.603136	0.726407	0.256551	0.0842335	0.157358
	ENSG00000020577	SAMD4A	-0.747045	0.00620888	0.0204791	-0.27438	0.160177	0.391103	-0.145035	0.649806	0.764569	-0.620857	0.00203102	0.00823886
	ENSG00000020633	RUNX3	-2.54416	2.28275e-07	9.30479e-06	0.617668	0.0216304	0.125285	0.349152	0.403975	0.554214	-1.7754	4.18084e-05	0.000383752
	ENSG00000020922	MRE11	0.0994461	0.222494	0.339765	0.33868	0.00213055	0.0421396	0.726068	3.51525e-05	0.000600551	0.372083	0.0606589	0.121724
	ENSG00000021300	PLEKHB1	-1.63724	9.05114e-05	0.000730514	-0.0286045	0.957474	0.980757	0.482444	0.387082	0.538025	-0.96477	0.0660308	0.130247
	ENSG00000021355	SERPINB1	0.252514	0.196005	0.307952	0.440319	0.0651057	0.23392	0.748953	0.00784465	0.0309849	0.455012	0.0501403	0.105026
	ENSG00000021461	CYP3A43	-1.48352	0.000856686	0.00427619	-2.18588	0.00843708	0.0773802	-8.43304	6.07633e-08	1.03874e-05	-3.5848	0.000136102	0.000968958
	ENSG00000021488	SLC7A9	0.243921	0.420683	0.545296	-1.19009	0.00131946	0.0339657	-3.24751	5.35876e-05	0.000809299	0.205014	0.618036	0.717751
	ENSG00000021574	SPAST	0.674572	7.7395e-06	0.000112754	0.00657041	0.956745	0.980398	0.421701	0.00469691	0.0212064	0.673667	1.24744e-05	0.000150724
	ENSG00000021645	NRXN3	-0.569299	0.225459	0.343099	0.537596	0.445121	0.675215	1.56444	0.0606189	0.141502	1.25482	0.0133603	0.0366901
	ENSG00000021762	OSBPL5	-1.47911	1.38173e-10	1.06778e-07	0.273049	0.23486	0.482916	0.737492	0.0282236	0.0808138	-1.78482	6.26929e-07	1.56711e-05
	ENSG00000021776	AQR	0.340573	0.000140136	0.00103906	0.134611	0.0829348	0.268645	0.100039	0.296254	0.446553	0.138476	0.215606	0.326091
	ENSG00000021826	CPS1	0.275488	0.553154	0.666631	-0.969683	0.00897979	0.0797127	-8.20725	5.23452e-06	0.000161714	-2.9568	0.000314402	0.00188251
	ENSG00000021852	C8B	-0.810349	0.0025177	0.0100556	-1.24406	0.000630603	0.0262796	-8.45248	4.29537e-05	0.000693355	-2.36161	8.31185e-07	1.94248e-05
	ENSG00000022267	FHL1	-1.03126	6.88839e-05	0.000593439	-0.206307	0.530134	0.739617	-1.3112	0.0232827	0.0700282	-1.85218	1.30532e-06	2.74678e-05
	ENSG00000022277	RTFDC1	0.591361	9.74285e-06	0.000134394	0.202436	0.0380066	0.172303	0.375912	0.000124916	0.00147474	0.473473	0.000976802	0.00460074
	ENSG00000022556	NLRP2	-2.15322	6.64393e-06	0.000100962	0.268402	0.441495	0.672264	1.98294	0.0289383	0.0822071	-0.468948	0.403699	0.524871
	ENSG00000022567	SLC45A4	-0.664172	0.00151783	0.00672351	0.866774	0.0127534	0.0953397	1.03407	0.00874804	0.0336556	0.990581	0.0187018	0.0479657
	ENSG00000022840	RNF10	-0.0345307	0.630289	0.731258	-0.149531	0.0391567	0.175449	-0.0534735	0.493944	0.635296	0.210875	0.127996	0.218008
	ENSG00000022976	ZNF839	-0.177177	0.178202	0.286241	-0.358991	0.034935	0.16421	-0.458689	0.00748499	0.0300039	-0.00685723	0.987538	0.991651
	ENSG00000023041	ZDHHC6	0.270965	0.0311038	0.0732646	0.0570373	0.582644	0.775355	0.135025	0.155996	0.281626	0.0303714	0.843156	0.892945
	ENSG00000023171	GRAMD1B	-1.70635	4.76611e-05	0.000445718	0.916996	0.0112194	0.0894131	1.42675	0.00162111	0.00966766	0.102267	0.858849	0.904445
	ENSG00000023191	RNH1	-0.0482363	0.573391	0.684038	0.0342344	0.738693	0.869475	0.158712	0.36237	0.514663	-0.302415	0.0129419	0.0357973
	ENSG00000023228	NDUFS1	0.241685	0.00856842	0.0265074	-0.224428	0.00415369	0.0553131	-0.786229	0.00414085	0.0193279	-0.226703	0.201504	0.309578
	ENSG00000023287	RB1CC1	0.580793	0.000169409	0.00120584	0.185242	0.121526	0.333737	-0.152454	0.298693	0.448958	0.259623	0.13692	0.229768
	ENSG00000023318	ERP44	0.17407	0.100625	0.184754	0.116823	0.343346	0.588037	-0.351489	0.0217141	0.0665092	0.0584159	0.696818	0.783197
	ENSG00000023330	ALAS1	-0.522623	0.00173996	0.00749322	-1.11195	0.00201957	0.0414037	-3.39814	4.92007e-09	2.15959e-06	-1.91002	7.42714e-08	3.1048e-06
	ENSG00000023445	BIRC3	-0.368647	0.140112	0.238675	1.4478	2.74766e-05	0.0135639	1.08606	0.181518	0.314889	-0.832257	0.0972026	0.175932
	ENSG00000023516	AKAP11	-0.0257892	0.854712	0.901142	0.324587	0.0615918	0.226882	0.323295	0.0204592	0.063713	-0.232116	0.221723	0.332973
	ENSG00000023572	GLRX2	1.14953	3.63898e-05	0.000364809	0.054036	0.850441	0.929588	0.0415191	0.847835	0.905463	0.625994	0.0206629	0.0519144
	ENSG00000023608	SNAPC1	-0.0755856	0.51108	0.629162	-0.1251	0.431014	0.663666	1.24676	4.52516e-05	0.000717591	0.0570951	0.855579	0.902195
	ENSG00000023697	DERA	0.43692	0.00715269	0.022966	-0.61957	0.00652993	0.0683059	-1.02155	0.000166902	0.00181702	-0.33732	0.182905	0.287583
	ENSG00000023734	STRAP	0.48179	0.00733165	0.0234307	-0.0394338	0.794911	0.900752	0.689868	0.00560938	0.0241935	0.514599	0.0245164	0.0595338
	ENSG00000023839	ABCC2	0.116023	0.671926	0.764226	-0.622395	0.094363	0.289459	-4.45282	0.000582778	0.00452953	-0.329935	0.360994	0.483259
	ENSG00000023892	DEF6	-2.09446	5.80465e-09	8.67834e-07	0.796832	0.00950932	0.0822356	0.743455	0.0373165	0.0991776	-1.26384	0.000393601	0.00224045
	ENSG00000023902	PLEKHO1	-1.22009	1.33092e-07	6.34633e-06	0.769461	0.000464609	0.0246357	1.30879	0.000497095	0.00402437	-0.687395	0.000188043	0.001254
	ENSG00000023909	GCLM	0.94307	6.36976e-05	0.000557896	-0.3747	0.111225	0.317492	-0.369347	0.307564	0.458487	-0.197512	0.526248	0.63902
	ENSG00000024048	UBR2	0.0281483	0.76706	0.836897	-0.0712515	0.479074	0.7012	-0.139058	0.252348	0.398691	-0.408517	0.00421476	0.0147185
	ENSG00000024422	EHD2	-0.238749	0.211231	0.326394	0.78922	0.0102641	0.0855089	1.13706	0.0276683	0.0796722	-0.0468234	0.871081	0.91314
	ENSG00000024526	DEPDC1	3.80867	5.34246e-07	1.66736e-05	2.0823	0.00268878	0.0463289	4.37319	6.16555e-05	0.00089218	5.1469	2.61945e-12	2.2442e-09
	ENSG00000024862	CCDC28A	0.572095	0.108831	0.196397	-0.57424	0.00346777	0.0514377	-0.747274	0.000363088	0.00317361	-0.390729	0.0732093	0.141197
	ENSG00000025039	RRAGD	1.64485	0.000126958	0.00096054	0.522077	0.0817178	0.26644	1.36591	0.000602429	0.00464558	2.41718	5.60208e-07	1.43993e-05
	ENSG00000025156	HSF2	0.624762	0.000105011	0.000822905	0.194734	0.110004	0.31578	0.741558	6.99008e-05	0.000972447	1.41574	0.000221896	0.00143044
	ENSG00000025293	PHF20	0.0130688	0.906417	0.937921	0.243611	0.00978746	0.0832737	0.577781	0.00205614	0.0115479	0.241421	0.129803	0.220516
	ENSG00000025423	HSD17B6	-0.103702	0.630733	0.731621	-1.16085	0.00601129	0.0654758	-7.17986	7.66157e-07	4.67574e-05	-2.95214	3.91839e-07	1.09872e-05
	ENSG00000025434	NR1H3	-0.433246	0.00135666	0.0061504	-0.355731	0.0303229	0.151668	-0.455027	0.361267	0.513778	-0.608591	0.000394399	0.00224408
	ENSG00000025708	TYMP	-1.15393	5.71433e-07	1.74524e-05	0.559184	0.0176315	0.111746	0.875712	0.0776618	0.169887	-0.945225	0.00480862	0.0163407
	ENSG00000025770	NCAPH2	-0.0976894	0.431885	0.556048	-0.195324	0.0929943	0.286859	0.457093	0.0224622	0.0682134	0.508153	0.00731079	0.0227889
	ENSG00000025772	TOMM34	1.03701	3.46908e-05	0.000351705	0.2406	0.135024	0.355848	0.762641	0.000757218	0.00551242	1.30575	5.26083e-08	2.4147e-06
	ENSG00000025796	SEC63	0.348516	0.00843546	0.0261883	-0.000911505	0.994079	0.99732	-0.526039	0.00594369	0.0252411	0.428753	0.00909762	0.027066
	ENSG00000025800	KPNA6	0.284805	0.0107158	0.0316985	0.031613	0.815519	0.911671	0.306355	0.0140352	0.0480716	0.402985	0.00619394	0.0199757
	ENSG00000026025	VIM	-0.927896	0.00013859	0.00102949	1.13909	0.000580186	0.0256259	3.32069	2.45131e-06	9.96738e-05	-0.584048	0.0185184	0.0475809
	ENSG00000026036	RTEL1-TNFRSF6B	-0.863384	0.000228557	0.00151831	-0.0240957	0.907614	0.957571	0.289674	0.0806934	0.174655	-0.140953	0.75745	0.829189
	ENSG00000026103	FAS	-0.515825	0.0632339	0.128232	0.0335982	0.863022	0.936154	-0.325605	0.330261	0.482737	-1.98613	1.71862e-07	5.92551e-06
	ENSG00000026297	RNASET2	-0.946868	2.98129e-06	5.62409e-05	0.366331	0.0341837	0.162166	0.570167	0.20531	0.3444	-0.780987	0.000132341	0.000946713
	ENSG00000026508	CD44	-2.00996	2.63558e-07	1.03009e-05	1.17885	0.000871163	0.0295857	2.13547	0.000299584	0.00276737	-0.875193	0.0135013	0.0369692
	ENSG00000026559	KCNG1	-1.79209	3.78718e-05	0.000376049	0.833617	0.173025	0.408144	1.3011	0.0524563	0.127517	-0.781198	0.135925	0.22858
	ENSG00000026652	AGPAT4	-0.538878	0.0167863	0.0451671	0.673319	0.00577654	0.064311	1.5583	0.000622416	0.004763	0.526517	0.127336	0.217101
	ENSG00000026751	SLAMF7	-2.57149	2.90716e-06	5.54189e-05	0.825079	0.0224997	0.12825	0.0206055	0.973059	0.983835	-2.57725	8.79539e-06	0.000114114
	ENSG00000026950	BTN3A1	-0.552669	0.0036868	0.0135566	0.581778	0.0190307	0.116468	0.0859176	0.822436	0.889266	-0.665196	0.006186	0.0199576
	ENSG00000027001	MIPEP	0.228348	0.124588	0.218298	-0.179367	0.229191	0.476633	-0.134724	0.397218	0.547619	-0.174248	0.290146	0.409892
	ENSG00000027075	PRKCH	-1.1747	1.03298e-06	2.65512e-05	0.555317	0.00627457	0.066902	-0.0796787	0.839218	0.899909	-1.54582	1.25321e-06	2.66664e-05
	ENSG00000027644	INSRR	-0.238255	0.588114	0.696609	0.816043	0.065964	0.235532	3.07516	0.000724253	0.00533471	0.0904694	0.838072	0.889479
	ENSG00000027697	IFNGR1	0.605652	0.00793656	0.0249723	0.320766	0.0804603	0.264191	0.45071	0.109723	0.218142	-0.344658	0.0233754	0.0572668
	ENSG00000027847	B4GALT7	0.105857	0.36857	0.494484	0.174767	0.150929	0.377883	0.242312	0.0594767	0.139578	0.153278	0.278067	0.396311
	ENSG00000027869	SH2D2A	-2.32035	4.43781e-08	2.97333e-06	0.621915	0.0235565	0.131764	-0.327347	0.478943	0.622582	-1.69222	0.000349389	0.00204269
	ENSG00000028116	VRK2	0.24119	0.0137861	0.0385833	0.237359	0.0102175	0.0854316	0.774125	0.00374795	0.0180105	0.286441	0.0254307	0.0612675
	ENSG00000028137	TNFRSF1B	-1.0035	6.91127e-06	0.000103918	-0.0918525	0.629746	0.804943	-0.00882434	0.983298	0.9896	-1.76885	2.07302e-09	2.22489e-07
	ENSG00000028203	VEZT	-0.0310013	0.690087	0.778277	0.274098	0.00123259	0.0332223	0.587418	0.00734864	0.0295751	0.223183	0.152573	0.249792
	ENSG00000028277	POU2F2	-2.17457	2.43208e-09	5.2042e-07	0.483077	0.108615	0.313493	0.261227	0.325064	0.47685	-1.58403	2.38176e-06	4.26042e-05
	ENSG00000028310	BRD9	-0.352506	0.00330193	0.0124585	0.104758	0.483671	0.704657	0.442838	0.0438979	0.111967	0.300082	0.205461	0.313992
	ENSG00000028528	SNX1	0.0562818	0.531293	0.647303	0.055095	0.549849	0.754032	-0.182854	0.105121	0.211334	0.0295849	0.727185	0.807021
	ENSG00000028839	TBPL1	0.534695	0.00228115	0.00928763	-0.0528032	0.718066	0.858281	0.11084	0.439542	0.587675	0.331137	0.014742	0.0396712
	ENSG00000029153	ARNTL2	-0.219279	0.628112	0.729664	0.695825	0.00395274	0.0541763	1.7658	0.000203309	0.00209344	0.810278	0.00204528	0.00828103
	ENSG00000029363	BCLAF1	-0.221011	0.0208016	0.0533885	0.280952	0.00527925	0.0617787	0.269749	0.0176029	0.0570008	0.0577822	0.725435	0.805624
	ENSG00000029364	SLC39A9	0.660642	0.000435796	0.0024988	-0.142361	0.574589	0.770976	-0.364626	0.102969	0.208058	0.287532	0.238368	0.352116
	ENSG00000029534	ANK1	-1.57994	0.00135703	0.00615129	1.35141	0.0129574	0.0959393	3.03651	0.000321009	0.00290828	-0.243224	0.518636	0.632242
	ENSG00000029559	IBSP	0.548671	0.271732	0.39437	-0.0256721	0.918753	0.962749	3.39614	0.0010949	0.00723388	2.11165	0.0002541	0.00158926
	ENSG00000029639	TFB1M	0.207596	0.166348	0.27163	-0.109692	0.44735	0.676737	-0.0893919	0.739595	0.831591	0.234216	0.564691	0.67237
	ENSG00000029725	RABEP1	-0.499813	0.00015619	0.0011327	0.0909958	0.467135	0.69274	-0.343361	0.075749	0.166865	-0.523195	0.000508054	0.00274011
	ENSG00000029993	HMGB3	0.679462	0.0500548	0.106898	-0.465491	0.112479	0.319284	-0.220967	0.507843	0.647148	0.621219	0.0573011	0.116629
	ENSG00000030066	NUP160	0.329332	0.000469672	0.00265524	0.100323	0.172767	0.407959	0.593041	0.00782662	0.0309471	0.300732	0.0451069	0.0965747
	ENSG00000030110	BAK1	0.51869	0.0158367	0.0430762	0.347391	0.0546674	0.211893	1.39779	7.98014e-05	0.00106475	1.04729	2.49912e-05	0.000257873
	ENSG00000030304	MUSK	-2.74584	8.19221e-05	0.00067748	-0.173459	0.747077	0.874391	-1.13113	0.130077	0.246871	-2.22163	0.00112499	0.00514237
	ENSG00000030419	IKZF2	-1.11153	0.00104848	0.00499606	0.269385	0.2413	0.490203	0.435698	0.214182	0.354815	-1.22036	0.00136069	0.00600102
	ENSG00000030582	GRN	0.210209	0.189523	0.300306	0.605179	0.011838	0.091967	1.71652	0.000216521	0.00219256	0.848635	7.49261e-06	0.000100716
	ENSG00000031003	FAM13B	-0.373374	0.00189305	0.0080144	0.291093	0.00566085	0.063743	0.646396	5.99869e-05	0.000875809	-0.182261	0.200534	0.308418
	ENSG00000031081	ARHGAP31	-0.689562	4.31058e-05	0.000413604	0.703326	0.000106288	0.0181494	0.906329	0.0193829	0.0612133	-0.789849	0.000647211	0.00331914
	ENSG00000031691	CENPQ	1.70903	5.06523e-07	1.60572e-05	0.410083	0.0645695	0.232898	1.38606	0.0288931	0.0820992	2.06415	2.58751e-05	0.000264411
	ENSG00000031698	SARS	0.159214	0.287475	0.411242	0.079129	0.403497	0.641196	0.0774754	0.553156	0.685528	0.336637	0.0786529	0.149246
	ENSG00000031823	RANBP3	-0.343963	5.91648e-05	0.000527506	0.0929907	0.207792	0.451729	0.138597	0.408113	0.557698	0.0104733	0.914007	0.943493
	ENSG00000032219	ARID4A	-0.720243	4.7127e-05	0.000441809	-0.194971	0.24908	0.498669	-0.732886	0.000384026	0.00331015	-0.735821	0.0170229	0.0444929
	ENSG00000032389	TSSC1	0.221932	0.136334	0.233641	0.0185284	0.792116	0.899372	0.323516	0.108692	0.216706	0.780652	1.81626e-07	6.17509e-06
	ENSG00000032444	PNPLA6	-0.871533	2.56699e-06	5.07518e-05	-0.236974	0.0777127	0.259348	0.23419	0.335945	0.48834	-0.401078	0.019185	0.0489336
	ENSG00000032742	IFT88	0.227393	0.103725	0.189046	-0.41552	0.0284081	0.146521	-1.03039	0.000250083	0.00243449	-0.599811	0.000362492	0.00210157
	ENSG00000033011	ALG1	0.871951	5.16514e-09	8.00177e-07	0.258472	0.195817	0.436654	-0.0795416	0.667552	0.777751	0.716438	0.000347647	0.0020346
	ENSG00000033030	ZCCHC8	-0.257015	0.0138673	0.0387634	-0.0579993	0.616992	0.796678	-0.044699	0.784066	0.862729	0.0451171	0.721587	0.802538
	ENSG00000033050	ABCF2	0.775194	0.00055185	0.00302009	0.417024	0.00548319	0.0629052	1.05708	5.19654e-05	0.000792844	0.982856	9.02416e-07	2.07175e-05
	ENSG00000033100	CHPF2	0.0659445	0.662023	0.756607	0.287996	0.103905	0.305591	0.868471	7.22856e-05	0.000993115	0.375862	0.0374775	0.0834916
	ENSG00000033122	LRRC7	-1.82003	0.000553304	0.00302514	-0.568696	0.183706	0.42172	-1.98456	0.00274443	0.0142749	-1.55134	0.00102115	0.00476137
	ENSG00000033170	FUT8	-1.38249	4.09348e-07	1.3673e-05	0.899144	0.00605112	0.0657899	1.66977	0.00104291	0.00696702	-0.875981	0.00765001	0.0236128
	ENSG00000033178	UBA6	0.0399258	0.733942	0.81237	0.235629	0.16793	0.401482	0.658162	0.00468603	0.0211628	-0.165579	0.339146	0.461555
	ENSG00000033327	GAB2	0.222879	0.064866	0.130862	0.35484	0.00415369	0.0553131	0.292476	0.345555	0.498514	0.595154	0.00304094	0.0113759
	ENSG00000033627	ATP6V0A1	0.31147	0.0335482	0.0778811	0.213955	0.186481	0.425126	0.23387	0.210968	0.35085	0.143001	0.337088	0.459509
	ENSG00000033800	PIAS1	0.000535505	0.995505	0.996847	0.195915	0.0805344	0.264294	0.404777	0.0032643	0.0162229	0.204249	0.0440164	0.0947374
	ENSG00000033867	SLC4A7	-0.708236	0.00217801	0.00894859	0.728068	0.000412931	0.0240844	1.94957	4.83301e-06	0.000152655	-0.12258	0.514069	0.628269
	ENSG00000034053	APBA2	-3.13478	3.74491e-08	2.69484e-06	0.296762	0.343008	0.587808	-0.538025	0.254609	0.401247	-3.00502	2.73064e-06	4.74082e-05
	ENSG00000034152	MAP2K3	-1.20159	8.89057e-08	4.77095e-06	-0.464654	0.0422042	0.182719	-0.594727	0.0597251	0.13999	-0.961938	0.000205449	0.00134935
	ENSG00000034239	EFCAB1	-0.913733	0.111189	0.199768	-1.78361	0.000659264	0.0269025	-1.58122	0.0288256	0.0819619	-1.46493	0.0112897	0.0321365
	ENSG00000034510	TMSB10	-0.55841	0.0138392	0.0387006	1.30161	0.000160856	0.0184807	2.64915	9.29762e-06	0.000238444	0.377023	0.265868	0.383264
	ENSG00000034533	ASTE1	0.162791	0.299099	0.423483	-0.188465	0.0966209	0.293042	0.105292	0.49146	0.633092	-0.158439	0.233361	0.346499
	ENSG00000034677	RNF19A	-0.0323232	0.872927	0.914601	0.105227	0.338962	0.584078	0.0487974	0.865812	0.917803	-0.407225	0.00662764	0.0210864
	ENSG00000034693	PEX3	0.118237	0.572436	0.683374	-0.469609	0.00580315	0.0644654	-0.943816	3.38084e-05	0.000583711	-0.0696597	0.569988	0.676747
	ENSG00000034713	GABARAPL2	0.38099	0.0212269	0.054247	0.109586	0.560982	0.761407	0.406991	0.0824361	0.177485	-0.283184	0.0750384	0.143914
	ENSG00000035115	SH3YL1	-1.0112	0.000143669	0.00106055	-0.362421	0.10804	0.312686	-0.477267	0.0759594	0.167187	-1.13776	0.000178558	0.00119986
	ENSG00000035141	FAM136A	0.49164	5.47278e-06	8.76444e-05	-0.123203	0.309006	0.554449	-0.0605474	0.797499	0.87197	0.668948	0.000252241	0.00157994
	ENSG00000035403	VCL	-0.572036	0.00544262	0.0184221	0.460081	0.0430451	0.18515	1.15908	0.00386951	0.0184216	-0.604467	0.016003	0.0424066
	ENSG00000035499	DEPDC1B	1.87023	0.000764949	0.00390889	0.972534	0.0206057	0.121992	2.50796	0.00194393	0.0110887	3.24812	1.73132e-09	1.95826e-07
	ENSG00000035664	DAPK2	0.880286	0.000704922	0.00366339	0.310417	0.0968016	0.293298	0.613377	0.122999	0.237047	0.847221	0.000624632	0.00322217
	ENSG00000035681	NSMAF	-0.201973	0.273594	0.39632	0.615076	0.000307649	0.0217175	1.10211	2.62684e-05	0.00048931	0.29256	0.0823571	0.15457
	ENSG00000035687	ADSS	0.187055	0.02091	0.0535931	0.367611	0.00870306	0.078557	0.818886	2.0377e-06	8.93275e-05	0.248293	0.0541392	0.111495
	ENSG00000035720	STAP1	-2.75631	1.27694e-06	3.07228e-05	0.857619	0.116191	0.325332	0.278488	0.648696	0.763734	-2.39674	1.43089e-06	2.94212e-05
	ENSG00000035862	TIMP2	-1.09063	0.000387179	0.00227178	0.593528	0.0969481	0.293476	1.59506	0.00386745	0.0184158	-0.923761	0.0137739	0.0375609
	ENSG00000035928	RFC1	0.684229	2.92643e-07	1.0962e-05	0.119859	0.271758	0.522207	-0.234716	0.0983942	0.201476	0.947166	4.49708e-08	2.15375e-06
	ENSG00000036054	TBC1D23	0.327929	0.0019275	0.00811907	-0.112823	0.319975	0.565142	0.433479	0.0298612	0.0841794	-0.206069	0.0331235	0.0757295
	ENSG00000036257	CUL3	0.00732721	0.920518	0.94764	-0.0876664	0.338531	0.58354	-0.0704873	0.677072	0.785022	-0.114036	0.356457	0.478533
	ENSG00000036448	MYOM2	-2.20573	1.0801e-05	0.000145703	-1.57767	0.00176263	0.0384132	-3.38549	0.000123319	0.00146549	-3.98197	1.32757e-08	8.79152e-07
	ENSG00000036473	OTC	-0.21365	0.637186	0.737055	-1.68539	0.00286821	0.0478732	-8.62249	3.62286e-06	0.000127123	-2.89061	0.000204257	0.00134355
	ENSG00000036530	CYP46A1	-0.151999	0.666835	0.760204	-0.692309	0.0324632	0.157584	-0.556744	0.161344	0.288455	-0.463158	0.297037	0.417029
	ENSG00000036549	ZZZ3	0.310076	0.00040685	0.0023629	-0.00689799	0.934046	0.970382	-0.0828492	0.527539	0.664386	0.118088	0.220679	0.331798
	ENSG00000036672	USP2	-0.0808483	0.679128	0.769839	-1.221	0.0115238	0.0903462	-0.684284	0.0844738	0.180679	-1.02476	0.0385381	0.0853447
	ENSG00000036828	CASR	-2.7252	0.000489948	0.00274674	-1.87228	0.00219982	0.042503	-1.84544	0.00866637	0.0334209	-1.86653	0.00173993	0.00726728
	ENSG00000037042	TUBG2	0.376935	0.0942134	0.175208	0.199051	0.390365	0.629945	0.847247	0.0178086	0.0575027	1.17247	4.33602e-05	0.000394654
	ENSG00000037241	RPL26L1	1.23072	9.45929e-06	0.000131329	0.329687	0.21583	0.461518	0.0065618	0.97595	0.985507	0.582958	0.0837719	0.15665
	ENSG00000037280	FLT4	-0.895427	0.000191234	0.00132429	0.0189123	0.93353	0.970111	-0.94339	0.0348395	0.0943597	-1.31709	2.71633e-05	0.000274496
	ENSG00000037474	NSUN2	-0.204063	0.0332478	0.0772832	-0.0562533	0.664545	0.825875	0.0422537	0.791267	0.867455	-0.0256021	0.841161	0.891521
	ENSG00000037637	FBXO42	-0.111361	0.245598	0.366321	-0.0779083	0.424104	0.657909	0.360507	0.000390516	0.00335511	-0.04226	0.710933	0.794004
	ENSG00000037749	MFAP3	0.377103	0.00258697	0.0102702	0.191847	0.182744	0.420745	0.399304	0.0954218	0.197363	0.220781	0.0864522	0.160426
	ENSG00000037757	MRI1	-0.440473	0.00490714	0.0169395	-0.166899	0.333182	0.577871	-0.181424	0.0813855	0.175753	-0.62047	0.000230059	0.00147087
	ENSG00000037897	METTL1	0.393509	0.0551716	0.115417	0.165352	0.395199	0.634362	0.868664	0.00943113	0.0356002	0.826477	0.00161603	0.00685769
	ENSG00000037965	HOXC8	0.174123	0.551737	0.665486	1.39513	0.0559167	0.214886	1.76939	0.0272904	0.0788739	0.916743	0.0366304	0.082005
	ENSG00000038002	AGA	0.102866	0.476754	0.597745	-0.030866	0.843112	0.926485	-0.339613	0.133827	0.252235	0.0457321	0.783798	0.849959
	ENSG00000038210	PI4K2B	0.387283	0.00436904	0.0154912	-0.522543	0.00980077	0.0833662	-1.38931	2.14093e-06	9.18535e-05	-0.675086	0.00296646	0.0111515
	ENSG00000038219	BOD1L1	-0.209823	0.0454116	0.0990796	0.431028	0.00103256	0.0312638	0.37871	0.0125288	0.0441168	0.268916	0.193184	0.299563
	ENSG00000038274	MAT2B	0.280191	0.0609179	0.124665	0.0551989	0.705998	0.850861	0.111113	0.650474	0.765013	-0.421934	0.0416283	0.0907846
	ENSG00000038295	TLL1	-0.138663	0.718656	0.800756	0.231518	0.588109	0.778649	1.20158	0.125603	0.240468	-0.720567	0.102385	0.183287
	ENSG00000038358	EDC4	-0.584642	0.00178196	0.00763788	-0.00405311	0.973423	0.988019	0.181685	0.176899	0.308816	-0.189099	0.281752	0.400296
	ENSG00000038382	TRIO	-0.155312	0.154329	0.256635	0.460646	0.00755766	0.0730937	1.17459	0.000127261	0.00149418	0.813197	6.32665e-07	1.57531e-05
	ENSG00000038427	VCAN	-0.554569	0.0681467	0.135861	1.9631	0.000264727	0.0206983	4.1392	7.3417e-06	0.000201322	0.12594	0.76861	0.838454
	ENSG00000038532	CLEC16A	-0.298385	0.0293273	0.0699218	0.0642634	0.510968	0.725326	0.0124593	0.940666	0.964413	-0.173987	0.172274	0.274639
	ENSG00000038945	MSR1	-1.23608	1.22324e-05	0.000158877	0.186103	0.51855	0.730812	1.26611	0.0323027	0.0890313	-1.16561	1.45208e-05	0.000169108
	ENSG00000039068	CDH1	-0.890236	0.00451831	0.0159117	-0.547746	0.141413	0.365311	-3.56388	0.00279089	0.0144491	-0.932975	0.000391803	0.00223309
	ENSG00000039123	SKIV2L2	0.205965	0.0589667	0.121573	0.218231	0.0158831	0.1065	0.0304027	0.861709	0.91534	-0.00785286	0.951545	0.967989
	ENSG00000039139	DNAH5	-0.744295	0.15978	0.263456	0.0845089	0.864961	0.936826	-1.77813	0.0253447	0.0746474	-0.516395	0.356411	0.478516
	ENSG00000039319	ZFYVE16	-0.182459	0.255057	0.376945	0.062325	0.701663	0.847964	0.34909	0.114224	0.22475	-0.248378	0.131373	0.222635
	ENSG00000039523	FAM65A	-0.918609	1.14423e-08	1.34622e-06	0.198289	0.153233	0.380826	0.55714	0.0208605	0.0645868	-0.452031	0.00150958	0.00651088
	ENSG00000039537	C6	-1.14594	0.0024683	0.00989431	-1.26732	0.00211726	0.0421112	-7.5423	5.0191e-06	0.000156689	-4.01202	2.06689e-08	1.19939e-06
	ENSG00000039560	RAI14	0.437648	0.00872217	0.0268901	0.218562	0.0785426	0.260917	1.07259	0.000133097	0.00154119	0.796167	1.08625e-05	0.000135433
	ENSG00000039600	SOX30	-0.596854	0.198085	0.310545	0.331809	0.289357	0.535179	1.0001	0.0348144	0.0942991	0.195777	0.720594	0.801709
	ENSG00000039650	PNKP	-0.776421	2.87494e-05	0.000303879	0.175187	0.319049	0.564103	0.518492	0.0713341	0.159406	0.210002	0.401859	0.523274
	ENSG00000039987	BEST2	-0.921959	0.0105064	0.0311893	-0.943702	0.0189529	0.116263	-0.249363	0.666273	0.776762	0.0866713	0.837087	0.888772
	ENSG00000040199	PHLPP2	-0.000542129	0.99669	0.997651	0.0175798	0.907016	0.957289	0.0587881	0.707017	0.807996	0.664333	0.0373147	0.0832112
	ENSG00000040275	SPDL1	1.20067	2.27401e-06	4.66855e-05	0.855633	0.00031954	0.0217918	1.96987	2.01452e-06	8.88803e-05	1.76393	3.14095e-08	1.64429e-06
	ENSG00000040341	STAU2	0.459759	0.000401724	0.00234068	0.237204	0.0895277	0.280433	-0.0208308	0.898568	0.938426	0.425446	0.000502411	0.00271653
	ENSG00000040487	PQLC2	-0.211552	0.0570448	0.118474	-0.392596	0.0579817	0.219374	-0.37973	0.200436	0.338313	0.230874	0.235559	0.349083
	ENSG00000040531	CTNS	0.0919722	0.518844	0.636052	-0.04181	0.789183	0.897531	0.047891	0.775184	0.856635	0.0481291	0.802527	0.863808
	ENSG00000040608	RTN4R	0.581339	0.188116	0.298463	-0.837089	0.0168796	0.109711	-1.63998	0.000339274	0.00302966	-0.806449	0.0415623	0.0906581
	ENSG00000040633	PHF23	-0.15379	0.359003	0.484955	0.109118	0.363285	0.605277	0.27347	0.089631	0.188692	0.337877	0.024764	0.0600372
	ENSG00000040731	CDH10	0.1964	0.198456	0.310949	0.0260617	0.815901	0.911671	1.46211	0.0983479	0.201419	2.34577	0.00498203	0.0168165
	ENSG00000040933	INPP4A	-0.632444	0.000214753	0.00145077	0.547275	0.000818688	0.028956	0.720594	0.0654679	0.149438	-0.106251	0.569865	0.676625
	ENSG00000041353	RAB27B	-0.655499	0.223408	0.340841	0.382396	0.173596	0.408985	-0.40368	0.529454	0.665942	0.630189	0.272709	0.390675
	ENSG00000041357	PSMA4	0.584643	2.87032e-05	0.00030368	0.255953	0.109278	0.314584	0.185855	0.221256	0.363317	0.380963	0.0539445	0.111199
	ENSG00000041515	MYO16	-0.852318	0.045672	0.0995082	-1.26378	0.0144945	0.101213	-2.63762	0.00120068	0.00774594	-1.75308	0.00492115	0.0166484
	ENSG00000041802	LSG1	-0.149462	0.179281	0.287591	0.092367	0.379001	0.619313	0.169197	0.484456	0.62739	0.437634	0.0237765	0.0580579
	ENSG00000041880	PARP3	-0.420948	0.0215429	0.0548742	-0.526854	0.0548715	0.212347	-1.07421	0.000526987	0.00419885	-0.752196	0.00406136	0.0143054
	ENSG00000041982	TNC	-0.666223	0.0266811	0.0648872	1.06538	0.00876415	0.0788323	2.26988	0.000984872	0.0066744	-1.05578	0.00531038	0.0176791
	ENSG00000041988	THAP3	0.214434	0.0931499	0.173598	-0.174967	0.159414	0.389875	0.188103	0.432853	0.581358	0.171558	0.234279	0.347591
	ENSG00000042062	FAM65C	-3.26451	1.48736e-10	1.08346e-07	-1.75123	0.00600369	0.0654404	-3.20133	1.19748e-05	0.000283941	-4.01313	4.9827e-08	2.32507e-06
	ENSG00000042088	TDP1	0.180409	0.119195	0.210822	0.271883	0.00140427	0.0346057	0.542629	0.0388771	0.102246	0.52188	0.00169669	0.00712668
	ENSG00000042286	AIFM2	0.539604	0.0030114	0.0115507	0.0762598	0.710127	0.853464	-0.270322	0.198156	0.335523	0.943549	1.57932e-05	0.000180598
	ENSG00000042317	SPATA7	0.00563945	0.974438	0.983197	-0.280781	0.11893	0.329409	-0.0679935	0.59915	0.723056	-0.466696	0.00830728	0.0251852
	ENSG00000042429	MED17	0.0174384	0.792811	0.856666	0.200671	0.0256977	0.138588	0.534089	0.00645799	0.0268622	-0.0221758	0.860347	0.905238
	ENSG00000042445	RETSAT	-0.0258415	0.874795	0.916026	-0.69685	0.000155191	0.0182864	-2.2439	5.843e-08	1.01547e-05	-0.70891	0.00217817	0.00872416
	ENSG00000042493	CAPG	-0.681132	0.0548578	0.11488	2.12243	0.00140795	0.0346293	4.04692	2.85573e-05	0.000519234	1.11425	0.00714535	0.022384
	ENSG00000042753	AP2S1	0.313296	0.00579154	0.0193656	-0.37421	0.0526802	0.207108	0.586135	0.027692	0.079685	0.276012	0.257138	0.373499
	ENSG00000042781	USH2A	0.512866	0.167368	0.273002	-1.41674	0.0229868	0.129997	-2.35275	0.0228324	0.0690649	-0.470456	0.23439	0.347711
	ENSG00000042832	TG	-0.0710592	0.845083	0.894586	0.0636874	0.848657	0.928764	0.212088	0.587347	0.713718	-1.53012	0.000802334	0.00393546
	ENSG00000042980	ADAM28	-1.90133	5.80653e-05	0.000519868	1.36446	0.0150748	0.103306	1.88928	0.00329974	0.0163682	-1.11069	0.0100275	0.0292528
	ENSG00000043039	BARX2	-0.800503	0.0589268	0.121542	0.112599	0.792562	0.899572	0.699801	0.221458	0.363536	-0.123441	0.72206	0.802923
	ENSG00000043093	DCUN1D1	0.37661	0.000667117	0.00351386	-0.100614	0.564031	0.763784	-0.158974	0.346873	0.499918	0.0327495	0.79502	0.858024
	ENSG00000043143	JADE2	-0.811739	4.96365e-06	8.22956e-05	0.326332	0.0498953	0.201128	0.565565	0.0148395	0.0501113	0.136133	0.540348	0.652002
	ENSG00000043355	ZIC2	3.68427	2.76428e-06	5.31988e-05	2.26757	0.0475827	0.19611	4.16211	0.00105399	0.00702464	6.42888	2.9554e-12	2.40914e-09
	ENSG00000043462	LCP2	-2.18369	4.60367e-10	2.0398e-07	0.516626	0.0234808	0.131568	0.328974	0.376578	0.528073	-1.74553	1.48428e-07	5.36615e-06
	ENSG00000043514	TRIT1	0.435944	0.00242767	0.0097646	-0.0186127	0.847176	0.928301	0.421655	0.0962248	0.198389	0.313634	0.0137803	0.0375722
	ENSG00000043591	ADRB1	-0.733583	0.135582	0.232713	-0.748814	0.259197	0.509524	-2.39294	0.000156337	0.00172996	-1.91632	0.000870416	0.00419985
	ENSG00000044012	GUCA2B	0.682586	0.198669	0.311206	-0.586437	0.204517	0.447558	-1.23444	0.102129	0.206788	0.17464	0.795445	0.858456
	ENSG00000044090	CUL7	0.539313	0.000873467	0.00434096	0.250046	0.16695	0.400299	0.752326	0.0122246	0.043255	0.630721	0.00157991	0.00673785
	ENSG00000044115	CTNNA1	0.360539	0.00257189	0.0102281	0.40491	0.00462864	0.0582184	0.684795	2.07489e-06	9.01496e-05	0.313626	0.0279007	0.0660743
	ENSG00000044446	PHKA2	-0.265632	0.100638	0.184768	-0.343296	0.114081	0.322007	-1.2528	5.98755e-05	0.000874929	0.380867	0.109775	0.193452
	ENSG00000044459	CNTLN	-0.644291	0.00270377	0.0106267	-0.486668	0.0965883	0.292983	-1.00701	0.000616054	0.00472699	-0.64887	0.0218749	0.054298
	ENSG00000044524	EPHA3	-1.99479	1.52551e-06	3.49123e-05	0.187294	0.617586	0.797206	-0.43181	0.340967	0.493832	-2.87994	3.41753e-05	0.000327381
	ENSG00000044574	HSPA5	0.695149	0.000319176	0.00196187	0.816308	0.00250751	0.045089	0.458596	0.0130163	0.0453483	1.13391	7.05655e-08	2.98634e-06
	ENSG00000046604	DSG2	-0.428425	0.444612	0.568122	-0.367566	0.465919	0.691596	1.20403	0.0742746	0.164421	0.920351	0.077797	0.147974
	ENSG00000046647	GEMIN8	0.0191938	0.895188	0.93	-0.0669675	0.652791	0.818037	0.287407	0.125838	0.240809	0.239091	0.196544	0.303659
	ENSG00000046651	OFD1	-0.223132	0.116863	0.207803	0.130271	0.320376	0.565402	0.169265	0.439563	0.58768	0.172908	0.57445	0.680181
	ENSG00000046653	GPM6B	0.269659	0.322594	0.447587	0.58754	0.0856838	0.273372	0.74148	0.112689	0.22239	-0.77394	0.0695814	0.135695
	ENSG00000046774	MAGEC2	0.86082	0.141961	0.24117	0.899615	0.170582	0.405233	4.66466	0.00401849	0.0189115	5.35437	4.4787e-06	6.83948e-05
	ENSG00000046889	PREX2	-0.349362	0.0365223	0.0833998	-0.130064	0.656492	0.820603	-0.527314	0.380111	0.531303	-0.856028	0.0231506	0.0568506
	ENSG00000047056	WDR37	-0.212103	0.0251846	0.0620053	-0.00286308	0.974394	0.988538	0.288805	0.00879408	0.0337991	-0.336855	0.0223383	0.055236
	ENSG00000047188	YTHDC2	-0.0536761	0.700485	0.786776	0.0911153	0.351006	0.59478	-0.134527	0.410077	0.559734	-0.644937	0.000365753	0.00211561
	ENSG00000047230	CTPS2	0.428157	0.00950112	0.0287765	-0.0786653	0.61333	0.794141	0.329112	0.0371211	0.0988329	0.284056	0.176569	0.279753
	ENSG00000047249	ATP6V1H	0.461622	3.16068e-05	0.000326334	0.316647	0.0448166	0.189524	0.75404	0.00165625	0.00981425	0.421961	0.0123069	0.0343961
	ENSG00000047315	POLR2B	0.209387	0.0342173	0.0791232	0.22837	0.0405967	0.179297	0.516564	0.00175193	0.0102461	0.334896	0.0371177	0.0829017
	ENSG00000047346	FAM214A	-0.275263	0.144424	0.244193	-0.239801	0.197972	0.439444	-1.09887	0.000139087	0.00158996	-1.13383	7.31923e-07	1.76124e-05
	ENSG00000047365	ARAP2	-1.34875	1.14794e-06	2.8625e-05	0.364324	0.0904656	0.282109	-0.393735	0.332723	0.485242	-1.63514	6.02405e-05	0.000507994
	ENSG00000047410	TPR	0.447034	0.00771367	0.0244124	0.715343	2.63969e-05	0.0135639	0.925388	0.00229625	0.0125445	1.23948	0.000244277	0.00154049
	ENSG00000047457	CP	-0.901905	0.018609	0.0489149	-0.830782	0.0239011	0.132928	-5.30016	7.4548e-05	0.00101524	-0.78721	0.011175	0.0318779
	ENSG00000047578	KIAA0556	-0.314331	0.015126	0.0414826	0.448124	0.00482365	0.0590015	0.502221	0.00101132	0.00681179	-0.0287033	0.895575	0.930553
	ENSG00000047579	DTNBP1	-0.245308	0.139576	0.237851	0.390383	0.00818573	0.0762766	0.783998	0.010829	0.0394848	0.648901	0.000415105	0.00233403
	ENSG00000047597	XK	0.641853	0.409633	0.5348	-0.270697	0.642358	0.812269	-0.221382	0.77221	0.854222	2.58924	0.00127602	0.00568918
	ENSG00000047617	ANO2	1.50994	8.38818e-05	0.000689523	1.42573	0.00132779	0.0339757	0.281861	0.658247	0.77087	0.829862	0.0497816	0.104409
	ENSG00000047621	C12orf4	0.277862	0.0734186	0.144056	0.418837	0.00322396	0.0500325	1.01262	2.49973e-05	0.000473098	0.470355	0.000431575	0.00240492
	ENSG00000047634	SCML1	0.128188	0.202097	0.315444	-0.419733	0.013164	0.0968405	-1.47105	0.000187056	0.00196872	-0.593027	0.07973	0.150863
	ENSG00000047644	WWC3	0.00973351	0.94397	0.964162	0.30586	0.0418779	0.182086	0.934739	0.00209047	0.0116756	0.00611656	0.974382	0.982877
	ENSG00000047648	ARHGAP6	-0.10903	0.462449	0.585254	0.753962	0.00212479	0.042123	0.22285	0.604774	0.727638	-0.801695	0.0726228	0.140299
	ENSG00000047662	FAM184B	-0.0993795	0.830416	0.883923	0.800056	0.166073	0.399231	0.860844	0.290249	0.440246	0.410386	0.180026	0.283852
	ENSG00000047849	MAP4	0.370351	0.0119186	0.0343766	0.62711	0.00146216	0.035227	1.08531	6.85666e-06	0.000193201	0.726259	4.08637e-05	0.000377183
	ENSG00000047932	GOPC	0.174106	0.0467996	0.101449	0.0346251	0.598299	0.78471	0.0997834	0.391135	0.54174	0.00359295	0.978888	0.985624
	ENSG00000047936	ROS1	1.537	0.0214539	0.0546841	-0.585947	0.317087	0.562779	-1.44726	0.116624	0.227988	0.780114	0.33162	0.45393
	ENSG00000048028	USP28	0.258388	0.0223958	0.0564795	0.0136841	0.863813	0.93645	0.115766	0.488092	0.630358	0.23942	0.0776684	0.147764
	ENSG00000048052	HDAC9	-1.7555	4.22969e-09	7.2406e-07	0.294541	0.237089	0.485131	1.18757	0.00892278	0.0341519	-0.894009	0.0389179	0.0860023
	ENSG00000048140	TSPAN17	0.250099	0.0302589	0.0716341	0.327173	0.112855	0.319945	0.768554	0.000142869	0.0016186	0.32655	0.0972661	0.176019
	ENSG00000048162	NOP16	0.276622	0.105379	0.1915	-0.126348	0.548599	0.753061	0.143958	0.627857	0.74662	-0.0306365	0.888232	0.925285
	ENSG00000048342	CC2D2A	0.141659	0.217546	0.334057	0.226545	0.161702	0.393418	0.419352	0.142891	0.264184	0.493566	0.0857564	0.159481
	ENSG00000048392	RRM2B	0.697345	0.00240911	0.00970589	0.354345	0.131523	0.350097	0.635528	0.0345627	0.0938104	0.423448	0.202722	0.310832
	ENSG00000048405	ZNF800	0.208205	0.0246984	0.0610586	0.216083	0.0695529	0.243025	0.344286	0.0601181	0.140582	0.287225	0.0391158	0.0863425
	ENSG00000048462	TNFRSF17	-0.0552554	0.855779	0.901766	-0.405271	0.50186	0.71871	0.511316	0.544261	0.677965	-0.444924	0.402076	0.523397
	ENSG00000048471	SNX29	-0.20856	0.224513	0.341994	0.418821	0.00342957	0.051247	0.97913	0.00240695	0.012957	0.176829	0.40248	0.523664
	ENSG00000048540	LMO3	0.191108	0.386671	0.512523	0.282671	0.43353	0.665736	-0.481185	0.355472	0.508472	0.304712	0.387438	0.509076
	ENSG00000048544	MRPS10	1.00269	6.43018e-08	3.83697e-06	0.116831	0.587425	0.778106	0.227517	0.199851	0.337624	0.77431	0.00339857	0.0124233
	ENSG00000048649	RSF1	-0.20166	0.00111745	0.00526176	0.255114	0.013602	0.0984759	0.20068	0.0858647	0.182833	0.102999	0.398271	0.51969
	ENSG00000048707	VPS13D	-0.185089	0.0745084	0.145785	0.0839159	0.497527	0.715286	0.13557	0.347369	0.50041	-0.243654	0.107998	0.190968
	ENSG00000048740	CELF2	-2.08776	1.3388e-08	1.45977e-06	0.74314	0.00401622	0.0547168	0.38153	0.39954	0.549801	-1.47093	2.88981e-06	4.94142e-05
	ENSG00000048828	FAM120A	0.289857	0.0169032	0.0454062	0.241749	0.0616669	0.22702	0.127473	0.316497	0.467992	0.300887	0.0693223	0.135282
	ENSG00000048991	R3HDM1	0.365943	0.00126648	0.00581707	0.398651	0.00592241	0.064989	0.598018	0.00240489	0.012952	0.841117	4.06309e-07	1.13004e-05
	ENSG00000049089	COL9A2	-2.13509	2.29085e-06	4.69038e-05	0.447962	0.288831	0.534709	2.31492	0.00787703	0.0310734	0.520072	0.172434	0.274817
	ENSG00000049130	KITLG	1.40406	6.60644e-05	0.000575087	0.863205	0.0255983	0.138235	2.5423	0.000236869	0.00234045	1.20687	0.0057849	0.0189058
	ENSG00000049167	ERCC8	0.812478	1.92654e-05	0.000225269	-0.038174	0.758882	0.88107	0.261499	0.159437	0.285953	0.652628	4.43897e-05	0.000403015
	ENSG00000049192	ADAMTS6	-0.445582	0.14711	0.247645	0.827602	0.000564351	0.0253983	2.02472	7.04762e-05	0.000976502	1.57351	0.000344484	0.00202023
	ENSG00000049239	H6PD	-0.0556844	0.643094	0.741309	-0.39663	0.0919541	0.285089	-1.21672	9.91843e-05	0.00124936	-0.330173	0.219173	0.33007
	ENSG00000049245	VAMP3	0.304773	0.0540508	0.113545	-0.114577	0.588926	0.779247	0.806898	0.000825078	0.00584531	-0.0203995	0.929216	0.953673
	ENSG00000049246	PER3	-0.395797	0.0189491	0.0496564	-0.743091	0.000632393	0.0262796	-0.906986	0.000280873	0.00264473	-0.226996	0.376858	0.498801
	ENSG00000049247	UTS2	-1.21343	0.00495379	0.0170661	1.05694	0.0844831	0.271321	0.926409	0.152847	0.277188	0.0619645	0.8628	0.907127
	ENSG00000049249	TNFRSF9	-1.53953	0.00224381	0.00916572	1.49669	0.00137803	0.0342869	1.84487	0.0152826	0.051262	-0.375346	0.472946	0.591066
	ENSG00000049283	EPN3	0.874285	0.0510333	0.108564	0.524284	0.399149	0.637867	1.14597	0.13258	0.250463	1.90785	0.000160487	0.001102
	ENSG00000049323	LTBP1	-0.695624	0.0147215	0.0406258	-0.270523	0.456006	0.683332	0.442531	0.231872	0.375614	-0.610447	0.0603599	0.121326
	ENSG00000049449	RCN1	0.229754	0.385652	0.511468	0.332676	0.113908	0.321691	0.636957	0.0214714	0.0659594	-0.247492	0.474404	0.592542
	ENSG00000049540	ELN	-1.53523	6.01262e-05	0.000534131	0.452351	0.179829	0.416967	0.00344161	0.995137	0.996854	-2.67583	1.13775e-07	4.31374e-06
	ENSG00000049541	RFC2	0.786449	9.55466e-05	0.000762169	-0.0278986	0.793515	0.90007	0.710699	0.00312355	0.0157544	0.87156	1.09822e-06	2.40716e-05
	ENSG00000049618	ARID1B	-0.316382	0.0244635	0.0606222	0.283067	0.0147545	0.101963	0.498774	0.00127499	0.00809265	-0.0235367	0.904186	0.936433
	ENSG00000049656	CLPTM1L	0.282052	0.0241981	0.0600689	0.0616925	0.650694	0.816995	0.518768	0.0840739	0.180071	0.479971	0.0241024	0.0587452
	ENSG00000049759	NEDD4L	1.11537	0.000274286	0.00174452	-0.240024	0.332339	0.577226	-0.38114	0.238735	0.383627	0.448433	0.0368094	0.0823311
	ENSG00000049768	FOXP3	0.252907	0.625877	0.727735	-0.229925	0.534726	0.742852	0.326747	0.641958	0.758436	-1.33314	0.000692679	0.00350248
	ENSG00000049769	PPP1R3F	0.328929	0.10025	0.184213	-0.181129	0.237299	0.485415	0.0557201	0.752162	0.839726	0.217447	0.357902	0.479945
	ENSG00000049860	HEXB	1.16153	6.67792e-06	0.000101344	0.292059	0.118964	0.329448	0.733606	0.0113064	0.0407685	0.682378	0.0262485	0.0628823
	ENSG00000049883	PTCD2	0.420777	0.000313892	0.00193844	-0.0701131	0.632993	0.807023	-0.378314	0.0664847	0.151225	-0.267055	0.127507	0.217348
	ENSG00000050030	KIAA2022	-1.22885	0.0120827	0.034748	-0.540104	0.352885	0.59654	0.0647553	0.932191	0.958969	-1.1393	0.0254473	0.0612978
	ENSG00000050130	JKAMP	0.798865	4.91897e-05	0.000456522	0.0719775	0.656632	0.820718	0.32689	0.0873468	0.185096	0.227958	0.161999	0.261671
	ENSG00000050165	DKK3	-0.0973721	0.745917	0.821191	0.527642	0.187462	0.426427	0.904562	0.0921254	0.192563	-0.558466	0.247708	0.362938
	ENSG00000050327	ARHGEF5	-0.164172	0.527956	0.644224	-0.0569432	0.861003	0.935194	-0.334204	0.310564	0.461634	0.627481	0.0373	0.0831948
	ENSG00000050344	NFE2L3	-0.131581	0.490582	0.610232	0.219251	0.150887	0.377883	0.49459	0.0599427	0.140316	-0.0921529	0.78765	0.852974
	ENSG00000050393	MCUR1	1.27639	7.2228e-09	1.00116e-06	0.185579	0.256775	0.506931	0.387818	0.062233	0.144218	1.01329	0.000116055	0.000852063
	ENSG00000050405	LIMA1	-0.589135	0.000502157	0.00280279	0.752049	0.00491319	0.0594832	0.893093	0.0111074	0.040229	0.0784389	0.670243	0.761274
	ENSG00000050426	LETMD1	0.238192	0.0205697	0.0529626	-0.138496	0.267516	0.518	-0.183987	0.220667	0.362663	-0.00645062	0.95336	0.968868
	ENSG00000050438	SLC4A8	-0.848888	0.000299489	0.00186769	0.952937	0.00251113	0.0451068	1.88395	0.00535396	0.0233645	-1.17992	0.00101727	0.00475082
	ENSG00000050555	LAMC3	-1.31575	0.00149759	0.00665192	-0.0220701	0.962913	0.982942	-2.28538	0.000450124	0.00373598	-3.27101	2.89537e-06	4.94142e-05
	ENSG00000050628	PTGER3	1.82227	1.75219e-05	0.000208951	1.92427	0.00306477	0.049216	0.831722	0.411218	0.560912	-0.346771	0.467286	0.585703
	ENSG00000050730	TNIP3	-2.75978	2.3111e-07	9.375e-06	0.425841	0.148067	0.374041	0.784223	0.149832	0.273232	-1.7281	0.00457233	0.0157029
	ENSG00000050748	MAPK9	0.348288	0.00696043	0.0224858	0.0675843	0.520704	0.73261	0.120727	0.301462	0.452023	0.135618	0.276328	0.394522
	ENSG00000050767	COL23A1	-1.22408	4.34301e-05	0.000415456	-0.390785	0.226353	0.473405	0.305104	0.601388	0.724914	-1.80414	0.000105558	0.00078994
	ENSG00000050820	BCAR1	-0.253665	0.0562499	0.117164	0.0349082	0.775955	0.890768	0.428719	0.120221	0.233032	0.129939	0.391252	0.512896
	ENSG00000051009	FAM160A2	-0.352851	0.0474791	0.102526	-0.443621	0.033181	0.159367	-0.977193	2.16308e-05	0.000423911	-0.70458	0.00349286	0.0126988
	ENSG00000051108	HERPUD1	-0.244618	0.00829805	0.0258485	0.0693778	0.681068	0.834824	-0.248426	0.335024	0.487493	-0.854053	1.66936e-06	3.27905e-05
	ENSG00000051128	HOMER3	-0.690475	1.52508e-05	0.000188295	0.46292	0.00865159	0.0783777	1.95919	1.59176e-05	0.000341888	0.383939	0.124925	0.213906
	ENSG00000051180	RAD51	1.60832	8.11858e-08	4.43026e-06	0.675075	0.0569212	0.21703	2.47021	1.31614e-06	6.70544e-05	2.16597	5.4722e-06	7.93995e-05
	ENSG00000051341	POLQ	1.96848	1.33873e-06	3.17852e-05	1.37749	0.00939695	0.0819123	3.59355	0.000192576	0.00201647	3.54218	4.62817e-10	7.84429e-08
	ENSG00000051382	PIK3CB	0.462624	0.000908233	0.00447348	0.318084	0.0504397	0.202143	0.759398	0.00131942	0.00829017	0.612275	3.24034e-05	0.000314009
	ENSG00000051523	CYBA	-2.07866	5.56492e-09	8.43036e-07	0.83207	0.00489303	0.0594832	0.934751	0.0079881	0.031403	-1.15666	0.00111966	0.0051221
	ENSG00000051596	THOC3	0.584357	0.0022547	0.00920074	0.276759	0.130045	0.348004	0.40267	0.0838145	0.179695	0.251296	0.176136	0.279288
	ENSG00000051620	HEBP2	-0.0842657	0.561334	0.673873	-0.473531	0.0125138	0.0943478	-0.894889	0.001018	0.0068474	-0.278204	0.0256613	0.0616925
	ENSG00000051825	MPHOSPH9	0.240454	0.062151	0.126651	0.0404388	0.745148	0.873417	0.314083	0.375526	0.527113	0.478774	0.00320395	0.0118473
	ENSG00000052126	PLEKHA5	0.0715796	0.692897	0.780738	-0.219232	0.200294	0.442289	-0.0299062	0.911373	0.944848	0.336584	0.126184	0.215641
	ENSG00000052344	PRSS8	-3.38505	1.48097e-06	3.40524e-05	-3.36964	0.000340332	0.0222727	-2.60704	0.000798389	0.00572569	-2.87116	8.48766e-05	0.000663907
	ENSG00000052723	SIKE1	0.497407	0.000394527	0.0023066	-0.171929	0.182584	0.420571	0.0282506	0.853629	0.909684	0.0668412	0.658335	0.751414
	ENSG00000052749	RRP12	-0.169432	0.428473	0.552841	0.34084	0.0746513	0.252673	0.941964	0.00579027	0.0247771	0.477975	0.0206789	0.0519372
	ENSG00000052795	FNIP2	-0.858466	0.00445986	0.0157463	-0.18337	0.282268	0.532847	0.0553015	0.842746	0.902026	-0.73604	0.000855068	0.00414777
	ENSG00000052802	MSMO1	0.527187	0.0153134	0.0419192	-0.52398	0.137937	0.360505	-3.22611	4.38797e-07	3.28209e-05	-0.715138	0.0527447	0.109318
	ENSG00000052841	TTC17	-0.113183	0.319535	0.444469	0.0324075	0.75087	0.876403	-0.186734	0.125541	0.240416	-0.216714	0.14799	0.243827
	ENSG00000052850	ALX4	0.809449	0.000859489	0.00428799	0.3118	0.134167	0.354325	1.10558	0.0175057	0.056745	0.0481236	0.835998	0.887975
	ENSG00000053108	FSTL4	1.67227	0.00807273	0.0253054	0.759735	0.361892	0.60416	2.51593	0.00224905	0.0123438	3.40534	3.46963e-05	0.00033089
	ENSG00000053254	FOXN3	0.00332557	0.977034	0.984943	-0.126733	0.299954	0.545294	-0.596302	0.000104357	0.00129687	0.253307	0.0998888	0.179796
	ENSG00000053328	METTL24	-1.5203	0.000173925	0.00122903	-0.146279	0.617872	0.797262	-1.26823	0.0595185	0.139657	0.209994	0.614722	0.714803
	ENSG00000053371	AKR7A2	0.632193	0.000270474	0.00172669	-0.36648	0.0528923	0.207645	-0.594631	0.000241888	0.00237769	-0.0508239	0.779925	0.847154
	ENSG00000053372	MRTO4	0.291314	0.00417618	0.0149567	-0.241688	0.108176	0.312963	0.119098	0.550491	0.683253	0.504467	0.00682078	0.0215785
	ENSG00000053438	NNAT	0.598044	0.0150207	0.0412468	0.0793179	0.663754	0.825575	-0.0951968	0.840487	0.900679	-0.858013	0.0356288	0.0802026
	ENSG00000053501	USE1	-0.0399847	0.772329	0.84069	-0.109623	0.343627	0.588327	-0.0660354	0.694651	0.798562	-0.0848989	0.47817	0.596244
	ENSG00000053524	MCF2L2	-1.11851	0.0145694	0.0402723	1.16448	0.000658934	0.0269025	1.19223	0.0321444	0.0887236	1.48594	0.00121408	0.00546412
	ENSG00000053702	NRIP2	-0.184731	0.293558	0.417884	0.254316	0.200033	0.44202	0.10953	0.771584	0.85375	-0.569499	0.00525378	0.0175315
	ENSG00000053747	LAMA3	2.15579	2.03569e-05	0.000234904	0.700494	0.115222	0.323828	1.70984	0.00993072	0.0369965	1.61862	0.000472268	0.00258126
	ENSG00000053770	AP5M1	0.416722	0.00253805	0.0101147	0.00921366	0.953627	0.978718	-0.163593	0.490363	0.632052	-0.205409	0.206261	0.314944
	ENSG00000053900	ANAPC4	0.293014	0.0469137	0.101632	0.312416	0.00796199	0.0751985	0.470123	0.0103119	0.0380483	0.158636	0.342605	0.465027
	ENSG00000053918	KCNQ1	-0.577503	0.00517127	0.0176678	0.410264	0.227838	0.475136	0.696784	0.0990541	0.202382	-0.67895	0.0104765	0.0303135
	ENSG00000054116	TRAPPC3	0.252624	0.00442626	0.0156471	-0.0774483	0.423293	0.657323	0.254836	0.00496922	0.0220978	0.221918	0.0790048	0.149781
	ENSG00000054118	THRAP3	-0.0214684	0.760723	0.83229	0.194508	0.00468752	0.0584864	0.160302	0.0436088	0.111404	0.217123	0.06702	0.131834
	ENSG00000054148	PHPT1	-0.0130217	0.921113	0.947971	0.0161633	0.916414	0.961549	0.109833	0.652971	0.766685	0.202803	0.308337	0.42904
	ENSG00000054179	ENTPD2	-0.36218	0.44344	0.567088	-0.450728	0.316691	0.562403	-0.617156	0.372267	0.52398	1.26587	0.0155729	0.041495
	ENSG00000054219	LY75	-1.65786	1.11336e-05	0.000148899	1.18388	0.0033819	0.0511204	1.29995	0.0179042	0.0577288	-1.47933	0.000870428	0.00419985
	ENSG00000054267	ARID4B	-0.0533372	0.710964	0.794739	0.541904	0.000364198	0.0228509	0.528469	0.003031	0.0153778	0.377592	0.0739027	0.142274
	ENSG00000054277	OPN3	1.296	2.57168e-06	5.08019e-05	0.0661939	0.825807	0.917267	0.516655	0.0832342	0.17873	0.962851	6.46167e-05	0.000536961
	ENSG00000054282	SDCCAG8	-0.356539	0.0170102	0.0456177	0.268749	0.0629317	0.229725	0.348242	0.0754704	0.166434	-0.158807	0.407845	0.529017
	ENSG00000054356	PTPRN	-0.11445	0.714096	0.797043	-0.119508	0.724617	0.861863	2.55123	0.0319902	0.0883978	0.894759	0.0100403	0.0292814
	ENSG00000054392	HHAT	0.693121	6.06761e-05	0.000538179	-0.0231435	0.896646	0.952215	0.00214082	0.990831	0.99417	0.762211	0.0672436	0.132175
	ENSG00000054523	KIF1B	0.26178	0.022659	0.0569783	0.0748712	0.514178	0.727766	0.269695	0.0513203	0.125441	0.147139	0.275777	0.393998
	ENSG00000054598	FOXC1	0.178553	0.564019	0.676202	1.0418	0.0265418	0.141106	2.24056	0.00101489	0.00682918	0.687935	0.102527	0.183488
	ENSG00000054611	TBC1D22A	-0.408524	0.0156088	0.0425713	0.0951	0.309757	0.555066	0.229679	0.204849	0.343795	0.151121	0.35658	0.478648
	ENSG00000054654	SYNE2	0.0176524	0.93025	0.95433	0.788428	9.5357e-05	0.0180467	0.555934	0.170568	0.300567	-0.0400199	0.906861	0.938235
	ENSG00000054690	PLEKHH1	0.45234	0.0376805	0.0855028	-0.0728256	0.771191	0.888192	-0.243358	0.591205	0.716709	0.896175	0.0254494	0.0612978
	ENSG00000054793	ATP9A	0.54978	0.00791946	0.0249346	0.405644	0.0408106	0.179662	0.473417	0.102327	0.207067	0.993543	0.00033582	0.00197996
	ENSG00000054803	CBLN4	-0.218331	0.7239	0.80489	-1.238	0.0566438	0.216484	0.000264038	0.99973	0.999847	-1.58687	0.0021905	0.00875919
	ENSG00000054938	CHRDL2	0.701032	0.105134	0.191125	0.468968	0.243003	0.492027	-1.33502	0.0553889	0.132538	0.57813	0.271344	0.38912
	ENSG00000054965	FAM168A	0.158055	0.221704	0.338907	0.0856888	0.603282	0.788072	0.51681	0.0263983	0.0769684	0.440929	0.0190447	0.0486484
	ENSG00000054967	RELT	-1.41457	4.29699e-07	1.41594e-05	0.68362	0.00758739	0.0731951	1.24575	0.00017685	0.00189154	-0.917695	0.00343366	0.0125264
	ENSG00000054983	GALC	-1.32262	5.28788e-05	0.000480853	-0.0723758	0.711673	0.854332	0.647996	0.0904248	0.189873	-0.660397	0.0531252	0.109907
	ENSG00000055044	NOP58	0.195064	0.0208155	0.0534107	0.229955	0.0599698	0.223585	0.193516	0.413112	0.562822	0.372299	0.12282	0.211169
	ENSG00000055070	SZRD1	-0.0516135	0.689109	0.77757	0.0111526	0.942632	0.974143	0.585909	4.31839e-05	0.000695105	0.460076	0.0521549	0.108384
	ENSG00000055118	KCNH2	-1.21764	0.0095726	0.0289469	0.484698	0.525476	0.735937	1.46354	0.136135	0.255028	-0.493972	0.376127	0.498084
	ENSG00000055130	CUL1	0.350272	0.0387906	0.0874539	-0.0627347	0.290974	0.536461	-0.267635	0.0495977	0.122399	0.205459	0.252881	0.368703
	ENSG00000055147	FAM114A2	0.412529	0.000951283	0.00463881	0.146766	0.12229	0.334974	0.0760296	0.525387	0.662773	-0.117139	0.438405	0.558624
	ENSG00000055163	CYFIP2	-0.959851	0.0130866	0.0371113	-0.577844	0.10984	0.315565	-1.36748	0.00066804	0.00501965	-1.97965	1.26409e-06	2.68146e-05
	ENSG00000055208	TAB2	-0.0504496	0.704989	0.789969	-0.0670776	0.520262	0.732224	0.0586353	0.668055	0.777969	0.0344838	0.598169	0.700466
	ENSG00000055211	GINM1	0.411215	0.0238286	0.0593238	-0.189665	0.337268	0.582126	0.0448422	0.884781	0.930797	-0.0755621	0.631897	0.729246
	ENSG00000055332	EIF2AK2	0.106529	0.328352	0.453933	0.0176081	0.875561	0.942407	0.439796	0.00463084	0.02098	0.0781859	0.564166	0.671974
	ENSG00000055483	USP36	-0.265311	0.0137435	0.0384929	0.011917	0.936242	0.971072	0.406478	0.0651099	0.148839	0.424181	0.0459301	0.0980061
	ENSG00000055609	KMT2C	0.239159	0.0839485	0.159986	0.524604	7.46946e-05	0.0169423	0.649767	0.0032984	0.0163639	0.593075	0.00518572	0.017362
	ENSG00000055732	MCOLN3	-2.33674	0.000133843	0.00100117	1.16203	0.0407919	0.179631	2.39077	0.0055262	0.0239343	0.891618	0.295556	0.415512
	ENSG00000055813	CCDC85A	1.61333	8.47571e-06	0.000120508	1.0713	0.0334434	0.160118	0.804924	0.116915	0.228418	1.47591	0.000350506	0.00204748
	ENSG00000055917	PUM2	0.425719	0.000803588	0.00406929	0.0367017	0.764163	0.884381	0.222807	0.118577	0.230836	0.334425	0.00824621	0.0250346
	ENSG00000055950	MRPL43	0.0604694	0.617551	0.720845	-0.287694	0.0382037	0.172899	-0.448649	0.0387345	0.101933	-0.0590645	0.675233	0.765284
	ENSG00000055955	ITIH4	-0.887312	0.000135554	0.00101154	-0.915754	0.00346948	0.0514377	-6.30785	3.40707e-06	0.000122787	-1.98452	0.000250338	0.00157119
	ENSG00000055957	ITIH1	-0.0994913	0.597886	0.704814	-0.904905	0.00917852	0.0806599	-7.37348	4.09079e-06	0.000135523	-1.40888	0.00157265	0.00671582
	ENSG00000056050	HPF1	0.790929	0.000453268	0.00258126	0.145429	0.403799	0.641406	0.81739	0.012908	0.0450673	0.30331	0.144426	0.239326
	ENSG00000056097	ZFR	0.465399	5.17579e-06	8.46649e-05	0.26797	0.0070039	0.0703578	0.515875	0.000972966	0.0066265	0.64378	9.77502e-06	0.000124043
	ENSG00000056277	ZNF280C	0.679618	0.000554469	0.00303083	0.289147	0.0211671	0.123829	0.939137	2.65954e-06	0.000104962	0.83483	0.000819198	0.00400269
	ENSG00000056291	NPFFR2	0.0494583	0.84853	0.89711	0.337258	0.301443	0.546688	0.922445	0.171165	0.301342	2.84128	0.000281574	0.00172702
	ENSG00000056487	PHF21B	-0.360853	0.201117	0.314342	-0.335307	0.454228	0.682049	1.41675	0.0995772	0.203087	-0.128694	0.485276	0.602277
	ENSG00000056558	TRAF1	-0.678628	0.00190095	0.00803989	0.665402	0.0057717	0.0643075	0.380509	0.267717	0.415741	-0.455601	0.315624	0.43711
	ENSG00000056586	RC3H2	0.180892	0.0710305	0.140311	0.280246	0.0413954	0.181072	0.415549	0.00119262	0.00770593	0.502362	0.000391355	0.00223165
	ENSG00000056736	IL17RB	0.158455	0.357054	0.483065	-0.476775	0.146006	0.371329	-1.4113	0.0266036	0.0773897	0.156477	0.556856	0.666099
	ENSG00000056972	TRAF3IP2	0.00636366	0.966295	0.978509	-0.0879779	0.589837	0.779851	0.366427	0.196681	0.333817	-0.262465	0.309118	0.42987
	ENSG00000056998	GYG2	-0.497354	0.0611632	0.125018	-1.02893	0.000577741	0.0256259	-3.37708	0.000293006	0.00272451	-0.458176	0.275137	0.39333
	ENSG00000057019	DCBLD2	0.250154	0.0233729	0.058427	-0.108496	0.323595	0.568214	0.757896	0.163513	0.291193	0.585543	0.000998658	0.00468435
	ENSG00000057252	SOAT1	0.0480063	0.726671	0.806937	0.378551	0.0176615	0.111848	1.10712	0.000128893	0.00150921	0.405256	0.0546181	0.112263
	ENSG00000057294	PKP2	-0.0370392	0.867704	0.910605	-0.926954	0.00448832	0.0574885	-1.46582	0.0395024	0.103556	-0.126715	0.48845	0.605228
	ENSG00000057468	MSH4	1.06393	0.0529381	0.111755	0.0138617	0.977328	0.989892	0.457662	0.302226	0.452837	1.43833	0.00135341	0.00597509
	ENSG00000057593	F7	-0.271703	0.200255	0.313279	-1.24763	0.000426021	0.0242828	-7.87265	1.93552e-06	8.67966e-05	-1.15484	8.79593e-06	0.000114114
	ENSG00000057608	GDI2	0.488333	0.00124627	0.00573775	0.119556	0.497933	0.715686	0.676216	0.00224287	0.0123178	0.169016	0.482897	0.600173
	ENSG00000057657	PRDM1	-1.71529	1.98474e-07	8.34785e-06	0.881988	0.0148399	0.102235	1.00248	0.0398408	0.10414	-1.45181	0.000284428	0.00174271
	ENSG00000057663	ATG5	0.218817	0.0472715	0.102215	-0.0158624	0.852678	0.930457	0.0381551	0.793892	0.869469	0.144787	0.14892	0.245124
	ENSG00000057704	TMCC3	0.0661615	0.768786	0.838038	0.169394	0.286642	0.533131	0.873412	0.0525934	0.127814	0.498353	0.0997323	0.17958
	ENSG00000057757	PITHD1	0.212964	0.0555912	0.116096	-0.240628	0.0825255	0.268001	-0.032282	0.69871	0.801291	-0.037006	0.813209	0.871784
	ENSG00000057935	MTA3	0.191826	0.0447647	0.0979963	0.267457	0.0350524	0.16445	0.419311	0.0439773	0.112107	0.568672	0.00015558	0.00107499
	ENSG00000058056	USP13	0.394955	0.00291843	0.01128	-0.136418	0.226262	0.473303	-0.0184131	0.91498	0.947469	0.319489	0.035474	0.0799028
	ENSG00000058063	ATP11B	-0.00329177	0.974121	0.983022	0.315679	0.0572658	0.217821	0.430415	0.19924	0.336852	0.0561336	0.705316	0.790145
	ENSG00000058085	LAMC2	-3.08358	7.82725e-07	2.18048e-05	-0.392892	0.640627	0.811347	2.99407	0.00297484	0.0151675	-1.605	0.00751537	0.0232833
	ENSG00000058091	CDK14	0.300814	0.0855682	0.162413	-0.167174	0.324514	0.569092	0.313786	0.155924	0.281544	0.415459	0.0414614	0.0904899
	ENSG00000058262	SEC61A1	0.405384	0.00428145	0.0152596	0.349573	0.0445734	0.188845	0.410816	0.0366693	0.0980088	1.06083	2.28328e-06	4.12957e-05
	ENSG00000058272	PPP1R12A	-0.39523	0.00259348	0.0102829	0.462891	0.00154312	0.0362358	0.964812	9.45114e-07	5.42008e-05	0.269465	0.0890597	0.164179
	ENSG00000058335	RASGRF1	-1.00825	0.0935378	0.174217	0.670651	0.074009	0.251823	1.44206	0.0412197	0.106896	-0.1295	0.817792	0.874907
	ENSG00000058404	CAMK2B	-3.89008	2.9341e-06	5.57986e-05	-3.02148	9.98525e-06	0.010444	-4.48428	9.53546e-07	5.44109e-05	-4.59833	2.05821e-06	3.84063e-05
	ENSG00000058453	CROCC	-0.604918	0.0645094	0.130301	0.0586042	0.779423	0.892508	0.625705	0.0164513	0.0541931	-0.227659	0.289044	0.408605
	ENSG00000058600	POLR3E	-0.353573	0.00658093	0.0214776	0.0583936	0.584805	0.776588	-0.21462	0.17483	0.306046	-0.188134	0.26705	0.384499
	ENSG00000058668	ATP2B4	0.11422	0.569435	0.680764	1.1316	9.41237e-07	0.00805628	0.775824	0.0108979	0.0396588	0.371617	0.158192	0.256964
	ENSG00000058673	ZC3H11A	0.37474	0.00529205	0.0180103	0.327032	0.0216038	0.125152	0.343275	0.113725	0.224001	0.511866	0.019522	0.0496195
	ENSG00000058729	RIOK2	0.458823	0.00495316	0.0170656	0.0689157	0.56967	0.767624	0.0692179	0.718024	0.815302	-0.118119	0.525479	0.638375
	ENSG00000058799	YIPF1	0.745719	3.5722e-05	0.000359955	-0.166443	0.206862	0.450703	0.0566892	0.634787	0.752535	0.31198	0.0797926	0.150956
	ENSG00000058804	NDC1	1.11107	4.96838e-06	8.23342e-05	0.0865272	0.697958	0.845577	0.996034	0.000991116	0.00669948	1.43766	8.95509e-06	0.000115814
	ENSG00000058866	DGKG	-2.32184	0.000155754	0.00113017	-0.143619	0.60382	0.788384	-0.401328	0.193089	0.329342	-0.203564	0.733491	0.811715
	ENSG00000059122	FLYWCH1	-0.297665	0.107997	0.195299	0.182469	0.300249	0.545512	0.27136	0.0596473	0.139865	-0.45212	0.0129421	0.0357973
	ENSG00000059145	UNKL	0.0817363	0.70326	0.788659	0.181195	0.36054	0.602931	0.0573917	0.775796	0.857052	-0.0914961	0.615098	0.715104
	ENSG00000059377	TBXAS1	-1.54158	5.21353e-09	8.04034e-07	0.176398	0.447191	0.676647	0.670733	0.164027	0.29197	-1.58407	9.82135e-08	3.82419e-06
	ENSG00000059378	PARP12	0.349346	0.0293609	0.0699878	0.498316	0.00308394	0.0493975	0.52204	0.0958522	0.197931	0.447122	0.0148407	0.039898
	ENSG00000059573	ALDH18A1	0.37381	0.0133913	0.0377445	0.399914	0.0437619	0.187074	0.683043	0.000339973	0.00303432	0.958056	9.89183e-06	0.000124939
	ENSG00000059588	TARBP1	0.859449	0.000247875	0.00161709	0.680845	0.0032448	0.0500689	1.31031	0.000938511	0.00644958	1.39926	3.16221e-07	9.4679e-06
	ENSG00000059691	GATB	0.236953	0.066845	0.133968	-0.163323	0.111424	0.317852	-0.542319	0.000544382	0.00429844	-0.393937	0.0118954	0.0334672
	ENSG00000059728	MXD1	-0.329431	0.0354475	0.0814334	0.282116	0.100953	0.300944	1.3529	0.000515436	0.00413099	0.190525	0.178492	0.282056
	ENSG00000059758	CDK17	-0.0977284	0.353204	0.479182	0.282048	0.08156	0.26622	0.621034	0.0305663	0.085575	-0.171712	0.17899	0.282631
	ENSG00000059769	DNAJC25	-0.148678	0.376961	0.502728	-0.939228	0.000170481	0.0186218	-1.85527	3.08362e-06	0.000115508	-1.01759	7.37809e-07	1.77141e-05
	ENSG00000059804	SLC2A3	-0.592214	0.049418	0.105801	0.627051	0.0533779	0.208738	1.67552	0.0282809	0.0809307	-1.24344	0.0023886	0.00936966
	ENSG00000059915	PSD	-0.712458	0.00248802	0.00995935	-0.996944	0.000825774	0.0290482	-0.494107	0.361884	0.514207	-1.11833	0.0206744	0.0519321
	ENSG00000060069	CTDP1	-0.461156	0.000262323	0.00168597	0.14246	0.298361	0.543631	0.225574	0.286585	0.436274	0.0404028	0.82574	0.880685
	ENSG00000060138	YBX3	-1.04407	4.48782e-06	7.64424e-05	0.306219	0.306929	0.552146	1.62162	0.00211376	0.0117673	-0.940241	0.0210522	0.0527104
	ENSG00000060140	STYK1	-1.38039	0.0162562	0.0440528	0.0466026	0.937957	0.971956	0.557552	0.251296	0.39747	-1.6924	0.000895681	0.00429248
	ENSG00000060237	WNK1	0.135704	0.23217	0.350894	0.338603	0.00956785	0.0824905	0.489176	0.0148651	0.0501712	1.03665	1.41212e-06	2.91422e-05
	ENSG00000060339	CCAR1	-0.24863	0.07595	0.147946	0.360499	0.0119127	0.0922965	0.417137	0.0112208	0.0405368	0.398943	0.0734546	0.141555
	ENSG00000060491	OGFR	-0.815899	9.19655e-06	0.000128884	-0.0274062	0.886507	0.947207	-0.605722	0.00405928	0.019038	-0.224681	0.245243	0.360098
	ENSG00000060558	GNA15	-0.972529	7.75883e-05	0.000650177	0.952808	0.00350205	0.0516107	1.95695	0.000381357	0.00329377	-0.226387	0.491759	0.608118
	ENSG00000060566	CREB3L3	-0.511799	0.0148568	0.0409114	-0.539712	0.292099	0.53755	-5.87373	0.000139576	0.00159342	-1.19173	0.0124215	0.0346626
	ENSG00000060642	PIGV	0.0443523	0.79192	0.85619	-0.943772	0.000507037	0.0251002	-1.65057	8.96534e-08	1.29347e-05	-0.836387	0.000416192	0.00233826
	ENSG00000060656	PTPRU	-0.309099	0.458671	0.581586	-0.346863	0.271388	0.52191	0.0865949	0.863436	0.916515	-0.917542	0.00965599	0.0283819
	ENSG00000060688	SNRNP40	0.212109	0.0368527	0.0839606	0.0942279	0.382704	0.622889	0.595856	0.00488512	0.0218411	0.461867	0.00403979	0.0142441
	ENSG00000060709	RIMBP2	-2.93053	0.00100233	0.00482861	-0.251159	0.777063	0.891275	-0.422328	0.598124	0.722225	-2.60364	5.41167e-05	0.000467405
	ENSG00000060718	COL11A1	-1.31392	0.0178957	0.0474699	2.39294	0.0465162	0.193485	6.50569	7.37348e-05	0.00100659	1.40998	0.0802479	0.151555
	ENSG00000060749	QSER1	0.512675	4.55137e-05	0.0004301	0.217269	0.0549539	0.212522	0.788251	0.000505722	0.00407398	0.800546	2.05254e-05	0.000222101
	ENSG00000060762	MPC1	-1.01173	0.000128872	0.000971277	-0.886584	0.00964762	0.0828041	-2.93307	2.32734e-07	2.30915e-05	-1.63255	2.31897e-06	4.17426e-05
	ENSG00000060971	ACAA1	-0.628119	0.0018274	0.00779718	-1.25217	0.0001345	0.0182864	-3.15877	6.81652e-08	1.11132e-05	-1.71238	7.07926e-10	1.07721e-07
	ENSG00000060982	BCAT1	0.893185	0.0109506	0.032248	1.4106	0.00210729	0.0420439	3.98823	1.02002e-05	0.000255282	1.48681	0.00116991	0.00530099
	ENSG00000061273	HDAC7	-0.923688	9.5953e-06	0.000132726	0.663797	0.00157828	0.0364753	1.51027	2.7601e-05	0.000506961	-0.183328	0.342342	0.464815
	ENSG00000061337	LZTS1	-0.087992	0.677782	0.768879	1.24271	0.00142068	0.0348016	2.02398	0.00116437	0.00756711	0.265999	0.295553	0.415512
	ENSG00000061455	PRDM6	-0.524289	0.134622	0.231482	0.762714	0.0756837	0.254737	1.23384	0.0949585	0.196631	-1.21106	0.00394294	0.0139789
	ENSG00000061656	SPAG4	0.477785	0.154501	0.256803	0.119106	0.783262	0.894629	1.50413	0.000825142	0.00584531	1.17092	0.00269458	0.0103331
	ENSG00000061676	NCKAP1	0.545658	3.21315e-05	0.000330492	0.0963953	0.517548	0.730077	0.506572	0.0620131	0.143864	0.566589	9.59754e-05	0.000731181
	ENSG00000061794	MRPS35	0.75469	8.64663e-05	0.000706068	0.0187111	0.932297	0.969477	-0.371936	0.0578032	0.136729	0.386508	0.146817	0.242431
	ENSG00000061918	GUCY1B3	-0.699864	0.00161379	0.00705455	0.190231	0.392817	0.632233	0.116354	0.842163	0.901768	-0.894045	0.00409456	0.0143957
	ENSG00000061936	SFSWAP	-0.619584	9.40884e-05	0.000752114	0.102031	0.469445	0.694212	0.38572	0.0652329	0.149031	-0.177495	0.266064	0.383439
	ENSG00000061938	TNK2	-1.58368	8.9665e-07	2.39272e-05	0.317284	0.22841	0.47579	0.111252	0.663619	0.774588	-0.432071	0.108183	0.191197
	ENSG00000061987	MON2	-0.196924	0.0685383	0.13653	-0.00121661	0.992063	0.996205	-0.019098	0.879309	0.927189	-0.343013	0.0129939	0.0359053
	ENSG00000062038	CDH3	-1.1525	0.000347263	0.00209458	1.72962	0.0136328	0.0986176	3.38811	0.0046275	0.0209732	-0.879933	0.0377304	0.0839469
	ENSG00000062096	ARSF	-2.01399	0.00768434	0.0243375	-0.805324	0.205198	0.44839	-2.99715	0.000238216	0.00234902	-0.731113	0.194827	0.301537
	ENSG00000062194	GPBP1	0.0688088	0.401942	0.527475	0.297903	0.000757226	0.0283335	0.299235	0.0611449	0.142437	-0.0275604	0.851316	0.898751
	ENSG00000062282	DGAT2	-0.581262	0.120032	0.211843	-1.4672	0.000538935	0.0253983	-4.67895	1.50401e-05	0.000329608	-0.670056	0.063279	0.125827
	ENSG00000062370	ZNF112	0.39316	0.0582165	0.120331	-0.29544	0.228885	0.47617	1.0351	0.000250684	0.00243757	0.326791	0.250673	0.366216
	ENSG00000062485	CS	0.443231	1.35998e-05	0.000172387	0.33686	0.0306689	0.152618	0.703193	5.37659e-05	0.00081056	0.80765	1.39282e-06	2.88308e-05
	ENSG00000062524	LTK	-3.19101	4.82893e-08	3.14312e-06	-1.25028	0.0169228	0.109711	-2.30968	9.75684e-05	0.00123343	-2.60446	2.02806e-06	3.80256e-05
	ENSG00000062582	MRPS24	0.810269	0.00054493	0.00298944	-0.110237	0.700146	0.846999	-0.310381	0.0829803	0.17832	0.521512	0.104803	0.186561
	ENSG00000062598	ELMO2	-0.197121	0.0228753	0.0574476	0.154401	0.201264	0.443387	0.501421	0.00342366	0.0168092	0.330326	0.00480699	0.0163368
	ENSG00000062650	WAPL	0.0159963	0.884959	0.923223	0.121042	0.227468	0.474633	0.187659	0.0850596	0.181671	0.0654945	0.608567	0.709487
	ENSG00000062716	VMP1	-0.23196	0.347259	0.473425	0.724061	0.00695324	0.0702443	1.3337	0.00778993	0.0308461	-0.467879	0.0616138	0.123246
	ENSG00000062725	APPBP2	0.534343	3.06404e-05	0.000319273	0.000396798	0.998202	0.998992	0.395585	0.0708158	0.158528	0.161586	0.275841	0.39404
	ENSG00000062822	POLD1	0.305808	0.0192409	0.0502478	0.270266	0.106982	0.311034	1.76629	0.00019052	0.00199965	1.32967	1.00356e-07	3.88662e-06
	ENSG00000063015	SEZ6	0.850636	0.0167531	0.0451094	0.562751	0.0366933	0.169149	0.722445	0.247762	0.39368	0.522253	0.154816	0.252726
	ENSG00000063046	EIF4B	0.130766	0.308841	0.433796	0.106474	0.530221	0.739708	0.711097	0.0120506	0.0427716	0.335528	0.0464254	0.0988289
	ENSG00000063127	SLC6A16	-0.434848	0.011493	0.0334456	-0.977106	0.00402184	0.054728	-1.00533	0.00205874	0.0115568	-1.04147	0.00907099	0.0270008
	ENSG00000063169	GLTSCR1	-0.798476	0.000169642	0.00120699	-0.0751863	0.594276	0.782568	-0.0732694	0.758477	0.844212	0.25318	0.496777	0.612418
	ENSG00000063176	SPHK2	-0.575709	0.00583677	0.019494	-0.769883	0.00229764	0.043485	-0.91993	0.00512188	0.0226093	-0.550575	0.0303909	0.0707385
	ENSG00000063177	RPL18	0.238091	0.0689446	0.137126	0.189633	0.446941	0.676605	0.813253	0.00318092	0.0159545	0.610246	0.0242476	0.0590402
	ENSG00000063180	CA11	-0.395588	0.159339	0.262932	0.0818848	0.778579	0.891954	1.2544	0.00470149	0.0212187	-0.145191	0.692471	0.779924
	ENSG00000063241	ISOC2	-0.0556706	0.699069	0.785598	-0.86049	0.000208222	0.0195272	-1.82475	3.33938e-07	2.82996e-05	-0.761288	0.00220008	0.008787
	ENSG00000063244	U2AF2	-0.49477	0.00620448	0.0204691	0.00808711	0.958627	0.981272	0.41074	0.0979292	0.200851	0.500352	0.00172495	0.00721971
	ENSG00000063245	EPN1	-0.628602	0.00074513	0.00383279	-0.441593	0.00174272	0.0381999	-0.70098	0.00807471	0.0316707	-0.198943	0.292186	0.411992
	ENSG00000063322	MED29	0.464228	0.00198437	0.00830854	-0.185102	0.239722	0.488621	-0.115383	0.308218	0.459069	0.506643	0.0513077	0.106981
	ENSG00000063438	AHRR	0.102734	0.783953	0.849831	0.10207	0.655018	0.819508	1.03774	0.00992412	0.036976	0.568044	0.187596	0.293065
	ENSG00000063587	ZNF275	-0.431413	0.00249119	0.00996853	-0.316697	0.00563019	0.0636201	-0.879502	0.00063249	0.00481962	-0.107315	0.539494	0.65127
	ENSG00000063601	MTMR1	0.165823	0.101141	0.185453	0.200049	0.129695	0.347443	0.405272	0.0596482	0.139865	0.21666	0.101913	0.182652
	ENSG00000063660	GPC1	-0.71503	0.0385798	0.0870903	-0.364518	0.326597	0.571282	-0.148592	0.685754	0.79197	-1.32702	0.00115973	0.00526673
	ENSG00000063761	ADCK1	0.134307	0.406354	0.531756	-0.125132	0.413214	0.649104	-0.223254	0.36253	0.514826	-0.0192703	0.928432	0.953153
	ENSG00000063854	HAGH	0.0011261	0.994706	0.996393	-0.918251	0.000110863	0.0182753	-2.67365	2.27901e-09	1.5364e-06	-1.34434	1.4685e-06	2.99447e-05
	ENSG00000063978	RNF4	0.103227	0.2746	0.397291	0.249384	0.00735439	0.0720642	0.458384	0.000361204	0.00316361	0.473646	0.000517802	0.00277912
	ENSG00000064012	CASP8	-0.128477	0.284495	0.408191	0.602794	0.000836197	0.0291547	0.327763	0.161539	0.288698	0.523718	0.0357881	0.0804833
	ENSG00000064042	LIMCH1	-1.17599	0.00095778	0.00466484	-0.173248	0.545956	0.75093	-0.129445	0.693778	0.797883	-0.739492	0.135782	0.228395
	ENSG00000064102	INTS13	0.21029	0.138818	0.236816	0.278109	0.0023199	0.0435961	0.408199	0.0614977	0.143036	0.460305	0.030093	0.0701739
	ENSG00000064115	TM7SF3	0.0936867	0.582805	0.692181	-0.367311	0.00857223	0.0780064	-0.33105	0.307582	0.458494	-0.575431	0.0148799	0.0399813
	ENSG00000064195	DLX3	-0.300781	0.176936	0.284723	0.265278	0.49992	0.717041	2.50637	0.0315798	0.0876892	-0.11946	0.665747	0.757674
	ENSG00000064199	SPA17	0.764877	0.0470802	0.101908	0.414062	0.126225	0.341842	1.12041	0.0055802	0.0241011	0.940367	0.00125415	0.00560991
	ENSG00000064201	TSPAN32	-2.11203	1.22571e-06	2.9868e-05	0.662629	0.0400569	0.177923	0.238151	0.407965	0.557585	-1.86057	2.5983e-05	0.000265071
	ENSG00000064205	WISP2	-2.02674	0.00143755	0.00644088	0.740219	0.193826	0.434379	-0.148904	0.836017	0.897855	-2.83366	0.000180844	0.0012126
	ENSG00000064225	ST3GAL6	-0.0627671	0.600382	0.706877	-1.07693	0.0012111	0.0330656	-2.45597	5.38532e-05	0.000811162	-1.23589	9.71638e-05	0.000738365
	ENSG00000064270	ATP2C2	-1.94833	0.00014158	0.00104811	0.0531009	0.915226	0.96083	1.13158	0.0101053	0.0375285	-0.725797	0.134018	0.226114
	ENSG00000064300	NGFR	-3.1363	3.4444e-07	1.21323e-05	-0.686287	0.165711	0.398658	-2.3427	0.00494091	0.0220053	-4.72007	6.64852e-10	1.02998e-07
	ENSG00000064309	CDON	-0.101126	0.651535	0.748117	-0.341367	0.323378	0.567943	0.949849	0.0313307	0.0871663	0.433843	0.191859	0.297953
	ENSG00000064313	TAF2	0.429139	0.000217332	0.00146357	0.29791	0.00262676	0.0459883	0.716407	0.000864633	0.00605179	0.733467	6.12315e-06	8.64844e-05
	ENSG00000064393	HIPK2	0.624332	0.00018237	0.00127663	0.110449	0.531869	0.740907	0.0727306	0.600614	0.72429	0.735761	7.81073e-06	0.000103932
	ENSG00000064419	TNPO3	0.419396	0.000475923	0.00268261	0.0558252	0.339591	0.584426	0.393874	0.027865	0.0800615	0.651515	3.89599e-05	0.000364048
	ENSG00000064489	BORCS8-MEF2B	-0.455996	0.0485398	0.104349	0.0930162	0.787619	0.896961	-0.343836	0.551251	0.683934	-0.425726	0.111692	0.196092
	ENSG00000064490	RFXANK	0.512455	1.66136e-05	0.000200564	0.215171	0.233908	0.481848	0.874164	0.000582577	0.00452899	0.739639	5.01065e-06	7.41676e-05
	ENSG00000064545	TMEM161A	0.255667	0.133593	0.230163	-0.46664	0.00753284	0.0729575	-0.652914	0.00468078	0.0211463	-0.187547	0.19618	0.303151
	ENSG00000064547	LPAR2	-1.23291	0.00190064	0.00803955	0.771692	0.0166017	0.108818	1.5468	0.000657485	0.00495969	-0.00473578	0.989269	0.99269
	ENSG00000064601	CTSA	0.993496	3.97608e-05	0.000389497	0.472619	0.0142175	0.100646	0.793628	0.00413179	0.0192951	1.47216	2.37001e-07	7.55512e-06
	ENSG00000064607	SUGP2	-0.187361	0.0828533	0.158304	0.257417	0.0481364	0.197366	0.528987	0.0276025	0.0795516	0.279426	0.238832	0.352665
	ENSG00000064651	SLC12A2	-0.437011	0.16256	0.267138	0.616703	0.0183608	0.114502	0.787052	0.00447963	0.0204711	0.578517	0.0494858	0.103922
	ENSG00000064652	SNX24	0.593502	0.00358549	0.013271	-0.0623299	0.610299	0.792297	0.489086	0.0317012	0.08789	0.000990308	0.996758	0.997749
	ENSG00000064655	EYA2	-1.89162	0.000369528	0.00219841	-0.061204	0.908497	0.957996	0.808871	0.264305	0.41185	-1.18823	0.00039168	0.00223276
	ENSG00000064666	CNN2	-1.31597	3.00614e-05	0.000314359	0.289013	0.0781253	0.260217	1.19555	0.000624832	0.00477935	-0.707037	0.00181832	0.00753862
	ENSG00000064687	ABCA7	-1.28513	3.19394e-05	0.000328776	0.821602	0.014576	0.101423	0.654059	0.15582	0.281402	-0.352316	0.279913	0.398329
	ENSG00000064692	SNCAIP	0.176068	0.695208	0.782543	-0.135788	0.739857	0.870248	-0.0821761	0.898723	0.938426	0.0744416	0.856559	0.902895
	ENSG00000064703	DDX20	0.477981	6.50152e-06	9.94161e-05	0.0575777	0.618898	0.79782	0.391837	0.0497265	0.122587	0.682756	0.0496628	0.104196
	ENSG00000064726	BTBD1	0.474132	0.000631164	0.00336329	0.134676	0.299257	0.544596	0.707469	0.0011522	0.00751821	0.169275	0.371244	0.493247
	ENSG00000064763	FAR2	-0.337232	0.0195565	0.0508628	0.462801	0.0204029	0.121316	0.770408	0.0679225	0.153626	-0.374685	0.142238	0.236602
	ENSG00000064787	BCAS1	-0.796154	0.182705	0.292057	1.247	0.0444894	0.188661	0.803634	0.143865	0.265368	2.44549	0.0014892	0.00643839
	ENSG00000064886	CHI3L2	-1.39074	0.000601477	0.00323786	0.50125	0.201248	0.443379	0.165975	0.697335	0.800196	-0.581877	0.0373591	0.0832832
	ENSG00000064932	SBNO2	-1.30541	6.26469e-07	1.86346e-05	0.370436	0.0913444	0.283841	0.977919	0.00261262	0.0137538	-0.338043	0.20855	0.317607
	ENSG00000064933	PMS1	0.193953	0.0603314	0.123694	0.0368085	0.721856	0.860134	-0.070691	0.660032	0.771905	0.123108	0.495659	0.611637
	ENSG00000064961	HMG20B	-0.29105	0.0253762	0.0623769	-0.0319988	0.791643	0.899074	0.239353	0.280912	0.430283	-0.27094	0.0976943	0.17671
	ENSG00000064989	CALCRL	1.11928	0.000139785	0.00103701	0.979189	0.00565629	0.0637231	0.873573	0.096408	0.198659	-0.0568892	0.858683	0.904336
	ENSG00000064995	TAF11	0.373141	0.00300623	0.0115412	-0.158957	0.0781455	0.260222	0.298797	0.0129747	0.0452402	0.491082	0.000125216	0.000905199
	ENSG00000064999	ANKS1A	-0.872293	2.9542e-07	1.10418e-05	-0.550202	0.00594136	0.0650302	-0.473131	6.95108e-05	0.000968991	-0.774077	2.36343e-05	0.000246998
	ENSG00000065000	AP3D1	-0.312296	0.0132218	0.0373778	0.261027	0.0579083	0.219242	0.233272	0.251442	0.397608	0.511044	0.00224265	0.00891257
	ENSG00000065029	ZNF76	-0.0401447	0.717811	0.800094	-0.195074	0.241018	0.489915	-0.135434	0.440469	0.588434	0.0634863	0.73373	0.811891
	ENSG00000065054	SLC9A3R2	-0.586099	0.000626927	0.0033454	-0.732798	0.00346187	0.0514377	-2.61956	1.03733e-08	3.4149e-06	-1.62284	4.1191e-07	1.14157e-05
	ENSG00000065057	NTHL1	0.130299	0.483178	0.603523	-0.764499	0.00120043	0.0329056	-1.55188	7.62911e-05	0.00103205	-0.758837	1.42719e-05	0.00016671
	ENSG00000065060	UHRF1BP1	0.314859	0.00178943	0.00766769	0.104017	0.340013	0.584799	0.499982	0.027649	0.0796476	0.712974	0.000286982	0.00175391
	ENSG00000065135	GNAI3	0.308092	0.00981205	0.0294939	0.123443	0.398609	0.637301	0.928723	5.04881e-06	0.000157285	0.163919	0.285397	0.404423
	ENSG00000065150	IPO5	0.162613	0.226091	0.343954	-0.300003	0.0722301	0.248274	0.457227	0.0361636	0.0969565	-0.0257457	0.875851	0.916851
	ENSG00000065154	OAT	-1.26111	0.0436168	0.096061	-1.01656	0.0584096	0.220263	-0.879541	0.168637	0.298021	-2.59867	3.19523e-05	0.000311046
	ENSG00000065183	WDR3	0.43634	0.000424869	0.00244557	-0.147281	0.269595	0.520011	0.197202	0.477828	0.621716	0.243074	0.0883951	0.16327
	ENSG00000065243	PKN2	0.161183	0.0317239	0.0744435	-0.0169546	0.792497	0.899567	0.0943403	0.541056	0.675324	0.0454978	0.732671	0.811138
	ENSG00000065268	WDR18	0.0178224	0.908458	0.939352	-0.296381	0.0629947	0.229854	-0.348781	0.0186115	0.0593409	-0.0973849	0.37255	0.494571
	ENSG00000065308	TRAM2	-0.556601	0.00573586	0.0192264	-0.167154	0.512082	0.726	0.211683	0.52991	0.666368	-0.482556	0.00272814	0.010435
	ENSG00000065320	NTN1	-0.16897	0.421255	0.545831	-0.512203	0.109549	0.315073	-2.9121	6.77067e-06	0.000192048	-0.921078	0.0279362	0.0661538
	ENSG00000065325	GLP2R	-4.01075	8.30739e-09	1.07735e-06	-1.41325	0.0539122	0.210275	-1.90946	0.0312224	0.0869215	-3.18122	1.69693e-05	0.000191236
	ENSG00000065328	MCM10	1.69662	0.000208931	0.00141956	1.63194	0.0253819	0.137653	3.44619	0.00221133	0.0121817	3.94464	3.97294e-08	1.96847e-06
	ENSG00000065357	DGKA	-2.23019	1.10806e-08	1.31269e-06	0.85682	0.0181505	0.113709	0.633201	0.0943905	0.195762	-1.35789	3.93047e-05	0.000366469
	ENSG00000065361	ERBB3	0.427362	0.00393264	0.0142659	-0.546289	0.111773	0.318314	-3.16094	0.00284331	0.0146342	0.742005	0.000981388	0.00461599
	ENSG00000065371	ROPN1	0.519086	0.305928	0.430552	-0.202725	0.610369	0.792311	0.0225605	0.975062	0.985072	0.0761489	0.783279	0.849585
	ENSG00000065413	ANKRD44	-1.07482	8.58369e-07	2.32406e-05	0.360405	0.168997	0.403006	-0.051556	0.885916	0.93156	-1.48539	1.57653e-06	3.16021e-05
	ENSG00000065427	KARS	0.208949	0.116813	0.207736	0.183347	0.209177	0.453437	0.461865	0.00389055	0.0184898	0.142984	0.418748	0.539621
	ENSG00000065457	ADAT1	-0.0159301	0.887466	0.925021	0.309521	0.00268628	0.0463092	0.208735	0.0982337	0.20127	0.211136	0.148735	0.244843
	ENSG00000065485	PDIA5	-0.451497	0.00479956	0.016669	-0.714256	0.00667105	0.0688356	-1.44997	1.25994e-05	0.000293646	-0.496095	0.00376625	0.0134864
	ENSG00000065491	TBC1D22B	0.0907989	0.349363	0.475422	-0.0330232	0.762562	0.883527	0.400155	0.0290386	0.0824032	0.446771	0.00204143	0.00826902
	ENSG00000065518	NDUFB4	0.514381	0.00147099	0.00656101	-0.0934135	0.616274	0.796265	-0.136284	0.238019	0.382897	0.0846016	0.709046	0.792543
	ENSG00000065526	SPEN	-0.410131	6.06956e-05	0.000538212	0.222731	0.039952	0.177706	0.451651	0.0418991	0.108331	0.260858	0.114543	0.200041
	ENSG00000065534	MYLK	-0.127625	0.381333	0.507313	-0.561628	0.020622	0.122046	-0.767018	0.00416029	0.0193777	-1.14332	0.000139183	0.000984544
	ENSG00000065548	ZC3H15	0.35381	0.00348886	0.0129774	0.0540436	0.625625	0.80229	-0.0149571	0.93059	0.957955	0.354743	0.0160821	0.0425473
	ENSG00000065559	MAP2K4	-0.255505	0.0885477	0.166728	-0.136628	0.398234	0.636941	-0.363331	0.0971211	0.199648	-0.380258	0.020184	0.0509651
	ENSG00000065600	TMEM206	0.578195	5.84384e-06	9.19465e-05	0.730165	0.00181726	0.0391797	1.62548	2.05699e-05	0.000409687	1.25681	0.000269258	0.00166641
	ENSG00000065609	SNAP91	-0.938145	0.000635548	0.00338297	0.873538	0.0880248	0.277454	1.47998	0.107032	0.214194	-0.240731	0.547183	0.657815
	ENSG00000065613	SLK	-0.0674857	0.565185	0.67715	0.331275	0.0278774	0.144839	0.339399	0.0493594	0.12198	-0.0996831	0.513067	0.627308
	ENSG00000065615	CYB5R4	0.0674919	0.597844	0.704809	0.413369	0.0216928	0.125477	0.878467	0.00237622	0.0128514	0.204864	0.16695	0.2678
	ENSG00000065618	COL17A1	0.0605188	0.792338	0.856398	0.955323	0.0586622	0.220778	2.1786	0.000506002	0.00407432	-0.0101259	0.972496	0.981527
	ENSG00000065621	GSTO2	-0.17687	0.618418	0.721635	-0.640104	0.104727	0.307139	-1.11776	0.0398344	0.10414	0.281518	0.496192	0.61192
	ENSG00000065665	SEC61A2	0.615487	0.0218412	0.0554143	-0.169874	0.252833	0.502919	0.024597	0.910373	0.944155	0.0667426	0.790351	0.854943
	ENSG00000065675	PRKCQ	-2.60213	1.92435e-09	4.45161e-07	0.588982	0.0279339	0.145036	-0.235579	0.579048	0.706794	-2.26133	9.76159e-05	0.000741037
	ENSG00000065717	TLE2	-1.18873	0.000207685	0.0014139	-0.238772	0.264643	0.514945	-1.54515	0.00216152	0.0119767	-1.36658	0.00180967	0.00751551
	ENSG00000065802	ASB1	-0.486393	0.00368387	0.0135501	-0.0903883	0.583652	0.775882	0.0137766	0.960031	0.975685	-0.31566	0.0593489	0.119821
	ENSG00000065809	FAM107B	0.126317	0.265319	0.387104	0.0243295	0.854864	0.931863	-0.760966	0.0872164	0.184951	-0.126322	0.604278	0.70564
	ENSG00000065833	ME1	-0.859795	0.0682584	0.136044	0.0942972	0.717919	0.858249	0.732342	0.116173	0.227397	0.409284	0.419555	0.540235
	ENSG00000065882	TBC1D1	-0.647333	0.00936426	0.028435	-0.0180537	0.879441	0.943958	0.345219	0.132036	0.249656	0.19128	0.302181	0.422725
	ENSG00000065883	CDK13	-0.0174385	0.870153	0.912364	0.0760993	0.326047	0.570677	-0.0367915	0.763452	0.847702	0.463307	0.026557	0.0634804
	ENSG00000065911	MTHFD2	-0.343134	0.280607	0.403782	1.38748	0.00042981	0.0242828	1.939	0.000210074	0.00214301	-0.0519025	0.899437	0.933181
	ENSG00000065923	SLC9A7	0.0196779	0.88645	0.9243	0.105959	0.450047	0.678598	1.15879	0.00255193	0.0135102	-0.0937232	0.597292	0.699678
	ENSG00000065970	FOXJ2	-0.22571	0.0192381	0.0502445	-0.000160577	0.998637	0.999188	0.0878238	0.776319	0.857243	-0.263485	0.0428444	0.0927456
	ENSG00000065978	YBX1	0.196709	0.0889107	0.167273	0.414518	0.00191125	0.0401937	1.02929	1.32899e-06	6.76088e-05	0.597138	0.00920224	0.0273037
	ENSG00000065989	PDE4A	-1.28536	1.73869e-05	0.000207848	0.112065	0.607223	0.790559	1.03616	0.00384687	0.0183408	-0.723249	0.00314913	0.0116966
	ENSG00000066027	PPP2R5A	0.75568	1.00299e-05	0.000137578	0.197228	0.283312	0.533131	-0.0823212	0.68676	0.792603	0.800957	0.000369735	0.00213431
	ENSG00000066032	CTNNA2	2.43296	0.00358146	0.0132575	-0.0582707	0.950256	0.977258	0.569188	0.555153	0.687157	0.356056	0.614334	0.714459
	ENSG00000066044	ELAVL1	0.422037	0.000166648	0.00119138	0.150991	0.288194	0.534298	0.575015	0.00176686	0.0103158	0.628943	0.000134623	0.000960227
	ENSG00000066056	TIE1	0.0147312	0.928662	0.953333	0.367205	0.0961251	0.292246	-0.211163	0.66476	0.775407	-0.632599	0.0159573	0.0423151
	ENSG00000066084	DIP2B	-0.00900426	0.885841	0.923852	-0.228055	0.0388514	0.174584	-0.0236212	0.851237	0.907935	0.282294	0.0134725	0.0369185
	ENSG00000066117	SMARCD1	0.122858	0.126848	0.221361	0.148562	0.094126	0.28903	0.794168	0.000252666	0.00245475	0.885722	3.15846e-07	9.4679e-06
	ENSG00000066135	KDM4A	-0.0142173	0.86556	0.909162	-0.0769324	0.59461	0.782568	0.158786	0.456828	0.60283	0.346577	0.0252347	0.0609023
	ENSG00000066136	NFYC	-0.000279252	0.997744	0.998473	-0.193046	0.152582	0.379979	-0.1815	0.070186	0.157419	0.0292847	0.761843	0.833016
	ENSG00000066185	ZMYND12	0.686657	0.00904433	0.0276869	-1.37276	0.00175619	0.038346	-1.46382	0.00027197	0.00259339	-1.4305	0.000324118	0.00192319
	ENSG00000066230	SLC9A3	-0.495254	0.327428	0.452917	0.338457	0.582508	0.775355	-0.179502	0.775857	0.857052	0.0943425	0.820552	0.876708
	ENSG00000066248	NGEF	-0.359095	0.0894457	0.168077	-0.692702	0.0388453	0.174579	-3.37881	1.72239e-05	0.000361776	0.128533	0.653124	0.747023
	ENSG00000066279	ASPM	3.03588	3.25105e-09	6.05331e-07	1.78965	0.00695529	0.0702443	3.42634	0.00146764	0.0089903	4.15206	1.94186e-12	2.01465e-09
	ENSG00000066294	CD84	-1.68423	1.40425e-07	6.55898e-06	0.921208	0.00154993	0.0363	0.867904	0.159475	0.285995	-1.66137	7.91217e-07	1.8682e-05
	ENSG00000066322	ELOVL1	0.930928	4.1177e-05	0.000399031	0.361651	0.0728702	0.249336	0.95702	0.000185291	0.00195676	0.983033	3.52142e-06	5.70038e-05
	ENSG00000066336	SPI1	-1.78341	1.031e-08	1.26569e-06	0.443212	0.0413726	0.181027	0.784446	0.128904	0.245265	-1.41747	8.78871e-06	0.000114114
	ENSG00000066379	ZNRD1	0.677554	3.06525e-05	0.000319273	-0.0551822	0.699033	0.846322	0.364815	0.0930039	0.193807	0.523153	0.00282235	0.0107258
	ENSG00000066382	MPPED2	0.141654	0.531117	0.647296	-0.00132158	0.997466	0.998831	-0.211774	0.718706	0.815747	1.07791	0.0446665	0.0958174
	ENSG00000066405	CLDN18	-1.43086	0.00287468	0.0111411	0.967443	0.130321	0.348523	1.33452	0.00446086	0.020413	0.89186	0.0745061	0.143162
	ENSG00000066422	ZBTB11	0.0534322	0.35434	0.480304	0.0776988	0.198614	0.440455	0.15147	0.281893	0.431318	0.234875	0.0515629	0.107401
	ENSG00000066427	ATXN3	-0.191415	0.0928953	0.173237	-0.116803	0.252418	0.502471	-0.0345445	0.834738	0.8971	-0.772512	5.06558e-07	1.33408e-05
	ENSG00000066455	GOLGA5	0.197931	0.0445141	0.0976004	-0.144314	0.228872	0.47617	-0.618852	2.35589e-06	9.76495e-05	0.161167	0.314902	0.436313
	ENSG00000066468	FGFR2	-5.23946	1.59401e-05	0.000194422	-0.613799	0.256844	0.507008	-2.55667	0.00111832	0.00735177	-2.66332	0.0050975	0.0171218
	ENSG00000066557	LRRC40	0.282679	0.0112659	0.0329301	-0.331703	0.0698362	0.243656	-0.36035	0.0784025	0.171005	-0.15537	0.321538	0.443177
	ENSG00000066583	ISOC1	0.0754866	0.650732	0.74747	-0.603514	0.0162506	0.107616	-1.95717	3.99546e-07	3.10892e-05	-0.744776	0.00759877	0.0234758
	ENSG00000066629	EML1	-0.603616	0.000611903	0.00328211	-0.261933	0.208181	0.452163	0.0191114	0.94753	0.967924	-0.990502	0.00135141	0.00596853
	ENSG00000066651	TRMT11	-0.348616	0.0587482	0.121261	-0.330913	0.176192	0.412211	-0.775375	0.00768326	0.0305604	-0.161611	0.571632	0.678111
	ENSG00000066654	THUMPD1	0.0300762	0.708324	0.792409	0.0498213	0.536398	0.743991	-0.0137178	0.9217	0.952179	-0.232089	0.170723	0.272611
	ENSG00000066697	MSANTD3	0.268103	0.158915	0.262412	0.53572	0.00565236	0.0637088	1.22815	0.00103098	0.00690985	0.786797	5.60952e-05	0.000481095
	ENSG00000066735	KIF26A	-1.29212	0.000380834	0.00224494	-0.19147	0.53295	0.741672	-0.889157	0.098611	0.201795	-1.94338	8.86944e-06	0.00011485
	ENSG00000066739	ATG2B	-0.31815	0.0263291	0.064186	-0.221025	0.154098	0.382037	-0.658413	0.00341991	0.0168	-0.626692	0.0017585	0.00733322
	ENSG00000066777	ARFGEF1	0.0952803	0.362741	0.488713	0.518647	1.78897e-05	0.0120096	0.443196	0.0110548	0.0401107	0.327627	0.0155982	0.0415462
	ENSG00000066813	ACSM2B	-0.146347	0.532923	0.648597	-0.94553	0.0131795	0.0968918	-9.32132	2.06244e-06	9.00022e-05	-1.53741	0.000170746	0.00115943
	ENSG00000066827	ZFAT	0.131032	0.139332	0.237509	0.499439	0.000895986	0.0298403	0.491211	0.0128758	0.0449964	0.55987	0.0118716	0.0334141
	ENSG00000066855	MTFR1	0.525452	0.000114071	0.000878224	-0.0128083	0.953129	0.978467	-0.862203	0.000813214	0.0057968	0.424194	0.0253015	0.06104
	ENSG00000066923	STAG3	0.401469	0.0245448	0.0607842	0.288799	0.114715	0.323197	0.326833	0.140115	0.2605	0.720629	0.0571696	0.116396
	ENSG00000066926	FECH	0.458639	0.0102192	0.0304717	-0.366939	0.111602	0.318039	-0.583998	0.00410283	0.0191818	0.212141	0.358433	0.480486
	ENSG00000066933	MYO9A	-0.525269	0.000150967	0.00110277	-0.133238	0.374936	0.615609	0.199611	0.150557	0.274154	-0.809717	0.00736173	0.022911
	ENSG00000067048	DDX3Y	-0.127686	0.785617	0.851009	0.313015	0.267189	0.517728	-0.331012	0.532174	0.668233	-0.9359	0.0495484	0.104016
	ENSG00000067057	PFKP	-1.06187	8.07482e-06	0.000116256	1.04027	0.00128101	0.0334868	2.8846	1.49973e-06	7.31647e-05	-0.18614	0.585211	0.689087
	ENSG00000067064	IDI1	1.12388	1.54943e-05	0.000190819	0.140582	0.527096	0.737346	-0.862387	0.000453736	0.00375321	0.646136	0.0531466	0.109939
	ENSG00000067066	SP100	-0.245357	0.0986022	0.181761	0.265267	0.0073405	0.0719786	-0.304432	0.159858	0.286428	-0.612286	0.000217171	0.00140847
	ENSG00000067082	KLF6	-0.667782	9.36942e-05	0.000750536	-0.145255	0.59075	0.780335	-0.49789	0.157492	0.283479	-1.65363	9.3987e-05	0.000720518
	ENSG00000067113	PLPP1	0.88412	2.41865e-06	4.87388e-05	0.355001	0.15206	0.379175	-1.13439	0.0108829	0.0396212	-0.0930312	0.748772	0.823108
	ENSG00000067141	NEO1	-0.0320327	0.821926	0.877818	-0.0232501	0.894873	0.951247	-0.0527925	0.828629	0.893456	-0.0460464	0.727663	0.807215
	ENSG00000067167	TRAM1	0.796287	3.67556e-05	0.000367334	0.509499	0.0606029	0.224674	0.435251	0.118987	0.231412	0.694916	0.0087942	0.0263257
	ENSG00000067177	PHKA1	-0.9116	0.0156715	0.0427153	-0.901575	0.00216874	0.0422941	-0.304891	0.183704	0.317714	-0.594466	0.201077	0.309122
	ENSG00000067182	TNFRSF1A	-0.528224	3.57693e-06	6.40163e-05	-0.388429	0.00377129	0.0530475	-0.410847	0.0865667	0.183938	-0.762644	0.00023235	0.00148263
	ENSG00000067191	CACNB1	-1.04505	1.14312e-06	2.8567e-05	0.864979	0.00292811	0.048396	1.79883	0.000112969	0.00137397	0.340193	0.32314	0.444704
	ENSG00000067208	EVI5	-0.170704	0.171991	0.2786	-0.13091	0.239345	0.488115	-0.305319	0.00593354	0.0252215	-0.0138795	0.875373	0.916519
	ENSG00000067221	STOML1	0.586518	0.00135269	0.00613728	0.231343	0.352708	0.596358	0.140317	0.539634	0.674234	0.644996	0.00787823	0.0241669
	ENSG00000067225	PKM	-0.300485	0.157407	0.260383	1.39615	0.000687848	0.0271938	4.09463	9.90962e-08	1.36805e-05	1.15797	0.00939992	0.0277795
	ENSG00000067248	DHX29	0.470119	0.000227627	0.00151384	0.146263	0.0252996	0.137424	-0.186911	0.242118	0.387354	0.10149	0.450157	0.5696
	ENSG00000067334	DNTTIP2	0.408428	0.00473499	0.0164932	0.000738516	0.994062	0.99732	0.469009	0.0261335	0.0764077	0.270145	0.05836	0.118313
	ENSG00000067365	METTL22	-0.163475	0.228541	0.346802	-0.00382641	0.976666	0.989498	0.017268	0.938248	0.962741	0.178871	0.641585	0.737582
	ENSG00000067369	TP53BP1	-0.0900321	0.392277	0.518127	0.353816	0.00719595	0.071411	1.18196	3.9423e-07	3.09417e-05	0.463666	0.00865661	0.0260116
	ENSG00000067445	TRO	-0.0871158	0.791051	0.855466	-1.28639	0.00713945	0.0711202	-2.02358	0.0010034	0.0067718	-1.8314	0.000214431	0.00139572
	ENSG00000067533	RRP15	0.960068	3.4239e-06	6.1743e-05	0.383857	0.0310567	0.153723	0.438565	0.118772	0.231123	1.24936	1.35737e-08	8.91984e-07
	ENSG00000067560	RHOA	0.429988	0.0024766	0.00992061	0.540418	0.00739292	0.0722763	1.28071	2.72743e-05	0.000502403	0.520325	0.018258	0.0470848
	ENSG00000067596	DHX8	0.262871	0.0126179	0.0360391	0.133044	0.161769	0.393498	0.529191	0.00164887	0.00977702	0.767064	9.87917e-06	0.000124855
	ENSG00000067601	PMS2P4	0.348631	0.102056	0.18667	0.342859	0.112589	0.319495	0.735087	0.037492	0.0994586	1.16558	0.00223355	0.00888359
	ENSG00000067606	PRKCZ	-0.583607	0.0111531	0.0326672	-0.584367	0.0257666	0.138815	-0.957737	0.0177981	0.0574755	-0.496866	0.030614	0.0711649
	ENSG00000067646	ZFY	-0.125908	0.766031	0.836334	0.679693	0.0821706	0.267295	-0.272447	0.402061	0.552161	-0.901339	0.0639365	0.126854
	ENSG00000067704	IARS2	1.16218	4.26115e-06	7.30541e-05	0.153326	0.529724	0.739287	0.44978	0.318459	0.469859	0.883532	0.000592527	0.00308491
	ENSG00000067715	SYT1	-1.05035	0.0164764	0.0445439	-0.55983	0.179452	0.416508	0.867817	0.206037	0.345214	0.766569	0.0758371	0.145093
	ENSG00000067798	NAV3	-0.619009	0.221126	0.338234	1.02417	0.0236391	0.13205	0.300336	0.58087	0.70826	1.1096	0.143274	0.23789
	ENSG00000067829	IDH3G	0.0961976	0.409481	0.534658	0.121421	0.26081	0.51081	0.184684	0.120209	0.233032	0.0133685	0.948328	0.966076
	ENSG00000067836	ROGDI	-0.00675917	0.955437	0.971418	-0.655019	0.00129951	0.0336505	-0.490023	0.0826638	0.177841	-0.156959	0.351539	0.473881
	ENSG00000067840	PDZD4	-2.31262	7.96084e-08	4.4007e-06	-0.108674	0.737407	0.868919	-1.32172	0.0023762	0.0128514	-3.11052	7.71554e-09	5.84418e-07
	ENSG00000067842	ATP2B3	-0.239946	0.552738	0.666278	-0.355025	0.285303	0.533131	1.40728	0.0602643	0.140847	0.187019	0.723519	0.804117
	ENSG00000067900	ROCK1	-0.0818998	0.202691	0.316094	0.386578	0.000398796	0.0239117	0.628637	0.000403054	0.00343385	0.115938	0.451948	0.57136
	ENSG00000067955	CBFB	-0.219112	0.0549815	0.115082	0.36235	0.0155957	0.10517	0.906993	3.58702e-05	0.000606709	0.170183	0.16576	0.266325
	ENSG00000067992	PDK3	0.00708454	0.973033	0.982266	0.0598498	0.646221	0.814424	0.927379	0.000258189	0.00249706	-0.0965782	0.766223	0.836571
	ENSG00000068001	HYAL2	0.143824	0.240404	0.360506	0.112857	0.357248	0.59978	0.239536	0.427044	0.576253	-0.164864	0.222855	0.334277
	ENSG00000068024	HDAC4	-0.324569	0.0194284	0.0505987	0.252128	0.0314333	0.154557	0.3526	0.0287569	0.0818207	0.289054	0.209128	0.318318
	ENSG00000068028	RASSF1	-0.401551	0.000547938	0.00300156	0.359136	0.0122281	0.0934492	0.336553	0.176829	0.308749	-0.492652	0.000572521	0.00300313
	ENSG00000068078	FGFR3	-1.42059	4.80961e-05	0.00044856	-0.77939	0.0821426	0.267229	-2.80308	0.000824237	0.00584179	0.540721	0.0319233	0.0735217
	ENSG00000068079	IFI35	0.239866	0.0904984	0.169636	0.189249	0.435707	0.667621	-0.120065	0.617864	0.738306	-0.0805973	0.726941	0.806804
	ENSG00000068097	HEATR6	0.507896	4.59843e-05	0.000433471	0.281872	0.0902128	0.281809	0.852442	0.000293884	0.00272823	0.902289	3.82758e-05	0.000358437
	ENSG00000068120	COASY	0.121461	0.310129	0.435195	-0.363642	0.00571686	0.0640471	-0.398846	0.0649705	0.14859	0.391521	0.00704789	0.0221436
	ENSG00000068137	PLEKHH3	-0.318564	0.0799489	0.153854	-0.271639	0.215314	0.460905	-0.0836105	0.777398	0.857909	0.415316	0.175574	0.27859
	ENSG00000068305	MEF2A	-0.423014	0.000330504	0.00201522	0.0858147	0.459122	0.686117	0.0684755	0.738137	0.830592	-0.374172	0.000120217	0.000875531
	ENSG00000068308	OTUD5	-0.120057	0.169926	0.27605	0.0123294	0.885235	0.946527	0.0737209	0.541035	0.675324	-0.146752	0.182832	0.287521
	ENSG00000068323	TFE3	-0.0588086	0.62439	0.726499	0.216418	0.0126523	0.0949119	0.487065	0.0173843	0.0564801	0.435497	1.00637e-05	0.00012672
	ENSG00000068354	TBC1D25	0.152229	0.176315	0.283963	-0.0880178	0.452263	0.680531	0.218466	0.170316	0.300264	-0.0189044	0.8913	0.927496
	ENSG00000068366	ACSL4	0.0682307	0.916676	0.944995	2.00958	0.00624909	0.0668385	1.08883	0.052018	0.126713	3.80412	1.65826e-06	3.26662e-05
	ENSG00000068383	INPP5A	-0.225438	0.0415303	0.0923517	-0.113252	0.25575	0.505637	-0.438197	0.0182435	0.0585163	0.155672	0.334419	0.456793
	ENSG00000068394	GPKOW	0.444186	0.0017777	0.00762218	-0.0580922	0.573983	0.770526	0.272636	0.182363	0.316017	0.252373	0.0248736	0.0602432
	ENSG00000068400	GRIPAP1	-0.481703	0.00529149	0.0180103	0.181626	0.294544	0.53955	0.220363	0.36534	0.51755	0.270394	0.239544	0.353533
	ENSG00000068438	FTSJ1	0.351063	0.00675543	0.021945	0.351842	0.0010976	0.0320841	1.0132	0.000123943	0.00147006	0.486055	0.00125136	0.00560108
	ENSG00000068489	PRR11	1.8172	5.59986e-06	8.9049e-05	1.24613	0.00159623	0.0365719	2.92013	1.89301e-05	0.00038647	3.1364	2.65753e-10	5.51429e-08
	ENSG00000068615	REEP1	-0.162971	0.637165	0.737055	-0.509736	0.0808234	0.26485	-0.0800921	0.905707	0.941495	0.475167	0.360094	0.482303
	ENSG00000068650	ATP11A	-0.18715	0.0403289	0.0902209	0.0889945	0.431383	0.663978	0.200827	0.27273	0.421175	0.380234	0.0198664	0.0502822
	ENSG00000068654	POLR1A	0.594978	5.36323e-06	8.64505e-05	0.304553	0.0245911	0.135126	0.496927	0.038893	0.10228	1.06771	7.19969e-09	5.51445e-07
	ENSG00000068697	LAPTM4A	0.429863	0.000329639	0.00201031	-0.111247	0.667587	0.828076	0.0317046	0.924541	0.953879	-0.157991	0.487906	0.604795
	ENSG00000068724	TTC7A	-0.334958	0.0598127	0.122893	-0.0642394	0.60805	0.79089	0.237885	0.367724	0.51983	-0.371139	0.0432941	0.0934648
	ENSG00000068745	IP6K2	-0.0765671	0.514534	0.63224	-0.0982051	0.475826	0.699119	-0.0318695	0.800209	0.87376	0.119848	0.405348	0.526522
	ENSG00000068781	STON1-GTF2A1L	-1.53118	0.00778892	0.0246073	0.0470428	0.92494	0.965816	0.167494	0.814641	0.883881	-1.94561	0.00591461	0.0192489
	ENSG00000068784	SRBD1	0.268837	0.00586944	0.0195831	0.079615	0.401022	0.639433	-0.165824	0.228507	0.371975	-0.022284	0.895544	0.930552
	ENSG00000068796	KIF2A	0.252884	0.103871	0.189262	0.766108	1.0494e-05	0.010444	1.32126	1.31603e-05	0.000302599	1.06911	1.6513e-06	3.25497e-05
	ENSG00000068831	RASGRP2	-2.24329	1.79225e-09	4.2612e-07	0.140757	0.666621	0.827223	-1.08915	0.0136418	0.0470443	-2.2941	2.06935e-07	6.81235e-06
	ENSG00000068878	PSME4	0.335335	0.00381791	0.0139339	0.0645661	0.581395	0.774974	0.360332	0.0214515	0.06591	0.0759266	0.53655	0.648597
	ENSG00000068885	IFT80	0.334959	0.0134875	0.0379463	-0.0143632	0.947621	0.976309	1.118	0.000322955	0.00292282	0.525745	0.00966198	0.0283922
	ENSG00000068903	SIRT2	0.0989652	0.334229	0.460001	-0.385162	0.000883153	0.0296436	-0.264103	0.081589	0.176115	0.018827	0.901759	0.934655
	ENSG00000068912	ERLEC1	0.682728	1.49427e-05	0.000185629	0.251175	0.213848	0.45873	0.46991	0.0248033	0.0735013	0.64341	0.00065677	0.00335309
	ENSG00000068971	PPP2R5B	0.134468	0.181396	0.290399	0.0168012	0.896378	0.952167	0.25704	0.114701	0.225393	0.439892	0.0291628	0.0684665
	ENSG00000068976	PYGM	-1.50044	1.22358e-06	2.98627e-05	-0.0474565	0.854707	0.931782	0.205027	0.660995	0.772715	-1.16242	0.0094852	0.0279663
	ENSG00000068985	PAGE1	0.0655206	0.569821	0.681131	-0.065425	0.286709	0.533131	1.30695	0.11833	0.230552	3.85228	0.000478382	0.00260719
	ENSG00000069011	PITX1	0.700347	0.119932	0.211699	1.38523	0.100202	0.299644	4.3182	8.67436e-05	0.00113309	4.00472	3.75447e-05	0.000352749
	ENSG00000069018	TRPC7	-0.103267	0.657626	0.753085	0.536555	0.265969	0.516417	0.561665	0.382209	0.533501	1.67653	0.000431284	0.00240369
	ENSG00000069020	MAST4	-0.657114	0.0149313	0.0410573	-0.196552	0.141421	0.365311	-0.239834	0.237331	0.381999	-0.732061	0.0033918	0.0124052
	ENSG00000069122	ADGRF5	0.463692	0.0106936	0.0316435	0.593465	0.0311308	0.15391	0.239275	0.634484	0.752352	-0.380837	0.166255	0.26697
	ENSG00000069188	SDK2	-2.96391	2.23464e-07	9.16257e-06	0.0933362	0.874278	0.941926	0.0564803	0.905548	0.941375	-2.37445	4.9896e-06	7.40254e-05
	ENSG00000069248	NUP133	0.69169	4.14258e-05	0.000400648	0.268567	0.0495447	0.200362	0.689727	0.000199683	0.00206604	0.632297	0.000747746	0.00372536
	ENSG00000069275	NUCKS1	0.597236	3.0907e-05	0.000321045	0.526718	0.0403943	0.178726	0.701662	0.0126056	0.0443098	0.823912	0.0001387	0.000982555
	ENSG00000069329	VPS35	0.489688	0.00100425	0.00483439	0.378709	0.0141871	0.100573	1.07059	4.45334e-07	3.31454e-05	0.65386	0.00291391	0.0109969
	ENSG00000069345	DNAJA2	0.426532	0.000477434	0.00268759	-0.14331	0.244638	0.493819	-0.228393	0.227683	0.37097	-0.32589	0.0816471	0.15362
	ENSG00000069399	BCL3	-0.87186	0.000299171	0.00186659	-0.356524	0.15678	0.385866	-0.416916	0.296214	0.446525	-0.637915	0.0374473	0.0834419
	ENSG00000069424	KCNAB2	-1.69648	8.71813e-06	0.000123391	0.663103	0.00505161	0.060263	0.928539	0.0493908	0.122037	-0.718209	0.037002	0.0826771
	ENSG00000069431	ABCC9	-0.410438	0.274653	0.397307	-1.21082	0.0105432	0.0867501	-2.81373	0.000644936	0.00488619	-1.43236	0.00151657	0.00653691
	ENSG00000069482	GAL	-0.0456239	0.809448	0.86834	0.683398	0.0987501	0.296779	2.40135	0.011394	0.0409939	0.429668	0.193914	0.30041
	ENSG00000069493	CLEC2D	-1.40736	1.6314e-06	3.65933e-05	0.898552	0.00625268	0.066856	0.211365	0.604387	0.727274	-0.24549	0.572102	0.678398
	ENSG00000069509	FUNDC1	1.28965	0.000119137	0.000911688	0.168969	0.488453	0.708368	1.08263	0.000275116	0.0026099	1.1989	0.000442908	0.00244933
	ENSG00000069535	MAOB	0.259314	0.0596546	0.122674	-0.687462	0.00242159	0.0443842	-2.52125	0.00107039	0.00711036	-0.892021	0.00319612	0.0118322
	ENSG00000069667	RORA	0.039269	0.748639	0.823197	-0.642068	0.0221649	0.127133	-2.34345	6.43484e-06	0.000185915	-1.55475	3.46985e-08	1.77575e-06
	ENSG00000069696	DRD4	-0.618545	0.0934826	0.174123	-0.58281	0.0376432	0.171489	-0.456823	0.237571	0.382295	-0.425139	0.252677	0.368493
	ENSG00000069702	TGFBR3	-0.0345851	0.891731	0.927744	-0.415352	0.0695926	0.243037	-1.78434	0.00278138	0.014426	-1.2829	0.000232888	0.00148536
	ENSG00000069712	KIAA1107	0.636115	0.316636	0.441612	0.620428	0.182509	0.420552	0.0834864	0.845774	0.904192	0.0943527	0.855611	0.902199
	ENSG00000069764	PLA2G10	0.445609	0.211298	0.326483	0.39877	0.39974	0.638364	-0.0981742	0.811924	0.881939	-0.0797685	0.784924	0.850867
	ENSG00000069812	HES2	0.472827	0.192221	0.303443	0.654216	0.230199	0.477749	3.6602	4.01278e-05	0.000658608	2.14055	0.000525341	0.00280901
	ENSG00000069849	ATP1B3	0.0149933	0.954992	0.971219	0.992702	0.00512723	0.0607829	2.1723	1.57213e-05	0.000339162	0.964479	0.00299284	0.0112254
	ENSG00000069869	NEDD4	1.23325	1.12149e-05	0.000149578	-0.050786	0.813062	0.910324	-0.89387	0.00551351	0.0238956	0.696812	0.00643452	0.0205906
	ENSG00000069943	PIGB	0.37345	0.0025908	0.0102771	-0.0469108	0.779732	0.892648	-0.160373	0.211643	0.351698	-0.358275	0.241746	0.356125
	ENSG00000069956	MAPK6	0.594658	0.000303313	0.00188638	-0.00634563	0.975793	0.9892	-0.369574	0.0377088	0.0998636	0.754651	0.000118458	0.000865483
	ENSG00000069966	GNB5	0.614695	0.0097765	0.0294051	0.186088	0.551741	0.755447	-0.603375	0.0182814	0.0586088	0.405771	0.0194812	0.0495562
	ENSG00000069974	RAB27A	-0.609154	0.00406897	0.0146559	0.060027	0.658156	0.821813	-0.357707	0.301421	0.452005	-0.447834	0.0361527	0.0811432
	ENSG00000069998	HDHD5	-0.259333	0.0788855	0.152305	-0.57	0.00499994	0.0598825	-0.822531	0.000340891	0.00304014	-0.66278	0.00012467	0.000902013
	ENSG00000070010	UFD1L	0.262907	0.0167179	0.0450579	-0.0873025	0.489969	0.70987	-0.211654	0.150231	0.273791	0.0484279	0.732562	0.811062
	ENSG00000070018	LRP6	-0.208097	0.0386361	0.0871801	-0.6692	0.012902	0.0956732	-1.27508	0.00220427	0.0121546	-0.588166	0.00169149	0.00711096
	ENSG00000070019	GUCY2C	0.740412	0.170911	0.277282	0.393675	0.288744	0.534654	1.1528	0.13121	0.248507	4.49555	3.0313e-06	5.11245e-05
	ENSG00000070047	PHRF1	-0.473304	0.000186951	0.001302	-0.0565687	0.734893	0.867626	-0.00953988	0.96422	0.978626	-0.143116	0.395378	0.516879
	ENSG00000070061	IKBKAP	0.208529	0.135174	0.232199	-0.00994256	0.895391	0.951591	0.0533776	0.479723	0.62317	0.592031	0.000372118	0.00214445
	ENSG00000070081	NUCB2	0.861764	0.000264918	0.00169945	0.615178	0.0351541	0.164641	0.329956	0.251233	0.397413	0.726479	0.000714169	0.00358993
	ENSG00000070087	PFN2	-0.467743	0.173443	0.280619	-0.257624	0.507836	0.722973	1.28368	0.048304	0.12004	1.2503	0.0131329	0.0361993
	ENSG00000070159	PTPN3	-0.621069	0.000134501	0.00100544	-0.819793	0.0124294	0.0940847	-2.44805	0.00024091	0.00237081	-0.22814	0.0876532	0.16218
	ENSG00000070182	SPTB	-0.475015	0.0578752	0.119751	0.0641485	0.794915	0.900752	1.34591	0.0169689	0.0554461	0.443293	0.10101	0.181404
	ENSG00000070190	DAPP1	-2.43478	1.05973e-08	1.28299e-06	0.831465	0.00975181	0.0831266	0.553225	0.265759	0.413608	-1.54618	0.000786264	0.00387495
	ENSG00000070193	FGF10	-0.713252	0.0926205	0.172809	0.0899691	0.79014	0.898112	-0.366705	0.569168	0.69842	-0.173461	0.763416	0.834277
	ENSG00000070214	SLC44A1	0.044797	0.800203	0.861879	-0.176383	0.407278	0.644749	0.0414516	0.896342	0.938152	0.71553	0.0479165	0.101317
	ENSG00000070269	TMEM260	0.365176	0.0277081	0.0668713	-0.152448	0.222565	0.469151	-0.124988	0.494422	0.635632	-0.0246861	0.844904	0.894354
	ENSG00000070366	SMG6	-0.784319	2.8163e-07	1.07854e-05	0.268004	0.0665744	0.236909	0.243119	0.175346	0.306745	-0.443002	0.0108711	0.0311876
	ENSG00000070367	EXOC5	0.339548	0.0023795	0.009616	0.0189498	0.890483	0.949233	0.534913	0.00610929	0.0257591	0.13061	0.192395	0.298663
	ENSG00000070371	CLTCL1	1.05496	4.00588e-05	0.000391527	-0.393929	0.215709	0.461462	-0.625016	0.0637672	0.146819	-0.441496	0.0393295	0.0866712
	ENSG00000070388	FGF22	-0.0217826	0.954102	0.97077	-1.17045	0.00832826	0.0770206	0.44833	0.46013	0.605809	-0.00522468	0.988537	0.992189
	ENSG00000070404	FSTL3	-1.41049	0.000237833	0.0015644	0.413155	0.122723	0.335892	0.361555	0.398422	0.548616	-1.83432	1.46968e-05	0.000170799
	ENSG00000070413	DGCR2	0.14417	0.174151	0.281551	-0.178264	0.100665	0.300529	-0.0532635	0.583086	0.710159	0.0927844	0.433536	0.553801
	ENSG00000070423	RNF126	-0.617581	0.000277016	0.00175861	-0.123389	0.370324	0.611745	-0.619136	0.00893605	0.0341882	-0.121417	0.278998	0.397407
	ENSG00000070444	MNT	-1.04475	2.18358e-06	4.53911e-05	-0.0219346	0.873395	0.941548	0.0472804	0.794251	0.869772	-0.542471	0.00358107	0.0129649
	ENSG00000070476	ZXDC	-0.191378	0.150874	0.252282	-0.340609	0.00479545	0.0589772	-0.462505	0.002	0.0113122	-0.0914272	0.581295	0.68599
	ENSG00000070495	JMJD6	-0.0220278	0.890716	0.927139	-0.0105788	0.923983	0.965317	0.516113	0.0198857	0.0623754	0.691437	0.105882	0.188072
	ENSG00000070501	POLB	0.424458	0.061906	0.126242	-0.38394	0.111172	0.317492	-0.568899	0.0192837	0.0609843	-0.410065	0.0218501	0.0542443
	ENSG00000070526	ST6GALNAC1	-1.41521	0.000102293	0.000805105	-0.176039	0.81047	0.909013	-0.449626	0.313586	0.464894	-1.37636	0.0124887	0.0348046
	ENSG00000070540	WIPI1	0.204783	0.283611	0.407195	0.0108969	0.953104	0.978467	0.357319	0.243309	0.388752	0.671793	0.0122152	0.0341871
	ENSG00000070601	FRMPD1	-0.86105	0.137962	0.235723	-1.05831	0.0828184	0.268421	-2.97236	0.00146829	0.0089912	0.607589	0.228344	0.34072
	ENSG00000070610	GBA2	0.217868	0.012126	0.0348492	-0.0737296	0.516778	0.729576	-0.220883	0.219998	0.361928	0.0616811	0.70627	0.790861
	ENSG00000070614	NDST1	0.139668	0.266265	0.388159	0.00218436	0.993092	0.996756	-0.705098	0.00931985	0.0352813	0.351935	0.0712092	0.138204
	ENSG00000070669	ASNS	-0.375495	0.169346	0.275454	0.594912	0.0233069	0.130949	1.11541	0.0130106	0.0453378	1.0646	0.0602413	0.121168
	ENSG00000070718	AP3M2	0.447562	0.00396654	0.0143524	0.78496	2.79005e-05	0.0135639	1.13508	0.000113767	0.00138073	0.894908	2.82432e-07	8.70353e-06
	ENSG00000070729	CNGB1	-0.0148363	0.967285	0.979067	-0.341448	0.294037	0.539124	1.19967	0.149544	0.272875	0.0420816	0.906172	0.937668
	ENSG00000070731	ST6GALNAC2	1.42364	0.0015581	0.0068699	-0.394315	0.185454	0.423765	0.571327	0.230827	0.374505	1.04992	0.0147597	0.039702
	ENSG00000070756	PABPC1	0.498518	0.0284094	0.0681845	0.721697	0.00649092	0.0681474	1.61835	3.51697e-05	0.000600551	1.12949	0.000693098	0.00350356
	ENSG00000070759	TESK2	-0.560396	0.000324576	0.00198509	-0.729783	0.000562858	0.0253983	-0.864387	0.00376755	0.0180658	-0.602596	0.00367082	0.0132126
	ENSG00000070761	CFAP20	-0.0334134	0.839818	0.890926	-0.751568	0.00555929	0.0633168	-1.05137	0.000148025	0.00166489	-0.359508	0.0504812	0.105598
	ENSG00000070770	CSNK2A2	0.16265	0.108582	0.196103	0.121014	0.360326	0.602851	0.473934	0.00985456	0.0367488	0.507078	0.00422308	0.0147401
	ENSG00000070778	PTPN21	-0.127946	0.344899	0.471166	-0.725527	0.000261723	0.0206465	-0.683553	0.0372761	0.0991086	-0.693561	0.000455573	0.00250763
	ENSG00000070785	EIF2B3	0.172374	0.111046	0.199595	-0.252185	0.0553129	0.213476	-0.237822	0.115579	0.226616	-0.0426962	0.751699	0.825213
	ENSG00000070808	CAMK2A	-1.27697	0.0204034	0.0526334	-0.119307	0.824864	0.916733	0.684742	0.391305	0.541845	-1.48648	0.00622998	0.0200692
	ENSG00000070814	TCOF1	-0.0376776	0.743508	0.819506	0.485827	0.00266006	0.0461177	0.993456	0.00136376	0.00850163	0.841555	0.00750037	0.0232516
	ENSG00000070831	CDC42	0.402069	0.00131411	0.00599961	0.354675	0.0371649	0.170405	1.08992	1.30991e-05	0.00030165	0.445581	0.0614347	0.122974
	ENSG00000070882	OSBPL3	-0.241921	0.255503	0.377395	1.41036	0.00012652	0.0182864	2.28973	6.73954e-07	4.33725e-05	1.10022	0.000770122	0.00381462
	ENSG00000070886	EPHA8	-0.0110426	0.980793	0.986962	0.0877815	0.72159	0.860055	0.296768	0.563623	0.693853	0.67402	0.0172994	0.0451019
	ENSG00000070915	SLC12A3	-1.83138	0.000209766	0.00142354	0.737668	0.0631128	0.230116	0.509261	0.482821	0.62601	-1.32508	0.00512889	0.0172125
	ENSG00000070950	RAD18	1.00255	1.84208e-06	3.99413e-05	0.263207	0.136483	0.358341	0.937648	0.000365422	0.00319076	1.13707	3.54428e-07	1.02057e-05
	ENSG00000070961	ATP2B1	-0.279594	0.119562	0.211294	0.305228	0.106823	0.310721	0.917874	0.000273948	0.00260461	0.520663	0.0321262	0.0739282
	ENSG00000070985	TRPM5	-0.249778	0.45473	0.577963	-0.179146	0.708011	0.851946	0.540944	0.482678	0.625869	0.690894	0.178237	0.281775
	ENSG00000071051	NCK2	-1.24414	2.90395e-06	5.53887e-05	0.408661	0.0798297	0.263003	0.832745	0.000847453	0.00596142	0.185752	0.490098	0.606722
	ENSG00000071054	MAP4K4	0.286076	0.000967147	0.0046981	0.471154	0.000828082	0.0290482	0.981342	0.00404431	0.0189905	1.1583	3.25045e-06	5.35543e-05
	ENSG00000071073	MGAT4A	0.403113	0.0683789	0.136266	0.807147	0.00172687	0.0380482	1.20356	0.00250675	0.013349	1.05026	1.47043e-05	0.000170828
	ENSG00000071082	RPL31	0.364622	0.0138484	0.0387202	0.277952	0.139032	0.361981	0.899107	0.00901712	0.0344322	0.281891	0.249105	0.364455
	ENSG00000071127	WDR1	-0.160383	0.117823	0.209	0.391162	0.00148854	0.0354656	0.827362	0.000281085	0.002646	0.141175	0.322917	0.444469
	ENSG00000071189	SNX13	0.209764	0.054068	0.113566	0.260333	0.0093381	0.0815791	0.307852	0.0309228	0.086298	0.192892	0.162578	0.262358
	ENSG00000071205	ARHGAP10	-1.25444	2.47834e-06	4.93606e-05	0.104753	0.632633	0.806817	0.406949	0.339188	0.491898	-1.37455	1.48908e-05	0.000172585
	ENSG00000071242	RPS6KA2	-0.350201	0.151576	0.253184	0.104697	0.617226	0.796816	0.292504	0.569298	0.698504	-1.42202	8.03544e-07	1.89469e-05
	ENSG00000071243	ING3	0.254509	0.0474335	0.102466	-0.0600034	0.54729	0.752155	-0.00397745	0.972054	0.983255	-0.224866	0.0426901	0.0924992
	ENSG00000071246	VASH1	-0.981595	2.22244e-06	4.58647e-05	0.422305	0.0235549	0.131764	1.42741	0.000104294	0.00129687	-0.49399	0.0104638	0.0302933
	ENSG00000071282	LMCD1	-0.763004	0.00276064	0.0108092	0.738136	0.0302371	0.151504	1.10076	0.0397506	0.103984	-0.482722	0.195524	0.302341
	ENSG00000071462	WBSCR22	0.37054	0.000266506	0.00170741	0.031576	0.705543	0.850512	0.351785	0.00780347	0.03089	0.376349	0.0167981	0.04404
	ENSG00000071537	SEL1L	0.45691	0.00575713	0.0192751	0.111925	0.633321	0.80727	-0.38975	0.138811	0.258582	0.0541781	0.763517	0.834307
	ENSG00000071539	TRIP13	2.28744	1.86053e-06	4.02648e-05	1.03316	0.00848409	0.0775714	3.84299	3.02591e-05	0.000539293	3.53775	2.47686e-08	1.38789e-06
	ENSG00000071553	ATP6AP1	0.716636	2.04152e-05	0.00023526	0.419428	0.0262705	0.14014	1.01012	0.000282216	0.00265373	0.900467	2.4392e-07	7.74683e-06
	ENSG00000071564	TCF3	-0.258618	0.043686	0.0961612	0.482959	0.01148	0.0901882	1.33846	0.000110129	0.00134851	0.73396	8.58265e-05	0.000669501
	ENSG00000071575	TRIB2	-0.102612	0.656746	0.752284	0.218767	0.247855	0.49738	1.22072	0.00124443	0.00795829	-0.410093	0.268455	0.385953
	ENSG00000071626	DAZAP1	-0.408693	0.00428422	0.0152663	0.122446	0.235003	0.482991	0.283402	0.0317339	0.0879559	-0.161729	0.219191	0.330084
	ENSG00000071655	MBD3	-0.378647	0.00317165	0.0120492	-0.210601	0.0947525	0.290009	-0.00249154	0.987807	0.992444	0.00775827	0.963838	0.976155
	ENSG00000071794	HLTF	1.10984	9.37442e-06	0.000130619	0.28114	0.198199	0.439804	0.747453	0.0111647	0.040381	1.62741	7.41423e-08	3.10319e-06
	ENSG00000071859	FAM50A	0.305881	0.203931	0.31771	0.421032	0.0131435	0.0967255	1.08965	0.00114507	0.00748166	1.07774	1.67002e-05	0.000188906
	ENSG00000071889	FAM3A	0.35546	0.00290302	0.0112306	-0.354738	0.0102605	0.0855089	-0.632163	0.00330815	0.0163861	0.335824	0.0396026	0.0871777
	ENSG00000071894	CPSF1	-0.314374	0.022206	0.0561291	0.125131	0.511753	0.725953	0.472907	0.0822088	0.177107	0.200061	0.217733	0.328407
	ENSG00000071909	MYO3B	0.647833	0.252326	0.373913	-0.122966	0.795554	0.900945	-0.184327	0.710759	0.810413	-0.228289	0.673139	0.763594
	ENSG00000071967	CYBRD1	-0.743922	0.0272666	0.0660016	0.322833	0.414214	0.64993	0.605589	0.357687	0.510513	-1.45535	0.000347001	0.00203221
	ENSG00000071991	CDH19	-4.28398	8.5938e-07	2.32406e-05	-0.687469	0.328265	0.572952	-3.59761	0.00041739	0.00351629	-4.83042	2.89941e-07	8.89492e-06
	ENSG00000071994	PDCD2	0.254638	0.0788083	0.152206	0.274527	0.0835496	0.269795	0.365765	0.0915675	0.191673	0.411863	0.03146	0.0726638
	ENSG00000072041	SLC6A15	-0.322843	0.365216	0.491313	-0.0973147	0.355371	0.598173	2.23268	0.0544538	0.131189	1.47356	0.0209453	0.0525198
	ENSG00000072042	RDH11	0.427601	0.0908483	0.170207	-0.132543	0.584788	0.776588	-0.902362	0.000990028	0.00669488	0.465433	0.0161152	0.0426138
	ENSG00000072062	PRKACA	-0.329373	0.02341	0.0584941	-0.0913978	0.578002	0.773065	-0.764672	0.00569245	0.0244655	-0.244858	0.209581	0.318851
	ENSG00000072071	ADGRL1	0.189369	0.600043	0.706567	0.608311	0.127161	0.343252	1.42492	3.69602e-05	0.000619994	0.900775	0.00605299	0.0196005
	ENSG00000072080	SPP2	-1.74123	0.00552783	0.0186478	-2.65302	6.86927e-06	0.010444	-9.86485	1.54799e-09	1.32687e-06	-5.1968	6.6586e-07	1.63977e-05
	ENSG00000072110	ACTN1	-0.486527	0.000763474	0.00390427	0.404196	0.0183527	0.114473	1.05635	0.0045268	0.0206202	0.184439	0.306852	0.427362
	ENSG00000072121	ZFYVE26	0.042367	0.630934	0.731771	0.387164	0.00663442	0.0686438	0.781103	0.00492114	0.0219353	0.604238	0.0200369	0.0506538
	ENSG00000072133	RPS6KA6	-3.88187	3.16157e-08	2.4379e-06	-1.72951	0.0217624	0.125815	-1.60751	0.0916945	0.191856	-2.54185	0.00190313	0.0078239
	ENSG00000072134	EPN2	-0.444611	0.00101914	0.00488962	-0.131615	0.341633	0.58638	0.0540266	0.723339	0.81923	0.101703	0.589422	0.69264
	ENSG00000072135	PTPN18	-0.0803553	0.490708	0.610346	0.0421034	0.728513	0.864095	-0.559441	0.0184742	0.0590791	-0.455581	0.000862582	0.00417299
	ENSG00000072163	LIMS2	-0.746855	0.0016396	0.00714276	-0.691888	0.00631441	0.0671595	-2.2356	0.000552839	0.00435317	-1.83257	4.8881e-05	0.000432327
	ENSG00000072182	ASIC4	-0.0543741	0.889302	0.92623	-0.0810532	0.83724	0.923026	1.95507	0.00158381	0.0095059	1.36128	0.00294708	0.0111
	ENSG00000072195	SPEG	-1.92369	1.26349e-05	0.000162685	0.453512	0.25383	0.503848	1.95603	0.00623348	0.026128	-1.97906	0.000178285	0.0011991
	ENSG00000072201	LNX1	-0.408498	0.184763	0.294535	-1.07824	0.00602952	0.0656175	-1.03446	0.0155261	0.0518145	0.199984	0.393306	0.514839
	ENSG00000072210	ALDH3A2	0.507684	0.0105489	0.0312831	-0.652806	0.0102652	0.0855089	-1.87857	0.000298445	0.00275935	-0.0960787	0.738518	0.815476
	ENSG00000072274	TFRC	0.378965	0.0626854	0.127482	0.593003	0.0296642	0.149999	1.71966	0.00330481	0.0163838	0.920684	0.00085782	0.00415817
	ENSG00000072310	SREBF1	-1.35974	8.20055e-06	0.000117523	-0.387493	0.172263	0.407455	-1.27679	0.000270995	0.0025873	0.117831	0.706779	0.791121
	ENSG00000072315	TRPC5	-0.644185	0.140378	0.239028	-0.907915	0.0390327	0.17511	-2.17105	0.000240302	0.0023655	-0.862921	0.109701	0.19335
	ENSG00000072364	AFF4	-0.0331953	0.801251	0.862682	0.313153	0.00898011	0.0797127	0.224395	0.125701	0.240625	-0.0159328	0.903431	0.935878
	ENSG00000072401	UBE2D1	0.381211	0.0353524	0.0812595	0.697632	0.000631683	0.0262796	1.09816	0.000804488	0.00575251	0.44034	0.0457831	0.0977655
	ENSG00000072415	MPP5	0.22501	0.0153456	0.0419838	-0.253817	0.011931	0.0922965	-0.480799	0.00075789	0.00551613	-0.0224042	0.834003	0.886338
	ENSG00000072422	RHOBTB1	-0.749353	0.0604929	0.123973	-0.053842	0.858882	0.933981	-0.188668	0.486537	0.629134	-0.347658	0.165589	0.266139
	ENSG00000072501	SMC1A	0.353249	0.0246707	0.0610033	0.244896	0.00646686	0.0680202	0.35564	0.110887	0.219908	0.781308	0.000162385	0.00111169
	ENSG00000072506	HSD17B10	0.139973	0.450514	0.573951	-0.813933	0.000182708	0.0188473	-1.36612	2.74711e-05	0.000505388	-0.864514	6.44933e-05	0.000536196
	ENSG00000072518	MARK2	-0.122447	0.17214	0.278787	0.317434	0.0233913	0.131204	0.286797	0.115561	0.226615	0.579299	0.00101693	0.00474989
	ENSG00000072571	HMMR	2.47818	1.78899e-07	7.73918e-06	1.71973	0.00358684	0.0521815	3.0512	0.00912703	0.0347473	3.32335	3.67163e-09	3.30804e-07
	ENSG00000072609	CHFR	-0.634556	2.20204e-05	0.000249889	0.342012	0.0358394	0.166875	0.80849	0.000875793	0.00611056	0.185087	0.266068	0.383439
	ENSG00000072657	TRHDE	-1.30469	0.0468145	0.101474	-0.217435	0.671744	0.829981	-1.91636	0.0979095	0.200822	3.53368	9.8641e-05	0.000747658
	ENSG00000072682	P4HA2	1.51691	1.60636e-06	3.62539e-05	0.64137	0.10779	0.312297	1.88533	1.52727e-05	0.00033112	1.35109	2.42972e-05	0.000252463
	ENSG00000072694	FCGR2B	-3.18952	1.10625e-09	3.41213e-07	-0.811968	0.0493876	0.199963	-0.137079	0.805303	0.877446	-3.04024	7.10872e-06	9.6695e-05
	ENSG00000072736	NFATC3	-0.529536	5.65329e-05	0.000509078	-0.26903	0.00531704	0.0619814	-0.47607	0.00517678	0.0228005	-0.329225	0.054835	0.112587
	ENSG00000072756	TRNT1	0.164022	0.115699	0.206129	0.256314	0.0154427	0.104553	0.185247	0.0984715	0.201589	0.118402	0.368952	0.490937
	ENSG00000072778	ACADVL	-1.11759	1.59812e-06	3.60916e-05	-0.216067	0.391967	0.631459	-1.2786	3.9457e-05	0.000652056	-1.06878	4.57182e-05	0.000411584
	ENSG00000072786	STK10	-1.46193	1.32461e-08	1.4489e-06	0.642524	0.00461043	0.058139	0.509327	0.133591	0.251887	-0.99214	4.7174e-05	0.000421036
	ENSG00000072803	FBXW11	0.508588	0.0155515	0.0424421	0.227436	0.153633	0.381394	0.400411	0.0214953	0.0660091	0.369972	0.0750473	0.143919
	ENSG00000072818	ACAP1	-2.02857	4.33101e-08	2.93626e-06	0.471434	0.0753047	0.254011	-0.0738487	0.842345	0.901907	-1.74676	5.16742e-07	1.35154e-05
	ENSG00000072832	CRMP1	-1.8553	0.00318087	0.0120789	0.163159	0.71915	0.858818	0.995393	0.0266496	0.0774734	-0.714333	0.128258	0.218379
	ENSG00000072840	EVC	-2.85363	6.21497e-05	0.00054742	-0.129433	0.773628	0.889532	0.616781	0.0846216	0.18095	-1.3171	0.0115981	0.0328251
	ENSG00000072849	DERL2	0.163941	0.228626	0.346916	0.0865971	0.686293	0.838058	-0.00764813	0.974224	0.98464	-0.0409513	0.800719	0.862425
	ENSG00000072858	SIDT1	-1.71195	9.26528e-09	1.17054e-06	0.600763	0.0607514	0.225005	-0.424073	0.356319	0.50928	-1.25924	0.000125498	0.000906851
	ENSG00000072864	NDE1	-0.442815	0.0315571	0.0741436	0.557935	0.0162004	0.107429	1.2302	0.000329072	0.00296174	0.466509	0.0136631	0.0373213
	ENSG00000072952	MRVI1	-0.0949953	0.682177	0.772217	1.37907	0.000109738	0.01826	1.01351	0.0360687	0.0967777	-0.403096	0.223238	0.334735
	ENSG00000072954	TMEM38A	1.00548	2.82592e-05	0.000300656	-0.751999	0.014751	0.101963	-1.46692	0.000261639	0.00251834	0.886065	0.0242713	0.0590938
	ENSG00000072958	AP1M1	0.0636842	0.522386	0.639159	-0.0738166	0.594168	0.782502	-0.383303	0.0287944	0.0819003	0.226077	0.0911187	0.167049
	ENSG00000073008	PVR	0.361935	0.0432367	0.0954105	-0.522218	0.0183201	0.114353	-0.723408	0.00380368	0.0181982	0.260851	0.0996585	0.179457
	ENSG00000073050	XRCC1	0.197411	0.109341	0.197174	0.191075	0.265544	0.515824	0.822541	0.00132467	0.00831391	0.811608	1.09758e-06	2.40716e-05
	ENSG00000073060	SCARB1	0.281915	0.0509798	0.10849	-0.463079	0.0340296	0.161816	-1.4343	0.000151802	0.00169512	1.11114	0.000112231	0.000829902
	ENSG00000073067	CYP2W1	0.129224	0.672464	0.764584	0.0424504	0.89099	0.949468	-0.575756	0.295724	0.446081	-0.24081	0.494953	0.611052
	ENSG00000073111	MCM2	1.44653	4.82469e-05	0.0004496	0.817511	0.0166085	0.108818	2.19716	0.00323744	0.0161269	2.65433	4.99865e-06	7.41132e-05
	ENSG00000073146	MOV10L1	1.20843	0.0102133	0.0304592	0.332853	0.508368	0.723339	0.47734	0.384375	0.535541	0.401587	0.394175	0.515642
	ENSG00000073150	PANX2	0.637383	0.0548332	0.114849	-0.624636	0.101135	0.301176	-1.89606	0.00345465	0.016916	-0.450595	0.315181	0.436612
	ENSG00000073169	SELENOO	-0.816294	6.79035e-05	0.000586038	-0.789615	0.00183822	0.0393752	-1.87865	3.59835e-06	0.000126946	-1.13235	3.13091e-05	0.000306003
	ENSG00000073282	TP63	-0.420701	0.412765	0.537823	0.0604536	0.853931	0.931306	0.608142	0.449879	0.596788	-0.045179	0.930168	0.95441
	ENSG00000073331	ALPK1	-0.400581	0.00706959	0.0227718	0.364496	0.0108318	0.0879276	0.24964	0.478598	0.622464	-0.992338	0.000941167	0.00446856
	ENSG00000073350	LLGL2	-0.0241577	0.884298	0.922815	-0.264834	0.27027	0.520849	-0.701128	0.17906	0.31181	0.417178	0.0926126	0.169171
	ENSG00000073417	PDE8A	-0.108013	0.333867	0.459614	-0.308906	0.02685	0.141991	-0.555403	0.00485627	0.0217509	-0.315635	0.00381319	0.0136195
	ENSG00000073464	CLCN4	0.489004	0.00151893	0.00672665	-0.364259	0.0586178	0.22066	-0.300638	0.250515	0.396685	0.458888	0.189684	0.295433
	ENSG00000073536	NLE1	0.670912	0.000361704	0.00215931	0.00984182	0.948708	0.976856	0.589228	0.0719779	0.160458	0.951588	8.94154e-05	0.000692164
	ENSG00000073578	SDHA	-0.131126	0.299539	0.423889	-0.2527	0.0355366	0.165939	-1.36445	2.25164e-07	2.26072e-05	-0.855943	0.000126371	0.000911622
	ENSG00000073584	SMARCE1	0.630536	8.78984e-07	2.36215e-05	0.343828	0.00467884	0.0584598	0.448507	0.0113029	0.0407603	0.716888	2.97006e-05	0.000293466
	ENSG00000073605	GSDMB	-1.13063	4.80057e-05	0.000448206	-0.407185	0.175543	0.411534	-2.14811	1.14722e-06	6.0895e-05	-0.752338	0.0143256	0.0387415
	ENSG00000073614	KDM5A	-0.257303	0.00292568	0.0113	0.0973629	0.528692	0.738749	0.43226	0.0044444	0.020376	0.0691074	0.674727	0.764896
	ENSG00000073670	ADAM11	-0.142036	0.747529	0.822359	-0.414403	0.162826	0.395037	0.455781	0.269309	0.417379	-0.578733	0.279085	0.39748
	ENSG00000073711	PPP2R3A	-0.333012	0.0793586	0.15301	0.0956307	0.604522	0.788846	1.01596	0.0146576	0.0496668	0.229211	0.368972	0.490945
	ENSG00000073712	FERMT2	-0.637939	7.84369e-06	0.000114032	-0.623782	0.00213374	0.0421516	-1.04718	0.0144808	0.049243	-1.2146	2.1207e-06	3.90988e-05
	ENSG00000073734	ABCB11	0.535129	0.0128567	0.0365697	-1.35097	0.0458599	0.191733	-8.39598	6.07688e-07	4.04774e-05	-2.80081	9.94725e-05	0.000752462
	ENSG00000073737	DHRS9	-0.12722	0.628013	0.729574	0.0084153	0.977194	0.989828	-0.12726	0.868838	0.920201	-0.704789	0.0337037	0.0767843
	ENSG00000073754	CD5L	-4.00126	2.62967e-08	2.1959e-06	-1.46309	0.0187745	0.115671	-7.86434	5.13119e-08	9.53152e-06	-6.22681	1.67376e-09	1.93596e-07
	ENSG00000073756	PTGS2	-2.47155	4.53232e-06	7.69326e-05	0.221689	0.613264	0.794141	1.18933	0.0874257	0.185199	-2.59277	0.000445458	0.00246105
	ENSG00000073792	IGF2BP2	-0.756838	0.168853	0.274893	0.685689	0.130378	0.348596	1.80852	0.0035718	0.0173609	2.2187	0.00193838	0.00793261
	ENSG00000073803	MAP3K13	0.420603	0.0108574	0.0320204	-0.296624	0.0389271	0.17481	-0.811057	0.0298528	0.0841627	-0.193346	0.279202	0.397598
	ENSG00000073849	ST6GAL1	-0.356315	0.193449	0.30496	-0.309188	0.205301	0.4485	-3.11642	1.66424e-05	0.00035312	0.0580581	0.817885	0.874951
	ENSG00000073861	TBX21	-2.16821	5.01465e-06	8.27804e-05	0.276795	0.221748	0.467969	-0.918122	0.114216	0.22475	-2.4663	6.05895e-07	1.5253e-05
	ENSG00000073905	VDAC1P1	1.42148	0.00111774	0.00526239	0.14454	0.604812	0.789016	-0.347741	0.39472	0.545162	0.835057	0.010816	0.0310609
	ENSG00000073910	FRY	-0.249512	0.101452	0.185934	0.0197249	0.904744	0.95666	-0.729815	0.0628977	0.145286	0.225898	0.35512	0.477243
	ENSG00000073921	PICALM	0.104211	0.324653	0.449714	0.308404	0.00824605	0.0765095	0.660214	0.0179143	0.0577418	-0.0134567	0.939647	0.960606
	ENSG00000073969	NSF	0.724933	2.0403e-05	0.000235198	0.373477	0.0188768	0.11603	0.748235	8.37151e-05	0.00110067	0.765859	4.19272e-08	2.03901e-06
	ENSG00000074047	GLI2	-2.63084	1.70089e-06	3.77159e-05	0.524959	0.290791	0.536421	0.84081	0.102901	0.207976	-2.45221	4.96331e-07	1.31626e-05
	ENSG00000074054	CLASP1	-0.208094	0.0308735	0.0728524	-0.0195587	0.806762	0.907186	-0.0177226	0.841526	0.901368	-0.304318	0.0775395	0.147591
	ENSG00000074071	MRPS34	0.540578	0.000255114	0.00165079	-0.0935532	0.512317	0.726152	-0.276714	0.253376	0.399836	0.206191	0.231756	0.344669
	ENSG00000074181	NOTCH3	0.756695	0.0102677	0.0305975	1.90419	0.000229046	0.0201364	2.29044	0.000699938	0.00519709	0.599238	0.116621	0.202863
	ENSG00000074201	CLNS1A	0.200956	0.05457	0.114452	0.112656	0.435791	0.667719	0.000593793	0.995576	0.99712	0.201296	0.256601	0.372931
	ENSG00000074211	PPP2R2C	-0.108247	0.85172	0.899095	0.401111	0.556254	0.75851	0.846678	0.2995	0.449821	2.32535	0.00260917	0.0100654
	ENSG00000074219	TEAD2	0.277391	0.117038	0.208027	0.490771	0.127396	0.343667	1.90797	5.40058e-06	0.000165236	1.07614	0.00526257	0.0175592
	ENSG00000074266	EED	0.0526476	0.587883	0.696544	0.245981	0.0096936	0.0829274	0.386503	0.00948122	0.0357301	0.397573	0.153545	0.251082
	ENSG00000074276	CDHR2	-5.21784	2.50258e-07	9.96288e-06	-3.11506	0.0198939	0.119647	-5.06547	6.14757e-05	0.000890788	-4.24775	2.05582e-06	3.84063e-05
	ENSG00000074319	TSG101	0.674394	7.31123e-06	0.000108087	0.0164551	0.872701	0.941298	-0.0124657	0.911077	0.944685	0.222437	0.155862	0.254022
	ENSG00000074356	NCBP3	-0.374853	0.00225707	0.00920823	0.164634	0.0422746	0.182932	0.126701	0.437336	0.585801	-0.305235	0.0630409	0.125507
	ENSG00000074370	ATP2A3	-2.99648	8.46466e-09	1.08783e-06	0.639445	0.0405338	0.179134	0.52634	0.207393	0.346856	-2.47392	1.92328e-07	6.443e-06
	ENSG00000074410	CA12	1.3431	0.10687	0.193705	2.77929	0.00538989	0.0623635	3.90445	0.000823703	0.00584116	5.71267	6.08837e-08	2.66898e-06
	ENSG00000074416	MGLL	-1.37734	0.000272382	0.00173498	-0.490498	0.0671173	0.237926	-1.49453	0.000163834	0.00179321	-0.815713	0.069482	0.135547
	ENSG00000074527	NTN4	-0.895009	0.000557692	0.00304302	-0.990946	0.00110506	0.0321443	-1.29928	0.0474116	0.118372	-1.15771	1.28079e-05	0.000153915
	ENSG00000074582	BCS1L	0.084451	0.456956	0.58006	-0.312587	0.0310614	0.153723	-0.781583	0.00388112	0.0184568	-0.344258	0.0608592	0.122043
	ENSG00000074590	NUAK1	0.304705	0.146089	0.246271	0.255069	0.253874	0.503907	1.02588	0.0101429	0.0375989	0.989701	6.45356e-06	8.98907e-05
	ENSG00000074603	DPP8	0.309439	0.000473635	0.00267147	0.224297	0.122173	0.334894	0.38413	0.0026055	0.0137301	0.310525	0.00343373	0.0125264
	ENSG00000074621	SLC24A1	-0.314694	0.0445212	0.0976034	-0.0758945	0.427078	0.660367	-0.328638	0.242297	0.38755	-0.239707	0.287458	0.406732
	ENSG00000074657	ZNF532	-0.500653	0.00335505	0.012602	0.821831	0.000541847	0.0253983	1.90038	6.40438e-07	4.19248e-05	0.699152	0.00310942	0.0115758
	ENSG00000074660	SCARF1	-0.745382	5.16575e-06	8.46219e-05	-0.235471	0.237333	0.485456	-0.733541	0.0264724	0.0771217	-1.3703	2.92359e-07	8.94502e-06
	ENSG00000074695	LMAN1	-0.0154131	0.905448	0.937145	-0.282465	0.0702336	0.244319	-0.6889	0.00476957	0.0214637	-0.119426	0.532395	0.644678
	ENSG00000074696	HACD3	1.01856	7.70087e-05	0.000646371	-0.000293032	0.998959	0.999371	-0.686428	0.0573257	0.136003	0.405117	0.174921	0.277811
	ENSG00000074706	IPCEF1	-1.92798	1.1702e-08	1.36737e-06	0.285959	0.32881	0.573438	-0.888712	0.0363795	0.0974362	-1.97403	2.08406e-07	6.82858e-06
	ENSG00000074755	ZZEF1	-0.697929	9.58666e-06	0.000132721	0.171285	0.226051	0.473092	0.0183708	0.91705	0.948937	-0.631376	0.000341894	0.00200711
	ENSG00000074800	ENO1	0.71179	0.000188689	0.00131085	0.387837	0.0663145	0.236329	2.05848	0.000119095	0.00143069	1.26828	0.00031741	0.00189422
	ENSG00000074803	SLC12A1	0.871623	0.226731	0.344698	-0.122037	0.849096	0.928948	-0.959159	0.216625	0.357927	0.483131	0.494027	0.610371
	ENSG00000074842	MYDGF	0.514625	0.00483244	0.0167492	0.0269997	0.911299	0.959296	-0.124023	0.448268	0.595294	0.521774	0.0191486	0.0488627
	ENSG00000074855	ANO8	-0.472039	0.0169461	0.0454811	0.105697	0.692398	0.841968	0.26066	0.375981	0.527538	-0.117382	0.632088	0.729359
	ENSG00000074935	TUBE1	-0.719904	0.0123336	0.0353714	-1.20079	0.00253252	0.0453009	-1.9204	5.48648e-06	0.000166674	-1.87734	1.1177e-09	1.47748e-07
	ENSG00000074964	ARHGEF10L	-0.929055	0.000229923	0.00152316	-0.54303	0.0864175	0.274661	-1.61191	0.000324084	0.00293149	-0.162208	0.501655	0.61695
	ENSG00000074966	TXK	-1.14399	0.00111186	0.00524193	-0.443525	0.185272	0.423554	-0.98028	0.0174507	0.0566205	-2.42046	1.69051e-06	3.30732e-05
	ENSG00000075035	WSCD2	-0.388254	0.361852	0.487918	0.200789	0.679965	0.834348	0.254207	0.646273	0.761772	-0.946006	0.0099957	0.0291775
	ENSG00000075043	KCNQ2	0.348513	0.568546	0.679916	0.306979	0.124532	0.339046	0.352525	0.503169	0.643135	-0.0690178	0.790417	0.85497
	ENSG00000075073	TACR2	-0.782076	0.0869006	0.16444	0.278012	0.548643	0.753061	1.30948	0.0539657	0.130325	-0.164708	0.715704	0.798058
	ENSG00000075089	ACTR6	0.82617	0.000227167	0.00151166	-0.0891236	0.621678	0.799624	0.329339	0.0445844	0.113142	0.442436	0.0827138	0.155069
	ENSG00000075131	TIPIN	0.965812	4.7959e-06	8.04255e-05	0.117268	0.484605	0.705388	0.627384	0.0245468	0.0729273	1.40735	0.000156376	0.00107897
	ENSG00000075142	SRI	0.824978	0.00486242	0.0168224	0.502149	0.00435619	0.0564484	1.40503	1.14904e-05	0.000276307	0.5994	0.0250968	0.0606466
	ENSG00000075151	EIF4G3	0.0201152	0.835776	0.887875	0.380332	0.000871801	0.0295857	0.655932	2.09143e-05	0.000414175	0.562639	0.00569707	0.018682
	ENSG00000075188	NUP37	1.06528	2.33053e-05	0.000259819	0.108723	0.607426	0.790559	1.35024	1.3395e-05	0.000306124	1.3434	4.02662e-05	0.0003734
	ENSG00000075213	SEMA3A	-1.51255	0.00148728	0.00661469	1.02669	0.00516111	0.0610713	2.62303	0.000452867	0.00375056	0.327908	0.535415	0.647655
	ENSG00000075218	GTSE1	2.06579	1.47913e-06	3.40524e-05	1.63913	0.000948548	0.0304155	3.49109	0.000148755	0.00167036	3.72585	1.48819e-10	3.76587e-08
	ENSG00000075223	SEMA3C	-2.66616	6.41292e-06	9.85011e-05	1.16531	0.0164694	0.108373	3.16974	0.000349137	0.00309193	-1.66219	0.0128211	0.0355431
	ENSG00000075234	TTC38	-0.408338	0.0114245	0.0332971	-1.0131	0.000472574	0.0247772	-2.9881	1.95294e-09	1.45354e-06	-1.22644	9.97933e-07	2.23894e-05
	ENSG00000075239	ACAT1	-0.119648	0.549261	0.6632	-0.760948	0.00318875	0.0499171	-3.52397	2.25604e-07	2.26072e-05	-1.36435	3.73223e-05	0.000350853
	ENSG00000075240	GRAMD4	-0.590084	0.0167315	0.045081	-0.338997	0.217706	0.463791	-0.650949	0.0402405	0.104913	-1.01208	0.000428589	0.00239135
	ENSG00000075275	CELSR1	-0.216385	0.586878	0.695643	-0.119718	0.722592	0.86059	2.36392	0.00179682	0.0104444	0.152373	0.67502	0.765177
	ENSG00000075290	WNT8B	-0.72408	0.0210006	0.0537768	0.137228	0.642956	0.812493	0.368972	0.319437	0.470727	-0.734857	0.0843288	0.157486
	ENSG00000075292	ZNF638	-0.151405	0.154633	0.256949	0.196377	0.0450747	0.190109	0.0225967	0.908024	0.942776	0.141905	0.528425	0.640958
	ENSG00000075303	SLC25A40	0.978312	4.9988e-07	1.59273e-05	0.275093	0.097854	0.295122	0.817511	0.000115851	0.00140123	0.88982	0.00183749	0.00759784
	ENSG00000075336	TIMM21	0.580391	0.00050659	0.00282248	-0.188884	0.164401	0.396939	-0.220179	0.19806	0.335397	0.423645	0.0163426	0.0431032
	ENSG00000075340	ADD2	-2.15585	8.93615e-05	0.000723279	0.299613	0.245792	0.495068	1.58526	0.036937	0.0984976	-1.43286	0.00212635	0.00854959
	ENSG00000075388	FGF4	0.0429696	0.887512	0.925041	-0.065425	0.286709	0.533131	0.637476	0.314128	0.465434	0.258781	0.317932	0.439463
	ENSG00000075391	RASAL2	0.568688	0.00285912	0.0110971	0.663257	0.000457097	0.0246063	1.60793	6.1696e-08	1.04054e-05	1.02268	0.000151866	0.00105471
	ENSG00000075399	VPS9D1	-0.649276	0.00991129	0.0297347	-0.192163	0.420833	0.655048	-0.279842	0.152473	0.276773	-0.519717	0.0496648	0.104196
	ENSG00000075407	ZNF37A	0.0238337	0.867026	0.910149	0.248454	0.0606264	0.224736	0.339034	0.0787356	0.171555	0.17662	0.359179	0.481281
	ENSG00000075413	MARK3	-0.350738	0.00318316	0.0120836	0.120013	0.300427	0.545764	0.256393	0.00182207	0.0105378	-0.278232	0.0750871	0.143972
	ENSG00000075415	SLC25A3	0.507313	0.00149082	0.00662701	-0.00564606	0.967729	0.985284	0.271102	0.10795	0.215605	0.222507	0.385906	0.507586
	ENSG00000075420	FNDC3B	-0.110288	0.417901	0.542492	0.38205	0.00297621	0.04867	0.834932	0.000641973	0.00487021	1.02714	9.50833e-06	0.000121269
	ENSG00000075426	FOSL2	-0.134176	0.435922	0.559584	0.301461	0.152751	0.380206	1.74523	0.00021907	0.00221247	-0.514103	0.00365564	0.0131662
	ENSG00000075461	CACNG4	0.960131	0.120443	0.212382	0.752765	0.169892	0.404252	0.441697	0.628743	0.747337	1.73181	0.011762	0.0331819
	ENSG00000075539	FRYL	-0.0755231	0.393143	0.519091	0.294568	0.0117886	0.0917492	0.38634	0.0126011	0.0442985	-0.0323112	0.822871	0.878556
	ENSG00000075568	TMEM131	0.143707	0.026646	0.0648339	0.249401	0.00249078	0.0448825	0.241151	0.00745697	0.0299126	0.411095	0.000500274	0.00270711
	ENSG00000075618	FSCN1	-0.588126	0.00174474	0.00751136	0.132378	0.337082	0.581892	2.29412	5.04384e-05	0.000776117	-0.684936	0.00355518	0.012898
	ENSG00000075624	ACTB	0.216026	0.230332	0.348825	1.10403	2.43951e-05	0.0135639	2.03507	2.02437e-07	2.14463e-05	0.947398	0.000356004	0.00207178
	ENSG00000075643	MOCOS	0.201094	0.332978	0.458641	-0.786417	0.0168444	0.109705	-1.87022	0.0014255	0.00878415	0.0651585	0.796972	0.85967
	ENSG00000075651	PLD1	-1.18783	2.04028e-05	0.000235198	-0.397994	0.103057	0.304223	-0.939999	0.00398204	0.0187864	-0.561956	0.00694128	0.021895
	ENSG00000075673	ATP12A	-0.84451	0.0195725	0.0508967	-0.560233	0.118367	0.328647	-1.05955	0.0402065	0.10484	-0.63054	0.227281	0.339444
	ENSG00000075702	WDR62	0.976897	0.00216372	0.00889734	0.89871	0.00947717	0.0821443	2.62214	0.000231779	0.00230346	2.90828	3.08721e-09	2.93602e-07
	ENSG00000075711	DLG1	0.144868	0.0672847	0.134581	0.0672927	0.403821	0.64141	0.218332	0.243977	0.389556	0.162594	0.215945	0.326386
	ENSG00000075785	RAB7A	0.221808	0.0536689	0.112949	0.196755	0.086984	0.275543	0.186425	0.225871	0.368736	0.469684	0.00899486	0.0268068
	ENSG00000075790	BCAP29	0.905868	5.81023e-06	9.16704e-05	0.247139	0.208351	0.452272	0.4259	0.0522723	0.127205	0.549479	5.30103e-05	0.000459938
	ENSG00000075826	SEC31B	-1.13998	2.2918e-05	0.000256799	-0.154193	0.486435	0.706953	-0.738862	0.00852762	0.0330048	-1.31923	0.0148369	0.039891
	ENSG00000075856	SART3	-0.170318	0.137173	0.234702	0.196188	0.0113376	0.0897794	0.520691	0.0130774	0.0455197	0.544534	0.00239836	0.00940022
	ENSG00000075884	ARHGAP15	-2.07397	9.05144e-10	3.09114e-07	0.618363	0.0168991	0.109711	-0.393838	0.403306	0.553471	-2.28729	6.55167e-09	5.10955e-07
	ENSG00000075886	TUBA3D	0.811279	0.0183374	0.0483308	0.072424	0.848016	0.928509	0.0973516	0.786315	0.864295	0.751246	0.0839704	0.156969
	ENSG00000075891	PAX2	-1.00851	0.061147	0.125007	-1.74504	0.0112018	0.0893355	-0.0382805	0.94909	0.968553	-1.08266	0.0106005	0.0305962
	ENSG00000075914	EXOSC7	0.0525323	0.619644	0.722672	0.0139784	0.89677	0.952288	0.214443	0.113793	0.224083	0.244084	0.0755094	0.144595
	ENSG00000075945	KIFAP3	0.775622	2.04505e-06	4.31668e-05	0.0508216	0.676336	0.83264	0.915015	0.000765595	0.00554862	0.201732	0.280287	0.398745
	ENSG00000075975	MKRN2	0.40536	0.000191048	0.00132327	-0.072683	0.260088	0.510162	0.099021	0.299568	0.449878	0.406779	0.0221525	0.0548796
	ENSG00000076003	MCM6	0.962105	0.000359994	0.0021506	0.852979	0.000300415	0.0216533	1.94883	4.51477e-05	0.000717273	1.60273	1.4364e-06	2.94945e-05
	ENSG00000076043	REXO2	0.512281	0.000300155	0.00187082	0.0137191	0.908302	0.957897	0.156085	0.547036	0.68016	0.13865	0.472905	0.591042
	ENSG00000076053	RBM7	0.12493	0.256961	0.378119	-0.256892	0.0521052	0.206001	-0.0172394	0.951133	0.969991	-0.234443	0.13826	0.231416
	ENSG00000076067	RBMS2	-0.527417	0.000413109	0.00239276	0.254004	0.26649	0.51696	0.999244	0.0105898	0.0388181	-0.735887	0.000185429	0.00123922
	ENSG00000076108	BAZ2A	-0.372111	0.00612574	0.0202693	0.294188	0.0401055	0.178046	0.52533	0.00234467	0.0127288	0.475577	0.00303211	0.0113479
	ENSG00000076201	PTPN23	-0.231118	0.0284677	0.0682767	0.0986242	0.479539	0.70143	0.230031	0.149624	0.272961	0.54855	0.00199057	0.00810262
	ENSG00000076242	MLH1	0.128388	0.15325	0.255431	0.155282	0.0328022	0.158434	0.135703	0.204082	0.34286	0.200476	0.141501	0.235688
	ENSG00000076248	UNG	0.670372	0.000523334	0.00289784	-0.215636	0.289116	0.535002	0.183806	0.488294	0.630499	0.930152	7.64812e-05	0.000609802
	ENSG00000076258	FMO4	0.539075	0.0184963	0.0486587	-0.950871	0.00138288	0.0343249	-2.80764	7.00477e-07	4.41662e-05	-1.31953	0.000116909	0.000856359
	ENSG00000076321	KLHL20	0.222413	0.0475294	0.102628	-0.340856	0.0238149	0.132663	-0.47253	0.0369115	0.0984451	-0.34173	0.0201865	0.0509651
	ENSG00000076344	RGS11	-2.16264	1.4311e-10	1.06778e-07	-0.222107	0.556107	0.758425	-0.498702	0.33067	0.483026	-3.1523	1.0937e-06	2.40033e-05
	ENSG00000076351	SLC46A1	0.63296	0.00159132	0.00698039	-0.540673	0.0203313	0.121163	-1.53186	7.72621e-05	0.00104143	0.351192	0.142297	0.236669
	ENSG00000076356	PLXNA2	0.0278067	0.834366	0.886805	0.33858	0.0449209	0.189748	-0.0862557	0.729494	0.824308	0.807343	0.00325194	0.0119962
	ENSG00000076382	SPAG5	0.878425	0.000771837	0.00393528	0.255377	0.307951	0.553323	1.09015	0.024959	0.0738182	1.90069	3.21537e-07	9.5394e-06
	ENSG00000076513	ANKRD13A	-0.266569	0.0206329	0.0530704	0.212175	0.114826	0.323272	0.271586	0.0937354	0.194781	0.0268443	0.826533	0.881311
	ENSG00000076554	TPD52	0.443404	0.0419409	0.0931212	0.2734	0.156783	0.385866	-0.114818	0.725107	0.820669	1.25657	0.000137994	0.000979905
	ENSG00000076555	ACACB	-0.899551	5.11552e-05	0.000469418	-1.16525	0.00199901	0.0412041	-3.18637	5.51633e-08	9.79211e-06	-1.22014	0.00139883	0.00613083
	ENSG00000076604	TRAF4	-0.327062	0.00312458	0.0119088	-0.458786	0.0151617	0.103542	-0.427706	0.0396117	0.103709	0.00680358	0.966108	0.977413
	ENSG00000076641	PAG1	-0.534982	0.106021	0.192442	0.56003	0.000559333	0.0253983	-0.0985525	0.780253	0.85984	0.647483	0.0959416	0.17411
	ENSG00000076650	GPATCH1	0.0618317	0.539625	0.654566	-0.0585139	0.658001	0.821788	-0.0801776	0.751241	0.839314	0.701319	0.00182676	0.00756293
	ENSG00000076662	ICAM3	-0.638904	0.000386974	0.00227097	-0.224108	0.292833	0.538247	-0.848676	0.031842	0.088152	-1.07301	2.86481e-05	0.000285326
	ENSG00000076685	NT5C2	-0.0269971	0.82357	0.878726	0.148469	0.10258	0.303705	0.141604	0.460862	0.606423	-0.114097	0.449457	0.568959
	ENSG00000076706	MCAM	0.563716	0.00539073	0.018288	1.03298	0.0011863	0.0328765	2.0888	5.28603e-06	0.00016275	0.910084	0.0011072	0.00507665
	ENSG00000076716	GPC4	-2.94349	9.8974e-08	5.16551e-06	0.720906	0.168161	0.401936	1.67552	0.0572097	0.135768	-0.631296	0.378602	0.500432
	ENSG00000076770	MBNL3	0.841678	0.012517	0.0357955	0.443333	0.23791	0.486312	-1.78574	0.00150276	0.0091499	1.61736	0.000204948	0.00134726
	ENSG00000076826	CAMSAP3	-0.764953	0.00200872	0.00838384	-0.684618	0.083673	0.269965	-3.28681	0.0016823	0.00993051	-0.0617813	0.751032	0.824891
	ENSG00000076864	RAP1GAP	-0.565913	0.0366166	0.0835651	-0.627185	0.189256	0.428912	-0.678257	0.4555	0.601749	1.12879	0.00238283	0.00935352
	ENSG00000076924	XAB2	-0.325098	0.0269035	0.0652934	-0.220292	0.0835538	0.269795	-0.130881	0.483105	0.626304	-0.326833	0.0632385	0.125768
	ENSG00000076928	ARHGEF1	-1.4523	3.18505e-07	1.16713e-05	0.515441	0.0564183	0.21611	0.508715	0.0681027	0.153934	-0.693315	0.017967	0.0465027
	ENSG00000076944	STXBP2	-0.815303	9.52214e-06	0.000132095	-0.0611139	0.725566	0.862614	0.349801	0.340241	0.493031	-0.274454	0.285584	0.404592
	ENSG00000076984	MAP2K7	-0.419854	0.00115052	0.00538415	-0.205172	0.108997	0.314144	-0.385393	0.00883456	0.0339202	-0.0264495	0.871661	0.913609
	ENSG00000077044	DGKD	-0.428654	0.000811015	0.00409599	0.215576	0.245324	0.494563	0.433025	0.098399	0.201476	-0.143025	0.486632	0.603609
	ENSG00000077063	CTTNBP2	-1.60147	0.00365297	0.0134524	-1.21526	0.00509095	0.0605114	-0.633738	0.302957	0.453574	-2.28934	3.91978e-05	0.000365672
	ENSG00000077080	ACTL6B	0.514548	0.318494	0.443426	0.338539	0.428918	0.661851	-1.12874	0.244067	0.389599	0.711908	0.0439307	0.0946125
	ENSG00000077092	RARB	-0.907474	6.58688e-05	0.00057383	-0.299033	0.1525	0.379829	0.000683814	0.998133	0.998833	-1.46976	0.000387939	0.00221475
	ENSG00000077097	TOP2B	-0.0189587	0.838176	0.889735	0.240943	0.0109453	0.0884179	0.511751	0.00394086	0.0186616	0.156127	0.347566	0.469964
	ENSG00000077147	TM9SF3	0.293717	0.0430392	0.0950729	0.24586	0.283667	0.533131	0.188083	0.327645	0.479795	0.14701	0.525304	0.638213
	ENSG00000077150	NFKB2	-0.393397	0.0229626	0.057609	0.613261	0.00136223	0.0341926	0.868427	0.0116713	0.0417443	-0.260897	0.278474	0.396799
	ENSG00000077152	UBE2T	2.66354	3.7153e-07	1.28485e-05	2.12117	0.000222636	0.020009	3.10934	7.05819e-05	0.000977233	3.85372	1.45574e-09	1.79281e-07
	ENSG00000077157	PPP1R12B	-0.160142	0.0787145	0.152085	0.457459	0.00222394	0.0427278	-0.0452668	0.865824	0.917803	-0.367312	0.0532882	0.110137
	ENSG00000077232	DNAJC10	0.280999	0.0494192	0.105801	0.555297	0.00689269	0.0699837	0.756161	0.000139418	0.00159268	0.297581	0.0575088	0.116982
	ENSG00000077235	GTF3C1	-0.0903066	0.295484	0.419869	0.13451	0.0605183	0.224554	0.396235	0.014313	0.0488228	0.188866	0.11139	0.195682
	ENSG00000077238	IL4R	-1.44099	4.3418e-07	1.42548e-05	-0.0402375	0.825968	0.917334	-0.437685	0.0697983	0.156845	-0.965985	6.32952e-05	0.000527131
	ENSG00000077254	USP33	0.203701	0.0221189	0.0559667	0.139055	0.107779	0.312297	0.339516	0.00880706	0.0338338	0.0806398	0.565498	0.67298
	ENSG00000077264	PAK3	-2.25244	0.000562854	0.00306854	0.390329	0.548501	0.753025	0.436038	0.569168	0.69842	-0.0300016	0.97158	0.980978
	ENSG00000077274	CAPN6	-2.9379	1.35516e-07	6.41722e-06	-1.22805	0.128283	0.345068	-0.00788599	0.993095	0.995829	-1.02909	0.136888	0.229725
	ENSG00000077279	DCX	0.664513	0.314429	0.4395	0.52503	0.253446	0.503413	2.08135	0.0220739	0.067279	1.92566	0.00285835	0.0108371
	ENSG00000077312	SNRPA	0.240604	0.00522343	0.0178175	0.334697	0.0297739	0.150303	0.716078	0.00459138	0.0208482	0.865914	2.05631e-05	0.000222323
	ENSG00000077327	SPAG6	-0.30571	0.430392	0.554543	0.0228296	0.954281	0.979094	2.39408	0.00654824	0.0271594	2.26298	0.000223851	0.00143924
	ENSG00000077348	EXOSC5	0.936056	1.98732e-05	0.000230644	-0.298383	0.192289	0.432596	0.281728	0.360762	0.513342	0.657427	0.0153444	0.0409978
	ENSG00000077380	DYNC1I2	0.376384	0.000146405	0.0010761	0.302086	0.00949675	0.0822356	0.704646	0.000338954	0.00302872	0.391354	0.00758216	0.0234335
	ENSG00000077420	APBB1IP	-1.25978	0.000576236	0.00312706	0.313836	0.102191	0.303156	-0.415163	0.329435	0.481838	-0.673721	0.126006	0.215382
	ENSG00000077454	LRCH4	-0.87229	4.65766e-06	7.8709e-05	0.0485477	0.787557	0.896961	0.00611439	0.976203	0.985646	-0.455243	0.0900138	0.165519
	ENSG00000077458	FAM76B	-0.233672	0.207541	0.32203	-0.294991	0.0835132	0.269795	-1.11804	0.000295794	0.0027394	-0.753036	0.000347625	0.0020346
	ENSG00000077463	SIRT6	0.0445331	0.65774	0.75317	0.0962558	0.490382	0.70996	0.659426	0.00153085	0.00926909	0.185453	0.0921738	0.168547
	ENSG00000077514	POLD3	0.286652	0.042497	0.0941364	0.414998	0.0440294	0.187562	0.918415	8.30772e-05	0.00109565	0.701476	0.000782915	0.00386179
	ENSG00000077522	ACTN2	0.797672	0.163648	0.268457	0.968546	0.152841	0.380375	2.09197	0.00736787	0.0296371	1.84625	0.00790971	0.0242331
	ENSG00000077549	CAPZB	0.0610949	0.498925	0.618051	0.270498	0.0265814	0.141165	1.0416	2.39555e-06	9.83411e-05	0.0359921	0.841674	0.891873
	ENSG00000077585	GPR137B	-0.542427	0.0408261	0.0910891	0.178292	0.311216	0.556519	1.01736	0.00068851	0.0051345	0.364303	0.182686	0.287317
	ENSG00000077616	NAALAD2	-0.711344	0.0838007	0.159757	-0.798688	0.0345426	0.163144	0.166132	0.809744	0.880358	-0.496475	0.290913	0.41073
	ENSG00000077684	JADE1	-0.213156	0.162655	0.267244	0.0068717	0.930467	0.968822	-0.190347	0.45249	0.599022	-0.438961	0.000363055	0.00210315
	ENSG00000077713	SLC25A43	1.28371	3.72045e-06	6.58461e-05	0.287345	0.0454675	0.190847	0.632394	0.0376911	0.0998285	0.992808	3.16326e-05	0.000308373
	ENSG00000077721	UBE2A	0.675049	1.08951e-05	0.000146799	0.261919	0.044386	0.188494	1.07834	3.29182e-05	0.000572381	0.51712	0.0162764	0.0429682
	ENSG00000077782	FGFR1	-1.64559	1.63905e-09	4.21927e-07	0.143073	0.676329	0.83264	0.766719	0.178598	0.311164	-1.7116	0.000196594	0.00130265
	ENSG00000077935	SMC1B	-0.0286282	0.956404	0.972048	0.26742	0.420392	0.654656	2.24862	0.00498317	0.0221379	2.51968	0.000128045	0.000922536
	ENSG00000077942	FBLN1	-0.576398	0.0565736	0.117699	0.63184	0.152108	0.379269	2.28549	0.00867389	0.0334386	-0.931913	0.0796896	0.15082
	ENSG00000077943	ITGA8	-0.0502278	0.896932	0.931202	0.967029	0.0133689	0.0976483	1.55031	0.0797918	0.173285	0.240164	0.525692	0.638487
	ENSG00000077984	CST7	-1.48878	8.27268e-07	2.26223e-05	0.378642	0.253313	0.503334	-0.0124321	0.985971	0.991211	-2.27518	4.28433e-06	6.63263e-05
	ENSG00000078018	MAP2	1.03281	0.0170215	0.045639	0.754993	0.0261948	0.139984	0.230171	0.583651	0.7106	1.13204	0.0110332	0.0315574
	ENSG00000078043	PIAS2	0.106915	0.266271	0.388159	0.155324	0.148632	0.374694	0.18374	0.205679	0.344833	0.470057	0.021437	0.0534596
	ENSG00000078053	AMPH	-1.9581	0.000146299	0.00107578	-0.0105077	0.953517	0.978672	0.064159	0.884571	0.930645	-1.37179	0.00293706	0.011072
	ENSG00000078061	ARAF	-0.290474	0.0167906	0.0451721	-0.439562	0.000188081	0.0188473	-0.533903	0.00279477	0.0144626	-0.357999	0.00750842	0.0232663
	ENSG00000078070	MCCC1	-0.118124	0.337121	0.462979	-0.50519	0.000492563	0.0250298	-1.15721	0.000195942	0.00204028	-0.433793	0.00190453	0.00782777
	ENSG00000078081	LAMP3	-1.24061	0.0290003	0.0692774	0.643999	0.136366	0.358206	1.31623	0.0964291	0.198679	0.129579	0.755344	0.827543
	ENSG00000078098	FAP	0.450332	0.345997	0.472318	2.51715	0.000498517	0.0250851	4.89492	0.000132671	0.00153974	0.836037	0.0732942	0.141315
	ENSG00000078114	NEBL	-2.30816	0.000908436	0.00447384	-1.02791	0.0289714	0.147956	-0.103589	0.869562	0.920598	-0.112018	0.867912	0.910907
	ENSG00000078124	ACER3	0.310548	0.083293	0.158967	0.521294	0.0175315	0.111379	1.03537	0.00860858	0.0332505	0.410785	0.0165316	0.0435079
	ENSG00000078140	UBE2K	0.593375	0.0002772	0.0017588	0.198201	0.363315	0.605277	-0.128866	0.553188	0.685543	0.82851	0.00507696	0.0170777
	ENSG00000078142	PIK3C3	-0.211707	0.0159088	0.0432381	0.0276999	0.755088	0.87921	0.122691	0.338694	0.491309	-0.146595	0.513994	0.628217
	ENSG00000078177	N4BP2	-0.0517835	0.701791	0.7877	0.0426296	0.720927	0.859593	-0.430792	0.0638216	0.146875	-0.116671	0.503342	0.618333
	ENSG00000078237	TIGAR	0.321727	0.275628	0.398324	0.558367	0.032532	0.157672	1.22918	0.000170907	0.00184877	0.734079	0.00145334	0.00632328
	ENSG00000078246	TULP3	0.509131	0.000226832	0.00151002	0.286663	0.115916	0.324841	1.12554	4.89784e-06	0.000154365	0.85832	4.70327e-05	0.000419994
	ENSG00000078269	SYNJ2	0.0154464	0.908127	0.93915	0.430973	0.00374574	0.0529055	1.01448	0.0012639	0.00804463	0.847911	0.00011506	0.000846253
	ENSG00000078295	ADCY2	-1.04628	0.00722177	0.0231379	0.0761563	0.754954	0.879102	2.10322	0.0136911	0.0471762	-0.202851	0.279131	0.39753
	ENSG00000078304	PPP2R5C	0.00369589	0.963919	0.976747	0.158418	0.286791	0.533131	0.0901198	0.546733	0.680005	-0.299209	0.0113066	0.032173
	ENSG00000078319	PMS2P1	0.772764	6.73169e-07	1.95814e-05	-0.195003	0.133808	0.353853	0.0285258	0.874918	0.924179	0.732688	0.0284035	0.0670285
	ENSG00000078328	RBFOX1	0.422648	0.335004	0.460864	0.6609	0.0726092	0.248889	1.60338	0.00711481	0.0288778	1.75027	0.00366668	0.0132018
	ENSG00000078369	GNB1	0.0991906	0.49533	0.614709	0.249995	0.0903348	0.281932	1.07483	6.20479e-07	4.10103e-05	0.548416	0.00384486	0.0137078
	ENSG00000078399	HOXA9	0.422583	0.330293	0.455923	0.374211	0.477252	0.700162	2.2112	0.00224368	0.0123197	1.9376	0.00330835	0.0121597
	ENSG00000078401	EDN1	-0.380981	0.116207	0.20684	-0.397838	0.199473	0.441351	0.741797	0.154756	0.279834	-1.14386	0.0376735	0.0838585
	ENSG00000078403	MLLT10	-0.0302985	0.794722	0.858047	-0.116557	0.223902	0.47086	0.175081	0.228098	0.371505	0.119213	0.407188	0.528364
	ENSG00000078487	ZCWPW1	-0.265277	0.212645	0.328042	-0.397762	0.0968431	0.293354	-0.728329	0.00363782	0.017589	-0.459206	0.0729547	0.140782
	ENSG00000078549	ADCYAP1R1	-1.25788	0.0639874	0.129423	-0.995602	0.0878739	0.277182	0.236393	0.748241	0.83742	-0.0915696	0.876714	0.917501
	ENSG00000078579	FGF20	0.201892	0.525406	0.641753	0.310697	0.396959	0.635882	0.579711	0.372484	0.524202	-0.0555759	0.804149	0.864877
	ENSG00000078589	P2RY10	-2.78992	4.13329e-06	7.16513e-05	0.945808	0.013269	0.0972574	-0.298358	0.67479	0.783039	-2.2243	0.000517393	0.00277779
	ENSG00000078596	ITM2A	-0.432939	0.0854643	0.16226	1.02124	0.00212702	0.0421396	1.39338	0.0561988	0.133976	-0.90343	0.0353499	0.0797091
	ENSG00000078618	NRDC	0.185004	0.0749588	0.146495	0.101771	0.15406	0.381994	0.206002	0.0505484	0.124024	0.251717	0.0392328	0.0865138
	ENSG00000078668	VDAC3	0.731226	0.00458954	0.0161079	0.033333	0.768309	0.886283	0.0905825	0.557508	0.68905	-0.0123864	0.941279	0.961614
	ENSG00000078674	PCM1	-0.38192	0.021195	0.0541936	0.532808	0.000120314	0.0182864	0.144111	0.38868	0.539476	0.439447	0.133385	0.225239
	ENSG00000078687	TNRC6C	-0.0776898	0.725979	0.806416	-0.201708	0.324185	0.568718	-0.637747	0.00703919	0.0286394	-0.396406	0.195355	0.302135
	ENSG00000078699	CBFA2T2	0.124117	0.193954	0.305593	0.191489	0.0662283	0.236046	0.579253	0.00788516	0.0310985	0.797967	0.000368592	0.00212987
	ENSG00000078725	BRINP1	-3.0098	1.26734e-07	6.10009e-06	-1.7614	0.00428238	0.0561532	-1.96085	0.00964224	0.0361381	-2.81923	3.54748e-06	5.72901e-05
	ENSG00000078747	ITCH	0.00763976	0.942781	0.963257	-0.276435	0.0107683	0.087713	-0.470856	0.00146732	0.0089901	-0.274591	0.07504	0.143914
	ENSG00000078795	PKD2L2	-0.462401	0.181973	0.291118	0.457556	0.10028	0.299775	-0.0626405	0.901045	0.938432	-0.974593	0.0123177	0.0344177
	ENSG00000078804	TP53INP2	-0.108771	0.583061	0.692388	-0.556336	0.00673228	0.0691549	-1.24328	0.00182212	0.0105378	-0.125054	0.682482	0.771736
	ENSG00000078808	SDF4	-0.449085	0.0018121	0.00774166	-0.27035	0.0170419	0.110026	-0.187375	0.0958975	0.197948	-0.274495	0.0597719	0.120483
	ENSG00000078814	MYH7B	-0.116772	0.718148	0.800314	-0.430695	0.153178	0.380716	-0.21596	0.683831	0.790663	-0.00512305	0.991224	0.993982
	ENSG00000078898	BPIFB2	1.01889	0.0394996	0.0887076	-0.328096	0.594048	0.782483	-0.735172	0.362432	0.514729	4.55741	2.57331e-06	4.53434e-05
	ENSG00000078900	TP73	1.76047	1.10619e-06	2.77863e-05	0.82508	0.0394736	0.176362	1.70482	0.00560472	0.0241765	1.7371	0.00161264	0.00684841
	ENSG00000078902	TOLLIP	-0.0629544	0.609903	0.714744	-0.567316	0.000422802	0.0242828	-1.63653	1.28375e-07	1.60408e-05	-0.165291	0.326197	0.447992
	ENSG00000078967	UBE2D4	0.377295	0.0354169	0.0813749	-0.28396	0.17786	0.414384	-0.423794	0.00405004	0.0190077	0.303217	0.247357	0.362564
	ENSG00000079101	CLUL1	1.68099	0.000607171	0.00326235	0.946581	0.0582972	0.220009	1.68254	0.00320488	0.0160041	1.67044	0.00111359	0.00509954
	ENSG00000079102	RUNX1T1	-0.835922	0.00334596	0.0125802	0.32503	0.227847	0.475136	-0.402721	0.416794	0.566522	-1.53639	0.00133638	0.00590981
	ENSG00000079112	CDH17	-0.430715	0.192213	0.303443	0.469764	0.275562	0.525903	4.34315	0.000382763	0.00330259	0.4885	0.355721	0.477928
	ENSG00000079134	THOC1	-0.0695687	0.465606	0.587902	0.185451	0.106644	0.310446	0.311767	0.0878114	0.185775	0.40342	0.150421	0.247142
	ENSG00000079150	FKBP7	0.407111	0.0478322	0.103125	-0.70192	0.0152395	0.103873	0.387843	0.254632	0.401247	-0.274305	0.163098	0.263048
	ENSG00000079156	OSBPL6	-0.228589	0.411027	0.53613	-1.09807	0.00438401	0.056587	-1.90025	0.000636682	0.00484501	-1.07298	0.0118593	0.0333849
	ENSG00000079215	SLC1A3	0.23209	0.298626	0.422989	1.31416	0.000123041	0.0182864	1.99528	0.00909206	0.0346604	0.41239	0.285083	0.404074
	ENSG00000079246	XRCC5	0.511915	2.36708e-05	0.000262696	0.262939	0.0303073	0.151668	0.656125	0.0137161	0.0472481	0.368156	0.0521329	0.108352
	ENSG00000079257	LXN	-0.74985	0.00148062	0.00659363	0.994721	0.00406049	0.0549048	1.31218	0.0392833	0.1031	-1.00112	0.0162897	0.0429933
	ENSG00000079263	SP140	-2.31297	2.28233e-06	4.67905e-05	0.951875	0.0133836	0.0976483	0.551409	0.379979	0.531211	-0.896747	0.0503596	0.105382
	ENSG00000079277	MKNK1	-0.339741	0.00127132	0.00583383	-0.00148535	0.991216	0.995912	0.0931755	0.634866	0.752582	-0.38008	0.0189972	0.0485561
	ENSG00000079308	TNS1	-0.929147	2.04512e-05	0.000235499	0.0720508	0.698863	0.846309	-0.587193	0.127627	0.243376	-0.354087	0.14366	0.238368
	ENSG00000079313	REXO1	-0.994097	0.000145889	0.00107346	-0.0613888	0.694295	0.843255	-0.345958	0.0835755	0.179307	-0.48283	0.0382248	0.0847551
	ENSG00000079332	SAR1A	0.165686	0.15436	0.25667	-0.0383396	0.81012	0.908807	0.0884752	0.676236	0.784281	-0.0728349	0.684489	0.773453
	ENSG00000079335	CDC14A	-0.324879	0.0212566	0.0542944	0.542343	0.0069489	0.070242	0.693515	0.000924359	0.00636766	0.493559	0.140235	0.234081
	ENSG00000079337	RAPGEF3	-0.127676	0.356857	0.482857	0.347203	0.171218	0.406124	-0.140288	0.693453	0.797801	-0.504776	0.187005	0.292418
	ENSG00000079385	CEACAM1	-0.046406	0.789802	0.85444	-0.440964	0.0717119	0.247426	-2.33973	0.000207554	0.00212628	0.0217638	0.926061	0.951638
	ENSG00000079387	SENP1	0.461629	3.8135e-05	0.000377887	0.172184	0.218584	0.464687	0.880263	0.000670948	0.00503976	1.02344	2.50775e-09	2.52523e-07
	ENSG00000079393	DUSP13	0.524991	0.0833188	0.158978	0.254038	0.397523	0.636328	0.812715	0.256621	0.403432	1.16116	0.0216501	0.0538949
	ENSG00000079432	CIC	-0.682145	3.08949e-05	0.000321034	0.0554703	0.658999	0.822206	0.190165	0.313975	0.465307	0.376862	0.0599972	0.120825
	ENSG00000079435	LIPE	-0.513486	0.00175869	0.00755963	0.449359	0.19512	0.435923	0.0613877	0.797657	0.87203	-0.293211	0.278338	0.396631
	ENSG00000079459	FDFT1	0.641521	0.00594152	0.0197672	0.170143	0.295791	0.540881	-0.490811	0.0755175	0.166494	0.7229	0.00148187	0.00641484
	ENSG00000079462	PAFAH1B3	0.250605	0.523956	0.640576	0.410195	0.213558	0.458483	1.87758	7.46379e-05	0.00101606	2.12711	9.2644e-07	2.11175e-05
	ENSG00000079482	OPHN1	0.459888	0.0876069	0.165411	0.50413	0.0226552	0.128738	1.15389	0.000769818	0.00557097	0.61207	0.0523977	0.108775
	ENSG00000079557	AFM	-1.43068	0.00489699	0.0169095	-1.03862	0.0166623	0.109051	-9.41599	1.60423e-06	7.69808e-05	-3.01986	3.36805e-06	5.50942e-05
	ENSG00000079616	KIF22	0.365416	0.0019255	0.00811365	0.147008	0.314664	0.560255	0.60072	0.0849755	0.181503	0.613878	0.000458069	0.00251692
	ENSG00000079689	SCGN	1.70326	0.0054924	0.018552	-0.29623	0.670356	0.829274	-1.36828	0.204911	0.343865	2.59773	1.02238e-05	0.000128501
	ENSG00000079691	CARMIL1	0.200733	0.377658	0.503519	0.481305	0.0476485	0.196287	1.31368	0.000221137	0.00222865	0.394673	0.18978	0.295556
	ENSG00000079739	PGM1	-0.369245	0.00212803	0.00878013	-1.24344	3.92393e-05	0.0142494	-2.53883	3.95227e-08	8.20084e-06	-1.22603	2.6057e-08	1.42967e-06
	ENSG00000079785	DDX1	0.742425	1.8952e-06	4.07611e-05	-0.0117262	0.902021	0.955375	0.268927	0.301349	0.451953	0.40139	0.015163	0.0406113
	ENSG00000079805	DNM2	-0.324507	0.00507606	0.0174137	0.392551	0.0194746	0.118218	0.656422	0.0247834	0.0734575	0.289627	0.0550092	0.112843
	ENSG00000079819	EPB41L2	-0.841097	6.02779e-06	9.41915e-05	0.214373	0.165452	0.398466	0.836927	0.00314583	0.0158281	0.295418	0.0414744	0.0905068
	ENSG00000079841	RIMS1	0.483196	0.349059	0.47514	0.313954	0.56901	0.767326	-0.157749	0.842373	0.901908	-0.0892202	0.828326	0.882701
	ENSG00000079931	MOXD1	-2.00101	0.000155775	0.00113017	1.81118	0.000282874	0.0211292	1.87354	0.0204592	0.063713	-1.77791	0.00461681	0.0158129
	ENSG00000079950	STX7	-0.226251	0.0454624	0.0991714	0.485947	0.00829081	0.0767999	0.849061	0.00645998	0.0268672	0.217578	0.125528	0.214735
	ENSG00000079974	RABL2B	-0.427321	0.00608353	0.0201667	0.103107	0.407707	0.6451	0.417397	0.00175784	0.0102701	-0.211395	0.397181	0.518622
	ENSG00000079999	KEAP1	0.05998	0.69961	0.786077	-0.226758	0.116216	0.325339	-0.561926	0.00166903	0.00987117	-0.400911	0.204973	0.313484
	ENSG00000080007	DDX43	-1.71925	0.000222186	0.00148806	0.616372	0.123139	0.336599	1.92109	0.027024	0.0782337	-0.189329	0.768848	0.838627
	ENSG00000080031	PTPRH	-0.546604	0.0679986	0.135645	-0.844931	0.0102966	0.0855716	-2.51732	0.000528902	0.00421019	-0.870923	0.00857721	0.0258365
	ENSG00000080166	DCT	-0.527904	0.381237	0.507205	-1.77852	0.00109526	0.0320774	-1.17766	0.0214489	0.065908	-2.44933	8.60681e-06	0.000112384
	ENSG00000080189	SLC35C2	0.0408069	0.65055	0.747337	-0.0579958	0.513406	0.727033	0.0402687	0.706574	0.807577	0.307491	0.00478469	0.0162767
	ENSG00000080200	CRYBG3	-0.169089	0.291649	0.415855	0.392627	0.0177064	0.112055	0.758559	0.00608209	0.0256729	-0.206342	0.365797	0.487895
	ENSG00000080224	EPHA6	-3.03859	1.08193e-09	3.36746e-07	-1.68499	0.0330428	0.158955	0.91355	0.421672	0.571065	-1.56005	0.0196646	0.0499078
	ENSG00000080293	SCTR	-0.912139	0.0235353	0.0587516	-1.02631	0.0857034	0.273409	-0.0557702	0.926886	0.95555	-1.27318	0.0302813	0.0705362
	ENSG00000080298	RFX3	0.0601652	0.793969	0.857538	0.427716	0.00489492	0.0594832	1.19161	3.28819e-05	0.000572183	-0.0442874	0.899208	0.933056
	ENSG00000080345	RIF1	0.259177	0.0345977	0.0798142	0.379828	0.000604253	0.0259897	0.724753	0.000166692	0.00181637	0.629743	0.00265883	0.0102235
	ENSG00000080371	RAB21	0.18066	0.0511599	0.108766	0.0139714	0.89316	0.950437	0.274333	0.217095	0.358513	0.172237	0.336617	0.459025
	ENSG00000080493	SLC4A4	-0.243608	0.194821	0.306615	-1.26954	0.00878755	0.0788369	-2.50838	0.00329107	0.016337	-2.43204	5.07572e-05	0.000444047
	ENSG00000080503	SMARCA2	-0.38831	0.00297424	0.0114453	0.0890502	0.307588	0.553005	-0.311066	0.190561	0.32626	-1.03986	7.58839e-05	0.000606168
	ENSG00000080511	RDH8	0.798403	0.168426	0.274316	0.079315	0.631704	0.80622	0.497398	0.238498	0.383409	2.63353	0.000702748	0.00354344
	ENSG00000080546	SESN1	-0.173922	0.306428	0.431061	-0.070545	0.550227	0.75428	-0.739011	0.00481382	0.0216004	-0.505286	0.00329002	0.0121106
	ENSG00000080561	MID2	0.965023	0.000270181	0.00172578	0.0346727	0.873455	0.941548	-0.157784	0.578236	0.706156	0.611378	0.0417486	0.0909949
	ENSG00000080573	COL5A3	0.870465	0.0616941	0.125892	-0.021092	0.966901	0.984658	0.421328	0.565724	0.695539	0.311009	0.399053	0.520496
	ENSG00000080603	SRCAP	-0.547076	0.000785366	0.00399296	0.246978	0.0849247	0.272066	0.275855	0.138417	0.258157	0.262732	0.0799577	0.15116
	ENSG00000080608	PUM3	0.0817278	0.579466	0.689348	0.430534	0.00397841	0.0542882	0.536531	0.0504164	0.123806	0.414115	0.123517	0.21209
	ENSG00000080618	CPB2	0.413483	0.0239518	0.0595785	-1.11508	0.00379824	0.0533125	-6.73101	4.59102e-05	0.000725682	-1.69695	8.84876e-05	0.000686817
	ENSG00000080644	CHRNA3	0.652544	0.22047	0.337503	0.793249	0.0135286	0.0982249	2.04209	0.0102633	0.0379423	1.76179	0.00378448	0.0135391
	ENSG00000080709	KCNN2	-3.51425	9.35698e-06	0.000130544	-2.9002	0.00217048	0.0422941	-3.12199	0.000192286	0.00201508	-4.16966	1.75248e-08	1.06761e-06
	ENSG00000080802	CNOT4	0.192536	0.119628	0.211332	0.141912	0.0593189	0.222339	0.28608	0.0308324	0.086144	0.212348	0.0300716	0.0701335
	ENSG00000080815	PSEN1	0.362739	0.00247444	0.00991426	0.0408066	0.747668	0.874664	0.246778	0.149208	0.272391	-0.018379	0.873257	0.914751
	ENSG00000080819	CPOX	-0.314834	0.0343218	0.0793167	-0.658702	0.000801167	0.0287927	-0.732226	0.0122392	0.0432706	-0.185261	0.239061	0.352958
	ENSG00000080822	CLDND1	0.110159	0.217528	0.334057	0.111744	0.515033	0.72834	0.490244	0.0120047	0.042638	-0.388707	0.0133795	0.036731
	ENSG00000080823	MOK	-0.423775	0.0114366	0.0333295	-0.2096	0.227336	0.474531	0.437409	0.0466185	0.116997	-0.110524	0.75749	0.829189
	ENSG00000080824	HSP90AA1	0.705001	0.00161203	0.00705101	0.643243	0.00478324	0.0589772	1.5065	0.000808774	0.00577616	1.04699	1.34977e-05	0.000160291
	ENSG00000080839	RBL1	0.269589	0.12194	0.214525	0.611034	0.000791231	0.0286883	1.50831	0.000748696	0.00546476	1.53888	0.000737114	0.00368243
	ENSG00000080845	DLGAP4	-0.279335	0.00716891	0.0230041	0.147694	0.15179	0.378888	0.377369	0.0158632	0.0526624	0.197721	0.15026	0.246914
	ENSG00000080854	IGSF9B	-2.15862	3.16885e-07	1.16408e-05	1.08001	0.00949831	0.0822356	1.04162	0.0372373	0.0990516	-1.17778	0.00359237	0.0129944
	ENSG00000080910	CFHR2	0.952007	0.00941317	0.0285506	-1.23958	0.00410078	0.0551195	-6.48998	5.54549e-05	0.000827641	-0.884086	0.230646	0.343332
	ENSG00000080947	CROCCP3	-0.261582	0.0662745	0.133074	0.334487	0.0734132	0.250668	0.816575	0.000228938	0.00228584	0.76288	0.079052	0.149853
	ENSG00000080986	NDC80	2.43383	2.24923e-07	9.2087e-06	1.71707	0.00157929	0.0364753	3.60943	4.72065e-05	0.00073867	3.29375	5.1463e-09	4.29741e-07
	ENSG00000081014	AP4E1	0.489902	0.000856324	0.004275	0.158898	0.173282	0.408517	0.479806	0.00110787	0.00730551	0.50944	0.000536562	0.00285539
	ENSG00000081019	RSBN1	-0.145273	0.0443236	0.0973073	-0.0412125	0.763554	0.884095	0.000513529	0.996927	0.998072	-0.295614	0.00191294	0.00785165
	ENSG00000081026	MAGI3	0.129954	0.242265	0.362757	-0.62862	0.000896865	0.0298406	-0.895632	0.00877389	0.0337329	-0.0334864	0.82676	0.881443
	ENSG00000081041	CXCL2	-2.43802	1.43479e-06	3.33489e-05	-0.6301	0.275066	0.525555	-2.62237	0.00833259	0.032406	-3.24928	1.55661e-05	0.000178538
	ENSG00000081051	AFP	0.274186	0.317392	0.442354	-0.339579	0.728443	0.864045	-3.97491	0.000109426	0.00134232	4.242	0.000384136	0.00219741
	ENSG00000081052	COL4A4	-1.91384	1.01021e-07	5.24835e-06	0.245767	0.467868	0.693278	-1.30675	0.00834502	0.03244	-1.97359	2.77537e-05	0.000278734
	ENSG00000081059	TCF7	-0.364128	0.0370177	0.0842557	0.341437	0.0708951	0.245796	-0.0107	0.957608	0.974294	-0.145383	0.694361	0.781333
	ENSG00000081087	OSTM1	0.568941	0.00175936	0.00756154	0.475244	0.0108204	0.0878786	0.927761	0.00127203	0.00808043	0.931447	2.79017e-05	0.00027981
	ENSG00000081138	CDH7	-0.671743	0.112681	0.201928	0.754498	0.0391059	0.175336	0.490971	0.167734	0.296872	1.38061	0.0476374	0.100832
	ENSG00000081148	IMPG2	0.518365	0.0396905	0.0890605	0.457557	0.140335	0.363657	1.23225	0.0105527	0.0387319	0.416562	0.166657	0.267515
	ENSG00000081154	PCNP	0.413646	0.000162293	0.00116718	0.170139	0.0969273	0.293476	0.592696	0.00125849	0.0080236	0.390393	0.00747655	0.0231966
	ENSG00000081177	EXD2	0.235113	0.0491138	0.105292	-0.246464	0.0161929	0.107399	0.10033	0.579328	0.706959	0.057919	0.589525	0.692737
	ENSG00000081181	ARG2	0.949346	0.0185798	0.048842	-0.620745	0.21251	0.457303	0.706204	0.052048	0.126776	0.599307	0.162275	0.262005
	ENSG00000081189	MEF2C	-0.420234	0.0134355	0.0378376	0.636657	0.00423893	0.0558433	0.575084	0.0804898	0.174413	-0.70671	0.00279171	0.0106306
	ENSG00000081237	PTPRC	-2.17959	2.2043e-08	1.94007e-06	0.892774	0.00460644	0.058139	0.207885	0.693714	0.797883	-2.10447	8.66236e-08	3.49733e-06
	ENSG00000081248	CACNA1S	0.796027	0.0520362	0.110238	0.591605	0.138838	0.36186	1.00146	0.161552	0.288702	0.562569	0.20355	0.311767
	ENSG00000081277	PKP1	0.183005	0.655599	0.751372	0.758873	0.162935	0.39514	2.91895	0.00799186	0.0314114	0.33321	0.49573	0.611663
	ENSG00000081307	UBA5	0.421202	0.000476564	0.00268578	0.0496369	0.510722	0.725062	-0.152414	0.233612	0.377695	0.146932	0.141603	0.235795
	ENSG00000081320	STK17B	-1.49313	2.07774e-06	4.38028e-05	0.900972	0.00368482	0.0527626	1.00017	0.0292699	0.0829359	-1.13064	0.000671484	0.00341649
	ENSG00000081377	CDC14B	-0.0127663	0.935113	0.957286	-0.836976	0.000384356	0.023428	-1.72733	8.18789e-06	0.000218434	-1.18372	1.18888e-05	0.000145306
	ENSG00000081386	ZNF510	0.126846	0.271763	0.39437	0.133024	0.0570189	0.217244	-0.315101	0.0473719	0.11831	0.0962097	0.480114	0.597951
	ENSG00000081479	LRP2	-1.57628	0.0510457	0.108576	-0.240839	0.745454	0.873596	-2.0393	0.0765598	0.168143	0.891132	0.263572	0.380724
	ENSG00000081665	ZNF506	-0.18659	0.229366	0.347808	0.379099	0.0828157	0.268421	0.623141	0.014612	0.0495514	0.120158	0.543556	0.654673
	ENSG00000081692	JMJD4	0.595323	0.000285455	0.00179851	0.235585	0.196293	0.437332	0.190396	0.482279	0.625589	0.624497	9.04208e-05	0.000698497
	ENSG00000081721	DUSP12	0.818792	0.000308852	0.00191249	0.239995	0.107469	0.31184	0.785464	0.00875342	0.0336677	1.26589	0.000503337	0.00272025
	ENSG00000081760	AACS	0.0122146	0.944873	0.964789	0.496236	0.0182514	0.114093	1.61571	2.64714e-06	0.000104896	1.33682	9.49111e-07	2.15732e-05
	ENSG00000081791	KIAA0141	-0.0224797	0.868247	0.91098	-0.0446525	0.515656	0.728742	-0.399703	0.0151547	0.0509578	-0.546677	0.000760575	0.00377881
	ENSG00000081803	CADPS2	0.200386	0.496209	0.615622	0.33737	0.0613093	0.22633	0.550227	0.0220153	0.0671721	0.129856	0.655122	0.748621
	ENSG00000081818	PCDHB4	-0.0297386	0.933671	0.956267	0.221568	0.473356	0.697059	1.0456	0.0524276	0.127465	0.43559	0.212355	0.322154
	ENSG00000081842	PCDHA6	-0.420459	0.34722	0.473425	1.03917	0.00958465	0.0825533	2.47987	0.000698496	0.00519202	0.57685	0.157843	0.256465
	ENSG00000081853	PCDHGA2	-0.67645	0.175742	0.283347	0.323352	0.325299	0.569952	0.502513	0.306594	0.45728	0.567623	0.312066	0.433068
	ENSG00000081870	HSPB11	0.781071	0.000259981	0.00167572	0.00961777	0.944172	0.974867	0.484878	0.00931292	0.0352745	0.413913	0.0144541	0.0390365
	ENSG00000081913	PHLPP1	-0.0657337	0.638025	0.737626	-0.777732	0.000402437	0.0240039	-1.72383	4.71537e-05	0.000738252	-0.533827	0.00380858	0.0136097
	ENSG00000081923	ATP8B1	0.760778	9.60866e-05	0.000764873	0.691487	0.00229149	0.0433956	-0.00592578	0.985152	0.990845	1.40736	7.86068e-08	3.23469e-06
	ENSG00000081985	IL12RB2	-0.23077	0.200567	0.313682	0.0493617	0.807674	0.907467	-0.399438	0.246535	0.392221	-0.712938	0.0532372	0.110088
	ENSG00000082014	SMARCD3	-0.076556	0.609543	0.714518	0.55286	0.00984063	0.0835623	1.56388	2.46202e-05	0.000467871	0.0545029	0.870357	0.912578
	ENSG00000082068	WDR70	0.0507281	0.580843	0.690545	0.118949	0.163661	0.395991	0.278289	0.0423334	0.109079	0.0611639	0.750477	0.824425
	ENSG00000082074	FYB	-2.29524	1.90854e-08	1.80264e-06	0.85197	0.00281819	0.0473902	0.550936	0.312609	0.463881	-1.75466	2.67108e-06	4.6658e-05
	ENSG00000082126	MPP4	-0.139655	0.717891	0.800105	-0.0400027	0.923242	0.964887	0.836969	0.169507	0.29919	0.230665	0.471202	0.589468
	ENSG00000082146	STRADB	0.206294	0.0945018	0.175649	-0.681476	0.0123639	0.0938356	-1.75264	3.0845e-08	7.1354e-06	-0.459039	0.0499835	0.104794
	ENSG00000082153	BZW1	0.161399	0.278883	0.401976	-0.228007	0.247279	0.496698	-0.0939687	0.779163	0.859136	-0.0956572	0.661158	0.753745
	ENSG00000082175	PGR	-1.85028	0.00105806	0.00503331	-0.1186	0.787587	0.896961	-0.875641	0.127097	0.242649	-1.67156	0.00398892	0.0141054
	ENSG00000082196	C1QTNF3	1.06714	0.00114774	0.00537261	-0.121545	0.698294	0.845864	0.411724	0.34738	0.50041	0.840691	0.102635	0.183638
	ENSG00000082212	ME2	-0.0602405	0.693836	0.781513	0.376031	0.0243512	0.134331	0.766316	0.00621104	0.0260885	-0.0213127	0.88587	0.923667
	ENSG00000082213	C5orf22	0.744067	2.44443e-05	0.000268632	0.122064	0.411578	0.647623	0.459581	0.00365355	0.0176526	0.936527	6.58515e-06	9.11669e-05
	ENSG00000082258	CCNT2	-0.00796773	0.933435	0.956219	0.0886084	0.304635	0.549979	-0.218696	0.0823098	0.177291	-0.18024	0.354589	0.476707
	ENSG00000082269	FAM135A	-0.0237851	0.885859	0.923852	0.321878	0.0806701	0.264601	0.930643	6.33121e-05	0.000908092	0.595274	0.00174329	0.00727956
	ENSG00000082293	COL19A1	-3.00609	8.63088e-07	2.32857e-05	0.334431	0.542882	0.748827	-0.107485	0.881358	0.928321	-1.38625	0.0114169	0.0324408
	ENSG00000082397	EPB41L3	-1.80519	1.53306e-08	1.57148e-06	0.556646	0.0381898	0.172882	1.08462	0.0156332	0.0520859	-1.60619	1.02802e-07	3.95208e-06
	ENSG00000082438	COBLL1	-0.0470567	0.756611	0.828983	-0.569032	0.00210874	0.0420483	-2.42307	7.28613e-05	0.000998221	-0.949985	0.000206236	0.00135422
	ENSG00000082458	DLG3	-0.82464	0.0317905	0.0745566	0.298162	0.29295	0.538277	0.972819	0.0254403	0.0748411	-0.581816	0.20806	0.317016
	ENSG00000082482	KCNK2	-0.185327	0.738177	0.815757	-1.31497	0.00266486	0.0461257	-0.449837	0.468688	0.613702	0.487878	0.408179	0.52937
	ENSG00000082497	SERTAD4	0.716619	0.262003	0.383505	0.450889	0.489006	0.70896	2.08482	0.0282082	0.0807967	-0.203667	0.676343	0.766043
	ENSG00000082512	TRAF5	-0.373205	0.149476	0.250557	1.36008	0.000125982	0.0182864	1.78091	0.000100418	0.00126119	0.618654	0.0127009	0.0352613
	ENSG00000082515	MRPL22	0.658681	0.000139758	0.00103701	0.216212	0.315523	0.561219	-0.0859986	0.710211	0.810035	0.0249506	0.918785	0.946486
	ENSG00000082516	GEMIN5	0.446606	0.000390033	0.00228618	0.104865	0.274647	0.525142	0.223885	0.227584	0.370861	0.473528	0.0184175	0.0473999
	ENSG00000082556	OPRK1	-0.0882187	0.784243	0.850057	-0.144957	0.455377	0.683008	1.37821	0.10032	0.204173	0.403186	0.280601	0.39907
	ENSG00000082641	NFE2L1	0.577231	0.000360281	0.00215194	0.109173	0.616497	0.796311	-0.421953	0.0536002	0.129681	0.396757	0.0433392	0.0935269
	ENSG00000082684	SEMA5B	1.09307	7.8681e-06	0.000114147	0.932716	0.0112912	0.0896419	1.74658	0.000372773	0.00324089	1.63747	2.5043e-06	4.4393e-05
	ENSG00000082701	GSK3B	0.084815	0.242307	0.362787	0.0367788	0.605039	0.789185	0.286101	0.0223744	0.0680387	0.321591	0.00329865	0.0121345
	ENSG00000082781	ITGB5	-0.083908	0.565111	0.67715	-0.203619	0.202293	0.444738	0.255752	0.553373	0.685673	0.506346	0.00332363	0.0122054
	ENSG00000082805	ERC1	-0.648183	3.67581e-05	0.000367334	-0.0502039	0.559675	0.760523	0.159134	0.421345	0.57083	-0.0815834	0.702204	0.787441
	ENSG00000082898	XPO1	1.07317	1.88403e-06	4.06194e-05	0.495209	0.00156682	0.0363929	1.0147	0.00179201	0.0104289	0.885968	3.39161e-05	0.000325171
	ENSG00000082929	LINC01587	-0.979666	0.0425458	0.094226	-0.648271	0.0638212	0.231565	0.539718	0.348773	0.501867	0.319164	0.49168	0.608108
	ENSG00000082996	RNF13	0.312182	0.0108143	0.0319182	-0.120797	0.457024	0.684123	-0.0137117	0.945888	0.967015	-0.357101	0.00461219	0.0158034
	ENSG00000083067	TRPM3	0.484535	0.165194	0.27027	-0.317919	0.400866	0.639358	-1.04879	0.143677	0.265207	-0.153895	0.766628	0.836906
	ENSG00000083093	PALB2	0.497883	0.000126805	0.000959641	0.318268	0.00878987	0.0788369	0.157989	0.464801	0.6102	1.0371	1.47371e-05	0.000171061
	ENSG00000083097	DOPEY1	-0.523175	0.00268926	0.010583	-0.0648076	0.668238	0.828337	-0.352419	0.0553298	0.13247	-0.481832	0.0968447	0.175414
	ENSG00000083099	LYRM2	0.38614	0.00224398	0.00916572	0.196695	0.166927	0.400271	0.209951	0.134494	0.253101	0.722241	4.65383e-07	1.25367e-05
	ENSG00000083123	BCKDHB	-0.319433	0.0491824	0.105399	-1.15434	2.90385e-05	0.0135639	-2.29369	2.62091e-07	2.47577e-05	-1.46163	7.58721e-08	3.16014e-06
	ENSG00000083168	KAT6A	-0.455013	7.69708e-05	0.000646319	0.342862	0.00250341	0.0450781	0.187296	0.29897	0.449216	-0.0128515	0.935776	0.958193
	ENSG00000083223	ZCCHC6	-0.249616	0.17168	0.27824	-0.188534	0.257883	0.508211	-1.08218	0.00209962	0.0117114	-0.856518	0.018825	0.0482165
	ENSG00000083290	ULK2	-1.46421	1.17629e-07	5.80297e-06	-0.190418	0.366806	0.608476	-0.143903	0.686839	0.792615	-1.41896	9.73053e-05	0.000739006
	ENSG00000083307	GRHL2	-5.22618	3.27573e-13	3.73837e-09	-2.223	0.0165272	0.108586	-3.30856	0.00154901	0.00935831	-3.60477	8.5171e-08	3.45497e-06
	ENSG00000083312	TNPO1	0.547452	0.000190588	0.00132115	0.410262	0.00909373	0.0803049	0.895821	0.000561026	0.00439761	0.471615	0.0194356	0.049455
	ENSG00000083444	PLOD1	0.529091	0.00257412	0.0102358	-0.182406	0.299348	0.544683	0.723378	0.0281761	0.0807358	0.81048	0.00015488	0.00107124
	ENSG00000083454	P2RX5	-3.67998	9.18196e-11	8.7323e-08	0.85531	0.0568923	0.216979	0.351697	0.477568	0.621652	-2.23092	0.000243299	0.00153545
	ENSG00000083457	ITGAE	-0.0161959	0.929259	0.953717	1.23435	0.000407205	0.0240491	1.9981	0.000552461	0.0043513	0.388331	0.137187	0.230048
	ENSG00000083520	DIS3	0.192573	0.0876218	0.16543	-0.0165677	0.834238	0.921708	0.0730804	0.573227	0.701716	-0.189424	0.25622	0.372445
	ENSG00000083535	PIBF1	-0.121504	0.329403	0.454987	0.0625071	0.632075	0.806422	0.0596452	0.751501	0.839395	-0.14997	0.591492	0.694475
	ENSG00000083544	TDRD3	0.241516	0.0692476	0.137576	0.112283	0.209063	0.453277	0.250842	0.157961	0.284135	-0.754088	0.00119268	0.00537996
	ENSG00000083635	NUFIP1	0.49283	0.00289437	0.0112047	-0.000774777	0.997355	0.998813	0.125463	0.553234	0.685551	0.202126	0.374101	0.495996
	ENSG00000083642	PDS5B	0.21244	0.0407073	0.0908724	0.306485	0.021699	0.125491	0.321383	0.0535816	0.12966	-0.0664576	0.716387	0.798533
	ENSG00000083720	OXCT1	-1.66911	3.87168e-05	0.000381892	1.05818	0.0113183	0.0897624	1.8412	0.000371296	0.00322887	0.00985159	0.982718	0.988231
	ENSG00000083750	RRAGB	0.189774	0.139841	0.23828	-0.0131894	0.914682	0.960671	0.382152	0.0849387	0.181435	0.0924285	0.715689	0.798058
	ENSG00000083782	EPYC	0.144229	0.500619	0.6195	0.433528	0.132413	0.351409	2.63231	0.012538	0.044134	0.364278	0.18379	0.288498
	ENSG00000083799	CYLD	-0.629752	1.82029e-05	0.000214975	0.309267	0.0331896	0.15937	-0.0917067	0.667838	0.777876	-0.749415	9.11502e-06	0.000117452
	ENSG00000083807	SLC27A5	-0.416095	0.107903	0.195166	-2.05608	2.3412e-05	0.0133593	-6.17678	1.5371e-09	1.32687e-06	-3.43583	1.8701e-07	6.30802e-06
	ENSG00000083812	ZNF324	0.0367671	0.923809	0.950032	-0.689487	0.000449873	0.0245171	-0.027192	0.858173	0.913085	-0.624679	0.000919846	0.00438496
	ENSG00000083814	ZNF671	0.261947	0.24171	0.36203	0.442515	0.111115	0.317445	0.804205	0.00343751	0.0168586	-0.0930318	0.705556	0.790293
	ENSG00000083817	ZNF416	0.646718	0.00563785	0.0189442	-0.0247517	0.878883	0.94367	0.861434	8.98792e-05	0.0011656	0.99623	0.00108506	0.00499891
	ENSG00000083828	ZNF586	-0.155124	0.244556	0.365213	0.0700815	0.693944	0.843098	0.183097	0.225702	0.368567	-0.0658853	0.774195	0.843151
	ENSG00000083838	ZNF446	-0.293051	0.260511	0.381762	-0.876513	0.000190992	0.0188815	-0.415284	0.0687031	0.154993	-0.869018	1.46033e-05	0.000169882
	ENSG00000083844	ZNF264	-0.106745	0.182016	0.291173	0.0459232	0.758078	0.880613	0.555523	0.000718278	0.00530107	-0.160385	0.467057	0.585481
	ENSG00000083845	RPS5	0.736189	0.000247964	0.00161736	0.110662	0.721071	0.859736	1.01881	0.0046983	0.0212099	1.09047	0.00242449	0.0094848
	ENSG00000083857	FAT1	0.967523	0.0262436	0.0640186	0.770632	0.0089146	0.0794195	0.640667	0.0860147	0.18306	0.895877	0.00665863	0.0211673
	ENSG00000083896	YTHDC1	-0.619362	1.36655e-05	0.000173027	0.156937	0.237922	0.486312	0.0740359	0.650857	0.765173	-0.226602	0.216136	0.326574
	ENSG00000083937	CHMP2B	0.462452	0.002125	0.00876974	0.228475	0.072559	0.248828	0.246045	0.201339	0.339418	0.708752	2.37435e-05	0.000247989
	ENSG00000084070	SMAP2	-0.396236	0.000830105	0.00417148	0.198489	0.17063	0.405291	-0.336804	0.297947	0.448229	-0.440957	0.000159469	0.00109677
	ENSG00000084072	PPIE	-0.0876419	0.550078	0.66393	-0.142183	0.181206	0.41845	0.120267	0.512836	0.651453	-0.281662	0.0956032	0.173634
	ENSG00000084073	ZMPSTE24	0.861424	1.90971e-06	4.1018e-05	0.105272	0.546268	0.751198	0.370117	0.0213848	0.0657406	0.790999	0.00144782	0.00631222
	ENSG00000084090	STARD7	0.521124	0.00013535	0.00101068	0.0879804	0.534766	0.742862	-0.030603	0.806277	0.878131	0.493722	0.0120044	0.0337047
	ENSG00000084092	NOA1	0.517368	0.00164327	0.00715511	0.178755	0.163987	0.39647	0.114348	0.409149	0.558759	0.373958	0.0357618	0.08044
	ENSG00000084093	REST	0.0295226	0.702292	0.788148	0.130434	0.175133	0.411036	0.199025	0.0515749	0.125928	0.215711	0.0876863	0.162215
	ENSG00000084110	HAL	-3.15644	0.000111241	0.000861077	-1.54562	0.129311	0.346826	-8.36371	2.58378e-06	0.000103706	-2.27731	0.000530997	0.00283369
	ENSG00000084112	SSH1	-0.191869	0.112799	0.202087	0.206181	0.0196694	0.11879	1.07516	0.000104275	0.00129687	0.157531	0.124414	0.213235
	ENSG00000084207	GSTP1	-1.45177	5.391e-07	1.67401e-05	0.9233	0.0264773	0.14088	1.64665	0.0111755	0.0404156	-1.41468	0.000306622	0.00184431
	ENSG00000084234	APLP2	0.101115	0.369141	0.495037	-0.0881037	0.556097	0.758425	-0.048418	0.882373	0.929075	0.625041	0.00877978	0.0262963
	ENSG00000084444	FAM234B	0.119221	0.489159	0.608932	-0.231202	0.303769	0.549082	0.484774	0.154156	0.278956	0.320762	0.124486	0.213315
	ENSG00000084453	SLCO1A2	-0.00983087	0.977295	0.985057	-0.784075	0.110065	0.315899	-5.14651	0.000375455	0.00325842	-1.11972	0.00475429	0.0161949
	ENSG00000084463	WBP11	-0.00458634	0.968185	0.979492	-0.0347078	0.64061	0.811347	0.442435	0.0209991	0.064878	0.232213	0.182151	0.286647
	ENSG00000084623	EIF3I	0.411986	0.0288124	0.0689053	0.0453672	0.749074	0.875581	0.512996	0.00542856	0.023607	0.147719	0.45041	0.569784
	ENSG00000084628	NKAIN1	-0.0181862	0.972396	0.981787	0.134145	0.414999	0.650612	1.35851	0.0808286	0.17486	0.867308	0.0289674	0.0680986
	ENSG00000084636	COL16A1	-1.65748	5.61561e-07	1.72587e-05	1.12896	0.029861	0.150368	2.53554	0.000495766	0.00401455	-1.11257	0.0138937	0.0378092
	ENSG00000084652	TXLNA	0.0810814	0.500224	0.619235	0.16667	0.163118	0.395375	0.312786	0.015691	0.0522479	0.615604	5.57878e-05	0.000479179
	ENSG00000084674	APOB	0.779408	0.00341485	0.0127789	-0.367943	0.221292	0.46762	-7.64375	5.0525e-05	0.000777101	0.607709	0.0341387	0.0775894
	ENSG00000084676	NCOA1	-0.131733	0.217633	0.334146	0.0699389	0.50379	0.72003	0.0345945	0.792221	0.868147	0.105373	0.319607	0.441084
	ENSG00000084693	AGBL5	0.915166	1.92199e-06	4.12043e-05	-0.141066	0.243893	0.493018	0.63335	0.0293667	0.0831827	1.17993	3.68905e-08	1.86012e-06
	ENSG00000084710	EFR3B	-0.091681	0.721913	0.803385	0.161592	0.524407	0.735318	0.819314	0.0908098	0.190459	0.414037	0.213646	0.323797
	ENSG00000084731	KIF3C	-0.605153	0.0106263	0.0314771	0.239747	0.290143	0.535838	2.19953	4.27303e-06	0.000139197	0.55735	0.0373412	0.0832488
	ENSG00000084733	RAB10	0.588055	0.000105755	0.000827596	0.200246	0.15218	0.379365	0.839918	6.01702e-05	0.000878111	0.709283	0.000368801	0.00213036
	ENSG00000084734	GCKR	-1.10632	0.00368145	0.0135456	-1.51815	0.00683147	0.0696443	-5.57452	3.06323e-06	0.000114995	-1.74653	2.84182e-06	4.88311e-05
	ENSG00000084754	HADHA	0.465991	0.00138829	0.00626559	-0.196011	0.111722	0.318249	-0.879103	0.00165856	0.00982256	-0.0910252	0.632254	0.7295
	ENSG00000084764	MAPRE3	-0.281072	0.0568803	0.118168	-0.636077	0.000921514	0.0301195	-0.932308	0.00491402	0.0219121	-0.584866	0.0210801	0.0527686
	ENSG00000084774	CAD	0.322418	0.013381	0.0377328	0.155159	0.190401	0.430339	0.841104	0.00479778	0.0215482	0.898871	5.32045e-05	0.000461039
	ENSG00000085063	CD59	0.567652	0.00161583	0.00706169	0.470379	0.041891	0.182086	0.872216	0.0169915	0.0554881	-0.27124	0.320254	0.441816
	ENSG00000085117	CD82	-0.61326	0.00225005	0.00918614	-0.0728352	0.678045	0.833605	-0.153413	0.625493	0.744639	-1.30471	4.3589e-07	1.19198e-05
	ENSG00000085185	BCORL1	0.0986579	0.476293	0.597407	-0.130693	0.392648	0.63207	0.476824	0.125784	0.240733	1.07174	0.000141797	0.000999786
	ENSG00000085224	ATRX	-0.057588	0.567162	0.678687	0.492296	0.00127176	0.0334787	0.713569	0.000885567	0.00616368	0.371365	0.136592	0.229386
	ENSG00000085231	AK6	1.03385	9.68326e-06	0.00013368	0.0260603	0.826595	0.917762	0.622249	0.279295	0.428473	0.531902	0.0293518	0.0688394
	ENSG00000085265	FCN1	-1.92606	2.77785e-07	1.0686e-05	0.183977	0.479451	0.701392	-1.11391	0.0966267	0.19899	-2.20276	5.26294e-08	2.4147e-06
	ENSG00000085274	MYNN	0.313441	0.00207175	0.00859292	-0.0406083	0.755334	0.879335	0.155033	0.386158	0.537325	0.0671325	0.71849	0.799991
	ENSG00000085276	MECOM	0.85759	0.00271055	0.010644	1.32131	0.0057893	0.0643855	2.32294	0.000194249	0.00202883	1.63536	0.00130045	0.00578077
	ENSG00000085365	SCAMP1	0.724985	0.00045652	0.00259503	0.130872	0.45092	0.679286	0.316866	0.173627	0.304524	-0.0495494	0.789089	0.8541
	ENSG00000085377	PREP	0.0393668	0.740615	0.817448	0.0907743	0.178167	0.414705	-0.062935	0.636361	0.753827	0.0779218	0.603124	0.704701
	ENSG00000085382	HACE1	0.35806	0.0291013	0.0694702	0.5047	0.00203285	0.0414596	0.968066	0.000237112	0.00234112	1.00373	0.00939777	0.0277755
	ENSG00000085415	SEH1L	0.158655	0.251408	0.372907	0.0230858	0.770572	0.887837	0.1757	0.462265	0.607779	0.265582	0.184522	0.289474
	ENSG00000085433	WDR47	0.221272	0.0980433	0.180984	0.176242	0.0573656	0.218049	1.11545	2.73088e-07	2.54068e-05	0.139342	0.177828	0.281318
	ENSG00000085449	WDFY1	0.109474	0.249055	0.370204	0.19018	0.126767	0.342687	0.469961	0.00395654	0.0187063	0.069286	0.568645	0.675762
	ENSG00000085465	OVGP1	-0.10004	0.728404	0.808322	-0.624385	0.0164121	0.10812	-1.10127	0.00214953	0.0119257	0.342851	0.0876813	0.162215
	ENSG00000085491	SLC25A24	-0.897171	0.000437973	0.00251002	0.996488	0.00197896	0.040914	2.15191	6.06831e-06	0.000178881	0.444914	0.173342	0.275905
	ENSG00000085511	MAP3K4	-0.251109	0.0300204	0.0711681	0.0230985	0.855982	0.9323	0.476399	0.0491256	0.121543	0.521844	0.0301275	0.0702353
	ENSG00000085514	PILRA	-0.510161	0.0139431	0.0389435	-0.0615015	0.771396	0.888235	0.347077	0.512542	0.651152	-1.12205	0.00168416	0.00708315
	ENSG00000085552	IGSF9	-2.92514	0.000683503	0.00357815	-1.96298	0.00549291	0.0629546	-2.79649	0.00535644	0.0233672	-0.715412	0.228284	0.340644
	ENSG00000085563	ABCB1	0.267939	0.435529	0.559268	-0.549747	0.174197	0.40967	-1.89089	0.00535361	0.0233645	-0.626369	0.265551	0.382952
	ENSG00000085644	ZNF213	0.383434	0.146351	0.246598	0.214242	0.173492	0.408827	0.7401	0.000668123	0.00501965	0.0611204	0.751352	0.825064
	ENSG00000085662	AKR1B1	-0.802143	0.000496495	0.00277572	0.2544	0.316209	0.561897	1.32853	0.0605558	0.141403	-0.575134	0.154277	0.251991
	ENSG00000085719	CPNE3	0.939856	1.35621e-05	0.000172096	0.122563	0.61518	0.795269	0.147571	0.525986	0.66326	0.421356	0.0613212	0.122811
	ENSG00000085721	RRN3	0.0358725	0.688352	0.776869	-0.186758	0.0493472	0.199823	-0.490323	0.0132517	0.046005	-0.366557	0.0327576	0.0750836
	ENSG00000085733	CTTN	0.21317	0.000391277	0.00229151	0.150414	0.301207	0.546441	0.594461	0.00534834	0.023353	0.680491	5.39468e-05	0.00046629
	ENSG00000085741	WNT11	-2.09965	0.00172458	0.00743913	-1.75097	0.0065683	0.0683939	-3.59926	3.4643e-05	0.000594777	-2.81769	0.000242648	0.00153275
	ENSG00000085760	MTIF2	0.774015	2.09639e-07	8.76361e-06	-0.124316	0.217063	0.462955	-0.441194	0.020244	0.063279	0.460172	0.000226555	0.00145336
	ENSG00000085788	DDHD2	0.218643	0.134026	0.230724	0.327456	0.0146354	0.101637	0.497507	0.00942621	0.0355855	0.154911	0.340029	0.462407
	ENSG00000085831	TTC39A	0.741046	0.0414788	0.092259	1.33696	0.0271187	0.14271	2.81787	0.000153107	0.00170418	2.48231	0.000126238	0.000910858
	ENSG00000085832	EPS15	-0.100909	0.162849	0.2675	0.273023	0.0127464	0.0953397	0.353552	0.0389275	0.102355	-0.324408	0.0013095	0.00581121
	ENSG00000085840	ORC1	1.99746	2.20173e-06	4.56575e-05	0.868608	0.0310425	0.153695	2.90903	7.67902e-06	0.000208188	2.81907	1.76758e-07	6.06378e-06
	ENSG00000085871	MGST2	0.275773	0.021371	0.0545337	-0.501338	0.00974725	0.0831175	-1.71876	3.65878e-05	0.000615556	-0.839097	0.00389181	0.0138406
	ENSG00000085872	CHERP	-0.234156	0.107147	0.194115	-0.306219	0.0016495	0.0372343	-0.314898	0.0893415	0.188233	0.035887	0.793984	0.857446
	ENSG00000085978	ATG16L1	-0.137017	0.0743597	0.145552	0.11952	0.0944122	0.289459	-0.11069	0.371195	0.523073	-0.00409773	0.976845	0.984433
	ENSG00000085982	USP40	0.114096	0.375825	0.50172	-0.167575	0.130272	0.348448	-0.71381	0.000278872	0.00263003	-0.0554082	0.758077	0.829635
	ENSG00000085998	POMGNT1	0.215191	0.00110436	0.00521229	-0.303732	0.0125273	0.0944086	0.0100847	0.950724	0.969787	0.316408	0.0316831	0.0730854
	ENSG00000085999	RAD54L	2.0958	4.72624e-07	1.52797e-05	1.44672	0.00342518	0.051247	4.13721	4.00338e-05	0.000657695	3.62739	5.93823e-09	4.79125e-07
	ENSG00000086015	MAST2	0.0833423	0.566723	0.678462	0.00879345	0.946311	0.976016	0.422591	0.0374979	0.0994667	0.662389	0.00428018	0.014906
	ENSG00000086061	DNAJA1	0.373994	0.0572462	0.118784	-0.132292	0.419816	0.654161	-0.0782242	0.785204	0.863573	-0.410677	0.107804	0.190695
	ENSG00000086062	B4GALT1	-0.0126241	0.937896	0.959331	-0.167735	0.21874	0.464687	-0.545486	0.0328761	0.0902116	-0.580381	0.0161401	0.042671
	ENSG00000086065	CHMP5	0.570238	0.00258412	0.01026	-0.0246914	0.870334	0.939869	0.352549	0.00444454	0.020376	0.0363393	0.841187	0.891521
	ENSG00000086102	NFX1	-0.162585	0.0801193	0.15413	-0.0749549	0.584201	0.776235	-0.713851	5.28947e-05	0.000802084	-0.622938	0.00103196	0.0048011
	ENSG00000086159	AQP6	0.813846	0.292576	0.416798	-0.471876	0.554668	0.757214	1.25435	0.0335602	0.0917365	0.321571	0.568356	0.675603
	ENSG00000086189	DIMT1	0.646244	0.00041927	0.00242353	0.298471	0.0679957	0.2397	0.616959	0.0404159	0.105266	0.316272	0.168854	0.270231
	ENSG00000086200	IPO11	0.868081	0.000707424	0.0036736	0.259397	0.0593977	0.222373	0.602718	0.00267593	0.0140021	0.529273	0.00269163	0.0103241
	ENSG00000086205	FOLH1	-0.668412	0.0919039	0.171725	-1.702	0.000503656	0.0250998	-2.78247	4.28205e-05	0.000692374	-1.72517	3.05267e-06	5.1308e-05
	ENSG00000086232	EIF2AK1	0.609821	0.000581219	0.0031516	0.0534621	0.720765	0.859521	-0.0140633	0.938433	0.962815	0.896902	2.20624e-06	4.01995e-05
	ENSG00000086288	NME8	-0.269061	0.506397	0.624843	0.803708	0.0367483	0.169287	1.24518	0.0486443	0.120658	-0.202141	0.656222	0.749603
	ENSG00000086289	EPDR1	0.694333	0.00765616	0.0242618	0.318216	0.380418	0.620889	0.423094	0.124558	0.239228	1.0216	0.00741587	0.0230501
	ENSG00000086300	SNX10	-0.320785	0.372822	0.498821	0.0974734	0.751133	0.876574	0.806184	0.0208032	0.0644794	0.629241	0.041482	0.0905118
	ENSG00000086475	SEPHS1	0.603465	0.000241258	0.00158115	-0.147085	0.316935	0.562657	0.235835	0.387924	0.538775	0.834793	0.000354765	0.0020662
	ENSG00000086504	MRPL28	0.167097	0.160913	0.264929	-0.138603	0.333377	0.577986	-0.26716	0.13612	0.255028	0.00544742	0.963739	0.976112
	ENSG00000086506	HBQ1	-0.179843	0.489816	0.60944	0.0917941	0.623413	0.800966	0.372609	0.444148	0.591685	0.190727	0.619542	0.718904
	ENSG00000086544	ITPKC	0.0519601	0.746887	0.821854	0.1349	0.407764	0.645159	0.598436	0.0604728	0.141246	0.259505	0.204593	0.313029
	ENSG00000086548	CEACAM6	-1.70742	0.000943181	0.00460915	0.399506	0.593045	0.78185	-1.5122	0.0996316	0.203126	-1.32754	0.0133038	0.0365642
	ENSG00000086570	FAT2	-0.270446	0.119189	0.210822	0.15605	0.724242	0.861746	0.536866	0.165251	0.29354	-0.142702	0.653838	0.747652
	ENSG00000086589	RBM22	0.221396	0.00768715	0.0243442	0.203445	0.00190451	0.040126	0.361711	0.000494907	0.00400855	0.113572	0.438783	0.558939
	ENSG00000086598	TMED2	0.508812	0.00355293	0.0131776	0.0421006	0.867248	0.937853	0.0492984	0.780951	0.860346	0.689135	0.0115387	0.032719
	ENSG00000086619	ERO1B	0.301954	0.185523	0.295417	-0.0499372	0.81475	0.91123	-0.454236	0.168146	0.297365	0.0418665	0.886921	0.924368
	ENSG00000086666	ZFAND6	0.208792	0.107493	0.194578	-0.0219364	0.857004	0.932801	-0.245946	0.366918	0.519098	-0.134879	0.544854	0.655774
	ENSG00000086696	HSD17B2	-1.82341	4.00422e-05	0.000391527	-1.14284	0.0071196	0.0710365	-6.59251	1.50232e-06	7.31647e-05	-2.1828	1.56481e-09	1.85087e-07
	ENSG00000086712	TXLNG	0.144521	0.239319	0.359224	-0.0325241	0.768926	0.886627	-0.167282	0.411534	0.561209	0.490787	0.0646387	0.128039
	ENSG00000086717	PPEF1	1.60792	0.00851099	0.0263774	-0.183473	0.632885	0.806975	2.83975	0.00200593	0.0113291	1.34743	0.00631035	0.0202728
	ENSG00000086730	LAT2	-0.712088	0.000114132	0.000878294	0.353829	0.0874475	0.276449	0.716379	0.00375939	0.0180443	-0.571475	0.0245076	0.0595294
	ENSG00000086758	HUWE1	0.330179	0.00030421	0.00189025	0.315517	0.00113753	0.0324817	0.923938	0.00135874	0.00847807	0.912231	8.65336e-07	2.00586e-05
	ENSG00000086827	ZW10	0.694042	0.00012698	0.00096054	-0.0407762	0.684963	0.837209	0.00593294	0.971849	0.983135	0.334142	0.0235292	0.0575777
	ENSG00000086848	ALG9	0.588111	0.00962119	0.02904	-0.151085	0.105269	0.308012	-0.347101	0.100165	0.203935	0.396209	0.0182311	0.0470402
	ENSG00000086967	MYBPC2	-1.64878	0.000200167	0.00137382	0.68049	0.227076	0.474281	1.70479	0.0548638	0.131819	-0.998039	0.0169067	0.0442736
	ENSG00000086991	NOX4	2.37063	2.89836e-06	5.53127e-05	2.12603	0.000114146	0.0182864	3.77432	1.05666e-05	0.000261016	3.28442	3.64791e-06	5.86355e-05
	ENSG00000087008	ACOX3	-0.20834	0.0465812	0.101084	-0.303649	0.00713918	0.0711202	-0.395034	0.0116518	0.041711	-0.346782	0.0391518	0.086402
	ENSG00000087053	MTMR2	0.14329	0.262953	0.384568	0.541509	0.000371875	0.0231069	1.50475	9.12826e-05	0.00118067	0.626297	0.00337269	0.0123511
	ENSG00000087074	PPP1R15A	-1.51178	7.14164e-07	2.04609e-05	-0.285233	0.259124	0.509485	0.86464	0.0162458	0.0537034	-1.10608	1.56244e-05	0.000178956
	ENSG00000087076	HSD17B14	0.877861	0.102746	0.187712	-0.492305	0.176824	0.41304	-0.226564	0.676605	0.784587	0.455798	0.296045	0.416045
	ENSG00000087077	TRIP6	-0.18767	0.221306	0.338434	-0.0492624	0.782931	0.894491	-0.220587	0.401548	0.551799	0.164045	0.492404	0.608718
	ENSG00000087085	ACHE	-0.551699	0.243744	0.36443	-0.248264	0.579782	0.77406	0.606964	0.268909	0.416873	-0.917522	0.154886	0.252829
	ENSG00000087086	FTL	0.445173	0.086882	0.16442	0.552678	0.0404333	0.178816	1.14633	0.00957095	0.035958	1.50203	5.03495e-05	0.000441551
	ENSG00000087087	SRRT	-0.551041	0.000718658	0.00372178	0.0404497	0.816486	0.911872	0.22171	0.425944	0.575222	0.368961	0.072144	0.139587
	ENSG00000087088	BAX	-0.337726	0.0444977	0.097583	0.269505	0.0859697	0.273978	0.987647	0.000430348	0.00360064	0.742231	0.000411061	0.00231968
	ENSG00000087095	NLK	0.436679	0.000383603	0.00225738	0.157643	0.280668	0.531178	0.14398	0.433235	0.581787	0.524663	0.000184642	0.00123565
	ENSG00000087111	PIGS	0.116032	0.30305	0.427558	0.212068	0.109695	0.315333	1.06584	5.52111e-06	0.00016728	0.768606	0.0178001	0.0461536
	ENSG00000087116	ADAMTS2	-2.5323	7.10041e-10	2.67139e-07	-0.162476	0.66386	0.825575	-0.227445	0.563754	0.69394	-3.21679	1.04659e-09	1.41629e-07
	ENSG00000087128	TMPRSS11E	1.47286	2.39428e-05	0.000265028	-0.391338	0.24151	0.490426	0.231635	0.530301	0.66675	-0.39475	0.41218	0.533398
	ENSG00000087152	ATXN7L3	0.132044	0.117653	0.208795	0.0471969	0.681415	0.835079	0.478945	0.00941742	0.0355638	0.961822	1.39491e-06	2.88565e-05
	ENSG00000087157	PGS1	-0.188077	0.0472761	0.102216	0.293257	0.0240971	0.133497	0.811245	0.000493107	0.0040006	0.283762	0.194869	0.301588
	ENSG00000087191	PSMC5	0.516177	0.000650147	0.0034459	-0.0189926	0.873026	0.941357	0.0983023	0.214152	0.354783	0.216862	0.0728895	0.140688
	ENSG00000087206	UIMC1	-0.201346	0.043295	0.0955208	0.360229	0.00185029	0.0394448	0.428843	0.0117976	0.0420736	0.254571	0.177709	0.281177
	ENSG00000087237	CETP	-2.35361	9.24798e-08	4.90129e-06	-1.69995	0.00155193	0.0363	-3.79917	7.50441e-05	0.00101972	-4.13222	4.05754e-10	7.20935e-08
	ENSG00000087245	MMP2	-0.738393	0.0297041	0.0706236	1.18921	0.0266952	0.141524	2.51849	0.00476447	0.0214464	-1.4093	0.00399846	0.0141275
	ENSG00000087250	MT3	0.306002	0.425197	0.549774	0.185898	0.550572	0.75457	1.10977	0.10085	0.204986	0.835661	0.119166	0.206336
	ENSG00000087253	LPCAT2	-0.0502891	0.849807	0.89785	0.211863	0.465072	0.69102	1.3749	0.00237255	0.0128405	-0.0126794	0.972071	0.981272
	ENSG00000087258	GNAO1	-3.83134	6.48493e-07	1.90253e-05	-1.36038	0.0115492	0.0904831	-3.61158	7.16169e-05	0.000987096	-2.8732	1.77117e-05	0.000198052
	ENSG00000087263	OGFOD1	0.0065287	0.967094	0.979018	0.036668	0.715702	0.856855	0.095775	0.493771	0.635185	0.241569	0.0963043	0.174648
	ENSG00000087266	SH3BP2	-0.97807	0.000188585	0.00131045	0.0361981	0.813135	0.910331	-0.0177978	0.936381	0.961525	-0.556298	0.0158007	0.0419933
	ENSG00000087269	NOP14	-0.0122578	0.926758	0.952053	0.0535608	0.669862	0.828995	-0.383528	0.012572	0.0442346	0.308385	0.0487933	0.102815
	ENSG00000087274	ADD1	-0.0263998	0.773045	0.841255	0.321494	0.00112131	0.0322998	0.306108	0.0181913	0.0583816	0.196177	0.101982	0.182727
	ENSG00000087299	L2HGDH	0.193073	0.144385	0.244151	-0.930262	3.71936e-05	0.0141799	-1.09597	0.00446754	0.0204322	-0.171336	0.408835	0.529979
	ENSG00000087301	TXNDC16	0.912494	0.000379691	0.002241	0.00656345	0.960884	0.982231	-0.237868	0.264437	0.411936	0.361768	0.0289643	0.0680986
	ENSG00000087302	C14orf166	0.554036	0.000220914	0.00148215	0.130282	0.467489	0.692956	0.70514	0.00957592	0.035958	0.21943	0.214047	0.324218
	ENSG00000087303	NID2	-0.473494	0.00159238	0.00698327	0.0186673	0.942891	0.974203	0.741804	0.0792001	0.172284	-0.873615	0.00326784	0.0120471
	ENSG00000087338	GMCL1	0.622597	0.000152389	0.00111078	0.0737477	0.534794	0.742862	0.467714	0.0746732	0.165057	0.877677	8.92936e-05	0.000691633
	ENSG00000087365	SF3B2	-0.032572	0.785647	0.851009	0.0986741	0.317831	0.563346	0.323056	0.0470872	0.117811	0.406667	0.00437805	0.0151743
	ENSG00000087448	KLHL42	0.184675	0.304654	0.42906	0.301669	0.00334915	0.0508718	1.05245	6.06089e-05	0.000882632	0.468595	0.0133297	0.0366238
	ENSG00000087460	GNAS	-0.0736016	0.457109	0.58019	0.527989	0.00659284	0.068453	0.835505	6.56571e-05	0.00093138	0.2817	0.144594	0.239524
	ENSG00000087470	DNM1L	0.457696	0.000970953	0.00470991	0.518424	0.000463708	0.0246357	1.02644	1.91545e-05	0.000389057	0.573824	0.000146707	0.00102527
	ENSG00000087494	PTHLH	-0.309001	0.518321	0.635642	1.73156	0.00530489	0.0619242	3.35962	0.000231053	0.00229691	2.57884	0.00361307	0.0130555
	ENSG00000087495	PHACTR3	-3.35142	9.57808e-10	3.18374e-07	-1.58335	0.00871181	0.0786056	-2.95999	4.91198e-05	0.000761647	-3.55138	7.08841e-09	5.44139e-07
	ENSG00000087502	ERGIC2	0.253427	0.0265578	0.0646515	0.044982	0.779732	0.892648	0.0255398	0.885462	0.931366	0.29708	0.170291	0.272086
	ENSG00000087510	TFAP2C	0.224527	0.685408	0.774977	0.415481	0.449717	0.67852	1.08517	0.233494	0.377634	-0.743175	0.112165	0.196691
	ENSG00000087586	AURKA	2.33742	1.68283e-07	7.38654e-06	0.47549	0.286261	0.533131	1.72728	0.00696105	0.0284025	2.9391	8.95627e-08	3.56968e-06
	ENSG00000087589	CASS4	-0.377052	0.130532	0.226109	0.0349343	0.892209	0.949978	-0.0369195	0.94012	0.963997	-1.39429	1.55578e-06	3.12956e-05
	ENSG00000087842	PIR	1.47396	5.29335e-06	8.56467e-05	0.236173	0.332419	0.577243	-0.0192452	0.953888	0.971683	0.891013	0.00116356	0.00527921
	ENSG00000087884	AAMDC	1.10788	6.08803e-06	9.46488e-05	-0.401729	0.0403229	0.178524	-0.210649	0.538056	0.672959	-0.328723	0.339685	0.462124
	ENSG00000087903	RFX2	-0.419675	0.119513	0.211242	0.219582	0.470174	0.694629	0.717322	0.0792805	0.172382	0.191056	0.664153	0.756264
	ENSG00000087995	METTL2A	0.842488	6.16515e-06	9.54232e-05	-0.140827	0.321571	0.566484	0.34492	0.0581691	0.137347	0.907297	4.16914e-06	6.48518e-05
	ENSG00000088002	SULT2B1	-0.316391	0.520822	0.637746	0.55735	0.269293	0.519886	0.245586	0.601464	0.72498	-0.716234	0.0839056	0.156874
	ENSG00000088035	ALG6	1.09586	1.3847e-07	6.5041e-06	0.328472	0.180139	0.417216	0.494882	0.0472366	0.118055	0.580814	9.09164e-05	0.000701375
	ENSG00000088038	CNOT3	-0.534498	0.00428845	0.015275	0.175158	0.271234	0.521732	0.196604	0.354872	0.507968	0.541681	0.00767241	0.0236585
	ENSG00000088053	GP6	-1.34879	0.000666525	0.00351128	-0.472715	0.17996	0.417135	-0.259021	0.593305	0.718129	-2.20116	2.86939e-08	1.53499e-06
	ENSG00000088179	PTPN4	0.02961	0.738682	0.816064	-0.0178607	0.894425	0.951037	-0.27198	0.12304	0.237112	-0.396421	0.0268765	0.0640878
	ENSG00000088205	DDX18	0.252985	0.0109471	0.0322404	0.0833673	0.461665	0.688206	0.161514	0.457076	0.603017	0.121847	0.458364	0.577264
	ENSG00000088247	KHSRP	-0.0350129	0.657058	0.752566	0.0690859	0.456541	0.683739	0.523813	0.00472723	0.0213124	0.519285	0.000227317	0.00145761
	ENSG00000088256	GNA11	-0.268697	0.0257996	0.063151	-0.279621	0.0440365	0.187562	-0.299053	0.0715499	0.159789	-0.13974	0.215882	0.32632
	ENSG00000088280	ASAP3	0.721152	0.000297867	0.00186028	-0.121427	0.578833	0.773517	0.274494	0.385565	0.536761	1.0892	0.00176595	0.00735713
	ENSG00000088298	EDEM2	0.169561	0.163613	0.268431	-0.249109	0.03555	0.165979	-0.0328772	0.853048	0.909357	0.286794	0.00826064	0.0250682
	ENSG00000088305	DNMT3B	0.850634	6.10222e-05	0.000540128	0.0697776	0.80876	0.908091	1.26677	0.00304208	0.015423	2.18408	3.88104e-06	6.13742e-05
	ENSG00000088320	REM1	-0.298335	0.321256	0.446273	0.254052	0.533303	0.741982	-0.066405	0.87698	0.925608	-1.75059	0.000852388	0.0041377
	ENSG00000088325	TPX2	1.897	5.1233e-06	8.40874e-05	0.993684	0.0232213	0.130682	2.42724	0.00246995	0.0131882	3.0589	1.04888e-11	5.8969e-09
	ENSG00000088340	FER1L4	-2.10885	8.24059e-07	2.25526e-05	0.863482	0.194123	0.434731	1.85775	0.00881099	0.0338413	0.241371	0.695747	0.782336
	ENSG00000088356	PDRG1	0.840943	2.82603e-07	1.07865e-05	0.256431	0.156017	0.384755	0.232274	0.279131	0.428297	1.25736	3.51209e-06	5.69477e-05
	ENSG00000088367	EPB41L1	0.498801	0.319048	0.444053	0.0939801	0.829482	0.919507	1.32249	0.000123223	0.00146486	0.320075	0.431209	0.551501
	ENSG00000088386	SLC15A1	-0.961752	0.121655	0.214079	-2.06846	0.0105404	0.0867476	-5.6829	1.43052e-05	0.000319067	-0.23329	0.39959	0.520953
	ENSG00000088387	DOCK9	0.281803	0.0200563	0.0519455	0.648938	1.68535e-05	0.0119725	0.506408	0.103977	0.209614	0.0866486	0.621736	0.720853
	ENSG00000088448	ANKRD10	-0.19257	0.220183	0.337138	0.294774	0.0313484	0.154299	0.788808	0.000696028	0.00518097	-0.420039	0.0176558	0.0458532
	ENSG00000088451	TGDS	-0.00458499	0.983954	0.988835	-0.894834	0.00257381	0.0455162	-1.2985	0.0023557	0.0127756	-1.12042	1.53268e-07	5.4807e-06
	ENSG00000088538	DOCK3	0.699587	0.00934617	0.0283901	0.980852	0.0114711	0.0901806	1.77066	0.00895913	0.0342605	1.25572	0.0085131	0.0256909
	ENSG00000088543	C3orf18	0.552998	0.0514537	0.109248	-0.617274	0.00503737	0.060197	-0.0266345	0.925552	0.954577	0.461578	0.0969634	0.175573
	ENSG00000088682	COQ9	0.029837	0.849635	0.897808	-0.510671	0.00391619	0.0539552	-1.4623	2.12022e-07	2.18808e-05	-0.72273	1.75768e-05	0.000196981
	ENSG00000088726	TMEM40	0.158822	0.766583	0.836644	0.690846	0.0159215	0.106653	-0.0328804	0.911628	0.945084	0.678436	0.0828485	0.155282
	ENSG00000088727	KIF9	0.430094	0.00753654	0.0239558	-0.176591	0.360408	0.602851	0.54172	0.0145111	0.0493117	0.0436061	0.777441	0.845314
	ENSG00000088756	ARHGAP28	0.0777049	0.868222	0.91098	1.30058	0.00315354	0.0496631	2.32843	0.00155187	0.00936897	0.819895	0.151796	0.248852
	ENSG00000088766	CRLS1	0.636886	9.07551e-06	0.000127396	-0.693271	0.00213926	0.0421658	-1.47384	9.23521e-06	0.000237199	0.0144099	0.955009	0.969911
	ENSG00000088808	PPP1R13B	-0.488553	0.000150742	0.00110135	-0.193764	0.131038	0.349457	-0.606222	0.0981082	0.201123	0.0976869	0.598526	0.700746
	ENSG00000088812	ATRN	0.814916	0.000356977	0.00213855	-0.243769	0.298321	0.543596	-1.10135	1.9091e-06	8.60023e-05	0.886441	0.00015125	0.00105187
	ENSG00000088826	SMOX	0.484079	0.120766	0.212896	0.367762	0.144075	0.368748	2.06477	0.000136351	0.00156806	2.19562	2.33745e-05	0.000245107
	ENSG00000088827	SIGLEC1	-2.16115	2.32418e-08	2.00436e-06	-0.380735	0.176137	0.412165	-0.471839	0.363012	0.515361	-2.61954	1.52325e-09	1.84281e-07
	ENSG00000088832	FKBP1A	0.580498	0.00019185	0.00132732	0.596547	0.00466431	0.0583721	1.33861	0.000110588	0.00135221	0.881815	0.0024354	0.00951944
	ENSG00000088833	NSFL1C	0.335165	0.0302915	0.0716869	0.0372016	0.734937	0.867626	-0.0762585	0.243425	0.388865	0.499942	0.000599757	0.00311639
	ENSG00000088836	SLC4A11	-0.196726	0.646547	0.743875	1.46125	0.0160646	0.107109	2.63825	0.000567403	0.00443621	1.7796	0.00188846	0.00777011
	ENSG00000088854	C20orf194	-0.161156	0.317428	0.442374	0.529633	0.00323033	0.0500325	1.19983	0.000399306	0.00341434	0.130974	0.36795	0.489906
	ENSG00000088876	ZNF343	0.414258	0.000480746	0.00270312	-0.154767	0.322768	0.567509	-0.0218277	0.908343	0.942935	0.381135	0.00876373	0.0262666
	ENSG00000088881	EBF4	-1.98829	4.96623e-07	1.58609e-05	-0.605909	0.0736969	0.251161	-0.564043	0.260177	0.407171	-1.71954	0.000706463	0.00355694
	ENSG00000088882	CPXM1	0.736348	0.0117887	0.0340966	2.24513	0.00723986	0.071586	4.35213	0.000132391	0.00153754	1.23299	0.00384057	0.0136954
	ENSG00000088888	MAVS	0.185144	0.0796128	0.153334	0.0881862	0.522548	0.734269	0.252793	0.202512	0.340875	0.611842	0.000338863	0.00199238
	ENSG00000088899	LZTS3	0.0734091	0.597599	0.70464	-0.459426	0.0392074	0.175629	-1.15837	0.00465548	0.0210582	0.372365	0.127132	0.216817
	ENSG00000088926	F11	-1.25054	1.116e-05	0.000149077	-1.56319	0.000236648	0.0201364	-7.91172	3.67085e-06	0.000127982	-3.15991	3.1741e-09	2.99371e-07
	ENSG00000088930	XRN2	0.347877	0.000545599	0.0029921	0.0370023	0.680915	0.834824	0.456745	0.0035844	0.0174017	0.329816	0.0652081	0.128951
	ENSG00000088970	KIZ	0.524114	0.00135388	0.00614105	0.0399464	0.75092	0.876431	-0.0374959	0.874112	0.923558	-0.0729971	0.754178	0.826821
	ENSG00000088986	DYNLL1	0.898876	6.806e-06	0.000102606	0.509842	0.00559803	0.0635075	1.28659	0.000641148	0.0048661	0.956078	0.00161068	0.00684502
	ENSG00000088992	TESC	-1.03332	0.01936	0.0504608	0.393372	0.465696	0.691419	1.52248	0.0242038	0.0721583	0.370005	0.494113	0.610434
	ENSG00000089006	SNX5	0.204346	0.0112019	0.032785	0.155503	0.078508	0.260833	0.659123	0.000376699	0.0032659	0.351574	0.0166289	0.0436876
	ENSG00000089009	RPL6	0.456472	0.00455947	0.016022	0.461712	0.0340152	0.161816	1.04836	0.00321811	0.016061	0.876613	0.0010104	0.00472581
	ENSG00000089012	SIRPG	-3.05953	4.23108e-07	1.40315e-05	0.772266	0.0510831	0.203454	0.251141	0.660798	0.772536	-1.75605	0.00300424	0.0112596
	ENSG00000089022	MAPKAPK5	0.0533071	0.369118	0.495032	0.151724	0.0460387	0.192223	0.150664	0.313484	0.46484	0.431365	0.000577013	0.00302298
	ENSG00000089041	P2RX7	-0.509916	0.0249504	0.0615703	0.0453252	0.862968	0.936154	-0.190405	0.693077	0.797529	-0.0606839	0.857274	0.90347
	ENSG00000089048	ESF1	0.498422	0.000546912	0.0029969	0.342138	0.00301807	0.0488548	0.0774956	0.565001	0.694983	1.21976	5.39393e-07	1.40328e-05
	ENSG00000089050	RBBP9	0.567112	0.00134265	0.00610388	-0.628561	0.0101626	0.0852032	-0.299723	0.213555	0.354033	0.167789	0.540335	0.652002
	ENSG00000089053	ANAPC5	0.0356729	0.733847	0.812309	0.166155	0.0150332	0.103083	0.84996	0.0184151	0.0589452	0.349653	0.000115811	0.000851047
	ENSG00000089057	SLC23A2	-0.359846	0.198287	0.310792	-0.972071	4.48225e-06	0.010444	-1.99434	5.84468e-07	3.92361e-05	-1.72525	6.73639e-07	1.65329e-05
	ENSG00000089060	SLC8B1	-0.634522	0.00073964	0.00380798	-0.0199869	0.83693	0.922822	0.531174	0.0475003	0.11855	-0.66077	0.000198849	0.00131504
	ENSG00000089063	TMEM230	1.01916	6.66563e-06	0.000101202	-0.0687376	0.787691	0.896961	-0.0172393	0.947132	0.967737	0.59497	0.109773	0.193452
	ENSG00000089091	DZANK1	0.220197	0.172007	0.2786	-0.0141244	0.936159	0.971057	1.06496	0.000262024	0.00252133	0.454769	0.0792659	0.150201
	ENSG00000089094	KDM2B	-0.801465	7.59788e-05	0.000640711	-0.0434406	0.718919	0.858762	0.252787	0.220595	0.362619	-0.0743826	0.684809	0.773687
	ENSG00000089101	CFAP61	0.306271	0.451633	0.575031	0.701911	0.108947	0.314077	2.48319	6.78888e-05	0.000952195	0.614726	0.234591	0.347948
	ENSG00000089123	TASP1	0.384249	0.000365771	0.00218055	0.0425536	0.758789	0.881035	0.45913	0.0520733	0.12682	0.640359	0.0418564	0.0911543
	ENSG00000089127	OAS1	-0.596636	0.000998002	0.00481044	-0.351013	0.0320705	0.156413	-1.0003	0.0266725	0.0775003	-1.13228	0.00209725	0.00844848
	ENSG00000089154	GCN1	0.0712204	0.334432	0.460244	0.198477	0.0413245	0.180936	0.886721	0.00505641	0.0223966	0.780135	3.7112e-06	5.9374e-05
	ENSG00000089157	RPLP0	0.763163	4.21856e-05	0.000406733	0.337913	0.283605	0.533131	1.53728	0.000236741	0.00233987	1.28667	0.000213421	0.00139232
	ENSG00000089159	PXN	-0.387494	0.000870707	0.00433102	0.190301	0.0591322	0.22183	0.977795	0.000865981	0.00605756	0.167076	0.172489	0.274892
	ENSG00000089163	SIRT4	1.04104	9.73369e-07	2.53231e-05	-0.3828	0.177632	0.4142	-1.06959	0.0104908	0.0385588	0.895342	0.000758929	0.00377238
	ENSG00000089169	RPH3A	-1.06429	0.0267514	0.0650027	0.372859	0.268575	0.519068	-1.25829	0.00592637	0.0252114	0.424324	0.357312	0.479323
	ENSG00000089177	KIF16B	-0.0223964	0.859925	0.905021	0.124952	0.223108	0.469804	0.159827	0.406267	0.55613	0.428923	0.00534075	0.017759
	ENSG00000089195	TRMT6	0.779003	4.05923e-05	0.000394818	0.279796	0.0567521	0.21665	0.701742	0.0323577	0.0891255	1.36908	9.94442e-08	3.86017e-06
	ENSG00000089199	CHGB	-0.710206	0.0577846	0.119612	0.0626513	0.90255	0.955728	2.09902	0.0611445	0.142437	1.15925	0.0839168	0.156886
	ENSG00000089220	PEBP1	0.264436	0.0814312	0.156136	-0.680023	0.0131137	0.0966577	-2.54393	2.78948e-07	2.5821e-05	-0.651564	0.0252591	0.0609527
	ENSG00000089225	TBX5	-0.19372	0.566068	0.677923	0.00262249	0.989107	0.994978	1.33673	0.0586189	0.138132	0.0284225	0.923838	0.950118
	ENSG00000089234	BRAP	0.393386	0.0053749	0.0182415	0.100354	0.163467	0.395804	0.362825	0.00561352	0.0242023	0.678796	7.62462e-09	5.78812e-07
	ENSG00000089248	ERP29	-0.107087	0.487658	0.607656	-0.327049	0.0128202	0.0954599	-0.41578	0.0160967	0.0532982	-0.0564244	0.700521	0.786145
	ENSG00000089250	NOS1	-1.49723	0.00260187	0.010309	-0.713756	0.169312	0.403406	-2.22151	0.000432261	0.00361399	-2.12991	1.24764e-05	0.000150724
	ENSG00000089280	FUS	-0.226749	0.183068	0.292487	0.503848	0.00101008	0.0310402	0.873735	3.55121e-05	0.000603388	0.146132	0.390448	0.512097
	ENSG00000089289	IGBP1	0.407994	0.0198271	0.0514415	0.0591129	0.685807	0.837673	0.852186	4.75508e-05	0.000742699	0.32378	0.0628019	0.125161
	ENSG00000089327	FXYD5	-1.44425	4.29023e-07	1.41594e-05	0.953262	0.00252307	0.04525	1.51421	0.00641906	0.0267424	-0.678577	0.0121969	0.0341429
	ENSG00000089335	ZNF302	0.444006	0.000126039	0.000955325	0.0142609	0.935666	0.97082	-0.0521455	0.66153	0.773234	0.367147	0.0680853	0.13334
	ENSG00000089351	GRAMD1A	-0.335685	0.143211	0.242609	0.674618	0.00941484	0.0819776	1.61687	1.30357e-05	0.00030165	1.0522	0.0201501	0.0508986
	ENSG00000089356	FXYD3	-0.544036	0.126673	0.221146	0.653781	0.291405	0.536937	1.90346	0.0411341	0.106755	2.28125	0.000892633	0.00428186
	ENSG00000089472	HEPH	-0.355439	0.111875	0.200748	0.512568	0.15106	0.377998	1.44164	0.0131844	0.0458129	-1.11124	0.00859466	0.0258686
	ENSG00000089486	CDIP1	0.3827	0.0235707	0.05882	-0.274917	0.128339	0.345138	-0.745183	0.000354519	0.00312508	0.050064	0.804754	0.86531
	ENSG00000089505	CMTM1	-0.117687	0.470293	0.591986	0.535274	0.0627018	0.229273	1.53226	0.00361045	0.0174888	1.2936	0.00397876	0.0140797
	ENSG00000089558	KCNH4	-0.584556	0.106312	0.192888	0.817671	0.0207197	0.12237	1.09638	0.0445706	0.113133	0.746178	0.0910425	0.166945
	ENSG00000089597	GANAB	0.568793	6.60793e-06	0.000100549	0.110212	0.27697	0.527163	0.227501	0.357627	0.510473	0.768225	0.000380857	0.00218306
	ENSG00000089639	GMIP	-1.44891	6.88262e-09	9.7776e-07	0.720919	0.0102352	0.0854481	1.22988	0.00299969	0.0152587	-0.474067	0.0343303	0.0779318
	ENSG00000089682	RBM41	0.197652	0.0594178	0.122342	0.118149	0.429287	0.662042	-0.0649634	0.719746	0.816499	0.231136	0.177334	0.280699
	ENSG00000089685	BIRC5	2.35449	6.06738e-06	9.45943e-05	1.39872	0.00272619	0.0466342	3.0977	0.00197708	0.0112366	3.85835	2.48864e-12	2.2442e-09
	ENSG00000089692	LAG3	-2.21099	9.41025e-10	3.15862e-07	-0.390932	0.270549	0.521054	-0.377559	0.29395	0.444129	-2.02154	0.00039982	0.00226783
	ENSG00000089693	MLF2	-0.314618	0.0220558	0.0558483	-0.498571	0.000817656	0.0289494	-0.637318	0.000568448	0.00444337	-0.428646	0.0349271	0.0789463
	ENSG00000089723	OTUB2	0.908755	0.00055632	0.00303824	-0.0644601	0.772555	0.889074	0.971677	0.00294405	0.0150553	1.16538	0.000128257	0.000923668
	ENSG00000089737	DDX24	-0.31602	0.00118575	0.00551291	0.110771	0.363375	0.605306	0.00923076	0.947097	0.967731	-0.466767	0.002506	0.00975309
	ENSG00000089775	ZBTB25	-0.190304	0.140663	0.239334	0.179442	0.269705	0.520073	-0.0562742	0.768988	0.851456	-0.523966	0.000861012	0.00416882
	ENSG00000089818	NECAP1	-0.0503312	0.474832	0.596157	0.0569623	0.640182	0.811263	-0.0445254	0.789022	0.865959	-0.407	7.07732e-05	0.000574185
	ENSG00000089820	ARHGAP4	-1.73229	6.80485e-07	1.97226e-05	0.514613	0.0856804	0.273372	1.00297	0.0162906	0.0538081	-0.635757	0.0153301	0.0409692
	ENSG00000089847	ANKRD24	-0.643977	0.00252151	0.010064	-0.878815	0.0104076	0.0860602	-2.68829	9.35393e-06	0.000239709	-2.33752	1.92424e-05	0.000211274
	ENSG00000089876	DHX32	-0.68031	0.0279353	0.067288	-0.133415	0.389292	0.629015	0.0666147	0.768641	0.851236	-0.0400832	0.868844	0.911662
	ENSG00000089902	RCOR1	0.272638	0.00868994	0.0268106	0.0677586	0.582986	0.775562	0.393213	0.0253716	0.0747094	0.319365	0.0118048	0.0332697
	ENSG00000089916	GPATCH2L	0.0273208	0.794702	0.858047	0.304183	0.0309103	0.153285	0.766912	6.22113e-06	0.00018158	-0.0301936	0.840686	0.891239
	ENSG00000090006	LTBP4	-2.35582	8.03747e-09	1.05838e-06	-0.188653	0.563421	0.763312	-0.889474	0.0105987	0.0388384	-2.80392	2.5715e-08	1.42329e-06
	ENSG00000090013	BLVRB	0.329825	0.0436166	0.096061	-0.210898	0.273808	0.524157	-1.17728	0.00150174	0.00914695	-1.04802	2.5454e-05	0.000260997
	ENSG00000090020	SLC9A1	-0.698879	1.31444e-05	0.000167482	0.558293	0.0162803	0.107681	1.30058	5.30047e-05	0.000802975	-0.208405	0.154955	0.252906
	ENSG00000090054	SPTLC1	0.272513	0.0333388	0.0774727	0.206598	0.173035	0.408144	0.513672	0.000284546	0.0026705	0.316486	0.0699932	0.136296
	ENSG00000090060	PAPOLA	0.219531	0.0268199	0.0651413	0.257758	0.0208853	0.122692	0.465511	0.0109564	0.0398338	0.484829	0.000527439	0.00281715
	ENSG00000090061	CCNK	-0.113677	0.267335	0.389379	-0.0150226	0.88462	0.9462	0.389404	0.00130534	0.00822733	0.175096	0.130586	0.221634
	ENSG00000090097	PCBP4	-0.462832	0.000297482	0.00185919	-0.149414	0.48351	0.704512	0.0907045	0.773923	0.855547	0.0113923	0.952364	0.968426
	ENSG00000090104	RGS1	-1.5097	0.00044841	0.002557	1.03747	0.0213088	0.124263	1.83708	0.0219395	0.0670006	-1.07547	0.014913	0.0400514
	ENSG00000090238	YPEL3	-0.253536	0.0825166	0.157863	0.0546807	0.653551	0.81868	-0.0605247	0.794494	0.869868	-0.394251	0.00668889	0.0212398
	ENSG00000090263	MRPS33	1.23774	0.000178238	0.00125407	-0.113481	0.588538	0.779006	-0.328698	0.088714	0.187222	0.255004	0.250098	0.365579
	ENSG00000090266	NDUFB2	0.888131	7.01146e-05	0.000601632	-0.0633998	0.725576	0.862614	0.0936563	0.619081	0.739418	-0.073322	0.786223	0.851858
	ENSG00000090273	NUDC	-0.144124	0.271762	0.39437	-0.18666	0.165195	0.398097	0.10983	0.554694	0.686825	0.263627	0.059056	0.119385
	ENSG00000090316	MAEA	-0.311114	0.00107828	0.00510904	0.101294	0.27259	0.523014	-0.0262216	0.871196	0.921904	-0.121232	0.3797	0.5014
	ENSG00000090339	ICAM1	-1.12593	1.31067e-05	0.000167188	0.502867	0.0373562	0.170928	1.41533	0.00563413	0.0242758	-0.0704531	0.807757	0.867776
	ENSG00000090372	STRN4	-0.248618	0.0444591	0.0975046	0.0978259	0.462687	0.689121	0.639776	0.00322211	0.0160739	0.660869	4.03294e-05	0.000373886
	ENSG00000090376	IRAK3	-1.40755	3.92305e-07	1.33513e-05	0.346883	0.196352	0.43735	0.236085	0.629277	0.747761	-1.89751	3.2817e-05	0.000316795
	ENSG00000090382	LYZ	-0.029616	0.947514	0.966582	2.10269	0.00109125	0.0320421	2.57813	0.00567416	0.0244114	2.01636	0.00095401	0.00451862
	ENSG00000090432	MUL1	0.431165	0.00295524	0.0113914	-0.404226	0.000478609	0.0248275	-0.316139	0.0236176	0.0707744	0.288318	0.140468	0.234389
	ENSG00000090447	TFAP4	0.21244	0.0713445	0.140753	0.220717	0.120233	0.33189	0.551384	0.0666189	0.15147	0.550867	0.000160237	0.00110095
	ENSG00000090470	PDCD7	-0.124692	0.264496	0.386115	-0.261497	0.0555982	0.214167	-0.335677	0.0418608	0.108255	0.0780361	0.644229	0.739802
	ENSG00000090487	SPG21	0.408482	0.000418491	0.00242025	-0.0816396	0.496585	0.714648	0.0640259	0.576301	0.70447	0.360723	0.0928391	0.16954
	ENSG00000090512	FETUB	-0.824512	0.150522	0.251891	-2.06144	0.000635268	0.0262995	-9.28873	6.45307e-08	1.07249e-05	-3.36902	1.59423e-06	3.18074e-05
	ENSG00000090520	DNAJB11	0.620832	1.26973e-05	0.000163232	0.452275	0.0115124	0.0903191	0.358183	0.0106147	0.0388681	0.73524	3.09456e-06	5.17579e-05
	ENSG00000090530	P3H2	-1.80098	1.70299e-07	7.44639e-06	-0.583214	0.0627985	0.229484	0.195376	0.714515	0.81307	-2.44049	1.78344e-08	1.0807e-06
	ENSG00000090534	THPO	-0.0735241	0.661862	0.756449	-0.825414	0.0262155	0.139989	-3.7536	5.46026e-05	0.000819207	0.0351234	0.894964	0.930089
	ENSG00000090539	CHRD	-1.53284	2.43961e-05	0.000268311	-0.789711	0.0541583	0.210871	-3.77342	1.36577e-05	0.000309873	-1.78377	0.000378736	0.00217308
	ENSG00000090554	FLT3LG	-0.988794	2.27767e-06	4.67229e-05	0.338016	0.147918	0.373966	-0.062364	0.78065	0.860112	-0.632439	0.0346553	0.0784783
	ENSG00000090565	RAB11FIP3	-0.280825	0.108344	0.195787	-0.139071	0.381072	0.62157	-0.183907	0.293418	0.443579	-0.0511265	0.772893	0.842135
	ENSG00000090581	GNPTG	0.301053	0.035822	0.0821019	-0.0922294	0.23002	0.477748	-0.34305	0.0384085	0.101254	-0.223891	0.057662	0.117197
	ENSG00000090612	ZNF268	0.107534	0.391125	0.517005	-0.203345	0.234049	0.481935	0.0515864	0.74381	0.834371	-0.223311	0.349979	0.472354
	ENSG00000090615	GOLGA3	-0.260817	0.0277114	0.0668713	0.453552	0.00391179	0.0539163	1.07923	4.88758e-05	0.000759239	0.806855	1.2117e-06	2.60258e-05
	ENSG00000090621	PABPC4	-0.000206626	0.998549	0.998957	0.0107214	0.876605	0.942772	0.638146	1.26599e-05	0.000294181	0.100766	0.421218	0.541785
	ENSG00000090659	CD209	-0.531044	0.0481794	0.103747	-0.126119	0.722883	0.860817	-0.302591	0.428775	0.57784	-0.686448	0.0309557	0.0717629
	ENSG00000090661	CERS4	-0.0595325	0.785132	0.850786	-0.538512	0.0316641	0.155268	-1.61018	2.43091e-06	9.91981e-05	-0.258342	0.227146	0.339272
	ENSG00000090674	MCOLN1	-0.269905	0.0771582	0.149797	-0.0850717	0.49086	0.710354	-0.318146	0.282451	0.431891	-0.35299	0.0803803	0.151716
	ENSG00000090686	USP48	-0.204974	0.0153342	0.0419627	0.148154	0.242839	0.49187	0.34122	0.05882	0.138467	-0.0678236	0.67539	0.765369
	ENSG00000090776	EFNB1	0.0223012	0.925968	0.951537	-0.0145129	0.949805	0.977045	1.2193	6.28899e-05	0.00090393	-0.2726	0.267982	0.385483
	ENSG00000090857	PDPR	-0.292496	0.016352	0.0442774	0.217767	0.0640385	0.232153	0.322806	0.00283139	0.0145991	-0.171308	0.279795	0.39821
	ENSG00000090861	AARS	0.207852	0.240966	0.361175	0.18697	0.199436	0.441351	-0.172075	0.19162	0.327631	0.625674	0.000252938	0.00158344
	ENSG00000090863	GLG1	-0.195245	0.0378382	0.0857754	0.19255	0.125731	0.341124	0.801876	0.000428977	0.00359268	0.183813	0.156996	0.255399
	ENSG00000090889	KIF4A	2.94659	3.11075e-07	1.14766e-05	1.85612	0.0012885	0.0335827	4.06488	6.60724e-05	0.000935534	4.52318	1.72864e-11	8.45479e-09
	ENSG00000090905	TNRC6A	-0.0467032	0.762778	0.833793	-0.0976766	0.362402	0.604628	-0.701806	0.000260287	0.00251097	-0.645861	0.00435558	0.0151147
	ENSG00000090924	PLEKHG2	-0.737839	0.000141272	0.00104624	0.573464	0.00610357	0.0661079	1.5216	1.20002e-05	0.000283941	0.433258	0.08582	0.159571
	ENSG00000090932	DLL3	-0.381172	0.223875	0.341312	0.087956	0.542721	0.748734	1.3397	0.108716	0.216734	0.923959	0.0429251	0.0928967
	ENSG00000090971	NAT14	-0.207125	0.302034	0.426554	-0.0638146	0.781128	0.893463	1.12249	0.0295004	0.0834164	0.375812	0.233111	0.346218
	ENSG00000090975	PITPNM2	-0.349798	0.098948	0.182261	-0.539299	0.022265	0.127515	-0.848914	0.00558009	0.0241011	-0.299542	0.325391	0.447175
	ENSG00000090989	EXOC1	-0.0457767	0.706343	0.791056	0.180057	0.127605	0.344	0.599213	0.000174613	0.0018764	-0.155282	0.349471	0.471929
	ENSG00000091009	RBM27	0.381009	0.0040158	0.0145031	0.251849	0.204052	0.447055	0.265494	0.12432	0.238951	0.34874	0.0187266	0.0480147
	ENSG00000091039	OSBPL8	0.130733	0.152733	0.25473	0.27758	0.109184	0.314418	1.03572	0.000360686	0.00315988	0.247292	0.0310663	0.0719487
	ENSG00000091073	DTX2	-0.370372	0.00908054	0.0277702	0.207252	0.254751	0.504799	0.583268	0.0151171	0.0508513	0.0630354	0.723321	0.803985
	ENSG00000091106	NLRC4	-0.851722	7.07022e-05	0.000605915	-0.00713391	0.975737	0.989178	0.221885	0.648817	0.763779	-0.819421	0.00574252	0.0187996
	ENSG00000091127	PUS7	0.806258	0.00157417	0.00692735	0.301776	0.0781399	0.260222	0.855707	0.0186015	0.0593258	1.33436	6.69556e-06	9.23222e-05
	ENSG00000091128	LAMB4	1.48943	0.0047239	0.016468	0.872368	0.0812762	0.265904	2.96602	0.00355102	0.0172904	2.2021	1.30007e-05	0.000155849
	ENSG00000091129	NRCAM	0.512974	0.486552	0.606631	0.580928	0.306552	0.551956	3.59212	0.000275612	0.00261316	3.35361	3.29778e-06	5.41517e-05
	ENSG00000091136	LAMB1	-0.60796	0.0100703	0.0301169	0.694611	0.035392	0.165422	2.44887	6.51342e-05	0.000924928	0.469903	0.17403	0.276715
	ENSG00000091137	SLC26A4	-0.0727693	0.889774	0.926552	0.0946983	0.785524	0.8957	1.40765	0.0226199	0.0685861	-0.335322	0.301233	0.421726
	ENSG00000091138	SLC26A3	0.86301	0.192341	0.303604	-0.767579	0.211481	0.456279	-1.13183	0.0498297	0.12277	3.36782	9.79366e-06	0.000124141
	ENSG00000091140	DLD	0.634318	0.00125801	0.0057844	-0.0693985	0.657926	0.821736	-0.0956131	0.601769	0.725271	0.161675	0.473653	0.591794
	ENSG00000091157	WDR7	-0.246257	0.0118029	0.034127	0.0151583	0.900391	0.954551	-0.298179	0.134303	0.252825	-0.442178	0.00372231	0.0133558
	ENSG00000091164	TXNL1	0.354124	0.0191666	0.0500953	-0.149032	0.191993	0.432366	-0.132262	0.517532	0.655449	0.133868	0.438963	0.559064
	ENSG00000091181	IL5RA	-2.44464	2.24785e-06	4.6258e-05	-0.473366	0.288226	0.5343	-1.1772	0.051773	0.126295	-2.74092	8.88822e-09	6.47459e-07
	ENSG00000091262	ABCC6	-0.295487	0.066322	0.133146	-0.956122	0.00812996	0.0760134	-4.4906	1.47811e-06	7.271e-05	-0.657873	0.0110652	0.0316262
	ENSG00000091317	CMTM6	-0.472242	0.0152281	0.0417125	-0.0783386	0.752079	0.877083	-0.0656295	0.787065	0.864759	-0.102834	0.738265	0.815439
	ENSG00000091409	ITGA6	1.73179	3.56842e-08	2.62171e-06	1.03657	0.00992584	0.0838675	1.73796	0.000362661	0.00317076	2.21732	2.30629e-09	2.39643e-07
	ENSG00000091428	RAPGEF4	0.303065	0.131331	0.227158	-0.382303	0.205662	0.448912	-1.68401	0.000100394	0.00126119	-0.165884	0.444261	0.56407
	ENSG00000091436	MAP3K20	0.548306	0.000490461	0.00274916	0.151698	0.381244	0.621761	-0.237357	0.377294	0.528672	-0.0482088	0.773437	0.842566
	ENSG00000091482	SMPX	2.81387	0.000384084	0.00225826	-0.175164	0.820725	0.914393	0.86066	0.299823	0.450162	2.80503	8.76146e-05	0.000680967
	ENSG00000091483	FH	0.726173	0.0015244	0.0067491	-0.435401	0.0582664	0.219958	-1.83569	2.83887e-06	0.00010933	-0.495863	0.0173534	0.0452154
	ENSG00000091490	SEL1L3	-1.79423	9.59074e-06	0.000132724	0.690712	0.0255064	0.137985	0.901883	0.0334219	0.0914462	-1.23925	0.0152164	0.0407328
	ENSG00000091513	TF	-0.00906521	0.973387	0.982455	-1.08375	0.00277706	0.0470303	-8.17514	1.63121e-05	0.000348095	-0.390794	0.0454771	0.0972394
	ENSG00000091527	CDV3	0.217754	0.151308	0.252823	0.256175	0.141019	0.364677	0.602328	0.0116957	0.0418199	0.719998	0.000762421	0.00378579
	ENSG00000091536	MYO15A	-1.47946	0.00501834	0.0172434	-1.07584	0.0323016	0.157156	-2.4064	2.32877e-06	9.70217e-05	-1.91648	0.000846711	0.00411598
	ENSG00000091542	ALKBH5	0.106757	0.432704	0.55676	0.00576604	0.96838	0.985595	-0.13605	0.478702	0.622491	0.327562	0.186202	0.291429
	ENSG00000091583	APOH	0.102927	0.639665	0.738575	-0.742638	0.0275077	0.143732	-7.7468	5.48539e-06	0.000166674	-0.81565	0.000940601	0.00446772
	ENSG00000091592	NLRP1	-1.0906	0.00290965	0.0112512	0.933126	0.00163546	0.0370571	0.30969	0.512377	0.651146	-0.442231	0.307483	0.428095
	ENSG00000091622	PITPNM3	-3.63509	2.07217e-08	1.88147e-06	-1.89759	0.0057675	0.0643075	-1.85414	0.00440203	0.0202163	-3.93023	2.09383e-13	4.94541e-10
	ENSG00000091640	SPAG7	-0.512438	0.00199471	0.00834162	-0.119866	0.510584	0.725044	-0.455766	0.0316937	0.0878799	-0.971413	1.76335e-06	3.41276e-05
	ENSG00000091651	ORC6	1.24402	2.37144e-06	4.82133e-05	0.747671	0.0105143	0.0867025	2.54255	0.000138247	0.00158353	2.67212	3.04913e-08	1.60605e-06
	ENSG00000091656	ZFHX4	-0.22325	0.134816	0.231736	-0.674709	0.00345742	0.0514377	-0.979818	0.0609744	0.142128	-0.306167	0.391888	0.513533
	ENSG00000091704	CPA1	-0.117515	0.69884	0.785444	0.511712	0.0715861	0.247304	1.42799	0.0930782	0.193875	0.540526	0.198888	0.306312
	ENSG00000091732	ZC3HC1	0.67409	0.000218531	0.00146876	-0.180773	0.137007	0.359057	0.0397343	0.861895	0.915481	0.398201	0.00277638	0.0105934
	ENSG00000091831	ESR1	-1.98403	6.31071e-07	1.87344e-05	-1.62167	0.000149071	0.0182864	-3.21617	2.625e-06	0.000104564	-3.86608	8.94487e-12	5.37273e-09
	ENSG00000091844	RGS17	1.11908	0.00198996	0.00832905	0.941782	0.00373408	0.052825	2.45794	0.000116854	0.0014092	0.876005	0.00788227	0.0241771
	ENSG00000091879	ANGPT2	0.211953	0.338244	0.46409	0.277671	0.0812964	0.265921	0.856754	0.0462299	0.116235	0.593826	0.0201007	0.0507925
	ENSG00000091947	TMEM101	0.84864	0.000110447	0.000856099	-0.10032	0.648656	0.815774	0.373056	0.0156408	0.0521062	0.964099	0.000587121	0.00306328
	ENSG00000091972	CD200	0.95561	0.0116135	0.0337031	1.79892	9.38289e-06	0.010444	2.59456	9.29904e-05	0.00119594	1.21706	0.0131793	0.0362891
	ENSG00000091986	CCDC80	-0.782583	0.0459634	0.100003	2.05744	0.000938751	0.0303494	2.68641	0.0100483	0.0373612	-1.03829	0.0228864	0.0563309
	ENSG00000092009	CMA1	0.59732	0.1492	0.250216	0.390555	0.254236	0.504197	-0.603185	0.17171	0.302129	-0.729031	0.110703	0.194746
	ENSG00000092010	PSME1	0.216182	0.0509692	0.108475	0.169437	0.260953	0.51081	-0.16546	0.336893	0.489338	0.088186	0.555003	0.664542
	ENSG00000092020	PPP2R3C	0.417595	0.00224365	0.00916572	0.232104	0.108186	0.312963	0.647692	0.00013311	0.00154119	0.287108	0.0234115	0.0573427
	ENSG00000092036	HAUS4	0.894129	1.90526e-05	0.000223163	-0.17799	0.291141	0.53671	0.353236	0.0633706	0.146112	0.370785	0.294701	0.414599
	ENSG00000092051	JPH4	-0.362158	0.234746	0.353929	-0.0802463	0.798845	0.902559	-0.433859	0.507313	0.64691	-0.920002	0.00390993	0.0138907
	ENSG00000092067	CEBPE	-0.651416	0.0143652	0.0398396	0.538914	0.0851654	0.272467	0.482913	0.484812	0.627614	-0.346469	0.1246	0.213483
	ENSG00000092068	SLC7A8	-1.90725	2.79214e-08	2.27072e-06	-0.529251	0.138601	0.361629	0.324781	0.502789	0.642811	-1.97676	4.12609e-09	3.60369e-07
	ENSG00000092094	OSGEP	-0.0556045	0.492057	0.611623	0.0705603	0.368207	0.609943	0.309369	2.16625e-05	0.000424195	-0.0860854	0.484516	0.60166
	ENSG00000092096	SLC22A17	-2.09077	8.98394e-08	4.79876e-06	0.0450609	0.905752	0.957077	-0.845668	0.232211	0.376002	-2.65691	3.6921e-05	0.000347557
	ENSG00000092098	RNF31	-0.138106	0.135237	0.232272	-0.0546106	0.674076	0.831412	0.27662	0.147582	0.27026	0.158908	0.337358	0.459779
	ENSG00000092108	SCFD1	0.463079	0.000130969	0.000983327	0.298414	0.0223559	0.127801	0.366564	0.162526	0.289949	0.161488	0.286192	0.405277
	ENSG00000092140	G2E3	0.491423	0.000105069	0.000822979	0.38222	0.0271062	0.142709	1.08882	9.65665e-05	0.00122537	0.727463	0.000161978	0.00111013
	ENSG00000092148	HECTD1	0.0262346	0.738995	0.816239	-0.257253	0.0680237	0.23975	-0.448117	0.00231268	0.0126005	-0.157822	0.203689	0.311967
	ENSG00000092199	HNRNPC	0.111389	0.135693	0.232822	0.456325	0.000376709	0.0233226	0.846549	0.0005386	0.00426458	0.331302	0.0278587	0.0659886
	ENSG00000092200	RPGRIP1	-1.13998	6.11902e-05	0.000541336	-0.202287	0.469507	0.694216	-1.79998	0.000423816	0.00355816	-0.600683	0.180399	0.28433
	ENSG00000092201	SUPT16H	0.485209	0.000332948	0.00202543	0.381922	0.00562915	0.0636201	0.879831	0.00166645	0.00985904	0.950789	2.07278e-07	6.81706e-06
	ENSG00000092203	TOX4	0.165384	0.0468969	0.101602	-0.0124299	0.861805	0.935557	-0.0853481	0.260322	0.407324	0.210066	0.0123212	0.0344247
	ENSG00000092208	GEMIN2	0.782422	1.37985e-06	3.24922e-05	-0.0874324	0.570163	0.767874	0.663825	0.000868264	0.0060704	0.809951	0.048341	0.10205
	ENSG00000092295	TGM1	-0.845935	0.00976055	0.02937	-0.24202	0.183599	0.421559	0.517395	0.0107145	0.0391453	-0.0254852	0.913141	0.942942
	ENSG00000092330	TINF2	0.0427394	0.545233	0.659523	0.0673091	0.520738	0.73261	0.311857	0.00793294	0.0312363	0.09058	0.275523	0.393767
	ENSG00000092345	DAZL	-0.137148	0.660479	0.755296	0.225063	0.503276	0.719801	0.328624	0.519247	0.657037	0.276679	0.550763	0.660863
	ENSG00000092377	TBL1Y	-1.51185	0.0370548	0.0843234	-0.827178	0.0815117	0.26619	-0.866093	0.15022	0.273787	-1.2289	0.0756672	0.144824
	ENSG00000092421	SEMA6A	-1.058	0.00218553	0.00897627	-0.480756	0.0817149	0.26644	0.290781	0.351221	0.504077	-0.96023	0.011861	0.0333868
	ENSG00000092439	TRPM7	0.214238	0.187736	0.298012	-0.0930484	0.449127	0.678052	-0.258251	0.00946138	0.035679	-0.0175962	0.923889	0.950124
	ENSG00000092445	TYRO3	-0.721249	0.0510276	0.108559	0.371271	0.321638	0.566573	2.36009	5.22893e-05	0.000796719	1.49373	9.57721e-05	0.000730767
	ENSG00000092470	WDR76	1.33385	5.73744e-05	0.000514761	0.868663	0.000320795	0.0217918	2.26824	5.87846e-05	0.000862669	2.57753	4.27968e-07	1.17407e-05
	ENSG00000092529	CAPN3	-0.648101	0.0105312	0.0312495	-0.766978	0.033802	0.161226	-1.68274	5.58886e-06	0.000168781	-1.65368	0.000257638	0.00160696
	ENSG00000092531	SNAP23	0.250884	0.0169442	0.0454811	0.164642	0.125817	0.341278	0.529024	0.0044908	0.0205005	0.0760028	0.582729	0.687133
	ENSG00000092607	TBX15	-1.35341	0.0146651	0.0404943	-1.57281	0.0324092	0.157412	-3.66248	0.00113723	0.00744602	-0.822847	0.0322024	0.0740899
	ENSG00000092621	PHGDH	-1.64076	0.00072004	0.00372725	-1.62388	0.0122845	0.0935674	-2.80732	6.9632e-05	0.000969891	-1.97097	0.00487696	0.0165303
	ENSG00000092758	COL9A3	-1.29881	0.00856798	0.0265074	-1.07817	0.000908948	0.0299557	0.65157	0.384176	0.535372	-0.0502739	0.898093	0.932252
	ENSG00000092820	EZR	-0.860462	6.28449e-05	0.000551981	0.234525	0.376132	0.616716	0.691664	0.0616635	0.143296	-0.168561	0.438549	0.558766
	ENSG00000092841	MYL6	-0.0165538	0.896093	0.930642	0.273645	0.0453479	0.190711	0.876938	2.65483e-05	0.00049345	-0.24127	0.149427	0.245781
	ENSG00000092847	AGO1	0.160255	0.0462279	0.100464	0.168846	0.148059	0.374041	0.777224	0.000309844	0.00283488	0.644842	6.23302e-05	0.000521378
	ENSG00000092850	TEKT2	-1.90527	5.80891e-05	0.000519868	-0.550852	0.293791	0.539042	0.686055	0.320299	0.471679	-0.605279	0.295596	0.415533
	ENSG00000092853	CLSPN	1.45867	0.00140341	0.00631833	1.34624	0.0131232	0.0966738	3.56014	0.00040251	0.00343264	3.69505	4.75018e-09	4.07599e-07
	ENSG00000092871	RFFL	0.366158	0.0118926	0.0343194	-0.0118327	0.937863	0.971929	-0.711541	0.00034292	0.00305244	0.740497	1.52842e-05	0.000176013
	ENSG00000092929	UNC13D	-1.79877	2.78588e-09	5.68857e-07	0.171633	0.441047	0.671942	0.819277	0.0575807	0.1364	-1.5186	3.11131e-06	5.19815e-05
	ENSG00000092931	MFSD11	0.564761	2.29753e-05	0.000257217	0.0352414	0.766916	0.885858	0.287506	0.0875466	0.1854	0.713456	0.000654693	0.00334648
	ENSG00000092964	DPYSL2	-0.609441	0.0149353	0.0410647	0.472455	0.0528534	0.207612	0.977365	0.00301244	0.0153051	-0.478748	0.0854404	0.159049
	ENSG00000092969	TGFB2	0.732801	0.0849793	0.161591	1.01185	0.0200604	0.120155	2.98462	3.51592e-05	0.000600551	0.971825	0.050163	0.105042
	ENSG00000092978	GPATCH2	0.194129	0.133814	0.230486	0.44498	0.00116444	0.0326412	0.890561	0.000571504	0.00445904	0.43798	0.0444189	0.0953879
	ENSG00000093000	NUP50	-0.0147258	0.923063	0.949492	0.00305932	0.976615	0.989498	-0.0921685	0.419102	0.568743	0.175491	0.268859	0.386382
	ENSG00000093009	CDC45	2.10334	0.000113333	0.000873914	1.26778	0.000985166	0.0307467	3.19093	0.0031027	0.0156631	3.34427	1.34583e-08	8.86099e-07
	ENSG00000093010	COMT	-1.10996	0.000229008	0.00151959	-0.632122	0.0229753	0.129961	-1.27503	0.000109513	0.00134291	-1.24951	0.000118884	0.000868036
	ENSG00000093072	CECR1	-1.17201	0.000297963	0.00186054	0.59643	0.0231539	0.130554	0.656458	0.247923	0.393862	-1.25668	4.82642e-05	0.000428088
	ENSG00000093100	XXbac-B461K10.4	0.455162	0.154016	0.256335	-0.74512	0.00386079	0.0535833	-1.04368	0.00235151	0.0127569	0.0473158	0.859628	0.905015
	ENSG00000093134	VNN3	-2.92036	2.49512e-05	0.000273139	-0.732392	0.365483	0.607228	-5.90652	3.85045e-08	8.13752e-06	-0.964846	0.0276277	0.0655183
	ENSG00000093144	ECHDC1	0.13999	0.298537	0.422898	-0.183564	0.170607	0.405263	-0.348311	0.00332029	0.0164248	-0.128283	0.439558	0.559622
	ENSG00000093167	LRRFIP2	-0.0756803	0.637793	0.737501	-0.156647	0.396499	0.635531	-0.51156	0.0236312	0.0708046	-0.415632	0.0170547	0.0445689
	ENSG00000093183	SEC22C	0.472432	0.00252307	0.010069	0.356409	0.0469561	0.194481	0.70468	0.000644778	0.00488607	0.337966	0.0724133	0.13995
	ENSG00000093217	XYLB	0.17818	0.278884	0.401976	-0.831752	0.0132488	0.097198	-2.51717	2.96898e-06	0.000113195	-0.387157	0.0847833	0.15823
	ENSG00000094631	HDAC6	-0.384147	0.0722159	0.142136	-0.756942	0.00714831	0.0711306	-1.58191	2.89216e-06	0.000110883	-1.07158	1.80663e-06	3.47054e-05
	ENSG00000094755	GABRP	-4.92582	5.62858e-13	4.81765e-09	-1.90172	0.0847419	0.271776	-0.408428	0.691632	0.796321	-4.03496	2.96566e-07	9.03338e-06
	ENSG00000094804	CDC6	1.96513	3.87719e-06	6.81784e-05	1.39528	0.00297817	0.04867	2.72665	0.000208389	0.00213164	3.59491	4.91549e-10	8.12008e-08
	ENSG00000094841	UPRT	0.375527	0.00185861	0.00790673	-0.137973	0.270329	0.520865	0.302068	0.095674	0.197718	0.00648853	0.964298	0.976332
	ENSG00000094880	CDC23	0.968012	7.14482e-06	0.000106347	0.215234	0.138392	0.361221	0.362588	0.0311266	0.0867112	0.743027	0.00145232	0.00632127
	ENSG00000094914	AAAS	0.0729256	0.347883	0.473981	-0.183927	0.149477	0.37591	0.00939568	0.958748	0.974952	-0.0428949	0.674584	0.764785
	ENSG00000094916	CBX5	0.245537	0.158723	0.262154	0.773086	0.0144585	0.101171	1.57518	0.000130323	0.00152075	0.298412	0.354604	0.476707
	ENSG00000094963	FMO2	-0.957198	0.00580067	0.0193919	-0.098696	0.766991	0.885858	-2.09832	0.00455048	0.0207064	-2.0985	3.43329e-06	5.59426e-05
	ENSG00000094975	SUCO	1.25677	3.74866e-06	6.62928e-05	0.705819	5.97075e-05	0.0158466	1.3844	6.14209e-05	0.000890788	1.7556	1.68963e-09	1.9412e-07
	ENSG00000095002	MSH2	1.17957	3.09466e-05	0.000321358	0.591611	0.000740764	0.0279928	1.61318	6.65584e-05	0.00093892	1.55493	1.2658e-07	4.72082e-06
	ENSG00000095015	MAP3K1	-0.189877	0.135324	0.232387	0.443462	0.00704665	0.0705961	0.675522	0.0104105	0.0383293	0.0593419	0.649161	0.743687
	ENSG00000095059	DHPS	-0.13864	0.20761	0.322107	-0.118003	0.289154	0.535036	-0.360221	0.10767	0.215136	-0.23058	0.131524	0.222855
	ENSG00000095066	HOOK2	-1.19174	1.38629e-05	0.000174789	-0.406836	0.212282	0.4571	-0.633803	0.0730878	0.162371	-0.329604	0.27524	0.393412
	ENSG00000095110	NXPE1	0.83194	0.0290527	0.0693736	0.59627	0.157355	0.38683	-0.18691	0.674495	0.782803	0.147915	0.727487	0.807129
	ENSG00000095139	ARCN1	0.251573	0.0476398	0.10282	0.191173	0.174689	0.410341	0.175245	0.288947	0.438876	0.462691	0.0169991	0.0444449
	ENSG00000095203	EPB41L4B	-0.746294	0.00115128	0.00538698	-1.46341	0.000563033	0.0253983	-4.23351	5.26903e-05	0.000800691	-1.25039	4.40301e-05	0.000400175
	ENSG00000095209	TMEM38B	1.84942	1.17025e-05	0.000153745	0.241898	0.444821	0.67497	0.478266	0.0936974	0.194754	1.45497	3.46823e-05	0.000330881
	ENSG00000095261	PSMD5	0.136442	0.537984	0.653085	-0.0690337	0.651797	0.81745	0.105332	0.509338	0.648341	0.355851	0.148148	0.244053
	ENSG00000095303	PTGS1	-1.63953	3.03643e-06	5.69011e-05	0.010367	0.975108	0.988803	1.57062	0.0188561	0.0599793	-0.939076	0.0211883	0.0529816
	ENSG00000095319	NUP188	0.0891027	0.449449	0.572974	0.273731	0.00799428	0.0753745	0.806446	5.65529e-06	0.000169991	0.823	0.000192907	0.00128194
	ENSG00000095321	CRAT	-0.22254	0.0438934	0.09653	-0.857875	0.000207745	0.0195272	-2.36135	1.25364e-08	3.83223e-06	-0.313873	0.0772542	0.147162
	ENSG00000095370	SH2D3C	-0.501643	0.00427617	0.0152472	0.463113	0.0426633	0.183928	-0.0205102	0.959105	0.974977	-0.737	0.000564633	0.00296994
	ENSG00000095380	NANS	0.219791	0.0539235	0.113339	0.375361	0.013423	0.0978098	0.409014	0.0182994	0.0586461	0.203112	0.0340629	0.0774583
	ENSG00000095383	TBC1D2	0.318943	0.174353	0.281785	0.0199332	0.927566	0.967417	0.724815	0.0765295	0.168109	-0.0305702	0.879105	0.919049
	ENSG00000095397	WHRN	0.185562	0.358628	0.484678	0.42292	0.0652706	0.234242	0.995136	0.00313598	0.0158031	0.845278	0.00515243	0.0172708
	ENSG00000095464	PDE6C	0.184251	0.38852	0.514416	0.116201	0.600629	0.786387	-0.178378	0.323877	0.475639	0.42227	0.260914	0.377707
	ENSG00000095485	CWF19L1	0.298174	0.0532999	0.112346	0.262142	0.0186074	0.115222	0.47392	0.0158421	0.0526128	0.401918	0.0044438	0.0153478
	ENSG00000095539	SEMA4G	-0.45753	0.00548733	0.0185404	-0.755902	0.042797	0.184353	-3.14074	0.000228169	0.00228016	-0.489014	0.0377716	0.0840222
	ENSG00000095564	BTAF1	-0.0922914	0.591815	0.699871	0.254825	0.0711433	0.246307	0.162207	0.125447	0.240304	0.100683	0.649102	0.743672
	ENSG00000095574	IKZF5	0.0466355	0.702445	0.788279	-0.202031	0.0953095	0.291037	-0.834817	4.61241e-06	0.000147248	-0.467652	0.00878697	0.0263086
	ENSG00000095585	BLNK	-1.0575	6.86631e-06	0.000103424	-0.25927	0.163096	0.39535	-2.08146	0.00145439	0.00892206	-1.36535	6.08773e-05	0.00051248
	ENSG00000095587	TLL2	0.712897	0.107624	0.194742	0.518416	0.201688	0.444007	2.51553	0.00210307	0.0117268	1.71936	6.25583e-05	0.000522606
	ENSG00000095596	CYP26A1	-4.1373	2.29237e-07	9.33222e-06	-2.97402	0.00254556	0.0453485	-5.76086	1.15381e-05	0.000277019	-5.6083	1.01522e-08	7.19626e-07
	ENSG00000095627	TDRD1	-2.37576	4.17613e-05	0.000403324	-0.921376	0.128118	0.344813	0.587605	0.393963	0.544484	-0.441306	0.608811	0.709675
	ENSG00000095637	SORBS1	-0.226061	0.0921929	0.172143	-0.477083	0.0305407	0.152268	-2.12682	1.86173e-05	0.000381311	-0.958624	8.57225e-05	0.000668843
	ENSG00000095713	CRTAC1	-1.73529	0.000341172	0.00206248	-0.395558	0.52846	0.738635	0.59651	0.44104	0.588942	-2.00629	1.13935e-05	0.000140823
	ENSG00000095739	BAMBI	-0.347712	0.486971	0.60702	-0.649534	0.0207288	0.122378	1.08571	0.0954622	0.197401	0.889089	0.0152679	0.0408445
	ENSG00000095752	IL11	-0.514219	0.17404	0.281412	0.747773	0.0958749	0.291957	3.34779	1.11264e-05	0.000271041	0.654739	0.0717319	0.138923
	ENSG00000095777	MYO3A	-3.3624	5.24124e-08	3.33539e-06	-1.74519	0.0181625	0.113722	-1.08829	0.247006	0.392826	-2.28288	0.00107485	0.00495752
[truncated: 32,239 more rows]
