# Supplementary material for: The genomic landscape of Mongolian hepatocellular carcinoma
Source: Nat Commun. 2020 Sep 1;11:4383. doi: 10.1038/s41467-020-18186-1 (PMC7462863; doi:10.1038/s41467-020-18186-1)
Supplement: Supplementary file 8 — Supplementary Data 6 [file 41467_2020_18186_MOESM8_ESM.xlsx]

## Sheet: Suppl Data 6
	Supplementary Data 6. Feature- and coefficient-based p-values across the family of regularized Cox regression models from ridge (a=0) to lasso (a=1) obtained by the R package eNetXplorer.
	Features appear ordered by significance in the feature-based lasso solution (see Supplementary Figure 4a).
	Feature	Pathway Name	Category ID	Category Name	a=0 (freq)	a=0.1 (freq)	a=0.2 (freq)	a=0.3 (freq)	a=0.4 (freq)	a=0.5 (freq)	a=0.6 (freq)	a=0.7 (freq)	a=0.8 (freq)	a=0.9 (freq)	a=1 (freq)	a=0 (coef)	a=0.1 (coef)	a=0.2 (coef)	a=0.3 (coef)	a=0.4 (coef)	a=0.5 (coef)	a=0.6 (coef)	a=0.7 (coef)	a=0.8 (coef)	a=0.9 (coef)	a=1 (coef)
	R-HSA-1368071	NR1D1 (REV-ERBA) represses gene expression	R-HSA-400253	Circadian Clock	1	0.000323999	0.000239999	0.000183999	9.59996e-05	0.000147999	0.000159999	0.000139999	0.000112	0.00012	9.59996e-05	3.99998e-06	0.00483559	0.00508737	0.00860866	0.0157507	0.0102524	0.0146847	0.0165895	0.0191182	0.0218835	0.0210031
	R-HSA-9026766	Biosynthesis of protectin and resolvin conjugates in tissue regeneration (PCTR and RCTR)	R-HSA-1430728	Metabolism	1	0.000439998	0.000379998	0.000403998	0.000259999	0.000307999	0.000331999	0.000203999	0.000203999	0.000104	0.000163999	3.19999e-05	0.018435	0.0251681	0.028989	0.0368852	0.0260657	0.028032	0.0334158	0.052583	0.053532	0.0463918
	R-HSA-1234158	Regulation of gene expression by Hypoxia-inducible Factor	R-HSA-8953897	Cellular responses to external stimuli	1	0.000251999	0.000207999	0.000179999	0.000131999	0.000239999	0.000267999	0.000287999	0.000247999	0.000339999	0.000587998	1.99999e-05	0.0273085	0.0460816	0.0899471	0.0982885	0.12293	0.132937	0.155228	0.165266	0.150259	0.192839
	R-HSA-264642	Acetylcholine Neurotransmitter Release Cycle	R-HSA-112316	Neuronal System	1	0.000104	0.000147999	0.000135999	7.99997e-05	0.000147999	0.000151999	0.000199999	0.00327199	0.011408	0.0365239	1.2e-05	0.0439669	0.0933661	0.130241	0.164194	0.171828	0.193548	0.220339	0.248879	0.293478	0.308511
	R-HSA-180910	Vpr-mediated nuclear import of PICs	R-HSA-1643685	Disease	1	9.59996e-05	0.000116	8.39997e-05	9.19996e-05	0.000108	0.000183999	0.000143999	0.00424798	0.0263439	0.0964596	1.59999e-05	0.0436153	0.109237	0.157407	0.18241	0.206239	0.227459	0.275362	0.245033	0.257511	0.292079
	R-HSA-5339562	Uptake and actions of bacterial toxins	R-HSA-1643685	Disease	1	0.00102	0.00208799	0.00312399	0.0137559	0.0142799	0.0434398	0.0853357	0.135211	0.188835	0.201723	0.000231999	0.201272	0.274004	0.295373	0.33288	0.334686	0.336807	0.375551	0.379603	0.420538	0.423363
	R-HSA-168271	Transport of Ribonucleoproteins into the Host Nucleus	R-HSA-1643685	Disease	1	0.000104	0.000112	0.000131999	0.000159999	0.000351999	0.00148399	0.0216759	0.0486518	0.117664	0.261707	1.59999e-05	0.056299	0.144237	0.188643	0.229068	0.248186	0.282416	0.278689	0.281046	0.272374	0.277512
	R-HSA-180746	Nuclear import of Rev protein	R-HSA-1643685	Disease	1	6.39997e-05	8.79996e-05	7.19997e-05	9.59996e-05	0.000195999	0.00620798	0.0222479	0.0642317	0.129247	0.275195	1.59999e-05	0.0504414	0.122137	0.161121	0.167883	0.233974	0.270161	0.292994	0.306306	0.268817	0.508197
	R-HSA-389957	Prefoldin mediated transfer of substrate to CCT/TriC	R-HSA-392499	Metabolism of proteins	1	0.000303999	0.000751997	0.001124	0.0134359	0.0432998	0.0884676	0.174635	0.231463	0.339343	0.462206	3.19999e-05	0.167863	0.254302	0.317412	0.360254	0.392797	0.406412	0.399657	0.412134	0.451777	0.378788
	R-HSA-1483152	Hydrolysis of LPE	R-HSA-1430728	Metabolism	1	0.00388798	0.00864397	0.0307239	0.162695	0.134999	0.230091	0.364223	0.44603	0.513158	0.46739	0.000967996	0.311928	0.380049	0.422665	0.48279	0.495686	0.4763	0.49566	0.531705	0.536848	0.507309
	R-HSA-6811555	PI5P Regulates TP53 Acetylation	R-HSA-74160	Gene expression (Transcription)	1	0.00539198	0.012408	0.0409998	0.144711	0.160343	0.216091	0.374359	0.451378	0.468174	0.472306	0.00136399	0.305869	0.356656	0.386082	0.427213	0.42485	0.451835	0.456731	0.459888	0.45301	0.477254
	R-HSA-5627083	RHO GTPases regulate CFTR trafficking	R-HSA-162582	Signal Transduction	1	0.38529	0.434002	0.45169	0.681865	0.514078	0.530398	0.730153	0.739001	0.755765	0.534794	0.00469198	0.527039	0.538758	0.520983	0.568507	0.528074	0.54004	0.536646	0.576425	0.539342	0.53272
	R-HSA-1299361	TWIK-related alkaline pH activated K+ channel (TALK)	R-HSA-112316	Neuronal System	1	0.00373999	0.0195399	0.0921236	0.244511	0.226043	0.309399	0.44869	0.541706	0.598058	0.557066	0.000959996	0.41799	0.481618	0.54127	0.574321	0.59085	0.577331	0.59987	0.608215	0.573023	0.606117
	R-HSA-6814848	Glycerophospholipid catabolism	R-HSA-1430728	Metabolism	1	0.00660397	0.0412718	0.104552	0.264619	0.238663	0.329187	0.49019	0.529514	0.602998	0.557994	0.00126399	0.372618	0.423338	0.471928	0.492274	0.497224	0.487683	0.542385	0.535926	0.535305	0.492268
	R-HSA-168799	Neurotoxicity of clostridium toxins	R-HSA-1643685	Disease	1	0.00387198	0.0678197	0.176491	0.369699	0.364511	0.42573	0.540154	0.600682	0.629533	0.571234	0.000251999	0.425537	0.501077	0.521841	0.558184	0.534684	0.496303	0.53012	0.496644	0.529851	0.538194
	R-HSA-192905	vRNP Assembly	R-HSA-1643685	Disease	1	0.0872957	0.264555	0.369695	0.51753	0.498854	0.569946	0.637401	0.675105	0.704697	0.662449	0.00139999	0.427451	0.461667	0.474395	0.513072	0.490718	0.489087	0.499176	0.464015	0.477647	0.441034
	R-HSA-5221030	TET1,2,3 and TDG demethylate DNA	R-HSA-74160	Gene expression (Transcription)	1	0.0180319	0.1011	0.213779	0.391302	0.395838	0.449354	0.596278	0.62085	0.679209	0.665721	0.00180399	0.371483	0.444214	0.460587	0.488989	0.497569	0.496307	0.50514	0.479032	0.466102	0.468493
	R-HSA-212676	Dopamine Neurotransmitter Release Cycle	R-HSA-112316	Neuronal System	1	0.000127999	0.000159999	0.000159999	0.000207999	0.000299999	0.00969596	0.0897876	0.249743	0.47245	0.680273	7.99997e-06	0.0576258	0.144139	0.222403	0.288608	0.340751	0.379252	0.462644	0.460905	0.445312	0.357143
	R-HSA-5579010	Defective CYP24A1 causes Hypercalcemia, infantile (HCAI)	R-HSA-1643685	Disease	1	0.510766	0.57149	0.600762	0.806313	0.633017	0.642885	0.838977	0.833953	0.867413	0.720545	0.00857997	0.646025	0.65493	0.690595	0.712329	0.678139	0.705729	0.71	0.721774	0.753501	0.700935
	R-HSA-416993	Trafficking of GluR2-containing AMPA receptors	R-HSA-112316	Neuronal System	1	0.0270719	0.181923	0.327659	0.523898	0.551618	0.61371	0.667309	0.728781	0.772397	0.770537	0.00143999	0.366053	0.438214	0.460898	0.468168	0.460396	0.44958	0.438776	0.396437	0.417143	0.452442
	R-HSA-5250971	Toxicity of botulinum toxin type C (BoNT/C)	R-HSA-1643685	Disease	1	0.010572	0.168375	0.363875	0.574926	0.590862	0.653757	0.726025	0.776665	0.801417	0.785797	0.000823997	0.455636	0.53386	0.565526	0.587332	0.559876	0.608258	0.626667	0.580189	0.526611	0.576087
	R-HSA-9603505	NTRK3 as a dependence receptor	R-HSA-162582	Signal Transduction	1	0.0737877	0.264667	0.416862	0.571438	0.58381	0.662317	0.751189	0.774133	0.818889	0.796969	0.000535998	0.422455	0.469819	0.512231	0.514961	0.474623	0.493355	0.468439	0.585965	0.538117	0.616935
	R-HSA-432030	Transport of glycerol from adipocytes to the liver by Aquaporins	R-HSA-382551	Transport of small molecules	1	0.00180399	0.0523278	0.184967	0.385594	0.464634	0.542158	0.671705	0.759397	0.819301	0.799393	2.79999e-05	0.26085	0.373582	0.431294	0.462389	0.487751	0.49505	0.477778	0.470588	0.447368	0.4
	R-HSA-2161541	Abacavir metabolism	R-HSA-1430728	Metabolism	1	0.0657117	0.321899	0.437138	0.625893	0.650969	0.736653	0.772357	0.788313	0.809297	0.818277	0.000151999	0.360749	0.406398	0.404332	0.439655	0.473896	0.45509	0.411111	0.43038	0.453333	0.442857
	R-HSA-168276	NS1 Mediated Effects on Host Pathways	R-HSA-1643685	Disease	1	0.000403998	0.001152	0.0385518	0.178247	0.302407	0.474514	0.584966	0.685701	0.739501	0.829269	1.59999e-05	0.284749	0.419448	0.491057	0.530504	0.55814	0.501193	0.570866	0.533333	0.553846	0.558824
	R-HSA-9026395	Biosynthesis of DHA-derived sulfido conjugates	R-HSA-1430728	Metabolism	1	0.000427998	0.000451998	0.000427998	0.000291999	0.000335999	0.000435998	0.000375998	0.000451998	0.000899996	0.845241	3.59999e-05	0.0234298	0.0345572	0.041225	0.0575324	0.0462107	0.0698619	0.0946792	0.136782	0.207647	0.128617
	R-HSA-9026762	Biosynthesis of maresin conjugates in tissue regeneration (MCTR)	R-HSA-1430728	Metabolism	1	0.000427998	0.000451998	0.000419998	0.000291999	0.000335999	0.000435998	0.000371999	0.000451998	0.000835997	0.864817	3.59999e-05	0.0234298	0.0345572	0.0409701	0.0578457	0.0464013	0.0683599	0.0939938	0.135253	0.19705	0.395122
	R-HSA-5620924	Intraflagellar transport	R-HSA-1852241	Organelle biogenesis and maintenance	1	0.651785	0.776593	0.832741	0.893736	0.837365	0.836261	0.90052	0.917348	0.919376	0.869721	0.00267599	0.636958	0.610092	0.646925	0.648649	0.586006	0.599369	0.610687	0.715909	0.6875	0.510753
	R-HSA-5619044	Defective SLC6A19 causes Hartnup disorder (HND)	R-HSA-1643685	Disease	1	0.195247	0.43991	0.629461	0.724829	0.754661	0.781989	0.859689	0.881444	0.872629	0.878904	0.00361599	0.500558	0.540198	0.545293	0.564948	0.547315	0.55	0.575758	0.516575	0.512255	0.513627
	R-HSA-5619036	Defective SLC24A5 causes oculocutaneous albinism 6 (OCA6)	R-HSA-1643685	Disease	1	0.779769	0.805205	0.826637	0.874189	0.865909	0.860961	0.914808	0.907912	0.90694	0.887464	0.0808077	0.362672	0.408978	0.436364	0.399329	0.504184	0.486762	0.482759	0.458515	0.474576	0.542234
	R-HSA-389960	Formation of tubulin folding intermediates by CCT/TriC	R-HSA-392499	Metabolism of proteins	1	0.001028	0.00851997	0.111764	0.275235	0.443714	0.58089	0.713021	0.781665	0.849429	0.898348	0.000124	0.304747	0.404834	0.501484	0.569038	0.566757	0.566532	0.573034	0.567251	0.555556	0.477273
	R-HSA-75102	C6 deamination of adenosine	R-HSA-8953854	Metabolism of RNA	1	0.918432	0.922104	0.931888	0.972256	0.934772	0.92574	0.964296	0.955332	0.950408	0.900948	0.0127439	0.69863	0.715302	0.726457	0.692308	0.680412	0.62234	0.52	0.690476	0.660194	0.638655
	R-HSA-75064	mRNA Editing: A to I Conversion	R-HSA-8953854	Metabolism of RNA	1	0.919404	0.922104	0.932864	0.972252	0.936724	0.926728	0.964296	0.957324	0.951396	0.912544	0.0136799	0.692737	0.733096	0.709677	0.6875	0.675824	0.621622	0.533333	0.731707	0.66	0.160584
	R-HSA-5625970	RHO GTPases activate KTN1	R-HSA-162582	Signal Transduction	1	0.0324439	0.261063	0.495098	0.651997	0.697901	0.755485	0.847633	0.889452	0.896452	0.914432	0.000283999	0.433998	0.514714	0.561991	0.622824	0.585714	0.537234	0.484277	0.605263	0.517544	0.477064
	R-HSA-2122948	Activated NOTCH1 Transmits Signal to the Nucleus	R-HSA-162582	Signal Transduction	1	0.818433	0.867245	0.872993	0.937744	0.889448	0.902384	0.928672	0.937584	0.947448	0.914988	0.012172	0.587283	0.676626	0.593186	0.57754	0.619835	0.662824	0.650888	0.578231	0.548673	0.630522
	R-HSA-9033807	ABO blood group biosynthesis	R-HSA-1430728	Metabolism	1	0.881428	0.888932	0.889992	0.942692	0.905544	0.9134	0.936696	0.953464	0.952472	0.916344	0.0281479	0.579805	0.619835	0.591182	0.591954	0.524548	0.524217	0.542857	0.589744	0.571429	0.557864
	R-HSA-1234174	Cellular response to hypoxia	R-HSA-8953897	Cellular responses to external stimuli	1	0.000211999	0.000195999	0.000275999	0.000239999	0.000647997	0.00345999	0.0801637	0.353887	0.697889	0.918236	1.2e-05	0.0499722	0.102952	0.159946	0.216037	0.297778	0.398029	0.452055	0.497164	0.540179	0.266667
	R-HSA-5619047	Defective SLC2A9 causes hypouricemia renal 2 (RHUC2)	R-HSA-1643685	Disease	1	0.726501	0.810365	0.855413	0.895388	0.886488	0.885652	0.934724	0.917808	0.94256	0.920964	0.0129839	0.601732	0.624413	0.601318	0.537356	0.539474	0.521739	0.60989	0.596059	0.539007	0.495968
	R-HSA-77042	Formation of editosomes by ADAR proteins	R-HSA-8953854	Metabolism of RNA	1	0.918424	0.922104	0.932864	0.972252	0.934768	0.92574	0.964296	0.955332	0.950408	0.92656	0.0129319	0.699725	0.729537	0.709677	0.6875	0.689119	0.632979	0.533333	0.714286	0.699029	0.687943
	R-HSA-176033	Interactions of Vpr with host cellular proteins	R-HSA-1643685	Disease	1	9.19996e-05	0.000124	9.59996e-05	0.000163999	0.000339999	0.0234359	0.112508	0.321395	0.649181	0.930052	2.39999e-05	0.0651914	0.158761	0.238592	0.2827	0.331828	0.415873	0.47032	0.422018	0.531915	0.428571
	R-HSA-8849470	PTK6 Regulates Cell Cycle	R-HSA-162582	Signal Transduction	1	0.00223599	0.0275079	0.176047	0.458214	0.555358	0.705853	0.819929	0.872705	0.915404	0.930404	0.000375998	0.366603	0.447562	0.535266	0.540873	0.531073	0.612245	0.579832	0.570621	0.617647	0.460784
	R-HSA-5578996	Defective CYP27A1 causes Cerebrotendinous xanthomatosis (CTX)	R-HSA-1643685	Disease	1	0.45633	0.642769	0.777277	0.819173	0.827317	0.850133	0.896536	0.906404	0.92336	0.930432	0.00153999	0.472516	0.448491	0.479094	0.537415	0.521212	0.475352	0.488889	0.480392	0.450549	0.449541
	R-HSA-2206308	MPS IV - Morquio syndrome B	R-HSA-1643685	Disease	1	0.57439	0.710745	0.790121	0.875416	0.869629	0.89624	0.945576	0.951388	0.95146	0.941632	0.00835997	0.550412	0.598007	0.60687	0.622535	0.625	0.559486	0.641379	0.632653	0.577586	0.672956
	R-HSA-168275	Entry of Influenza Virion into Host Cell via Endocytosis	R-HSA-1643685	Disease	1	0.0200719	0.246319	0.45059	0.709409	0.745333	0.812013	0.904332	0.93026	0.947184	0.9442	0.000359999	0.500349	0.5918	0.621538	0.664835	0.623529	0.573643	0.588235	0.727273	0.489362	0.627451
	R-HSA-9034864	Activated NTRK3 signals through RAS	R-HSA-162582	Signal Transduction	1	0.0957076	0.355375	0.519754	0.722117	0.747885	0.817477	0.867205	0.917116	0.939044	0.945076	0.000335999	0.42123	0.468313	0.486787	0.487633	0.486486	0.45	0.519231	0.566667	0.5	0.7
	R-HSA-5576894	Phase 1 - inactivation of fast Na+ channels	R-HSA-397014	Muscle contraction	1	0.510414	0.753833	0.829221	0.905964	0.88742	0.907072	0.955468	0.964264	0.959368	0.946572	0.00175199	0.624721	0.648454	0.674956	0.698347	0.655556	0.710037	0.669492	0.716418	0.688172	0.631944
	R-HSA-5250989	Toxicity of botulinum toxin type G (BoNT/G)	R-HSA-1643685	Disease	1	0.807621	0.88454	0.909868	0.94866	0.922392	0.933168	0.970364	0.958368	0.954412	0.947488	0.0170079	0.592561	0.669811	0.647436	0.73494	0.687679	0.569966	0.478261	0.591398	0.567308	0.609756
	R-HSA-1296067	Potassium transport channels	R-HSA-112316	Neuronal System	1	0.741281	0.839549	0.882736	0.927128	0.92948	0.94008	0.961648	0.961548	0.96152	0.953856	0.0211119	0.606984	0.574635	0.56623	0.621908	0.606469	0.605166	0.613497	0.514493	0.549618	0.595349
	R-HSA-418555	G alpha (s) signalling events	R-HSA-162582	Signal Transduction	1	0.169547	0.507978	0.686465	0.809517	0.841401	0.904648	0.913492	0.941224	0.946224	0.955096	0.00248399	0.48433	0.535073	0.561735	0.55243	0.498584	0.453988	0.5	0.526316	0.631579	0.72
	R-HSA-181429	Serotonin Neurotransmitter Release Cycle	R-HSA-112316	Neuronal System	1	0.000243999	0.000267999	0.000487998	0.000787997	0.00904396	0.0970476	0.324959	0.60831	0.837457	0.957136	1.99999e-05	0.0820152	0.21281	0.327775	0.393182	0.447761	0.558902	0.530756	0.531343	0.652174	0.457143
	R-HSA-449836	Other interleukin signaling	R-HSA-168256	Immune System	1	0.662409	0.804529	0.868213	0.936056	0.920092	0.93204	0.963036	0.96502	0.969004	0.958008	8.79996e-05	0.491713	0.536765	0.5	0.733333	0.666667	0.727273	0.7	0.5	1	1
	R-HSA-3656234	Defective HEXA causes GM2G1	R-HSA-1643685	Disease	1	0.927964	0.940496	0.951096	0.978324	0.962724	0.964804	0.97438	0.980292	0.98024	0.958716	0.0432838	0.678862	0.645333	0.723636	0.780488	0.653846	0.668317	0.708333	0.662162	0.803279	0.777778
	R-HSA-4043916	Defective MPI causes MPI-CDG (CDG-1b)	R-HSA-1643685	Disease	1	0.946104	0.962672	0.96458	0.985116	0.973344	0.97042	0.986124	0.980208	0.987128	0.961472	0.0358599	0.628159	0.568047	0.630137	0.6	0.666667	0.707547	0.625	0.735849	0.393939	0.512605
	R-HSA-5619095	Defective SLCO2A1 causes primary, autosomal recessive hypertrophic osteoarthropathy 2 (PHOAR2)	R-HSA-1643685	Disease	1	0.10106	0.43171	0.675665	0.828817	0.840185	0.880464	0.93062	0.955376	0.954336	0.964348	0.00143199	0.570757	0.606112	0.658155	0.62069	0.623636	0.60218	0.621795	0.789474	0.635294	0.5
	R-HSA-5083628	Defective POMGNT1 causes MDDGA3, MDDGB3 and MDDGC3	R-HSA-1643685	Disease	1	0.943068	0.948792	0.956568	0.975268	0.963364	0.961356	0.978168	0.983112	0.98412	0.967172	0.0410918	0.615672	0.557789	0.559441	0.617647	0.521739	0.611111	0.581395	0.586207	0.516129	0.681818
	R-HSA-5368598	Negative regulation of TCF-dependent signaling by DVL-interacting proteins	R-HSA-162582	Signal Transduction	1	0.865365	0.914104	0.943392	0.97046	0.96666	0.969604	0.976332	0.982256	0.986184	0.967644	0.0224879	0.656805	0.677419	0.69341	0.741379	0.680723	0.625	0.666667	0.569231	0.744681	0.759259
	R-HSA-211958	Miscellaneous substrates	R-HSA-1430728	Metabolism	1	0.854337	0.893092	0.908052	0.936036	0.94502	0.949008	0.959012	0.961	0.965008	0.97	0.000415998	0.435294	0.208333	0.357143	0.7	0.5	0.666667	0.5	1	0.333333	1
	R-HSA-1475029	Reversible hydration of carbon dioxide	R-HSA-1430728	Metabolism	1	0.000935996	0.012348	0.171883	0.52623	0.686617	0.813945	0.921248	0.94914	0.94918	0.972152	7.99997e-05	0.275534	0.435491	0.51933	0.616667	0.599034	0.623967	0.555556	0.611111	0.586957	0.461538
	R-HSA-168928	DDX58/IFIH1-mediated induction of interferon-alpha/beta	R-HSA-168256	Immune System	1	0.184943	0.550126	0.738549	0.835145	0.8928	0.900656	0.93232	0.957164	0.958152	0.974128	0.00165999	0.526048	0.579025	0.576507	0.587629	0.632353	0.606061	0.530864	0.714286	0.589744	0.666667
	R-HSA-210500	Glutamate Neurotransmitter Release Cycle	R-HSA-112316	Neuronal System	1	0.0304439	0.430074	0.681957	0.836325	0.864273	0.908156	0.949064	0.962012	0.971024	0.975016	5.19998e-05	0.393572	0.534483	0.55144	0.566265	0.628571	0.425	0.588235	1	0.285714	0.2
	R-HSA-5467333	APC truncation mutants are not K63 polyubiquitinated	R-HSA-1643685	Disease	1	0.90634	0.94442	0.940376	0.979348	0.962852	0.965752	0.971388	0.983288	0.981296	0.976512	0.0379918	0.604096	0.643258	0.530435	0.590909	0.523364	0.666667	0.459184	0.424658	0.613333	0.534884
	R-HSA-177539	Autointegration results in viral DNA circles	R-HSA-1643685	Disease	1	0.299095	0.594126	0.756825	0.895852	0.886044	0.939488	0.96322	0.971172	0.977108	0.978128	0.00175999	0.578187	0.638847	0.649725	0.651163	0.652672	0.682927	0.678571	0.590909	0.678571	0.727273
	R-HSA-379716	Cytosolic tRNA aminoacylation	R-HSA-392499	Metabolism of proteins	1	0.733905	0.837117	0.884228	0.939592	0.925688	0.946484	0.96222	0.962264	0.971196	0.978176	0.00776397	0.594159	0.602637	0.581169	0.563758	0.560694	0.565574	0.571429	0.597015	0.56	0.577778
	R-HSA-1855204	Synthesis of IP3 and IP4 in the cytosol	R-HSA-1430728	Metabolism	1	0.396134	0.704089	0.810441	0.893168	0.938148	0.942104	0.952032	0.96602	0.976028	0.979012	8.79996e-05	0.508083	0.587591	0.531532	0.627907	0.552632	0.703704	0.444444	0.333333	0.75	0.75
	R-HSA-70921	Histidine catabolism	R-HSA-1430728	Metabolism	1	0.960364	0.974176	0.971184	0.98206	0.989032	0.984068	0.991012	0.994008	0.990024	0.979016	0.00952396	0.652174	0.644444	0.510638	0.75	0.333333	0.611111	0.75	0.666667	0.285714	0.6
	R-HSA-5619054	Defective SLC4A4 causes renal tubular acidosis, proximal, with ocular abnormalities and mental retardation (pRTA-OA)	R-HSA-1643685	Disease	1	0.998064	0.99706	0.994156	0.997056	0.98924	0.988232	0.99902	0.998024	0.99506	0.981364	0.0861557	0.941176	0.75	0.7	0.8	0.688525	0.728814	0.833333	0.714286	0.6875	0.706522
	R-HSA-170984	ARMS-mediated activation	R-HSA-162582	Signal Transduction	1	0.972344	0.972316	0.976188	0.989064	0.979096	0.98308	0.996012	0.996008	0.99002	0.982036	0.0323519	0.517241	0.4	0.479167	0.647059	0.56	0.333333	0.5	0.666667	0.166667	0.8
	R-HSA-1483196	PI and PC transport between ER and Golgi membranes	R-HSA-1430728	Metabolism	1	0.943548	0.946304	0.955124	0.988176	0.96984	0.97068	0.985268	0.984252	0.988168	0.982412	0.0705437	0.670103	0.602446	0.648936	0.488889	0.606635	0.730994	0.794118	0.8125	0.674419	0.663462
	R-HSA-3304347	Loss of Function of SMAD4 in Cancer	R-HSA-1643685	Disease	1	0.980528	0.9844	0.986348	0.993124	0.984328	0.9854	0.993112	0.999004	0.994084	0.984264	0.0601878	0.781955	0.782178	0.704545	0.78125	0.710843	0.60396	0.862069	1	0.590909	0.731343
	R-HSA-156584	Cytosolic sulfonation of small molecules	R-HSA-1430728	Metabolism	1	0.839533	0.913164	0.931072	0.961024	0.962028	0.962012	0.985012	0.987008	0.99	0.985	0.000207999	0.537313	0.666667	0.631579	0.285714	0.5	0.5	0.75	1	1	1
	R-HSA-6798163	Choline catabolism	R-HSA-1430728	Metabolism	1	0.755789	0.859253	0.896156	0.93606	0.954028	0.956016	0.976008	0.979004	0.978004	0.985	0.000127999	0.475	0.546875	0.475	0.3125	0.625	0.6	1	0.5	1	1
	R-HSA-9620244	Long-term potentiation	R-HSA-112316	Neuronal System	1	0.915632	0.94874	0.953636	0.984184	0.980252	0.988156	0.988112	0.98708	0.995028	0.9861	0.0297999	0.589242	0.655914	0.63125	0.510638	0.609375	0.525	0.482759	0.428571	0.625	0.576923
	R-HSA-175567	Integration of viral DNA into host genomic DNA	R-HSA-1643685	Disease	1	0.302043	0.595102	0.757817	0.896844	0.886044	0.94048	0.96322	0.972172	0.977108	0.987052	0.00186399	0.577398	0.640244	0.64876	0.633803	0.645038	0.68595	0.678571	0.590909	0.642857	0.428571
	R-HSA-199992	trans-Golgi Network Vesicle Budding	R-HSA-5653656	Vesicle-mediated transport	1	0.679285	0.887496	0.929848	0.957376	0.96632	0.97918	0.985072	0.986076	0.987056	0.987072	0.00809997	0.618315	0.640212	0.610329	0.515789	0.691358	0.5	0.526316	0.3	0.6	0.526316
	R-HSA-399997	Acetylcholine regulates insulin secretion	R-HSA-1430728	Metabolism	1	0.799465	0.927644	0.953368	0.980076	0.979116	0.988068	0.993024	0.995016	0.996012	0.987076	0.00157999	0.641357	0.549383	0.677419	0.65	0.8	0.722222	0.714286	1	0.75	0.95
	R-HSA-2979096	NOTCH2 Activation and Transmission of Signal to the Nucleus	R-HSA-162582	Signal Transduction	1	0.93026	0.953848	0.970388	0.98514	0.969432	0.981204	0.989072	0.993032	0.997024	0.987096	0.0162159	0.661392	0.685446	0.632653	0.583333	0.633028	0.807692	0.526316	0.444444	0.571429	0.68
	R-HSA-75892	Platelet Adhesion to exposed collagen	R-HSA-109582	Hemostasis	1	0.977388	0.986176	0.982184	0.997012	0.98814	0.990132	0.99702	0.996028	0.996024	0.987108	0.0374039	0.571429	0.555556	0.723404	0.75	0.805556	0.794118	0.666667	0.875	0.428571	0.607143
	R-HSA-933542	TRAF6 mediated NF-kB activation	R-HSA-168256	Immune System	1	0.606066	0.832137	0.916112	0.940584	0.950572	0.973252	0.978112	0.98308	0.989036	0.988032	0.00747197	0.629063	0.643401	0.602151	0.70068	0.638889	0.703125	0.586207	0.619048	0.9	0.444444
	R-HSA-5601884	PIWI-interacting RNA (piRNA) biogenesis	R-HSA-74160	Gene expression (Transcription)	1	0.730989	0.882856	0.9231	0.962356	0.956484	0.960632	0.984192	0.987088	0.9871	0.988124	0.00631197	0.70417	0.726882	0.652174	0.677778	0.639344	0.767296	0.755102	0.73913	0.769231	0.71875
	R-HSA-4341670	Defective NEU1 causes sialidosis	R-HSA-1643685	Disease	1	0.709753	0.866761	0.904124	0.958352	0.963328	0.966348	0.986112	0.995032	0.994056	0.988128	0.00723997	0.638017	0.591837	0.680851	0.741573	0.650602	0.681818	0.482759	1	0.533333	0.393939
	R-HSA-3315487	SMAD2/3 MH2 Domain Mutants in Cancer	R-HSA-1643685	Disease	1	0.980528	0.9844	0.986348	0.993124	0.984328	0.9854	0.993112	0.999004	0.99408	0.988148	0.0607118	0.781955	0.782178	0.704545	0.78125	0.710843	0.594059	0.862069	1	0.52381	0.131579
	R-HSA-174403	Glutathione synthesis and recycling	R-HSA-1430728	Metabolism	1	0.988212	0.992156	0.995072	0.995068	0.99312	0.994092	0.99304	0.995052	0.996044	0.989132	0.220759	0.666667	0.65	0.263158	0.611111	0.709677	0.458333	0.727273	0.642857	0.416667	0.764706
	R-HSA-159236	Transport of Mature mRNA derived from an Intron-Containing Transcript	R-HSA-8953854	Metabolism of RNA	1	0.42635	0.786341	0.886968	0.931392	0.955292	0.97216	0.977084	0.978088	0.992024	0.990048	0.00173599	0.590072	0.668942	0.633745	0.666667	0.72973	0.560976	0.545455	0.695652	0.857143	0.538462
	R-HSA-964827	Progressive trimming of alpha-1,2-linked mannose residues from Man9/8/7GlcNAc2 to produce Man5GlcNAc2	R-HSA-392499	Metabolism of proteins	1	0.559786	0.861625	0.920268	0.967356	0.970368	0.981252	0.989092	0.99008	0.99208	0.990092	0.00557598	0.642358	0.696833	0.691824	0.566667	0.774194	0.59375	0.708333	0.714286	0.809524	0.458333
	R-HSA-3311021	SMAD4 MH2 Domain Mutants in Cancer	R-HSA-1643685	Disease	1	0.980528	0.9844	0.986348	0.993124	0.984328	0.9854	0.993112	0.999004	0.99408	0.991056	0.0607318	0.781955	0.782178	0.704545	0.78125	0.710843	0.594059	0.827586	1	0.47619	0.333333
	R-HSA-444473	Formyl peptide receptors bind formyl peptides and many other ligands	R-HSA-162582	Signal Transduction	1	0.714997	0.892076	0.930952	0.967264	0.963516	0.977228	0.986112	0.989084	0.98908	0.991088	0.00935196	0.63792	0.673077	0.65272	0.761194	0.607692	0.62069	0.62069	0.818182	0.619048	0.565217
	R-HSA-112126	ALKBH3 mediated reversal of alkylation damage	R-HSA-73894	DNA Repair	1	0.930224	0.94986	0.970524	0.98022	0.978376	0.974448	0.993036	0.99008	0.993064	0.99112	0.176467	0.537459	0.560185	0.598485	0.357143	0.589474	0.59292	0.8	0.47619	0.470588	0.387097
	R-HSA-2206285	MPS VI - Maroteaux-Lamy syndrome	R-HSA-1643685	Disease	1	0.951268	0.958112	0.981456	0.995096	0.985388	0.976596	0.994092	0.996048	0.997048	0.991168	0.0431918	0.738994	0.677419	0.773913	0.84	0.72449	0.78	0.791667	0.769231	0.461538	0.697674
	R-HSA-9603381	Activated NTRK3 signals through PI3K	R-HSA-162582	Signal Transduction	1	0.195859	0.497638	0.658001	0.827729	0.853581	0.910276	0.960076	0.980036	0.988	0.992004	0.000427998	0.482759	0.590031	0.583012	0.664865	0.657534	0.7	0.8	0.6	1	0.5
	R-HSA-392517	Rap1 signalling	R-HSA-168256	Immune System	1	0.868721	0.94312	0.973052	0.984012	0.983032	0.990004	0.994004	0.992004	0.996004	0.993004	0.000531998	0.618785	0.419355	0.785714	0.75	0.555556	0.5	0.5	1	1	1
	R-HSA-5250958	Toxicity of botulinum toxin type B (BoNT/B)	R-HSA-1643685	Disease	1	0.836925	0.913856	0.93046	0.964472	0.949812	0.951844	0.982216	0.977176	0.989104	0.993076	0.0190919	0.613035	0.675269	0.674863	0.773109	0.661765	0.660377	0.654545	0.577778	0.740741	0.85
	R-HSA-983168	Antigen processing: Ubiquitination & Proteasome degradation	R-HSA-168256	Immune System	1	0.895276	0.974032	0.97502	0.995004	0.989004	0.995	0.999	0.997	1	0.994	0.000303999	0.485714	0.333333	0.833333	1	1	1	1	1	1	1
	R-HSA-4570464	SUMOylation of RNA binding proteins	R-HSA-392499	Metabolism of proteins	1	0.0424398	0.536002	0.793069	0.872413	0.934176	0.961116	0.964084	0.982056	0.990024	0.994012	0.000211999	0.5173	0.620347	0.622711	0.632075	0.511111	0.5	0.863636	0.8	0.428571	0.75
	R-HSA-9034013	NTF3 activates NTRK3 signaling	R-HSA-162582	Signal Transduction	1	0.161323	0.427466	0.59279	0.781069	0.808957	0.868457	0.9192	0.953112	0.981036	0.994012	0.000495998	0.459133	0.562963	0.584145	0.555556	0.5875	0.582609	0.588235	0.793103	0.5	0.5
	R-HSA-380972	Energy dependent regulation of mTOR by LKB1-AMPK	R-HSA-162582	Signal Transduction	1	0.938288	0.969588	0.983256	0.989096	0.99016	0.991104	0.996024	0.98808	0.999004	0.994028	0.0463678	0.665635	0.635135	0.523077	0.56	0.609756	0.62963	0.714286	0.857143	1	0.75
	R-HSA-1855191	Synthesis of IPs in the nucleus	R-HSA-1430728	Metabolism	1	0.929168	0.961548	0.967496	0.989108	0.98608	0.992096	0.996048	0.997032	1	0.99404	0.0436358	0.539249	0.630435	0.68	0.535714	0.761905	0.52	0.846154	0.777778	1	0.909091
	R-HSA-5083633	Defective POMT1 causes MDDGA1, MDDGB1 and MDDGC1	R-HSA-1643685	Disease	1	0.968596	0.970432	0.981304	0.989108	0.989148	0.985144	0.993036	0.997032	0.98904	0.994052	0.0612958	0.6	0.66055	0.454545	0.392857	0.394737	0.72973	0.6	0.777778	0.727273	0.428571
	R-HSA-417973	Adenosine P1 receptors	R-HSA-162582	Signal Transduction	1	0.921536	0.969616	0.968536	0.9842	0.984288	0.987172	0.988116	0.998016	0.994056	0.994124	0.0186559	0.719481	0.651613	0.651852	0.666667	0.726027	0.795455	0.666667	1	0.733333	0.65625
	R-HSA-174437	Removal of the Flap Intermediate from the C-strand	R-HSA-1640170	Cell Cycle	1	0.601218	0.833569	0.923252	0.950104	0.964056	0.975052	0.978016	0.98902	0.992004	0.995	0.000847997	0.521739	0.496503	0.5	0.555556	0.733333	0.642857	0.2	0.666667	1	1
	R-HSA-72202	Transport of Mature Transcript to Cytoplasm	R-HSA-8953854	Metabolism of RNA	1	0.265263	0.723541	0.866865	0.921368	0.957212	0.971104	0.986032	0.986036	0.996008	0.995	0.000883996	0.584434	0.646226	0.677419	0.634409	0.611111	0.740741	0.555556	0.7	1	1
	R-HSA-71240	Tryptophan catabolism	R-HSA-1430728	Metabolism	1	0.966324	0.984112	0.9881	0.994016	0.99602	0.999004	0.997	0.998	0.997008	0.995016	0.011428	0.621951	0.689655	0.423077	0.4	0.833333	1	1	1	1	0.8
	R-HSA-2046105	Linoleic acid (LA) metabolism	R-HSA-1430728	Metabolism	1	0.471474	0.746209	0.825625	0.925792	0.940964	0.967492	0.982184	0.991072	0.993068	0.995064	0.00499998	0.566071	0.65733	0.616438	0.688442	0.619835	0.540323	0.744681	0.789474	0.555556	0.647059
	R-HSA-77108	Utilization of Ketone Bodies	R-HSA-1430728	Metabolism	1	0.93716	0.970024	0.980008	0.986008	0.993004	0.989004	0.996004	0.991	0.997	0.996	0.000159999	0.585366	0.857143	1	1	1	1	0.5	1	1	1
	R-HSA-1483115	Hydrolysis of LPC	R-HSA-1430728	Metabolism	1	0.995076	0.995052	0.995036	0.996036	0.996016	0.997036	0.996012	0.998016	0.999	0.996004	0.0205719	0.55	0.5	0.7	0.8	0.4	0.6	1	0.8	1	1
	R-HSA-174414	Processive synthesis on the C-strand of the telomere	R-HSA-1640170	Cell Cycle	1	0.565494	0.816637	0.918276	0.942112	0.964056	0.974044	0.97702	0.987016	0.994004	0.996004	0.000755997	0.486781	0.50625	0.514286	0.586207	0.6	0.5	0.166667	0.4	1	0.5
	R-HSA-9020702	Interleukin-1 signaling	R-HSA-168256	Immune System	1	0.429642	0.786197	0.900496	0.941148	0.965108	0.982064	0.990028	0.983036	0.995004	0.996004	0.000383998	0.592157	0.673267	0.608	0.605263	0.571429	0.705882	0.875	0.7	1	1
	R-HSA-445355	Smooth Muscle Contraction	R-HSA-397014	Muscle contraction	1	0.918812	0.95632	0.972148	0.997008	0.991068	0.992024	0.997004	0.997	0.996008	0.996016	0.000927996	0.710784	0.777778	0.684211	1	0.555556	0.857143	1	1	0.666667	0.6
	R-HSA-165160	PDE3B signalling	R-HSA-162582	Signal Transduction	1	0.942796	0.966312	0.980176	0.986128	0.985148	0.990076	0.995044	0.997016	0.99306	0.996024	0.0136639	0.665	0.658228	0.622222	0.666667	0.684211	0.65	0.75	0.6	0.625	0.857143
	R-HSA-5083629	Defective POMT2 causes MDDGA2, MDDGB2 and MDDGC2	R-HSA-1643685	Disease	1	0.968596	0.970432	0.981304	0.989108	0.989148	0.985144	0.993036	0.997032	0.98904	0.996028	0.0613198	0.6	0.66055	0.454545	0.392857	0.394737	0.72973	0.6	0.777778	0.727273	0.375
	R-HSA-2151209	Activation of PPARGC1A (PGC-1alpha) by phosphorylation	R-HSA-1852241	Organelle biogenesis and maintenance	1	0.953808	0.983248	0.992076	0.99308	0.989092	0.995048	0.995032	1	0.998012	0.996036	0.0196599	0.738916	0.571429	0.75	0.714286	0.708333	0.692308	0.222222	1	1	0.5
	R-HSA-5619094	Variant SLC6A14 may confer susceptibility towards obesity	R-HSA-1643685	Disease	1	0.939344	0.965784	0.971568	0.98814	0.9872	0.987252	0.99308	0.989152	0.996032	0.996048	0.0634357	0.537092	0.522843	0.566434	0.555556	0.627451	0.609375	0.571429	0.846154	0.888889	0.769231
	R-HSA-204626	Hypusine synthesis from eIF5A-lysine	R-HSA-392499	Metabolism of proteins	1	0.841269	0.9295	0.967624	0.982252	0.989144	0.994096	0.993104	0.998028	0.999008	0.996052	0.011912	0.669927	0.670213	0.611465	0.53125	0.72973	0.68	0.740741	0.75	0.666667	0.785714
	R-HSA-8939245	RUNX1 regulates transcription of genes involved in BCR signaling	R-HSA-74160	Gene expression (Transcription)	1	0.989188	0.992084	0.997052	0.998016	1	0.99802	1	0.998008	0.999004	0.996052	0.0764917	0.708333	0.681818	0.714286	1	1	0.833333	1	1	1	0.928571
	R-HSA-5579014	Defective CYP27B1 causes Rickets vitamin D-dependent 1A (VDDR1A)	R-HSA-1643685	Disease	1	0.965804	0.982344	0.989208	0.99506	0.991152	0.989212	0.999012	0.998024	0.998032	0.996056	0.0595718	0.633663	0.666667	0.641509	0.8125	0.820513	0.574074	0.75	0.428571	0.777778	0.933333
	R-HSA-391906	Leukotriene receptors	R-HSA-162582	Signal Transduction	1	0.93614	0.964544	0.980244	0.98908	0.991124	0.995064	0.995044	0.998016	0.99704	0.99606	0.0268919	0.615385	0.708029	0.774194	0.571429	0.75	0.764706	0.5	0.4	0.818182	0.375
	R-HSA-159231	Transport of Mature mRNA Derived from an Intronless Transcript	R-HSA-8953854	Metabolism of RNA	1	0.000155999	0.000459998	0.0169319	0.180723	0.395434	0.58921	0.730077	0.87904	0.975008	0.997	3.59999e-05	0.133714	0.272953	0.331906	0.429825	0.393443	0.574074	0.65	0.454545	0.666667	1
	R-HSA-211935	Fatty acids	R-HSA-1430728	Metabolism	1	0.902132	0.942044	0.943012	0.97	0.980004	0.987	0.99	0.997	0.995	0.997	0.000439998	0.323529	0.333333	0.5	1	0.5	1	1	1	1	1
	R-HSA-264876	Insulin processing	R-HSA-392499	Metabolism of proteins	1	0.824913	0.945456	0.981088	0.983064	0.994036	0.992036	0.999008	0.997008	0.999	0.997	0.001164	0.618257	0.730435	0.782609	0.705882	0.4	0.8	0.666667	0.666667	1	1
	R-HSA-389958	Cooperation of Prefoldin and TriC/CCT in actin and tubulin folding	R-HSA-392499	Metabolism of proteins	1	0.000367999	0.00116	0.0484558	0.209963	0.481422	0.653817	0.834237	0.936056	0.986016	0.997	2.39999e-05	0.238891	0.378428	0.466549	0.5677	0.588235	0.652174	0.65	0.6	0.8	1
	R-HSA-5678520	Defective ABCB11 causes progressive familial intrahepatic cholestasis 2 and benign recurrent intrahepatic cholestasis 2	R-HSA-1643685	Disease	1	0.9732	0.996012	0.995024	0.998008	0.996012	1	1	0.998	1	0.997	0.00739997	0.607843	0.75	1	1	1	1	1	1	1	1
	R-HSA-8953897	Cellular responses to external stimuli	R-HSA-8953897	Cellular responses to external stimuli	1	0.294259	0.678249	0.859473	0.926148	0.95508	0.983036	0.990028	0.994008	0.999	0.997	0.000231999	0.418478	0.533546	0.504202	0.631579	0.666667	0.5	0.5	0.333333	1	1
	R-HSA-109703	PKB-mediated events	R-HSA-162582	Signal Transduction	1	0.942796	0.966312	0.980176	0.986128	0.985148	0.990076	0.995044	0.997016	0.99306	0.997004	0.0136799	0.665	0.658228	0.622222	0.666667	0.684211	0.65	0.75	0.6	0.625	0.5
	R-HSA-209905	Catecholamine biosynthesis	R-HSA-1430728	Metabolism	1	1	0.998004	1	1	0.999016	0.999	1	1	0.999	0.997008	0.0625557	1	1	1	1	1	1	1	1	1	0.666667
	R-HSA-933543	NF-kB activation through FADD/RIP-1 pathway mediated by caspase-8 and -10	R-HSA-168256	Immune System	1	0.835765	0.92958	0.970164	0.981124	0.991024	0.986068	0.992028	0.994008	0.998004	0.997012	0.00476398	0.61991	0.541096	0.595238	0.59375	0.857143	0.555556	0.875	0.666667	0.5	0.75
	R-HSA-879415	Advanced glycosylation endproduct receptor signaling	R-HSA-168256	Immune System	1	0.791497	0.923392	0.956588	0.983176	0.983236	0.992104	0.995032	0.994044	0.99602	0.99702	0.011028	0.69788	0.747851	0.648649	0.6	0.783333	0.703704	1	0.583333	0.833333	0.833333
	R-HSA-1855183	Synthesis of IP2, IP, and Ins in the cytosol	R-HSA-1430728	Metabolism	1	0.821589	0.937168	0.974412	0.986108	0.987152	0.995048	0.998032	0.999008	1	0.997024	0.0142399	0.6	0.675768	0.682692	0.785714	0.589744	0.538462	0.555556	1	1	0.285714
	R-HSA-168315	Inhibition of Host mRNA Processing and RNA Silencing	R-HSA-1643685	Disease	1	0.933992	0.96942	0.979276	0.9901	0.98714	0.988184	0.99206	0.997036	0.99702	0.997028	0.0384518	0.614458	0.641509	0.671429	0.653846	0.638889	0.787234	0.625	0.6	0.833333	0.375
	R-HSA-446205	Synthesis of GDP-mannose	R-HSA-392499	Metabolism of proteins	1	0.984304	0.988172	0.991116	0.999012	0.99604	0.997052	0.999008	0.999008	0.999004	0.99704	0.0228079	0.766234	0.727273	0.733333	1	0.636364	0.785714	1	0.666667	1	0.909091
	R-HSA-8849468	PTK6 Regulates Proteins Involved in RNA Processing	R-HSA-162582	Signal Transduction	1	0.996056	0.997056	0.993144	1	0.997028	0.99704	0.999008	1	1	0.997044	0.126079	0.666667	0.533333	0.567568	1	0.75	1	1	1	1	0.333333
	R-HSA-196025	Formation of annular gap junctions	R-HSA-5653656	Vesicle-mediated transport	1	0.98912	0.992072	0.998024	0.999	0.999004	0.995024	0.998012	0.999	0.998008	0.998	0.0177319	0.645161	0.684211	0.857143	1	1	0.714286	0.75	1	1	1
	R-HSA-391908	Prostanoid ligand receptors	R-HSA-162582	Signal Transduction	1	0.813821	0.924204	0.95908	0.983012	0.983024	0.987004	0.995	0.992008	0.998	0.998	0.000363999	0.583333	0.576923	0.714286	0.5	0.857143	1	1	1	1	1
	R-HSA-8986944	Transcriptional Regulation by MECP2	R-HSA-74160	Gene expression (Transcription)	1	0.958328	0.991056	0.99602	0.995016	0.99702	0.999	0.999004	0.998	1	0.998	0.00487198	0.746988	0.8	0.833333	0.2	0.833333	1	1	1	1	1
	R-HSA-381340	Transcriptional regulation of white adipocyte differentiation	R-HSA-1266738	Developmental Biology	1	0.634837	0.868397	0.925124	0.956044	0.98002	0.98802	0.986008	0.991004	0.995	0.998004	0.000275999	0.501057	0.553398	0.59375	0.5	0.666667	0.833333	0.666667	0.5	1	1
	R-HSA-447043	Neurofascin interactions	R-HSA-1266738	Developmental Biology	1	0.899444	0.963364	0.986092	0.991068	0.992052	0.996036	0.995032	0.999	0.997028	0.998004	0.00547598	0.60221	0.663043	0.708333	0.722222	0.642857	0.6	0.888889	1	0.5	1
	R-HSA-5657655	MGMT-mediated DNA damage reversal	R-HSA-73894	DNA Repair	1	0.98916	0.99704	1	1	0.998004	0.999004	1	1	1	0.998004	0.0175599	0.780488	0.818182	1	1	1	1	1	1	1	1
	R-HSA-1251985	Nuclear signaling by ERBB4	R-HSA-162582	Signal Transduction	1	0.868125	0.958548	0.978228	0.987096	0.99208	1	0.999012	0.997004	0.998004	0.998008	0.0177239	0.596296	0.586957	0.5	0.56	0.714286	1	1	0.5	0.5	0.666667
	R-HSA-201688	WNT mediated activation of DVL	R-HSA-162582	Signal Transduction	1	0.973428	0.98518	0.985188	0.995076	0.992096	0.99802	0.998016	0.998016	0.998008	0.998008	0.0137759	0.62037	0.695652	0.6875	0.55	0.64	0.833333	0.8	1	1	1
	R-HSA-5619052	Defective SLC9A9 causes autism 16 (AUTS16)	R-HSA-1643685	Disease	1	0.990128	0.993076	0.995036	1	0.998016	0.997016	0.999016	1	1	0.998008	0.0302759	0.69697	0.7	0.8	1	0.8	0.8	0.2	1	1	1
	R-HSA-1222352	Latent infection of Homo sapiens with Mycobacterium tuberculosis	R-HSA-1643685	Disease	1	0.952948	0.985228	0.987244	0.994044	0.995056	0.994088	0.996052	0.999008	0.999008	0.99802	0.0244159	0.617647	0.551724	0.580645	0.833333	0.6	0.478261	0.428571	0.333333	1	0.333333
	R-HSA-388844	Receptor-type tyrosine-protein phosphatases	R-HSA-112316	Neuronal System	1	0.920492	0.958592	0.980256	0.995028	0.992076	0.99506	0.997028	0.995052	0.997016	0.99802	0.0165999	0.657754	0.630872	0.661538	0.75	0.6	0.6875	1	0.5	1	1
	R-HSA-4655427	SUMOylation of DNA methylation proteins	R-HSA-392499	Metabolism of proteins	1	0.780833	0.921996	0.970404	0.98216	0.99506	0.99602	0.996052	0.997016	0.998008	0.99802	0.00524798	0.62474	0.608	0.705882	0.658537	0.75	0.666667	0.785714	0.6	1	0.5
	R-HSA-6803529	FGFR2 alternative splicing	R-HSA-162582	Signal Transduction	1	0.983356	0.989236	0.995076	0.997032	0.998016	0.99902	0.998004	0.998028	0.998024	0.998024	0.0636397	0.8	0.683333	0.8	0.888889	0.4	0.833333	0.5	0.75	0.714286	0.714286
	R-HSA-5619055	Defective SLC24A4 causes hypomineralized amelogenesis imperfecta (AI)	R-HSA-1643685	Disease	1	0.985196	0.986252	0.991116	0.992076	0.998028	0.996044	0.996024	0.997036	0.999	0.998028	0.0642637	0.76	0.765625	0.6	0.8	0.75	0.666667	0.714286	0.6	1	0.625
	R-HSA-8857538	PTK6 promotes HIF1A stabilization	R-HSA-162582	Signal Transduction	1	0.867013	0.94912	0.981336	0.99212	0.995072	0.995072	0.996056	0.998012	0.99702	0.998036	0.0160399	0.713528	0.701068	0.729412	0.451613	0.736842	1	0.8	1	0.666667	0.9
	R-HSA-5688354	Defective pro-SFTPC causes pulmonary surfactant metabolism dysfunction 2 (SMDP2) and respiratory distress syndrome (RDS)	R-HSA-1643685	Disease	1	1	0.999024	1	1	1	1	1	1	1	0.99804	0.429442	1	0.571429	1	1	1	1	1	1	1	0.818182
	R-HSA-140342	Apoptosis induced DNA fragmentation	R-HSA-5357801	Programmed Cell Death	1	0.932684	0.966772	0.97652	0.995108	0.986296	0.991188	0.995076	0.997048	0.997044	0.998052	0.0382518	0.720379	0.778351	0.694656	0.857143	0.786667	0.604167	0.75	1	0.75	0.714286
	R-HSA-390648	Muscarinic acetylcholine receptors	R-HSA-162582	Signal Transduction	1	0.998048	1	0.99806	1	0.999024	0.99708	0.999016	0.999012	1	0.99806	0.108296	0.923077	1	0.9375	1	1	0.619048	1	1	1	0.8125
	R-HSA-1369062	ABC transporters in lipid homeostasis	R-HSA-382551	Transport of small molecules	1	0.988016	0.995012	0.997	1	0.999	1	1	1	0.999	0.999	0.00529998	0.2	0.5	1	1	1	1	1	1	1	1
	R-HSA-1483249	Inositol phosphate metabolism	R-HSA-1430728	Metabolism	1	0.500554	0.816553	0.89624	0.965032	0.986012	0.989012	0.990008	0.999	0.996012	0.999	0.000127999	0.494236	0.582734	0.557377	0.444444	0.5	0.5	1	1	0.75	1
	R-HSA-162592	Integration of provirus	R-HSA-1643685	Disease	1	0.521102	0.803481	0.909616	0.966132	0.977128	0.98402	0.989028	0.992028	0.995016	0.999	0.00146399	0.56039	0.61186	0.619355	0.764706	0.757576	0.833333	0.625	0.75	1	1
	R-HSA-173736	Alternative complement activation	R-HSA-168256	Immune System	1	0.994064	0.996024	0.993024	0.999004	0.995012	0.998004	1	1	1	0.999	0.0288839	0.588235	0.571429	0.571429	1	0.75	1	1	1	1	1
	R-HSA-1834941	STING mediated induction of host immune responses	R-HSA-168256	Immune System	1	0.508554	0.832265	0.910496	0.959152	0.9791	0.982052	0.991024	0.989004	0.996	0.999	0.000583998	0.551272	0.574132	0.664	0.512821	0.769231	0.714286	0.142857	1	1	1
	R-HSA-190873	Gap junction degradation	R-HSA-5653656	Vesicle-mediated transport	1	0.987112	0.992076	0.999004	0.999	0.999004	0.995012	0.998016	1	0.998004	0.999	0.0156199	0.689655	0.7	0.5	1	1	0.75	0.8	1	0.5	1
	R-HSA-194306	Neurophilin interactions with VEGF and VEGFR	R-HSA-162582	Signal Transduction	1	0.994076	0.997052	0.99802	0.997032	0.999008	0.99802	0.998024	0.999008	1	0.999	0.109788	0.75	0.785714	1	0.666667	1	0.833333	0.857143	0.333333	1	1
	R-HSA-2025928	Calcineurin activates NFAT	R-HSA-168256	Immune System	1	0.968196	0.990044	0.994016	0.997004	0.998008	0.998	0.998004	1	0.999004	0.999	0.00141999	0.72	0.5	0.8	1	1	1	1	1	1	1
	R-HSA-392154	Nitric oxide stimulates guanylate cyclase	R-HSA-109582	Hemostasis	1	0.966192	0.990064	0.995012	0.999	0.999	0.999	0.997004	0.999	1	0.999	0.00136399	0.693878	0.823529	0.5	1	1	1	1	1	1	1
	R-HSA-5663205	Infectious disease	R-HSA-1643685	Disease	1	0.972248	0.993032	0.997008	0.999	0.998	1	1	0.999	1	0.999	0.00880396	0.68254	0.666667	0.666667	1	1	1	1	1	1	1
	R-HSA-5679096	Defective ABCG5 causes sitosterolemia	R-HSA-1643685	Disease	1	0.994028	0.99602	0.997004	0.999	0.999	1	1	1	1	0.999	0.00971596	0.75	0.833333	1	1	1	1	1	1	1	1
	R-HSA-73943	Reversal of alkylation damage by DNA dioxygenases	R-HSA-73894	DNA Repair	1	0.999032	0.999012	0.996044	1	0.998024	1	1	1	1	0.999	0.322551	0.333333	1	0.75	1	0.428571	1	1	1	1	1
	R-HSA-75109	Triglyceride biosynthesis	R-HSA-1430728	Metabolism	1	0.993028	0.996008	0.996004	0.997	0.999004	0.999	1	1	1	0.999	0.00927596	0.375	1	1	1	1	1	1	1	1	1
	R-HSA-8876725	Protein methylation	R-HSA-392499	Metabolism of proteins	1	0.959228	0.982052	0.994012	0.996016	1	0.998004	0.998	1	0.999	0.999	0.000711997	0.724138	0.857143	1	0.8	1	1	1	1	1	1
	R-HSA-888590	GABA synthesis, release, reuptake and degradation	R-HSA-112316	Neuronal System	1	0.751881	0.930116	0.958032	0.985004	0.995004	0.992	0.996004	0.997	0.997004	0.999	9.59996e-05	0.615721	0.633333	0.666667	1	0.5	1	1	1	1	1
	R-HSA-8964041	LDL remodeling	R-HSA-382551	Transport of small molecules	1	0.999004	1	0.999	1	1	1	0.999	1	1	0.999	0.0266919	0.5	1	1	1	1	1	1	1	1	1
	R-HSA-9013695	NOTCH4 Intracellular Domain Regulates Transcription	R-HSA-162582	Signal Transduction	1	0.997028	0.999004	0.998016	0.999004	0.998004	1	1	1	1	0.999	0.0206199	1	1	1	1	1	1	1	1	1	1
	R-HSA-1222449	Mtb iron assimilation by chelation	R-HSA-1643685	Disease	1	0.952948	0.985228	0.987244	0.994044	0.995056	0.994092	0.996052	0.999008	0.999008	0.999004	0.0244839	0.617647	0.551724	0.580645	0.833333	0.6	0.458333	0.428571	0.333333	0.666667	1
	R-HSA-190374	FGFR1c and Klotho ligand binding and activation	R-HSA-162582	Signal Transduction	1	1	1	0.999008	1	1	0.999004	1	1	0.999008	0.999004	0.166947	1	1	1	1	1	1	1	1	1	1
	R-HSA-205025	NADE modulates death signalling	R-HSA-162582	Signal Transduction	1	0.988144	0.99704	0.99802	0.998	0.998012	1	0.999012	1	1	0.999004	0.0546918	0.567568	0.636364	0.666667	1	1	1	1	1	1	0.5
	R-HSA-9615017	FOXO-mediated transcription of oxidative stress, metabolic and neuronal genes	R-HSA-74160	Gene expression (Transcription)	1	0.912416	0.967072	0.981024	0.991012	0.995	0.999	0.997	0.998	0.999	0.999004	0.00141199	0.485714	0.578947	0.857143	0.75	1	1	1	1	1	1
	R-HSA-1253288	Downregulation of ERBB4 signaling	R-HSA-162582	Signal Transduction	1	0.9805	0.98924	0.9932	0.99804	0.999024	0.99708	0.999008	1	1	0.999008	0.0912836	0.611111	0.622951	0.745098	0.727273	0.571429	0.571429	0.666667	1	1	1
	R-HSA-1445148	Translocation of SLC2A4 (GLUT4) to the plasma membrane	R-HSA-5653656	Vesicle-mediated transport	1	0.98426	0.991116	0.996068	0.99704	1	0.997028	0.999	0.998016	1	0.999008	0.0420798	0.636364	0.866667	0.722222	0.818182	1	0.875	1	1	1	1
	R-HSA-187042	TRKA activation by NGF	R-HSA-162582	Signal Transduction	1	0.973348	0.976304	0.979192	0.989072	0.98308	0.989032	0.997008	0.999004	0.996016	0.999008	0.0348679	0.568182	0.519481	0.510204	0.631579	0.428571	0.555556	0.666667	1	0.8	0.666667
	R-HSA-191650	Regulation of gap junction activity	R-HSA-5653656	Vesicle-mediated transport	1	0.995116	0.998028	0.997044	1	1	1	1	0.999004	1	0.999008	0.0585518	0.833333	0.875	0.916667	1	1	1	1	1	1	1
	R-HSA-381033	ATF6 (ATF6-alpha) activates chaperones	R-HSA-392499	Metabolism of proteins	1	0.880996	0.970488	0.990176	0.999004	0.996044	0.999008	1	1	0.999016	0.999008	0.00805997	0.689861	0.642276	0.622222	0.5	0.666667	1	1	1	0.4	1
	R-HSA-426486	Small interfering RNA (siRNA) biogenesis	R-HSA-74160	Gene expression (Transcription)	1	0.936308	0.974396	0.993116	0.999008	0.999016	0.99802	1	1	0.999012	0.999008	0.00737197	0.728659	0.79	0.766667	0.666667	0.6	0.833333	1	1	0.5	1
	R-HSA-5579030	Defective CYP19A1 causes Aromatase excess syndrome (AEXS)	R-HSA-1643685	Disease	1	0.935416	0.987228	0.990156	0.99704	0.998016	0.998032	0.999008	0.996016	1	0.999008	0.0177799	0.743662	0.827586	0.725	0.909091	1	0.555556	1	0.6	1	0.333333
	R-HSA-5619096	Defective SLC5A5 causes thyroid dyshormonogenesis 1 (TDH1)	R-HSA-1643685	Disease	1	0.999024	1	1	1	0.99804	0.999032	1	1	1	0.999008	0.337527	0.857143	1	1	1	1	0.666667	1	1	1	1
	R-HSA-163316	Mitochondrial transcription termination	R-HSA-74160	Gene expression (Transcription)	1	0.998032	0.997036	1	1	0.999024	1	1	1	0.999016	0.999012	0.0695517	0.777778	0.8	1	1	0.428571	1	1	1	0.6	1
	R-HSA-4720454	Defective ALG9 causes ALG9-CDG (CDG-1l)	R-HSA-1643685	Disease	1	0.999012	0.996068	0.999012	0.99902	0.99902	0.99604	1	1	1	0.999012	0.0606878	0.75	0.666667	1	1	0.833333	0.909091	1	1	1	0.5
	R-HSA-9014843	Interleukin-33 signaling	R-HSA-168256	Immune System	1	0.976408	0.994088	0.99406	0.995044	0.99506	0.99702	1	0.99802	1	0.999012	0.0233039	0.708738	0.956522	0.875	0.75	0.6875	0.833333	1	0.833333	1	1
	R-HSA-9036092	Defective AVP does not bind AVPR2 and causes neurohypophyseal diabetes insipidus (NDI)	R-HSA-1643685	Disease	1	1	1	1	1	1	1	1	1	1	0.999012	0.446078	1	1	1	1	1	1	1	1	1	0.5
	sex	NA	NA	NA	1	0.996108	0.998044	0.998064	0.999012	0.998052	0.998032	1	1	1	0.999012	0.136995	0.607143	0.916667	0.764706	0.5	0.857143	0.888889	1	1	1	0.75
	R-HSA-163210	Formation of ATP by chemiosmotic coupling	R-HSA-1430728	Metabolism	1	0.997108	0.998056	0.998036	1	0.999012	0.9941	1	0.999008	1	0.999016	0.139771	0.392857	0.533333	0.3	1	1	0.461538	1	1	1	1
	R-HSA-390666	Serotonin receptors	R-HSA-162582	Signal Transduction	1	0.947252	0.97544	0.982308	0.9931	0.988156	0.991148	0.99704	0.997032	0.99406	0.999016	0.0808037	0.611465	0.621622	0.692308	0.653846	0.475	0.710526	0.272727	0.444444	0.4375	0.4
	R-HSA-8866376	Reelin signalling pathway	R-HSA-1266738	Developmental Biology	1	1	1	0.999012	1	1	1	1	1	1	0.999016	0.176835	1	1	1	1	1	1	1	1	1	1
	R-HSA-9022707	MECP2 regulates transcription factors	R-HSA-74160	Gene expression (Transcription)	1	0.974708	0.984328	0.988216	0.996068	0.990232	0.993132	0.997056	1	0.998028	0.999016	0.0661157	0.544944	0.73494	0.8	0.611111	0.762712	0.764706	0.533333	1	0.5	1
	R-HSA-156582	Acetylation	R-HSA-1430728	Metabolism	1	0.982296	0.993132	0.994096	1	0.999	1	1	1	0.999008	0.99902	0.0263439	0.653333	0.558824	0.68	1	1	1	1	1	1	0.666667
	R-HSA-5682294	Defective ABCA12 causes autosomal recessive congenital ichthyosis type 4B	R-HSA-1643685	Disease	1	0.941188	0.97942	0.993116	0.998036	0.993152	0.99704	1	1	0.999008	0.99902	0.0433838	0.644295	0.698113	0.7	1	0.74359	1	1	1	0.666667	1
	age	NA	NA	NA	1	1	1	1	1	1	1	1	1	1	1	0.522082	1	1	1	1	1	1	1	1	1	1
	hbv	NA	NA	NA	1	1	1	1	1	1	1	1	1	1	1	0.464802	1	1	1	1	1	1	1	1	1	1
	hcv	NA	NA	NA	1	1	1	1	1	1	1	1	1	1	1	0.666969	1	1	1	1	1	1	1	1	1	1
	hdv	NA	NA	NA	1	1	1	1	1	1	1	1	1	1	1	0.964136	1	1	1	1	1	1	1	1	1	1
	R-HSA-1059683	Interleukin-6 signaling	R-HSA-168256	Immune System	1	1	1	1	1	1	1	1	1	1	1	0.199343	1	1	1	1	1	1	1	1	1	1
	R-HSA-109581	Apoptosis	R-HSA-5357801	Programmed Cell Death	1	1	1	1	1	1	1	1	1	1	1	0.780301	1	1	1	1	1	1	1	1	1	1
	R-HSA-109582	Hemostasis	R-HSA-109582	Hemostasis	1	1	1	1	1	1	1	1	1	1	1	0.298591	1	1	1	1	1	1	1	1	1	1
	R-HSA-109606	Intrinsic Pathway for Apoptosis	R-HSA-5357801	Programmed Cell Death	1	1	1	1	1	1	1	1	1	1	1	0.191315	1	1	1	1	1	1	1	1	1	1
	R-HSA-109704	PI3K Cascade	R-HSA-162582	Signal Transduction	1	1	1	1	1	1	1	1	1	1	1	0.325079	1	1	1	1	1	1	1	1	1	1
	R-HSA-110056	MAPK3 (ERK1) activation	R-HSA-162582	Signal Transduction	1	1	1	1	1	1	1	1	1	1	1	0.0510198	1	1	1	1	1	1	1	1	1	1
	R-HSA-110312	Translesion synthesis by REV1	R-HSA-73894	DNA Repair	1	0.999004	1	1	1	1	1	1	1	1	1	0.012084	1	1	1	1	1	1	1	1	1	1
	R-HSA-110313	Translesion synthesis by Y family DNA polymerases bypasses lesions on DNA template	R-HSA-73894	DNA Repair	1	0.97214	0.998012	0.999	1	1	1	1	1	1	1	0.00258399	0.694444	1	1	1	1	1	1	1	1	1
	R-HSA-110314	Recognition of DNA damage by PCNA-containing replication complex	R-HSA-73894	DNA Repair	1	1	1	1	1	1	1	1	1	1	1	0.00837197	1	1	1	1	1	1	1	1	1	1
	R-HSA-110320	Translesion Synthesis by POLH	R-HSA-73894	DNA Repair	1	0.999	0.999	1	1	1	1	1	1	1	1	0.01062	1	1	1	1	1	1	1	1	1	1
	R-HSA-110328	Recognition and association of DNA glycosylase with site containing an affected pyrimidine	R-HSA-73894	DNA Repair	1	0.999024	1	1	1	1	1	1	1	1	1	0.0408038	0.428571	1	1	1	1	1	1	1	1	1
	R-HSA-110329	Cleavage of the damaged pyrimidine	R-HSA-73894	DNA Repair	1	0.999024	1	1	1	1	1	1	1	1	1	0.0383278	0.428571	1	1	1	1	1	1	1	1	1
	R-HSA-110330	Recognition and association of DNA glycosylase with site containing an affected purine	R-HSA-73894	DNA Repair	1	0.999024	1	1	1	1	1	1	1	1	1	0.0471678	0.857143	1	1	1	1	1	1	1	1	1
	R-HSA-110331	Cleavage of the damaged purine	R-HSA-73894	DNA Repair	1	0.999024	1	1	1	1	1	1	1	1	1	0.0446758	0.857143	1	1	1	1	1	1	1	1	1
	R-HSA-110357	Displacement of DNA glycosylase by APEX1	R-HSA-73894	DNA Repair	1	1	1	1	1	1	1	1	1	1	1	0.408794	1	1	1	1	1	1	1	1	1	1
	R-HSA-110362	POLB-Dependent Long Patch Base Excision Repair	R-HSA-73894	DNA Repair	1	0.865313	0.96424	0.991044	0.994024	0.996012	1	1	0.998008	1	1	0.00319999	0.644377	0.655738	0.666667	0.714286	0.75	1	1	0.666667	1	1
	R-HSA-110373	Resolution of AP sites via the multiple-nucleotide patch replacement pathway	R-HSA-73894	DNA Repair	1	0.987052	1	1	1	1	1	1	1	1	1	0.00399998	0.714286	1	1	1	1	1	1	1	1	1
	R-HSA-110381	Resolution of AP sites via the single-nucleotide replacement pathway	R-HSA-73894	DNA Repair	1	0.99802	1	1	1	1	1	1	1	1	1	0.123136	0.666667	1	1	1	1	1	1	1	1	1
	R-HSA-111367	SLBP independent Processing of Histone Pre-mRNAs	R-HSA-8953854	Metabolism of RNA	1	0.959204	0.988036	0.999	0.999	1	1	1	1	1	1	0.00559998	0.653846	0.5	1	1	1	1	1	1	1	1
	R-HSA-111446	Activation of BIM and translocation to mitochondria	R-HSA-5357801	Programmed Cell Death	1	1	1	1	1	1	1	1	1	1	1	0.164979	1	1	1	1	1	1	1	1	1	1
	R-HSA-111447	Activation of BAD and translocation to mitochondria	R-HSA-5357801	Programmed Cell Death	1	1	1	1	1	1	1	1	1	1	1	0.279695	1	1	1	1	1	1	1	1	1	1
	R-HSA-111448	Activation of NOXA and translocation to mitochondria	R-HSA-5357801	Programmed Cell Death	1	1	1	1	1	1	1	1	1	1	1	0.565414	1	1	1	1	1	1	1	1	1	1
	R-HSA-111452	Activation and oligomerization of BAK protein	R-HSA-5357801	Programmed Cell Death	1	1	1	1	1	1	1	1	1	1	1	0.953304	1	1	1	1	1	1	1	1	1	1
	R-HSA-111453	BH3-only proteins associate with and inactivate anti-apoptotic BCL-2 members	R-HSA-5357801	Programmed Cell Death	1	1	1	1	1	1	1	1	1	1	1	0.286211	1	1	1	1	1	1	1	1	1	1
	R-HSA-111457	Release of apoptotic factors from the mitochondria	R-HSA-5357801	Programmed Cell Death	1	0.999016	1	1	1	1	1	1	1	1	1	0.175475	0.8	1	1	1	1	1	1	1	1	1
	R-HSA-111458	Formation of apoptosome	R-HSA-5357801	Programmed Cell Death	1	0.956464	0.984108	0.994048	0.998	0.999008	0.999008	0.998008	1	1	1	0.0146599	0.700855	0.821429	0.769231	1	1	0.666667	1	1	1	1
	R-HSA-111459	Activation of caspases through apoptosome-mediated cleavage	R-HSA-5357801	Programmed Cell Death	1	0.997052	0.999	1	1	1	1	1	1	1	1	0.0571198	0.785714	1	1	1	1	1	1	1	1	1
	R-HSA-111461	Cytochrome c-mediated apoptotic response	R-HSA-5357801	Programmed Cell Death	1	0.958328	0.98906	0.996012	0.999	0.999	0.999004	0.999004	1	1	1	0.0133759	0.662651	0.9375	1	1	1	1	1	1	1	1
	R-HSA-111463	SMAC (DIABLO) binds to IAPs	R-HSA-5357801	Programmed Cell Death	1	0.966464	0.991092	0.999004	0.99702	1	1	1	1	1	1	0.0200119	0.632479	0.541667	1	0.833333	1	1	1	1	1	1
	R-HSA-111464	SMAC(DIABLO)-mediated dissociation of IAP:caspase complexes	R-HSA-5357801	Programmed Cell Death	1	0.966464	0.991092	0.999004	0.99702	1	1	1	1	1	1	0.0200199	0.632479	0.541667	1	0.833333	1	1	1	1	1	1
	R-HSA-111465	Apoptotic cleavage of cellular proteins	R-HSA-5357801	Programmed Cell Death	1	1	1	1	1	1	1	1	1	1	1	0.131031	1	1	1	1	1	1	1	1	1	1
	R-HSA-111469	SMAC, XIAP-regulated apoptotic response	R-HSA-5357801	Programmed Cell Death	1	1	1	1	1	1	1	1	1	1	1	0.166811	1	1	1	1	1	1	1	1	1	1
	R-HSA-111471	Apoptotic factor-mediated response	R-HSA-5357801	Programmed Cell Death	1	0.988208	0.99706	1	1	1	1	1	1	1	1	0.0495678	0.867925	0.8125	1	1	1	1	1	1	1	1
	R-HSA-111885	Opioid Signalling	R-HSA-162582	Signal Transduction	1	1	1	1	1	1	1	1	1	1	1	0.164367	1	1	1	1	1	1	1	1	1	1
	R-HSA-111931	PKA-mediated phosphorylation of CREB	R-HSA-162582	Signal Transduction	1	1	1	1	1	1	1	1	1	1	1	0.304103	1	1	1	1	1	1	1	1	1	1
	R-HSA-111932	CaMK IV-mediated phosphorylation of CREB	R-HSA-162582	Signal Transduction	1	1	1	1	1	1	1	1	1	1	1	0.499014	1	1	1	1	1	1	1	1	1	1
	R-HSA-111933	Calmodulin induced events	R-HSA-162582	Signal Transduction	1	1	1	1	1	1	1	1	1	1	1	0.0789997	1	1	1	1	1	1	1	1	1	1
	R-HSA-111957	Cam-PDE 1 activation	R-HSA-162582	Signal Transduction	1	1	1	1	1	1	1	1	1	1	1	0.0791837	1	1	1	1	1	1	1	1	1	1
	R-HSA-111995	phospho-PLA2 pathway	R-HSA-162582	Signal Transduction	1	1	1	1	1	1	1	1	1	1	1	0.55197	1	1	1	1	1	1	1	1	1	1
	R-HSA-111996	Ca-dependent events	R-HSA-162582	Signal Transduction	1	1	1	1	1	1	1	1	1	1	1	0.119032	1	1	1	1	1	1	1	1	1	1
	R-HSA-111997	CaM pathway	R-HSA-162582	Signal Transduction	1	1	1	1	1	1	1	1	1	1	1	0.0789717	1	1	1	1	1	1	1	1	1	1
	R-HSA-112040	G-protein mediated events	R-HSA-162582	Signal Transduction	1	1	1	1	1	1	1	1	1	1	1	0.227267	1	1	1	1	1	1	1	1	1	1
	R-HSA-112043	PLC beta mediated events	R-HSA-162582	Signal Transduction	1	1	1	1	1	1	1	1	1	1	1	0.231975	1	1	1	1	1	1	1	1	1	1
	R-HSA-112122	ALKBH2 mediated reversal of alkylation damage	R-HSA-73894	DNA Repair	1	1	1	1	1	1	1	1	1	1	1	0.825025	1	1	1	1	1	1	1	1	1	1
	R-HSA-112303	Electric Transmission Across Gap Junctions	R-HSA-112316	Neuronal System	1	1	1	1	1	1	1	1	1	1	1	0.837285	1	1	1	1	1	1	1	1	1	1
	R-HSA-112307	Transmission across Electrical Synapses	R-HSA-112316	Neuronal System	1	1	1	1	1	1	1	1	1	1	1	0.838145	1	1	1	1	1	1	1	1	1	1
	R-HSA-112308	Presynaptic depolarization and calcium channel opening	R-HSA-112316	Neuronal System	1	1	1	1	1	1	1	1	1	1	1	0.961668	1	1	1	1	1	1	1	1	1	1
	R-HSA-112310	Neurotransmitter release cycle	R-HSA-112316	Neuronal System	1	0.845305	0.975032	0.983008	1	0.998	1	1	1	1	1	0.000159999	0.467532	0.666667	0.333333	1	1	1	1	1	1	1
	R-HSA-112311	Neurotransmitter clearance	R-HSA-112316	Neuronal System	1	1	1	1	1	1	1	1	1	1	1	0.114752	1	1	1	1	1	1	1	1	1	1
	R-HSA-112313	Neurotransmitter uptake and metabolism In glial cells	R-HSA-112316	Neuronal System	1	0.9911	1	1	1	1	1	1	1	1	1	0.0163639	0.615385	1	1	1	1	1	1	1	1	1
	R-HSA-112314	Neurotransmitter receptors and postsynaptic signal transmission	R-HSA-112316	Neuronal System	1	0.998012	1	1	1	1	1	1	1	1	1	0.00193999	1	1	1	1	1	1	1	1	1	1
	R-HSA-112315	Transmission across Chemical Synapses	R-HSA-112316	Neuronal System	1	0.988016	0.999	1	1	1	1	1	1	1	1	0.000291999	0.4	1	1	1	1	1	1	1	1	1
	R-HSA-112316	Neuronal System	R-HSA-112316	Neuronal System	1	1	1	1	1	1	1	1	1	1	1	0.0171039	1	1	1	1	1	1	1	1	1	1
	R-HSA-112382	Formation of RNA Pol II elongation complex	R-HSA-74160	Gene expression (Transcription)	1	1	1	1	1	1	1	1	1	1	1	0.333203	1	1	1	1	1	1	1	1	1	1
	R-HSA-112399	IRS-mediated signalling	R-HSA-162582	Signal Transduction	1	1	1	1	1	1	1	1	1	1	1	0.283883	1	1	1	1	1	1	1	1	1	1
	R-HSA-112409	RAF-independent MAPK1/3 activation	R-HSA-162582	Signal Transduction	1	1	1	1	1	1	1	1	1	1	1	0.0262519	1	1	1	1	1	1	1	1	1	1
	R-HSA-112411	MAPK1 (ERK2) activation	R-HSA-162582	Signal Transduction	1	1	1	1	1	1	1	1	1	1	1	0.0828077	1	1	1	1	1	1	1	1	1	1
	R-HSA-112412	SOS-mediated signalling	R-HSA-162582	Signal Transduction	1	1	1	1	1	1	1	1	1	1	1	0.0457358	1	1	1	1	1	1	1	1	1	1
	R-HSA-113418	Formation of the Early Elongation Complex	R-HSA-74160	Gene expression (Transcription)	1	1	1	1	1	1	1	1	1	1	1	0.100264	1	1	1	1	1	1	1	1	1	1
	R-HSA-113501	Inhibition of replication initiation of damaged DNA by RB1/E2F1	R-HSA-1640170	Cell Cycle	1	1	1	1	1	1	1	1	1	1	1	0.0398438	1	1	1	1	1	1	1	1	1	1
	R-HSA-113507	E2F-enabled inhibition of pre-replication complex formation	R-HSA-1640170	Cell Cycle	1	1	1	1	1	1	1	1	1	1	1	0.0306279	1	1	1	1	1	1	1	1	1	1
	R-HSA-113510	E2F mediated regulation of DNA replication	R-HSA-1640170	Cell Cycle	1	1	1	1	1	1	1	1	1	1	1	0.0239199	1	1	1	1	1	1	1	1	1	1
	R-HSA-114294	Activation, translocation and oligomerization of BAX	R-HSA-5357801	Programmed Cell Death	1	1	1	1	1	1	1	1	1	1	1	0.358311	1	1	1	1	1	1	1	1	1	1
	R-HSA-114452	Activation of BH3-only proteins	R-HSA-5357801	Programmed Cell Death	1	1	1	1	1	1	1	1	1	1	1	0.231183	1	1	1	1	1	1	1	1	1	1
	R-HSA-114508	Effects of PIP2 hydrolysis	R-HSA-162582	Signal Transduction	1	1	1	1	1	1	1	1	1	1	1	0.146975	1	1	1	1	1	1	1	1	1	1
	R-HSA-114516	Disinhibition of SNARE formation	R-HSA-109582	Hemostasis	1	1	1	1	1	1	1	1	1	1	1	0.0352519	1	1	1	1	1	1	1	1	1	1
	R-HSA-114604	GPVI-mediated activation cascade	R-HSA-109582	Hemostasis	1	1	1	1	1	1	1	1	1	1	1	0.0246599	1	1	1	1	1	1	1	1	1	1
	R-HSA-114608	Platelet degranulation	R-HSA-109582	Hemostasis	1	1	1	1	1	1	1	1	1	1	1	0.0811277	1	1	1	1	1	1	1	1	1	1
	R-HSA-1168372	Downstream signaling events of B Cell Receptor (BCR)	R-HSA-168256	Immune System	1	0.985056	0.998004	0.997	0.999	1	0.999	1	1	1	1	0.00204799	0.466667	1	1	1	1	1	1	1	1	1
	R-HSA-1169091	Activation of NF-kappaB in B cells	R-HSA-168256	Immune System	1	0.992036	0.998008	0.998004	0.999004	1	1	1	1	1	1	0.00601198	0.6	0.666667	0.5	1	1	1	1	1	1	1
	R-HSA-1169092	Activation of RAS in B cells	R-HSA-168256	Immune System	1	1	1	1	1	1	1	1	1	1	1	0.128519	1	1	1	1	1	1	1	1	1	1
	R-HSA-1169408	ISG15 antiviral mechanism	R-HSA-168256	Immune System	1	0.967528	0.990116	0.99702	1	1	0.999008	1	0.999004	1	1	0.0171799	0.684211	0.766667	0.833333	1	1	1	1	1	1	1
	R-HSA-1169410	Antiviral mechanism by IFN-stimulated genes	R-HSA-168256	Immune System	1	1	1	1	1	1	1	1	1	1	1	0.0950636	1	1	1	1	1	1	1	1	1	1
	R-HSA-1170546	Prolactin receptor signaling	R-HSA-168256	Immune System	1	1	1	1	1	1	1	1	1	1	1	0.320671	1	1	1	1	1	1	1	1	1	1
	R-HSA-1181150	Signaling by NODAL	R-HSA-1266738	Developmental Biology	1	1	1	1	1	1	1	1	1	1	1	0.943316	1	1	1	1	1	1	1	1	1	1
	R-HSA-1187000	Fertilization	R-HSA-1474165	Reproduction	1	1	1	1	1	1	1	1	1	1	1	0.811133	1	1	1	1	1	1	1	1	1	1
	R-HSA-1221632	Meiotic synapsis	R-HSA-1474165,R-HSA-1640170	Reproduction,Cell Cycle	1	0.999012	1	1	1	1	1	1	1	1	1	0.0280639	0.5	1	1	1	1	1	1	1	1	1
	R-HSA-1222499	Response of Mtb to phagocytosis	R-HSA-1643685	Disease	1	0.952944	0.985228	0.986248	0.994044	0.995056	0.993124	0.996052	0.999008	0.999008	1	0.0247759	0.616034	0.551724	0.587302	0.833333	0.6	0.625	0.428571	0.333333	1	1
	R-HSA-1222556	ROS and RNS production in phagocytes	R-HSA-168256	Immune System	1	1	1	1	1	1	1	1	1	1	1	0.901316	1	1	1	1	1	1	1	1	1	1
	R-HSA-1226099	Signaling by FGFR in disease	R-HSA-1643685	Disease	1	1	1	1	1	1	1	1	1	1	1	0.849985	1	1	1	1	1	1	1	1	1	1
	R-HSA-1227986	Signaling by ERBB2	R-HSA-162582	Signal Transduction	1	0.979276	0.996036	0.999012	0.998	1	1	1	1	1	1	0.0165519	0.628571	0.6	1	1	1	1	1	1	1	1
	R-HSA-1234176	Oxygen-dependent proline hydroxylation of Hypoxia-inducible Factor Alpha	R-HSA-8953897	Cellular responses to external stimuli	1	1	1	1	1	1	1	1	1	1	1	0.0635997	1	1	1	1	1	1	1	1	1	1
	R-HSA-1236382	Constitutive Signaling by Ligand-Responsive EGFR Cancer Variants	R-HSA-1643685	Disease	1	0.998036	1	1	1	1	1	1	1	1	1	0.199287	0.7	1	1	1	1	1	1	1	1	1
	R-HSA-1236394	Signaling by ERBB4	R-HSA-162582	Signal Transduction	1	0.999012	1	1	1	1	1	1	1	1	1	0.0192959	0.75	1	1	1	1	1	1	1	1	1
	R-HSA-1236973	Cross-presentation of particulate exogenous antigens (phagosomes)	R-HSA-168256	Immune System	1	1	1	1	1	1	1	1	1	1	1	0.232643	1	1	1	1	1	1	1	1	1	1
	R-HSA-1236974	ER-Phagosome pathway	R-HSA-168256	Immune System	1	1	1	1	1	1	1	1	1	1	1	0.212795	1	1	1	1	1	1	1	1	1	1
	R-HSA-1236975	Antigen processing-Cross presentation	R-HSA-168256	Immune System	1	1	1	1	1	1	1	1	1	1	1	0.156379	1	1	1	1	1	1	1	1	1	1
	R-HSA-1236977	Endosomal/Vacuolar pathway	R-HSA-168256	Immune System	1	1	1	1	1	1	1	1	1	1	1	0.364763	1	1	1	1	1	1	1	1	1	1
	R-HSA-1236978	Cross-presentation of soluble exogenous antigens (endosomes)	R-HSA-168256	Immune System	1	1	1	1	1	1	1	1	1	1	1	0.0424358	1	1	1	1	1	1	1	1	1	1
	R-HSA-1237044	Erythrocytes take up carbon dioxide and release oxygen	R-HSA-382551	Transport of small molecules	1	1	1	1	1	1	1	1	1	1	1	0.155271	1	1	1	1	1	1	1	1	1	1
	R-HSA-1237112	Methionine salvage pathway	R-HSA-1430728	Metabolism	1	1	1	1	1	1	1	1	1	1	1	0.0356879	1	1	1	1	1	1	1	1	1	1
	R-HSA-1247673	Erythrocytes take up oxygen and release carbon dioxide	R-HSA-382551	Transport of small molecules	1	1	1	1	1	1	1	1	1	1	1	0.153243	1	1	1	1	1	1	1	1	1	1
	R-HSA-1250196	SHC1 events in ERBB2 signaling	R-HSA-162582	Signal Transduction	1	0.966704	0.999008	0.999012	1	0.999008	1	1	1	1	1	0.0246759	0.757062	0.666667	1	1	1	1	1	1	1	1
	R-HSA-1250342	PI3K events in ERBB4 signaling	R-HSA-162582	Signal Transduction	1	0.94896	0.992128	0.996036	0.998032	1	1	1	1	1	1	0.0285399	0.643154	0.727273	0.9	0.666667	1	1	1	1	1	1
	R-HSA-1250347	SHC1 events in ERBB4 signaling	R-HSA-162582	Signal Transduction	1	0.946992	0.991128	0.996036	0.998032	1	1	1	1	1	1	0.0280879	0.64257	0.818182	1	0.888889	1	1	1	1	1	1
	R-HSA-1251932	PLCG1 events in ERBB2 signaling	R-HSA-162582	Signal Transduction	1	1	1	1	1	1	1	1	1	1	1	0.339959	1	1	1	1	1	1	1	1	1	1
	R-HSA-1257604	PIP3 activates AKT signaling	R-HSA-162582	Signal Transduction	1	1	1	1	1	1	1	1	1	1	1	0.116356	1	1	1	1	1	1	1	1	1	1
	R-HSA-1266695	Interleukin-7 signaling	R-HSA-168256	Immune System	1	0.998032	1	0.999008	1	1	1	1	1	1	1	0.0348199	0.888889	1	1	1	1	1	1	1	1	1
	R-HSA-1266738	Developmental Biology	R-HSA-1266738	Developmental Biology	1	1	1	1	1	1	1	1	1	1	1	0.304199	1	1	1	1	1	1	1	1	1	1
	R-HSA-1268020	Mitochondrial protein import	R-HSA-9609507	Protein localization	1	1	1	1	1	1	1	1	1	1	1	0.147267	1	1	1	1	1	1	1	1	1	1
	R-HSA-1280215	Cytokine Signaling in Immune system	R-HSA-168256	Immune System	1	1	1	1	1	1	1	1	1	1	1	0.0804677	1	1	1	1	1	1	1	1	1	1
	R-HSA-1280218	Adaptive Immune System	R-HSA-168256	Immune System	1	1	1	1	1	1	1	1	1	1	1	0.115308	1	1	1	1	1	1	1	1	1	1
	R-HSA-1295596	Spry regulation of FGF signaling	R-HSA-162582	Signal Transduction	1	1	1	1	1	1	1	1	1	1	1	0.0181959	1	1	1	1	1	1	1	1	1	1
	R-HSA-1296025	ATP sensitive Potassium channels	R-HSA-112316	Neuronal System	1	1	1	1	1	1	1	1	1	1	1	0.302575	1	1	1	1	1	1	1	1	1	1
	R-HSA-1296041	Activation of G protein gated Potassium channels	R-HSA-112316	Neuronal System	1	1	1	1	1	1	1	1	1	1	1	0.416054	1	1	1	1	1	1	1	1	1	1
	R-HSA-1296052	Ca2+ activated K+ channels	R-HSA-112316	Neuronal System	1	1	1	1	1	1	1	1	1	1	1	0.0929756	1	1	1	1	1	1	1	1	1	1
	R-HSA-1296053	Classical Kir channels	R-HSA-112316	Neuronal System	1	1	1	1	1	1	1	1	1	1	1	0.239855	1	1	1	1	1	1	1	1	1	1
	R-HSA-1296059	G protein gated Potassium channels	R-HSA-112316	Neuronal System	1	1	1	1	1	1	1	1	1	1	1	0.414874	1	1	1	1	1	1	1	1	1	1
	R-HSA-1296061	HCN channels	R-HSA-112316	Neuronal System	1	1	1	1	1	1	1	1	1	1	1	0.551314	1	1	1	1	1	1	1	1	1	1
	R-HSA-1296065	Inwardly rectifying K+ channels	R-HSA-112316	Neuronal System	1	1	1	1	1	1	1	1	1	1	1	0.597106	1	1	1	1	1	1	1	1	1	1
	R-HSA-1296071	Potassium Channels	R-HSA-112316	Neuronal System	1	1	1	1	1	1	1	1	1	1	1	0.939036	1	1	1	1	1	1	1	1	1	1
	R-HSA-1296072	Voltage gated Potassium channels	R-HSA-112316	Neuronal System	1	1	1	1	1	1	1	1	1	1	1	0.506002	1	1	1	1	1	1	1	1	1	1
	R-HSA-1296346	Tandem pore domain potassium channels	R-HSA-112316	Neuronal System	1	1	1	1	1	1	1	1	1	1	1	0.871665	1	1	1	1	1	1	1	1	1	1
	R-HSA-1299287	Tandem pore domain halothane-inhibited K+ channel (THIK)	R-HSA-112316	Neuronal System	1	1	1	1	1	1	1	1	1	1	1	0.360791	1	1	1	1	1	1	1	1	1	1
	R-HSA-1299308	Tandem of pore domain in a weak inwardly rectifying K+ channels (TWIK)	R-HSA-112316	Neuronal System	1	1	1	1	1	1	1	1	1	1	1	0.295351	1	1	1	1	1	1	1	1	1	1
	R-HSA-1299316	TWIK-releated acid-sensitive K+ channel (TASK)	R-HSA-112316	Neuronal System	1	1	1	1	1	1	1	1	1	1	1	0.610842	1	1	1	1	1	1	1	1	1	1
	R-HSA-1299503	TWIK related potassium channel (TREK)	R-HSA-112316	Neuronal System	1	1	1	1	1	1	1	1	1	1	1	0.214367	1	1	1	1	1	1	1	1	1	1
	R-HSA-1300642	Sperm Motility And Taxes	R-HSA-1474165	Reproduction	1	1	1	1	1	1	0.999016	1	1	1	1	0.561078	1	1	1	1	1	0.8	1	1	1	1
	R-HSA-1300645	Acrosome Reaction and Sperm:Oocyte Membrane Binding	R-HSA-1474165	Reproduction	1	0.991196	0.995132	0.996048	0.997036	1	0.999004	1	1	1	1	0.0686637	0.8	0.911765	0.538462	0.6	1	1	1	1	1	1
	R-HSA-1306955	GRB7 events in ERBB2 signaling	R-HSA-162582	Signal Transduction	1	0.997084	1	1	1	1	1	1	1	1	1	0.10246	0.909091	1	1	1	1	1	1	1	1	1
	R-HSA-1307965	betaKlotho-mediated ligand binding	R-HSA-162582	Signal Transduction	1	0.997076	1	0.999	1	1	1	1	1	1	1	0.111716	0.7	1	1	1	1	1	1	1	1	1
	R-HSA-1358803	Downregulation of ERBB2:ERBB3 signaling	R-HSA-162582	Signal Transduction	1	0.996112	0.999016	1	1	0.999028	1	1	1	1	1	0.0881876	0.793103	0.8	1	1	0.625	1	1	1	1	1
	R-HSA-1362277	Transcription of E2F targets under negative control by DREAM complex	R-HSA-1640170	Cell Cycle	1	0.999004	1	1	1	1	1	1	1	1	1	0.0170839	1	1	1	1	1	1	1	1	1	1
	R-HSA-1362300	Transcription of E2F targets under negative control by p107 (RBL1) and p130 (RBL2) in complex with HDAC1	R-HSA-1640170	Cell Cycle	1	1	1	1	1	1	1	1	1	1	1	0.0483598	1	1	1	1	1	1	1	1	1	1
	R-HSA-1362409	Mitochondrial iron-sulfur cluster biogenesis	R-HSA-1430728	Metabolism	1	1	1	1	1	1	1	1	1	1	1	0.737481	1	1	1	1	1	1	1	1	1	1
	R-HSA-1368082	RORA activates gene expression	R-HSA-400253	Circadian Clock	1	0.990048	0.998004	0.998008	1	1	1	1	1	1	1	0.00177999	0.692308	0.5	0.333333	1	1	1	1	1	1	1
	R-HSA-1368108	BMAL1:CLOCK,NPAS2 activates circadian gene expression	R-HSA-400253	Circadian Clock	1	1	1	1	1	1	1	1	1	1	1	0.0190639	1	1	1	1	1	1	1	1	1	1
	R-HSA-1369007	Mitochondrial ABC transporters	R-HSA-382551	Transport of small molecules	1	1	1	1	1	1	1	1	1	1	1	0.173563	1	1	1	1	1	1	1	1	1	1
	R-HSA-139853	Elevation of cytosolic Ca2+ levels	R-HSA-109582	Hemostasis	1	1	1	1	1	1	1	1	1	1	1	0.338119	1	1	1	1	1	1	1	1	1	1
	R-HSA-139910	Activation of BMF and translocation to mitochondria	R-HSA-5357801	Programmed Cell Death	1	1	1	1	1	1	1	1	1	1	1	0.97954	1	1	1	1	1	1	1	1	1	1
	R-HSA-139915	Activation of PUMA and translocation to mitochondria	R-HSA-5357801	Programmed Cell Death	1	1	1	1	1	1	1	1	1	1	1	0.641429	1	1	1	1	1	1	1	1	1	1
	R-HSA-140179	Amine Oxidase reactions	R-HSA-1430728	Metabolism	1	1	1	1	1	1	1	1	1	1	1	0.0812637	1	1	1	1	1	1	1	1	1	1
	R-HSA-140180	COX reactions	R-HSA-1430728	Metabolism	1	1	1	1	1	1	1	1	1	1	1	0.175679	1	1	1	1	1	1	1	1	1	1
	R-HSA-140534	Caspase activation via Death Receptors in the presence of ligand	R-HSA-5357801	Programmed Cell Death	1	0.999024	1	1	0.999004	1	1	1	1	1	1	0.0521518	1	1	1	1	1	1	1	1	1	1
	R-HSA-140834	Extrinsic Pathway of Fibrin Clot Formation	R-HSA-109582	Hemostasis	1	1	1	1	1	1	1	1	1	1	1	0.0268119	1	1	1	1	1	1	1	1	1	1
	R-HSA-140837	Intrinsic Pathway of Fibrin Clot Formation	R-HSA-109582	Hemostasis	1	1	1	1	1	1	1	1	1	1	1	0.0603838	1	1	1	1	1	1	1	1	1	1
	R-HSA-140875	Common Pathway of Fibrin Clot Formation	R-HSA-109582	Hemostasis	1	1	1	1	1	1	1	1	1	1	1	0.190751	1	1	1	1	1	1	1	1	1	1
	R-HSA-140877	Formation of Fibrin Clot (Clotting Cascade)	R-HSA-109582	Hemostasis	1	1	1	1	1	1	1	1	1	1	1	0.0957396	1	1	1	1	1	1	1	1	1	1
	R-HSA-141333	Biogenic amines are oxidatively deaminated to aldehydes by MAOA and MAOB	R-HSA-1430728	Metabolism	1	1	1	1	1	1	1	1	1	1	1	0.170211	1	1	1	1	1	1	1	1	1	1
	R-HSA-141334	PAOs oxidise polyamines to amines	R-HSA-1430728	Metabolism	1	0.998056	1	0.999004	1	1	1	1	1	1	1	0.162503	0.933333	1	1	1	1	1	1	1	1	1
	R-HSA-141405	Inhibition of the proteolytic activity of APC/C required for the onset of anaphase by mitotic spindle checkpoint components	R-HSA-1640170	Cell Cycle	1	1	1	1	1	1	1	1	1	1	1	0.0632797	1	1	1	1	1	1	1	1	1	1
	R-HSA-141424	Amplification of signal from the kinetochores	R-HSA-1640170	Cell Cycle	1	1	1	1	1	1	1	1	1	1	1	0.0576118	1	1	1	1	1	1	1	1	1	1
	R-HSA-141430	Inactivation of APC/C via direct inhibition of the APC/C complex	R-HSA-1640170	Cell Cycle	1	1	1	1	1	1	1	1	1	1	1	0.0632197	1	1	1	1	1	1	1	1	1	1
	R-HSA-141444	Amplification of signal from unattached kinetochores via a MAD2 inhibitory signal	R-HSA-1640170	Cell Cycle	1	1	1	1	1	1	1	1	1	1	1	0.0575918	1	1	1	1	1	1	1	1	1	1
	R-HSA-1428517	The citric acid (TCA) cycle and respiratory electron transport	R-HSA-1430728	Metabolism	1	1	1	1	1	1	1	1	1	1	1	0.832169	1	1	1	1	1	1	1	1	1	1
	R-HSA-1430728	Metabolism	R-HSA-1430728	Metabolism	1	1	1	1	1	1	1	1	1	1	1	0.00913196	1	1	1	1	1	1	1	1	1	1
	R-HSA-1433557	Signaling by SCF-KIT	R-HSA-162582	Signal Transduction	1	1	1	1	1	1	1	1	1	1	1	0.577802	1	1	1	1	1	1	1	1	1	1
	R-HSA-1433559	Regulation of KIT signaling	R-HSA-162582	Signal Transduction	1	1	1	1	1	1	1	1	1	1	1	0.382306	1	1	1	1	1	1	1	1	1	1
	R-HSA-1433617	Regulation of signaling by NODAL	R-HSA-1266738	Developmental Biology	1	1	1	1	1	1	1	1	1	1	1	0.706125	1	1	1	1	1	1	1	1	1	1
	R-HSA-1442490	Collagen degradation	R-HSA-1474244	Extracellular matrix organization	1	1	1	1	1	1	1	1	1	1	1	0.217291	1	1	1	1	1	1	1	1	1	1
	R-HSA-1461957	Beta defensins	R-HSA-168256	Immune System	1	1	1	1	1	1	1	1	1	1	1	0.810021	1	1	1	1	1	1	1	1	1	1
	R-HSA-1461973	Defensins	R-HSA-168256	Immune System	1	1	1	1	1	1	1	1	1	1	1	0.742877	1	1	1	1	1	1	1	1	1	1
	R-HSA-1462054	Alpha-defensins	R-HSA-168256	Immune System	1	1	1	1	1	1	1	1	1	1	1	0.934896	1	1	1	1	1	1	1	1	1	1
	R-HSA-1474151	Tetrahydrobiopterin (BH4) synthesis, recycling, salvage and regulation	R-HSA-1430728	Metabolism	1	1	1	1	1	1	1	1	1	1	1	0.841745	1	1	1	1	1	1	1	1	1	1
	R-HSA-1474165	Reproduction	R-HSA-1474165	Reproduction	1	0.997004	1	1	1	1	1	1	1	1	1	0.0153119	0.5	1	1	1	1	1	1	1	1	1
	R-HSA-1474228	Degradation of the extracellular matrix	R-HSA-1474244	Extracellular matrix organization	1	1	1	1	1	1	1	1	1	1	1	0.163951	1	1	1	1	1	1	1	1	1	1
	R-HSA-1474244	Extracellular matrix organization	R-HSA-1474244	Extracellular matrix organization	1	1	1	1	1	1	1	1	1	1	1	0.839881	1	1	1	1	1	1	1	1	1	1
	R-HSA-1474290	Collagen formation	R-HSA-1474244	Extracellular matrix organization	1	1	1	1	1	1	1	1	1	1	1	0.859537	1	1	1	1	1	1	1	1	1	1
	R-HSA-1480926	O2/CO2 exchange in erythrocytes	R-HSA-382551	Transport of small molecules	1	1	1	1	1	1	1	1	1	1	1	0.156743	1	1	1	1	1	1	1	1	1	1
	R-HSA-1482788	Acyl chain remodelling of PC	R-HSA-1430728	Metabolism	1	1	1	1	1	1	1	1	1	1	1	0.333731	1	1	1	1	1	1	1	1	1	1
	R-HSA-1482798	Acyl chain remodeling of CL	R-HSA-1430728	Metabolism	1	1	1	1	1	1	1	1	1	1	1	0.39791	1	1	1	1	1	1	1	1	1	1
	R-HSA-1482801	Acyl chain remodelling of PS	R-HSA-1430728	Metabolism	1	1	1	1	1	1	1	1	1	1	1	0.315843	1	1	1	1	1	1	1	1	1	1
	R-HSA-1482839	Acyl chain remodelling of PE	R-HSA-1430728	Metabolism	1	1	1	1	1	1	1	1	1	1	1	0.335315	1	1	1	1	1	1	1	1	1	1
	R-HSA-1482883	Acyl chain remodeling of DAG and TAG	R-HSA-1430728	Metabolism	1	1	1	1	1	1	1	1	1	1	1	0.305227	1	1	1	1	1	1	1	1	1	1
	R-HSA-1482922	Acyl chain remodelling of PI	R-HSA-1430728	Metabolism	1	1	1	1	1	1	1	1	1	1	1	0.366487	1	1	1	1	1	1	1	1	1	1
	R-HSA-1482925	Acyl chain remodelling of PG	R-HSA-1430728	Metabolism	1	1	1	1	1	1	1	1	1	1	1	0.321015	1	1	1	1	1	1	1	1	1	1
	R-HSA-1483076	Synthesis of CL	R-HSA-1430728	Metabolism	1	1	1	1	1	1	1	1	1	1	1	0.823901	1	1	1	1	1	1	1	1	1	1
	R-HSA-1483101	Synthesis of PS	R-HSA-1430728	Metabolism	1	1	1	1	1	1	1	1	1	1	1	0.463306	1	1	1	1	1	1	1	1	1	1
	R-HSA-1483148	Synthesis of PG	R-HSA-1430728	Metabolism	1	1	1	1	1	1	1	1	1	1	1	0.0963076	1	1	1	1	1	1	1	1	1	1
	R-HSA-1483166	Synthesis of PA	R-HSA-1430728	Metabolism	1	1	1	1	1	1	1	1	1	1	1	0.349427	1	1	1	1	1	1	1	1	1	1
	R-HSA-1483191	Synthesis of PC	R-HSA-1430728	Metabolism	1	0.929228	0.985212	0.996052	1	1	1	1	1	1	1	0.00687997	0.775974	0.777778	0.928571	1	1	1	1	1	1	1
	R-HSA-1483206	Glycerophospholipid biosynthesis	R-HSA-1430728	Metabolism	1	1	1	1	1	1	1	1	1	1	1	0.568866	1	1	1	1	1	1	1	1	1	1
	R-HSA-1483213	Synthesis of PE	R-HSA-1430728	Metabolism	1	1	1	1	1	1	1	1	1	1	1	0.227831	1	1	1	1	1	1	1	1	1	1
	R-HSA-1483226	Synthesis of PI	R-HSA-1430728	Metabolism	1	1	1	1	1	1	1	1	1	1	1	0.408038	1	1	1	1	1	1	1	1	1	1
	R-HSA-1483248	Synthesis of PIPs at the ER membrane	R-HSA-1430728	Metabolism	1	1	1	1	1	1	1	1	1	1	1	0.0433478	1	1	1	1	1	1	1	1	1	1
	R-HSA-1483255	PI Metabolism	R-HSA-1430728	Metabolism	1	1	1	1	1	1	1	1	1	1	1	0.0296919	1	1	1	1	1	1	1	1	1	1
	R-HSA-1483257	Phospholipid metabolism	R-HSA-1430728	Metabolism	1	1	1	1	1	1	1	1	1	1	1	0.753481	1	1	1	1	1	1	1	1	1	1
	R-HSA-1489509	DAG and IP3 signaling	R-HSA-162582	Signal Transduction	1	1	1	1	1	1	1	1	1	1	1	0.146691	1	1	1	1	1	1	1	1	1	1
	R-HSA-1500620	Meiosis	R-HSA-1474165,R-HSA-1640170	Reproduction,Cell Cycle	1	0.997004	1	1	1	1	1	1	1	1	1	0.0163759	1	1	1	1	1	1	1	1	1	1
	R-HSA-1500931	Cell-Cell communication	R-HSA-1500931	Cell-Cell communication	1	1	1	1	1	1	1	1	1	1	1	0.286943	1	1	1	1	1	1	1	1	1	1
	R-HSA-1502540	Signaling by Activin	R-HSA-162582	Signal Transduction	1	1	1	1	1	1	1	1	1	1	1	0.531322	1	1	1	1	1	1	1	1	1	1
	R-HSA-1538133	G0 and Early G1	R-HSA-1640170	Cell Cycle	1	1	1	1	1	1	1	1	1	1	1	0.0258599	1	1	1	1	1	1	1	1	1	1
	R-HSA-156580	Phase II - Conjugation of compounds	R-HSA-1430728	Metabolism	1	1	1	1	1	1	1	1	1	1	1	0.0922036	1	1	1	1	1	1	1	1	1	1
	R-HSA-156581	Methylation	R-HSA-1430728	Metabolism	1	0.984212	0.996036	0.998012	0.999	0.999004	1	0.999	1	1	1	0.0242119	0.592593	0.6	0.25	1	0.5	1	1	1	1	1
	R-HSA-156587	Amino Acid conjugation	R-HSA-1430728	Metabolism	1	0.999	1	1	1	1	1	1	1	1	1	0.00482398	1	1	1	1	1	1	1	1	1	1
	R-HSA-156588	Glucuronidation	R-HSA-1430728	Metabolism	1	1	1	1	1	1	1	1	1	1	1	0.899276	1	1	1	1	1	1	1	1	1	1
	R-HSA-156590	Glutathione conjugation	R-HSA-1430728	Metabolism	1	1	1	1	1	1	1	1	1	1	1	0.45575	1	1	1	1	1	1	1	1	1	1
	R-HSA-1566948	Elastic fibre formation	R-HSA-1474244	Extracellular matrix organization	1	1	1	1	1	1	1	1	1	1	1	0.54679	1	1	1	1	1	1	1	1	1	1
	R-HSA-1566977	Fibronectin matrix formation	R-HSA-1474244	Extracellular matrix organization	1	1	1	1	1	1	1	1	1	1	1	0.87626	1	1	1	1	1	1	1	1	1	1
	R-HSA-156711	Polo-like kinase mediated events	R-HSA-1640170	Cell Cycle	1	1	1	1	1	1	1	1	1	1	1	0.0945396	1	1	1	1	1	1	1	1	1	1
	R-HSA-156827	L13a-mediated translational silencing of Ceruloplasmin expression	R-HSA-392499	Metabolism of proteins	1	1	1	1	1	1	1	1	1	1	1	0.133683	1	1	1	1	1	1	1	1	1	1
	R-HSA-156842	Eukaryotic Translation Elongation	R-HSA-392499	Metabolism of proteins	1	1	1	1	1	1	1	1	1	1	1	0.128967	1	1	1	1	1	1	1	1	1	1
	R-HSA-156902	Peptide chain elongation	R-HSA-392499	Metabolism of proteins	1	1	1	1	1	1	1	1	1	1	1	0.124448	1	1	1	1	1	1	1	1	1	1
	R-HSA-157118	Signaling by NOTCH	R-HSA-162582	Signal Transduction	1	0.981048	0.999	1	1	1	1	1	1	1	1	0.00300399	0.692308	1	1	1	1	1	1	1	1	1
	R-HSA-157579	Telomere Maintenance	R-HSA-1640170	Cell Cycle	1	0.993072	1	1	1	1	1	1	1	1	1	0.0204239	0.578947	1	1	1	1	1	1	1	1	1
	R-HSA-157858	Gap junction trafficking and regulation	R-HSA-5653656	Vesicle-mediated transport	1	1	1	1	1	1	1	1	1	1	1	0.392866	1	1	1	1	1	1	1	1	1	1
	R-HSA-15869	Metabolism of nucleotides	R-HSA-1430728	Metabolism	1	1	1	1	1	1	1	1	1	1	1	0.0411638	1	1	1	1	1	1	1	1	1	1
	R-HSA-1592230	Mitochondrial biogenesis	R-HSA-1852241	Organelle biogenesis and maintenance	1	1	1	1	1	1	1	1	1	1	1	0.239103	1	1	1	1	1	1	1	1	1	1
	R-HSA-159227	Transport of the SLBP independent Mature mRNA	R-HSA-8953854	Metabolism of RNA	1	0.000195999	0.000719997	0.0562678	0.313759	0.564382	0.788157	0.897028	0.962004	0.999	1	3.99998e-05	0.157674	0.305242	0.410646	0.413462	0.571429	0.725	0.75	1	1	1
	R-HSA-159230	Transport of the SLBP Dependant Mature mRNA	R-HSA-8953854	Metabolism of RNA	1	0.000307999	0.0646757	0.512678	0.822121	0.947012	0.988004	0.998	1	1	1	5.19998e-05	0.236584	0.457944	0.605556	0.483871	0.5	1	1	1	1	1
	R-HSA-159234	Transport of Mature mRNAs Derived from Intronless Transcripts	R-HSA-8953854	Metabolism of RNA	1	0.000203999	0.0230959	0.322671	0.652189	0.876056	0.957	0.984	0.995	1	1	4.79998e-05	0.189146	0.395431	0.426396	0.571429	0.4	1	1	1	1	1
	R-HSA-1592389	Activation of Matrix Metalloproteinases	R-HSA-1474244	Extracellular matrix organization	1	1	1	1	1	1	1	1	1	1	1	0.151139	1	1	1	1	1	1	1	1	1	1
	R-HSA-159418	Recycling of bile acids and salts	R-HSA-1430728	Metabolism	1	1	1	1	1	1	1	1	1	1	1	0.0523518	1	1	1	1	1	1	1	1	1	1
	R-HSA-159424	Conjugation of carboxylic acids	R-HSA-1430728	Metabolism	1	0.999	1	1	1	1	1	1	1	1	1	0.00495598	1	1	1	1	1	1	1	1	1	1
	R-HSA-159740	Gamma-carboxylation of protein precursors	R-HSA-392499	Metabolism of proteins	1	1	1	1	1	1	1	1	1	1	1	0.0579358	1	1	1	1	1	1	1	1	1	1
	R-HSA-159763	Transport of gamma-carboxylated protein precursors from the endoplasmic reticulum to the Golgi apparatus	R-HSA-392499	Metabolism of proteins	1	1	1	1	1	1	1	1	1	1	1	0.0605998	1	1	1	1	1	1	1	1	1	1
	R-HSA-159782	Removal of aminoterminal propeptides from gamma-carboxylated proteins	R-HSA-392499	Metabolism of proteins	1	1	1	1	1	1	1	1	1	1	1	0.0628917	1	1	1	1	1	1	1	1	1	1
	R-HSA-159854	Gamma-carboxylation, transport, and amino-terminal cleavage of proteins	R-HSA-392499	Metabolism of proteins	1	1	1	1	1	1	1	1	1	1	1	0.0616198	1	1	1	1	1	1	1	1	1	1
	R-HSA-1606322	ZBP1(DAI) mediated induction of type I IFNs	R-HSA-168256	Immune System	1	0.992032	0.997004	0.99702	1	1	1	1	1	1	1	0.00328399	0.333333	1	0.666667	1	1	1	1	1	1	1
	R-HSA-1606341	IRF3 mediated activation of type 1 IFN	R-HSA-168256	Immune System	1	0.98514	0.995052	0.999012	0.999008	1	1	1	1	1	1	0.00502798	0.75	0.714286	0.5	1	1	1	1	1	1	1
	R-HSA-1614517	Sulfide oxidation to sulfate	R-HSA-1430728	Metabolism	1	1	1	1	1	1	1	1	1	1	1	0.166103	1	1	1	1	1	1	1	1	1	1
	R-HSA-1614558	Degradation of cysteine and homocysteine	R-HSA-1430728	Metabolism	1	1	1	1	1	1	1	1	1	1	1	0.00393598	1	1	1	1	1	1	1	1	1	1
	R-HSA-1614603	Cysteine formation from homocysteine	R-HSA-1430728	Metabolism	1	1	1	1	1	1	1	1	1	1	1	0.0990356	1	1	1	1	1	1	1	1	1	1
	R-HSA-1614635	Sulfur amino acid metabolism	R-HSA-1430728	Metabolism	1	0.989	0.995004	0.993	1	1	0.998	1	0.999	0.999	1	0.00128799	1	1	1	1	1	1	1	1	1	1
	R-HSA-162582	Signal Transduction	R-HSA-162582	Signal Transduction	1	1	1	1	1	1	1	1	1	1	1	0.880616	1	1	1	1	1	1	1	1	1	1
	R-HSA-162585	Uncoating of the HIV Virion	R-HSA-1643685	Disease	1	0.952624	0.99108	0.999008	0.996016	1	1	1	1	1	1	0.00690397	0.694268	0.809524	1	1	1	1	1	1	1	1
	R-HSA-162587	HIV Life Cycle	R-HSA-1643685	Disease	1	1	1	1	1	1	1	1	1	1	1	0.0869357	1	1	1	1	1	1	1	1	1	1
	R-HSA-162588	Budding and maturation of HIV virion	R-HSA-1643685	Disease	1	1	1	1	1	1	1	1	1	1	1	0.342239	1	1	1	1	1	1	1	1	1	1
	R-HSA-162589	Reverse Transcription of HIV RNA	R-HSA-1643685	Disease	1	0.952624	0.99108	0.999008	0.996016	1	1	1	1	1	1	0.00669597	0.694268	0.809524	1	1	1	1	1	1	1	1
	R-HSA-162594	Early Phase of HIV Life Cycle	R-HSA-1643685	Disease	1	1	1	1	1	1	1	1	1	1	1	0.134371	1	1	1	1	1	1	1	1	1	1
	R-HSA-162599	Late Phase of HIV Life Cycle	R-HSA-1643685	Disease	1	1	1	1	1	1	1	1	1	1	1	0.526182	1	1	1	1	1	1	1	1	1	1
	R-HSA-162658	Golgi Cisternae Pericentriolar Stack Reorganization	R-HSA-1640170	Cell Cycle	1	1	1	1	1	1	1	1	1	1	1	0.0648557	1	1	1	1	1	1	1	1	1	1
	R-HSA-162699	Synthesis of dolichyl-phosphate mannose	R-HSA-392499	Metabolism of proteins	1	1	1	1	1	1	1	1	1	1	1	0.939252	1	1	1	1	1	1	1	1	1	1
	R-HSA-162710	Synthesis of glycosylphosphatidylinositol (GPI)	R-HSA-392499	Metabolism of proteins	1	1	1	1	1	1	1	1	1	1	1	0.460034	1	1	1	1	1	1	1	1	1	1
	R-HSA-162791	Attachment of GPI anchor to uPAR	R-HSA-392499	Metabolism of proteins	1	1	1	1	1	1	1	1	1	1	1	0.976952	1	1	1	1	1	1	1	1	1	1
	R-HSA-162906	HIV Infection	R-HSA-1643685	Disease	1	1	1	1	1	1	1	1	1	1	1	0.0243839	1	1	1	1	1	1	1	1	1	1
	R-HSA-162909	Host Interactions of HIV factors	R-HSA-1643685	Disease	1	0.999004	1	1	1	1	1	1	1	1	1	0.012464	1	1	1	1	1	1	1	1	1	1
	R-HSA-1630316	Glycosaminoglycan metabolism	R-HSA-1430728	Metabolism	1	1	1	1	1	1	1	1	1	1	1	0.436054	1	1	1	1	1	1	1	1	1	1
	R-HSA-163125	Post-translational modification: synthesis of GPI-anchored proteins	R-HSA-392499	Metabolism of proteins	1	1	1	1	1	1	1	1	1	1	1	0.876436	1	1	1	1	1	1	1	1	1	1
	R-HSA-163200	Respiratory electron transport, ATP synthesis by chemiosmotic coupling, and heat production by uncoupling proteins.	R-HSA-1430728	Metabolism	1	1	1	1	1	1	1	1	1	1	1	0.87962	1	1	1	1	1	1	1	1	1	1
	R-HSA-163282	Mitochondrial transcription initiation	R-HSA-74160	Gene expression (Transcription)	1	1	1	1	1	1	1	1	1	1	1	0.294763	1	1	1	1	1	1	1	1	1	1
	R-HSA-1632852	Macroautophagy	R-HSA-8953897	Cellular responses to external stimuli	1	0.995036	1	1	1	1	1	1	1	1	1	0.00862397	0.9	1	1	1	1	1	1	1	1	1
	R-HSA-163358	PKA-mediated phosphorylation of key metabolic factors	R-HSA-1430728	Metabolism	1	0.998024	0.999004	1	1	1	1	1	1	1	1	0.00951596	1	1	1	1	1	1	1	1	1	1
	R-HSA-163359	Glucagon signaling in metabolic regulation	R-HSA-1430728	Metabolism	1	1	1	1	1	1	1	1	1	1	1	0.271495	1	1	1	1	1	1	1	1	1	1
	R-HSA-163560	Triglyceride catabolism	R-HSA-1430728	Metabolism	1	1	1	1	1	1	1	1	1	1	1	0.268795	1	1	1	1	1	1	1	1	1	1
	R-HSA-163615	PKA activation	R-HSA-162582	Signal Transduction	1	1	1	1	1	1	1	1	1	1	1	0.335879	1	1	1	1	1	1	1	1	1	1
	R-HSA-163680	AMPK inhibits chREBP transcriptional activation activity	R-HSA-1430728	Metabolism	1	1	1	1	1	1	1	1	1	1	1	0.554366	1	1	1	1	1	1	1	1	1	1
	R-HSA-163685	Integration of energy metabolism	R-HSA-1430728	Metabolism	1	1	1	1	1	1	1	1	1	1	1	0.1128	1	1	1	1	1	1	1	1	1	1
	R-HSA-163754	Insulin effects increased synthesis of Xylulose-5-Phosphate	R-HSA-1430728	Metabolism	1	1	1	1	1	1	1	1	1	1	1	0.952016	1	1	1	1	1	1	1	1	1	1
	R-HSA-163765	ChREBP activates metabolic gene expression	R-HSA-1430728	Metabolism	1	1	1	1	1	1	1	1	1	1	1	0.390442	1	1	1	1	1	1	1	1	1	1
	R-HSA-163767	PP2A-mediated dephosphorylation of key metabolic factors	R-HSA-1430728	Metabolism	1	1	1	1	1	1	1	1	1	1	1	0.0102	1	1	1	1	1	1	1	1	1	1
	R-HSA-1638074	Keratan sulfate/keratin metabolism	R-HSA-1430728	Metabolism	1	1	1	1	1	1	1	1	1	1	1	0.427922	1	1	1	1	1	1	1	1	1	1
	R-HSA-1638091	Heparan sulfate/heparin (HS-GAG) metabolism	R-HSA-1430728	Metabolism	1	1	1	1	1	1	1	1	1	1	1	0.196951	1	1	1	1	1	1	1	1	1	1
	R-HSA-163841	Gamma carboxylation, hypusine formation and arylsulfatase activation	R-HSA-392499	Metabolism of proteins	1	1	1	1	1	1	1	1	1	1	1	0.0648677	1	1	1	1	1	1	1	1	1	1
	R-HSA-1640170	Cell Cycle	R-HSA-1640170	Cell Cycle	1	1	1	1	1	1	1	1	1	1	1	0.0208959	1	1	1	1	1	1	1	1	1	1
	R-HSA-1643685	Disease	R-HSA-1643685	Disease	1	1	1	1	1	1	1	1	1	1	1	0.183667	1	1	1	1	1	1	1	1	1	1
	R-HSA-1643713	Signaling by EGFR in Cancer	R-HSA-1643685	Disease	1	1	1	1	1	1	1	1	1	1	1	0.135391	1	1	1	1	1	1	1	1	1	1
	R-HSA-164378	PKA activation in glucagon signalling	R-HSA-1430728	Metabolism	1	1	1	1	1	1	1	1	1	1	1	0.367811	1	1	1	1	1	1	1	1	1	1
	R-HSA-164516	Minus-strand DNA synthesis	R-HSA-1643685	Disease	1	0.952616	0.99108	0.999008	0.996016	1	1	1	1	1	1	0.00650397	0.696774	0.809524	1	1	1	1	1	1	1	1
	R-HSA-164525	Plus-strand DNA synthesis	R-HSA-1643685	Disease	1	0.952624	0.99108	0.999008	0.996016	1	1	1	1	1	1	0.00661197	0.687898	0.809524	1	1	1	1	1	1	1	1
	R-HSA-164843	2-LTR circle formation	R-HSA-1643685	Disease	1	0.89334	0.981172	0.992072	0.997024	0.998016	0.999	1	1	1	1	0.00524798	0.678466	0.659091	0.736842	0.285714	0.8	1	1	1	1	1
	R-HSA-164938	Nef-mediates down modulation of cell surface receptors by recruiting them to clathrin adapters	R-HSA-1643685	Disease	1	1	1	1	1	1	1	1	1	1	1	0.184603	1	1	1	1	1	1	1	1	1	1
	R-HSA-164939	Nef mediated downregulation of CD28 cell surface expression	R-HSA-1643685	Disease	1	1	1	1	1	1	1	1	1	1	1	0.500074	1	1	1	1	1	1	1	1	1	1
	R-HSA-164940	Nef mediated downregulation of MHC class I complex cell surface expression	R-HSA-1643685	Disease	1	0.99902	1	1	1	1	1	1	1	1	1	0.167127	0.666667	1	1	1	1	1	1	1	1	1
	R-HSA-164944	Nef and signal transduction	R-HSA-1643685	Disease	1	1	1	1	1	1	1	1	1	1	1	0.0179199	1	1	1	1	1	1	1	1	1	1
	R-HSA-164952	The role of Nef in HIV-1 replication and disease pathogenesis	R-HSA-1643685	Disease	1	1	1	1	1	1	1	1	1	1	1	0.0750957	1	1	1	1	1	1	1	1	1	1
	R-HSA-165054	Rev-mediated nuclear export of HIV RNA	R-HSA-1643685	Disease	1	0.000311999	0.00225599	0.169607	0.516706	0.728377	0.915084	0.973004	0.996	1	1	5.59998e-05	0.230905	0.432777	0.521318	0.537234	0.666667	0.909091	1	1	1	1
	R-HSA-1650814	Collagen biosynthesis and modifying enzymes	R-HSA-1474244	Extracellular matrix organization	1	1	1	1	1	1	1	1	1	1	1	0.380822	1	1	1	1	1	1	1	1	1	1
	R-HSA-165158	Activation of AKT2	R-HSA-162582	Signal Transduction	1	1	1	1	1	1	1	1	1	1	1	0.0864597	1	1	1	1	1	1	1	1	1	1
	R-HSA-165159	mTOR signalling	R-HSA-162582	Signal Transduction	1	0.950016	0.977432	0.989136	0.99702	0.9931	0.996036	1	0.998004	1	1	0.0472678	0.666667	0.697248	0.628571	0.5	0.730769	0.7	1	1	1	1
	R-HSA-165181	Inhibition of TSC complex formation by PKB	R-HSA-162582	Signal Transduction	1	1	1	1	1	1	1	1	1	1	1	0.268647	1	1	1	1	1	1	1	1	1	1
	R-HSA-1655829	Regulation of cholesterol biosynthesis by SREBP (SREBF)	R-HSA-1430728	Metabolism	1	1	1	1	1	1	1	1	1	1	1	0.880768	1	1	1	1	1	1	1	1	1	1
	R-HSA-166016	Toll Like Receptor 4 (TLR4) Cascade	R-HSA-168256	Immune System	1	1	1	1	1	1	1	1	1	1	1	0.0969196	1	1	1	1	1	1	1	1	1	1
	R-HSA-166020	Transfer of LPS from LBP carrier to CD14	R-HSA-168256	Immune System	1	1	1	1	1	1	1	1	1	1	1	0.420522	1	1	1	1	1	1	1	1	1	1
	R-HSA-1660499	Synthesis of PIPs at the plasma membrane	R-HSA-1430728	Metabolism	1	1	1	1	1	1	1	1	1	1	1	0.129967	1	1	1	1	1	1	1	1	1	1
	R-HSA-1660514	Synthesis of PIPs at the Golgi membrane	R-HSA-1430728	Metabolism	1	1	1	1	1	1	1	1	1	1	1	0.484994	1	1	1	1	1	1	1	1	1	1
	R-HSA-1660516	Synthesis of PIPs at the early endosome membrane	R-HSA-1430728	Metabolism	1	1	1	1	1	1	1	1	1	1	1	0.164823	1	1	1	1	1	1	1	1	1	1
	R-HSA-1660517	Synthesis of PIPs at the late endosome membrane	R-HSA-1430728	Metabolism	1	1	1	1	1	1	1	1	1	1	1	0.0661197	1	1	1	1	1	1	1	1	1	1
	R-HSA-166058	MyD88:MAL(TIRAP) cascade initiated on plasma membrane	R-HSA-168256	Immune System	1	1	1	1	1	1	1	1	1	1	1	0.0299439	1	1	1	1	1	1	1	1	1	1
	R-HSA-1660661	Sphingolipid de novo biosynthesis	R-HSA-1430728	Metabolism	1	0.99406	0.999	0.999004	1	1	1	1	1	1	1	0.00665597	0.8125	1	1	1	1	1	1	1	1	1
	R-HSA-1660662	Glycosphingolipid metabolism	R-HSA-1430728	Metabolism	1	0.999	0.999	1	0.998	1	1	0.999	1	1	1	0.00450398	1	1	1	1	1	1	1	1	1	1
	R-HSA-166166	MyD88-independent TLR4 cascade	R-HSA-168256	Immune System	1	0.999004	1	0.999	1	1	1	1	1	1	1	0.00616798	1	1	1	1	1	1	1	1	1	1
	R-HSA-166187	Mitochondrial Uncoupling Proteins	R-HSA-1430728	Metabolism	1	1	1	1	1	1	1	1	1	1	1	0.637285	1	1	1	1	1	1	1	1	1	1
	R-HSA-166208	mTORC1-mediated signalling	R-HSA-162582	Signal Transduction	1	1	1	1	1	1	1	1	1	1	1	0.0963396	1	1	1	1	1	1	1	1	1	1
	R-HSA-1663150	The activation of arylsulfatases	R-HSA-392499	Metabolism of proteins	1	1	1	1	1	1	1	1	1	1	1	0.799301	1	1	1	1	1	1	1	1	1	1
	R-HSA-166520	Signaling by NTRKs	R-HSA-162582	Signal Transduction	1	1	1	1	1	1	1	1	1	1	1	0.131775	1	1	1	1	1	1	1	1	1	1
	R-HSA-166658	Complement cascade	R-HSA-168256	Immune System	1	1	1	1	1	1	1	1	1	1	1	0.288447	1	1	1	1	1	1	1	1	1	1
	R-HSA-166662	Lectin pathway of complement activation	R-HSA-168256	Immune System	1	0.958512	0.987064	0.992056	0.996016	0.998016	1	0.998	1	1	1	0.00534398	0.651163	0.823529	0.6	0.8	1	1	1	1	1	1
	R-HSA-166663	Initial triggering of complement	R-HSA-168256	Immune System	1	1	1	1	1	1	1	1	1	1	1	0.256927	1	1	1	1	1	1	1	1	1	1
	R-HSA-166665	Terminal pathway of complement	R-HSA-168256	Immune System	1	1	1	1	1	1	1	1	1	1	1	0.0773637	1	1	1	1	1	1	1	1	1	1
	R-HSA-166786	Creation of C4 and C2 activators	R-HSA-168256	Immune System	1	1	1	1	1	1	1	1	1	1	1	0.257011	1	1	1	1	1	1	1	1	1	1
	R-HSA-167021	PLC-gamma1 signalling	R-HSA-162582	Signal Transduction	1	0.99606	0.995048	1	0.999	1	1	1	1	1	1	0.0610638	0.625	0.307692	1	1	1	1	1	1	1	1
	R-HSA-167044	Signalling to RAS	R-HSA-162582	Signal Transduction	1	1	1	1	1	1	1	1	1	1	1	0.192611	1	1	1	1	1	1	1	1	1	1
	R-HSA-167060	NGF processing	R-HSA-162582	Signal Transduction	1	1	1	1	1	1	1	1	1	1	1	0.474454	1	1	1	1	1	1	1	1	1	1
	R-HSA-167152	Formation of HIV elongation complex in the absence of HIV Tat	R-HSA-1643685	Disease	1	1	1	1	1	1	1	1	1	1	1	0.331003	1	1	1	1	1	1	1	1	1	1
	R-HSA-167158	Formation of the HIV-1 Early Elongation Complex	R-HSA-1643685	Disease	1	1	1	1	1	1	1	1	1	1	1	0.100268	1	1	1	1	1	1	1	1	1	1
	R-HSA-167160	RNA Pol II CTD phosphorylation and interaction with CE during HIV infection	R-HSA-1643685	Disease	1	1	1	1	1	1	1	1	1	1	1	0.119468	1	1	1	1	1	1	1	1	1	1
	R-HSA-167161	HIV Transcription Initiation	R-HSA-1643685	Disease	1	1	1	1	1	1	1	1	1	1	1	0.0330999	1	1	1	1	1	1	1	1	1	1
	R-HSA-167162	RNA Polymerase II HIV Promoter Escape	R-HSA-1643685	Disease	1	1	1	1	1	1	1	1	1	1	1	0.0338959	1	1	1	1	1	1	1	1	1	1
	R-HSA-167169	HIV Transcription Elongation	R-HSA-1643685	Disease	1	1	1	1	1	1	1	1	1	1	1	0.330691	1	1	1	1	1	1	1	1	1	1
	R-HSA-167172	Transcription of the HIV genome	R-HSA-1643685	Disease	1	1	1	1	1	1	1	1	1	1	1	0.474878	1	1	1	1	1	1	1	1	1	1
	R-HSA-167200	Formation of HIV-1 elongation complex containing HIV-1 Tat	R-HSA-1643685	Disease	1	1	1	1	1	1	1	1	1	1	1	0.330823	1	1	1	1	1	1	1	1	1	1
	R-HSA-167238	Pausing and recovery of Tat-mediated HIV elongation	R-HSA-1643685	Disease	1	1	1	1	1	1	1	1	1	1	1	0.319679	1	1	1	1	1	1	1	1	1	1
	R-HSA-167242	Abortive elongation of HIV-1 transcript in the absence of Tat	R-HSA-1643685	Disease	1	1	1	1	1	1	1	1	1	1	1	0.166299	1	1	1	1	1	1	1	1	1	1
	R-HSA-167243	Tat-mediated HIV elongation arrest and recovery	R-HSA-1643685	Disease	1	1	1	1	1	1	1	1	1	1	1	0.319163	1	1	1	1	1	1	1	1	1	1
	R-HSA-167246	Tat-mediated elongation of the HIV-1 transcript	R-HSA-1643685	Disease	1	1	1	1	1	1	1	1	1	1	1	0.329571	1	1	1	1	1	1	1	1	1	1
	R-HSA-167287	HIV elongation arrest and recovery	R-HSA-1643685	Disease	1	1	1	1	1	1	1	1	1	1	1	0.320295	1	1	1	1	1	1	1	1	1	1
	R-HSA-167290	Pausing and recovery of HIV elongation	R-HSA-1643685	Disease	1	1	1	1	1	1	1	1	1	1	1	0.319855	1	1	1	1	1	1	1	1	1	1
	R-HSA-167590	Nef Mediated CD4 Down-regulation	R-HSA-1643685	Disease	1	1	1	1	1	1	1	1	1	1	1	0.0689917	1	1	1	1	1	1	1	1	1	1
	R-HSA-167826	The fatty acid cycling model	R-HSA-1430728	Metabolism	1	1	1	1	1	1	1	1	1	1	1	0.640269	1	1	1	1	1	1	1	1	1	1
	R-HSA-167827	The proton buffering model	R-HSA-1430728	Metabolism	1	1	1	1	1	1	1	1	1	1	1	0.640285	1	1	1	1	1	1	1	1	1	1
	R-HSA-1679131	Trafficking and processing of endosomal TLR	R-HSA-168256	Immune System	1	1	1	1	1	1	1	1	1	1	1	0.814345	1	1	1	1	1	1	1	1	1	1
	R-HSA-168138	Toll Like Receptor 9 (TLR9) Cascade	R-HSA-168256	Immune System	1	1	1	1	1	1	1	1	1	1	1	0.0357079	1	1	1	1	1	1	1	1	1	1
	R-HSA-168142	Toll Like Receptor 10 (TLR10) Cascade	R-HSA-168256	Immune System	1	1	1	1	1	1	1	1	1	1	1	0.011756	1	1	1	1	1	1	1	1	1	1
	R-HSA-168164	Toll Like Receptor 3 (TLR3) Cascade	R-HSA-168256	Immune System	1	0.999004	1	1	0.999	1	1	1	1	1	1	0.00552798	1	1	1	1	1	1	1	1	1	1
	R-HSA-168176	Toll Like Receptor 5 (TLR5) Cascade	R-HSA-168256	Immune System	1	1	1	1	1	1	1	1	1	1	1	0.011776	1	1	1	1	1	1	1	1	1	1
	R-HSA-168179	Toll Like Receptor TLR1:TLR2 Cascade	R-HSA-168256	Immune System	1	1	1	1	1	1	1	1	1	1	1	0.0316919	1	1	1	1	1	1	1	1	1	1
	R-HSA-168181	Toll Like Receptor 7/8 (TLR7/8) Cascade	R-HSA-168256	Immune System	1	1	1	1	1	1	1	1	1	1	1	0.0343319	1	1	1	1	1	1	1	1	1	1
	R-HSA-168188	Toll Like Receptor TLR6:TLR2 Cascade	R-HSA-168256	Immune System	1	1	1	1	1	1	1	1	1	1	1	0.0317079	1	1	1	1	1	1	1	1	1	1
	R-HSA-168249	Innate Immune System	R-HSA-168256	Immune System	1	1	1	1	1	1	1	1	1	1	1	0.296071	1	1	1	1	1	1	1	1	1	1
	R-HSA-168253	Host Interactions with Influenza Factors	R-HSA-1643685	Disease	1	0.998024	0.999012	1	1	1	1	1	1	1	1	0.0429638	0.714286	1	1	1	1	1	1	1	1	1
	R-HSA-168254	Influenza Infection	R-HSA-1643685	Disease	1	0.999012	1	1	1	1	1	1	1	1	1	0.0720077	0.75	1	1	1	1	1	1	1	1	1
	R-HSA-168255	Influenza Life Cycle	R-HSA-1643685	Disease	1	0.999012	1	1	1	1	1	1	1	1	1	0.0798717	1	1	1	1	1	1	1	1	1	1
	R-HSA-168256	Immune System	R-HSA-168256	Immune System	1	1	1	1	1	1	1	1	1	1	1	0.162787	1	1	1	1	1	1	1	1	1	1
	R-HSA-168268	Virus Assembly and Release	R-HSA-1643685	Disease	1	0.869665	0.962392	0.993056	0.997016	0.998016	0.999004	1	0.999008	1	1	0.00606398	0.721823	0.585859	0.733333	0.4	0.8	1	1	1	1	1
	R-HSA-168273	Influenza Viral RNA Transcription and Replication	R-HSA-1643685	Disease	1	1	1	1	1	1	1	1	1	1	1	0.0981756	1	1	1	1	1	1	1	1	1	1
	R-HSA-168274	Export of Viral Ribonucleoproteins from Nucleus	R-HSA-1643685	Disease	1	0.00671597	0.56025	0.896476	0.975068	0.99002	0.998008	1	1	1	1	0.000139999	0.509479	0.665541	0.743802	0.833333	1	1	1	1	1	1
	R-HSA-168277	Influenza Virus Induced Apoptosis	R-HSA-1643685	Disease	1	1	1	1	1	1	1	1	1	1	1	0.286879	1	1	1	1	1	1	1	1	1	1
	R-HSA-168316	Assembly of Viral Components at the Budding Site	R-HSA-1643685	Disease	1	0.869665	0.961408	0.99208	0.997016	0.998016	0.999004	1	0.999008	1	1	0.00549998	0.721823	0.601942	0.761905	0.4	0.8	1	1	1	1	1
	R-HSA-168325	Viral Messenger RNA Synthesis	R-HSA-1643685	Disease	1	0.999004	1	1	1	1	1	1	1	1	1	0.00272399	1	1	1	1	1	1	1	1	1	1
	R-HSA-168330	Viral RNP Complexes in the Host Cell Nucleus	R-HSA-1643685	Disease	1	1	1	1	1	1	1	1	1	1	1	0.831661	1	1	1	1	1	1	1	1	1	1
	R-HSA-168333	NEP/NS2 Interacts with the Cellular Export Machinery	R-HSA-1643685	Disease	1	0.00142799	0.49717	0.926156	0.99102	0.998004	0.999004	1	1	1	1	9.19996e-05	0.420425	0.677758	0.725	1	0.5	0.5	1	1	1	1
	R-HSA-168638	NOD1/2 Signaling Pathway	R-HSA-168256	Immune System	1	1	1	1	1	1	1	1	1	1	1	0.0245679	1	1	1	1	1	1	1	1	1	1
	R-HSA-168643	Nucleotide-binding domain, leucine rich repeat containing receptor (NLR) signaling pathways	R-HSA-168256	Immune System	1	1	1	1	1	1	1	1	1	1	1	0.0563998	1	1	1	1	1	1	1	1	1	1
	R-HSA-168898	Toll-like Receptor Cascades	R-HSA-168256	Immune System	1	1	1	1	1	1	1	1	1	1	1	0.622486	1	1	1	1	1	1	1	1	1	1
	R-HSA-168927	TICAM1, RIP1-mediated IKK complex recruitment	R-HSA-168256	Immune System	1	0.999008	1	1	1	1	1	1	1	1	1	0.0459998	1	1	1	1	1	1	1	1	1	1
	R-HSA-169131	Inhibition of PKR	R-HSA-1643685	Disease	1	1	1	1	1	1	1	1	1	1	1	0.826625	1	1	1	1	1	1	1	1	1	1
	R-HSA-169893	Prolonged ERK activation events	R-HSA-162582	Signal Transduction	1	0.986156	0.990084	0.993056	0.994024	0.998	0.996008	1	0.999004	0.999008	1	0.0285159	0.7	0.545455	0.733333	1	1	1	1	0.5	0.333333	1
	R-HSA-169911	Regulation of Apoptosis	R-HSA-5357801	Programmed Cell Death	1	1	1	1	1	1	1	1	1	1	1	0.0866477	1	1	1	1	1	1	1	1	1	1
	R-HSA-170145	Phosphorylation of proteins involved in the G2/M transition by Cyclin A:Cdc2 complexes	R-HSA-1640170	Cell Cycle	1	1	1	1	1	1	1	1	1	1	1	0.0850997	1	1	1	1	1	1	1	1	1	1
	R-HSA-170660	Adenylate cyclase activating pathway	R-HSA-162582	Signal Transduction	1	1	1	1	1	1	1	1	1	1	1	0.462602	1	1	1	1	1	1	1	1	1	1
	R-HSA-170670	Adenylate cyclase inhibitory pathway	R-HSA-112316,R-HSA-162582	Neuronal System,Signal Transduction	1	1	1	1	1	1	1	1	1	1	1	0.293459	1	1	1	1	1	1	1	1	1	1
	R-HSA-170822	Regulation of Glucokinase by Glucokinase Regulatory Protein	R-HSA-1430728	Metabolism	1	1	1	1	1	1	1	1	1	1	1	0.652649	1	1	1	1	1	1	1	1	1	1
	R-HSA-170834	Signaling by TGF-beta Receptor Complex	R-HSA-162582	Signal Transduction	1	1	1	1	1	1	1	1	1	1	1	0.41823	1	1	1	1	1	1	1	1	1	1
	R-HSA-170968	Frs2-mediated activation	R-HSA-162582	Signal Transduction	1	0.989112	0.99108	0.994036	0.995024	0.998	0.998004	1	0.999004	0.999004	1	0.0292079	0.551724	0.666667	0.7	1	1	1	1	0.5	1	1
	R-HSA-171007	p38MAPK events	R-HSA-162582	Signal Transduction	1	1	1	1	1	1	1	1	1	1	1	0.372203	1	1	1	1	1	1	1	1	1	1
	R-HSA-171286	Synthesis and processing of ENV and VPU	R-HSA-1643685	Disease	1	1	1	1	1	1	1	1	1	1	1	0.708513	1	1	1	1	1	1	1	1	1	1
	R-HSA-171306	Packaging Of Telomere Ends	R-HSA-1640170	Cell Cycle	1	0.999024	1	1	1	1	1	1	1	1	1	0.0488398	0.714286	1	1	1	1	1	1	1	1	1
	R-HSA-171319	Telomere Extension By Telomerase	R-HSA-1640170	Cell Cycle	1	1	1	1	1	1	1	1	1	1	1	0.279519	1	1	1	1	1	1	1	1	1	1
	R-HSA-173107	Binding and entry of HIV virion	R-HSA-1643685	Disease	1	1	1	1	1	1	1	1	1	1	1	0.249783	1	1	1	1	1	1	1	1	1	1
	R-HSA-173599	Formation of the active cofactor, UDP-glucuronate	R-HSA-1430728	Metabolism	1	1	1	1	1	1	1	1	1	1	1	0.595518	1	1	1	1	1	1	1	1	1	1
	R-HSA-173623	Classical antibody-mediated complement activation	R-HSA-168256	Immune System	1	1	1	1	1	1	1	1	1	1	1	0.261907	1	1	1	1	1	1	1	1	1	1
	R-HSA-174048	APC/C:Cdc20 mediated degradation of Cyclin B	R-HSA-1640170	Cell Cycle	1	1	1	1	1	1	1	1	1	1	1	0.0538318	1	1	1	1	1	1	1	1	1	1
	R-HSA-174084	Autodegradation of Cdh1 by Cdh1:APC/C	R-HSA-1640170	Cell Cycle	1	1	1	1	1	1	1	1	1	1	1	0.0533638	1	1	1	1	1	1	1	1	1	1
	R-HSA-174113	SCF-beta-TrCP mediated degradation of Emi1	R-HSA-1640170	Cell Cycle	1	1	1	1	1	1	1	1	1	1	1	0.0407998	1	1	1	1	1	1	1	1	1	1
	R-HSA-174143	APC/C-mediated degradation of cell cycle proteins	R-HSA-1640170	Cell Cycle	1	1	1	1	1	1	1	1	1	1	1	0.0372559	1	1	1	1	1	1	1	1	1	1
	R-HSA-174154	APC/C:Cdc20 mediated degradation of Securin	R-HSA-1640170	Cell Cycle	1	1	1	1	1	1	1	1	1	1	1	0.0281399	1	1	1	1	1	1	1	1	1	1
	R-HSA-174178	APC/C:Cdh1 mediated degradation of Cdc20 and other APC/C:Cdh1 targeted proteins in late mitosis/early G1	R-HSA-1640170	Cell Cycle	1	1	1	1	1	1	1	1	1	1	1	0.0192079	1	1	1	1	1	1	1	1	1	1
	R-HSA-174184	Cdc20:Phospho-APC/C mediated degradation of Cyclin A	R-HSA-1640170	Cell Cycle	1	1	1	1	1	1	1	1	1	1	1	0.0271759	1	1	1	1	1	1	1	1	1	1
	R-HSA-174362	Transport and synthesis of PAPS	R-HSA-1430728	Metabolism	1	1	1	1	1	1	1	1	1	1	1	0.290539	1	1	1	1	1	1	1	1	1	1
	R-HSA-174411	Polymerase switching on the C-strand of the telomere	R-HSA-1640170	Cell Cycle	1	0.998032	0.999004	1	1	1	1	1	1	1	1	0.0148399	0.555556	1	1	1	1	1	1	1	1	1
	R-HSA-174417	Telomere C-strand (Lagging Strand) Synthesis	R-HSA-1640170	Cell Cycle	1	0.986076	1	1	1	1	1	1	1	1	1	0.00639597	0.75	1	1	1	1	1	1	1	1	1
	R-HSA-174430	Telomere C-strand synthesis initiation	R-HSA-1640170	Cell Cycle	1	1	1	1	1	1	1	1	1	1	1	0.0323359	1	1	1	1	1	1	1	1	1	1
	R-HSA-174490	Membrane binding and targetting of GAG proteins	R-HSA-1643685	Disease	1	1	1	1	1	1	1	1	1	1	1	0.220743	1	1	1	1	1	1	1	1	1	1
	R-HSA-174495	Synthesis And Processing Of GAG, GAGPOL Polyproteins	R-HSA-1643685	Disease	1	1	1	1	1	1	1	1	1	1	1	0.224283	1	1	1	1	1	1	1	1	1	1
	R-HSA-174577	Activation of C3 and C5	R-HSA-168256	Immune System	1	1	1	1	1	1	1	1	1	1	1	0.212979	1	1	1	1	1	1	1	1	1	1
	R-HSA-174824	Plasma lipoprotein assembly, remodeling, and clearance	R-HSA-382551	Transport of small molecules	1	1	1	1	1	1	1	1	1	1	1	0.0385718	1	1	1	1	1	1	1	1	1	1
	R-HSA-175474	Assembly Of The HIV Virion	R-HSA-1643685	Disease	1	1	1	1	1	1	1	1	1	1	1	0.250439	1	1	1	1	1	1	1	1	1	1
	R-HSA-176034	Interactions of Tat with host cellular proteins	R-HSA-1643685	Disease	1	1	1	1	1	1	1	1	1	1	1	0.431346	1	1	1	1	1	1	1	1	1	1
	R-HSA-176187	Activation of ATR in response to replication stress	R-HSA-1640170	Cell Cycle	1	1	1	1	1	1	1	1	1	1	1	0.0196159	1	1	1	1	1	1	1	1	1	1
	R-HSA-176407	Conversion from APC/C:Cdc20 to APC/C:Cdh1 in late anaphase	R-HSA-1640170	Cell Cycle	1	1	1	1	1	1	1	1	1	1	1	0.0499198	1	1	1	1	1	1	1	1	1	1
	R-HSA-176408	Regulation of APC/C activators between G1/S and early anaphase	R-HSA-1640170	Cell Cycle	1	1	1	1	1	1	1	1	1	1	1	0.0313519	1	1	1	1	1	1	1	1	1	1
	R-HSA-176409	APC/C:Cdc20 mediated degradation of mitotic proteins	R-HSA-1640170	Cell Cycle	1	1	1	1	1	1	1	1	1	1	1	0.0425998	1	1	1	1	1	1	1	1	1	1
	R-HSA-176412	Phosphorylation of the APC/C	R-HSA-1640170	Cell Cycle	1	1	1	1	1	1	1	1	1	1	1	0.0841517	1	1	1	1	1	1	1	1	1	1
	R-HSA-176417	Phosphorylation of Emi1	R-HSA-1640170	Cell Cycle	1	1	1	1	1	1	1	1	1	1	1	0.0495438	1	1	1	1	1	1	1	1	1	1
	R-HSA-176814	Activation of APC/C and APC/C:Cdc20 mediated degradation of mitotic proteins	R-HSA-1640170	Cell Cycle	1	1	1	1	1	1	1	1	1	1	1	0.0423118	1	1	1	1	1	1	1	1	1	1
	R-HSA-176974	Unwinding of DNA	R-HSA-1640170	Cell Cycle	1	1	1	1	1	1	1	1	1	1	1	0.0339199	1	1	1	1	1	1	1	1	1	1
	R-HSA-177128	Conjugation of salicylate with glycine	R-HSA-1430728	Metabolism	1	0.997004	1	1	1	1	1	1	1	1	1	0.00374799	0.5	1	1	1	1	1	1	1	1	1
	R-HSA-177135	Conjugation of benzoate with glycine	R-HSA-1430728	Metabolism	1	0.999004	1	1	1	1	1	1	1	1	1	0.00380398	0.5	1	1	1	1	1	1	1	1	1
	R-HSA-177162	Conjugation of phenylacetate with glutamine	R-HSA-1430728	Metabolism	1	1	1	1	1	1	1	1	1	1	1	0.153139	1	1	1	1	1	1	1	1	1	1
	R-HSA-177243	Interactions of Rev with host cellular proteins	R-HSA-1643685	Disease	1	0.000147999	0.000403998	0.0179639	0.158899	0.370647	0.59429	0.782125	0.923028	0.987	1	3.19999e-05	0.148267	0.27567	0.390018	0.444816	0.427807	0.547945	0.5625	0.625	1	1
	R-HSA-177504	Retrograde neurotrophin signalling	R-HSA-162582	Signal Transduction	1	1	1	1	1	1	1	1	1	1	1	0.162443	1	1	1	1	1	1	1	1	1	1
	R-HSA-177929	Signaling by EGFR	R-HSA-162582	Signal Transduction	1	1	1	1	1	1	1	1	1	1	1	0.190259	1	1	1	1	1	1	1	1	1	1
	R-HSA-1793185	Chondroitin sulfate/dermatan sulfate metabolism	R-HSA-1430728	Metabolism	1	1	1	1	1	1	1	1	1	1	1	0.188923	1	1	1	1	1	1	1	1	1	1
	R-HSA-179409	APC-Cdc20 mediated degradation of Nek2A	R-HSA-1640170	Cell Cycle	1	1	1	1	1	1	1	1	1	1	1	0.0664837	1	1	1	1	1	1	1	1	1	1
	R-HSA-179419	APC:Cdc20 mediated degradation of cell cycle proteins prior to satisfation of the cell cycle checkpoint	R-HSA-1640170	Cell Cycle	1	1	1	1	1	1	1	1	1	1	1	0.0323839	1	1	1	1	1	1	1	1	1	1
	R-HSA-179812	GRB2 events in EGFR signaling	R-HSA-162582	Signal Transduction	1	1	1	1	1	1	1	1	1	1	1	0.197819	1	1	1	1	1	1	1	1	1	1
	R-HSA-1799339	SRP-dependent cotranslational protein targeting to membrane	R-HSA-392499	Metabolism of proteins	1	1	1	1	1	1	1	1	1	1	1	0.106332	1	1	1	1	1	1	1	1	1	1
	R-HSA-180024	DARPP-32 events	R-HSA-162582	Signal Transduction	1	1	1	1	1	1	1	1	1	1	1	0.983016	1	1	1	1	1	1	1	1	1	1
	R-HSA-180292	GAB1 signalosome	R-HSA-162582	Signal Transduction	1	1	1	1	1	1	1	1	1	1	1	0.168295	1	1	1	1	1	1	1	1	1	1
	R-HSA-180336	SHC1 events in EGFR signaling	R-HSA-162582	Signal Transduction	1	1	1	1	1	1	1	1	1	1	1	0.201131	1	1	1	1	1	1	1	1	1	1
	R-HSA-180534	Vpu mediated degradation of CD4	R-HSA-1643685	Disease	1	1	1	1	1	1	1	1	1	1	1	0.10554	1	1	1	1	1	1	1	1	1	1
	R-HSA-180585	Vif-mediated degradation of APOBEC3G	R-HSA-1643685	Disease	1	1	1	1	1	1	1	1	1	1	1	0.12484	1	1	1	1	1	1	1	1	1	1
	R-HSA-180689	APOBEC3G mediated resistance to HIV-1 infection	R-HSA-1643685	Disease	1	1	1	1	1	1	1	1	1	1	1	0.494982	1	1	1	1	1	1	1	1	1	1
	R-HSA-180786	Extension of Telomeres	R-HSA-1640170	Cell Cycle	1	0.989204	0.999028	1	0.999008	0.999012	0.999012	1	0.999008	1	1	0.0378758	0.846154	0.875	1	1	1	0.75	1	0.666667	1	1
	R-HSA-180897	Vpr-mediated induction of apoptosis by mitochondrial outer membrane permeabilization	R-HSA-1643685	Disease	1	1	1	1	1	1	1	1	1	1	1	0.146335	1	1	1	1	1	1	1	1	1	1
	R-HSA-1810476	RIP-mediated NFkB activation via ZBP1	R-HSA-168256	Immune System	1	0.999008	1	1	1	1	1	1	1	1	1	0.0129119	1	1	1	1	1	1	1	1	1	1
	R-HSA-181430	Norepinephrine Neurotransmitter Release Cycle	R-HSA-112316	Neuronal System	1	0.910784	0.997016	0.999	1	1	1	1	1	1	1	0.001192	0.680203	0.8	1	1	1	1	1	1	1	1
	R-HSA-181431	Acetylcholine binding and downstream events	R-HSA-112316	Neuronal System	1	0.992112	1	1	1	1	1	1	1	1	1	0.0160999	0.793103	1	1	1	1	1	1	1	1	1
	R-HSA-181438	Toll Like Receptor 2 (TLR2) Cascade	R-HSA-168256	Immune System	1	1	1	1	1	1	1	1	1	1	1	0.0315999	1	1	1	1	1	1	1	1	1	1
	R-HSA-182218	Nef Mediated CD8 Down-regulation	R-HSA-1643685	Disease	1	1	1	1	1	1	1	1	1	1	1	0.656385	1	1	1	1	1	1	1	1	1	1
	R-HSA-182971	EGFR downregulation	R-HSA-162582	Signal Transduction	1	1	1	1	1	1	1	1	1	1	1	0.223631	1	1	1	1	1	1	1	1	1	1
	R-HSA-1834949	Cytosolic sensors of pathogen-associated DNA	R-HSA-168256	Immune System	1	0.993016	0.999	0.999	1	1	1	1	1	1	1	0.00207599	0.8	1	1	1	1	1	1	1	1	1
	R-HSA-1839117	Signaling by cytosolic FGFR1 fusion mutants	R-HSA-1643685	Disease	1	1	1	1	1	1	1	1	1	1	1	0.639181	1	1	1	1	1	1	1	1	1	1
	R-HSA-1839120	Signaling by FGFR1 amplification mutants	R-HSA-1643685	Disease	1	1	1	1	1	1	1	1	1	0.999	1	0.139591	1	1	1	1	1	1	1	1	1	1
	R-HSA-1839122	Signaling by activated point mutants of FGFR1	R-HSA-1643685	Disease	1	1	1	1	1	1	1	1	1	1	1	0.692129	1	1	1	1	1	1	1	1	1	1
	R-HSA-1839124	FGFR1 mutant receptor activation	R-HSA-1643685	Disease	1	1	1	1	1	1	1	1	1	1	1	0.684837	1	1	1	1	1	1	1	1	1	1
	R-HSA-1839126	FGFR2 mutant receptor activation	R-HSA-1643685	Disease	1	1	1	1	1	1	1	1	1	1	1	0.927592	1	1	1	1	1	1	1	1	1	1
	R-HSA-1839128	FGFR4 mutant receptor activation	R-HSA-1643685	Disease	1	1	1	1	1	1	1	1	1	1	1	0.103216	1	1	1	1	1	1	1	1	1	1
	R-HSA-1839130	Signaling by activated point mutants of FGFR3	R-HSA-1643685	Disease	1	1	1	1	1	1	1	1	1	1	1	0.504842	1	1	1	1	1	1	1	1	1	1
	R-HSA-1852241	Organelle biogenesis and maintenance	R-HSA-1852241	Organelle biogenesis and maintenance	1	1	1	1	1	1	1	1	1	1	1	0.0863477	1	1	1	1	1	1	1	1	1	1
	R-HSA-1855167	Synthesis of pyrophosphates in the cytosol	R-HSA-1430728	Metabolism	1	1	1	1	1	1	1	1	1	1	1	0.617206	1	1	1	1	1	1	1	1	1	1
	R-HSA-1855231	Synthesis of IPs in the ER lumen	R-HSA-1430728	Metabolism	1	1	1	1	1	1	1	1	1	1	1	0.136523	1	1	1	1	1	1	1	1	1	1
	R-HSA-186712	Regulation of beta-cell development	R-HSA-1266738	Developmental Biology	1	1	1	1	1	1	1	1	1	1	1	0.927072	1	1	1	1	1	1	1	1	1	1
	R-HSA-186763	Downstream signal transduction	R-HSA-162582	Signal Transduction	1	1	1	1	1	1	1	1	1	1	1	0.937584	1	1	1	1	1	1	1	1	1	1
	R-HSA-186797	Signaling by PDGF	R-HSA-162582	Signal Transduction	1	1	1	1	1	1	1	1	1	1	1	0.907512	1	1	1	1	1	1	1	1	1	1
	R-HSA-187015	Activation of TRKA receptors	R-HSA-162582	Signal Transduction	1	1	1	1	1	1	1	1	1	1	1	0.855749	1	1	1	1	1	1	1	1	1	1
	R-HSA-187024	NGF-independant TRKA activation	R-HSA-162582	Signal Transduction	1	1	1	1	1	1	1	1	1	1	1	0.969268	1	1	1	1	1	1	1	1	1	1
	R-HSA-187037	Signaling by NTRK1 (TRKA)	R-HSA-162582	Signal Transduction	1	1	1	1	1	1	1	1	1	1	1	0.61735	1	1	1	1	1	1	1	1	1	1
	R-HSA-187577	SCF(Skp2)-mediated degradation of p27/p21	R-HSA-1640170	Cell Cycle	1	0.999004	1	1	1	1	1	1	1	1	1	0.0149399	1	1	1	1	1	1	1	1	1	1
	R-HSA-187687	Signalling to ERKs	R-HSA-162582	Signal Transduction	1	1	1	1	1	1	1	1	1	1	1	0.224035	1	1	1	1	1	1	1	1	1	1
	R-HSA-187706	Signalling to p38 via RIT and RIN	R-HSA-162582	Signal Transduction	1	0.974332	0.977272	0.979172	0.989068	0.986048	0.990036	0.997008	0.999004	0.998008	1	0.0351039	0.571429	0.521739	0.636364	0.777778	0.461538	0.3	1	0.5	1	1
	R-HSA-189085	Digestion of dietary carbohydrate	R-HSA-8963743	Digestion and absorption	1	1	1	1	1	1	1	1	1	1	1	0.402358	1	1	1	1	1	1	1	1	1	1
	R-HSA-189200	Cellular hexose transport	R-HSA-382551	Transport of small molecules	1	1	1	1	1	1	1	1	1	1	1	0.0891316	1	1	1	1	1	1	1	1	1	1
	R-HSA-189445	Metabolism of porphyrins	R-HSA-1430728	Metabolism	1	1	1	1	1	1	1	1	1	1	1	0.303551	1	1	1	1	1	1	1	1	1	1
	R-HSA-189451	Heme biosynthesis	R-HSA-1430728	Metabolism	1	1	1	1	1	1	1	1	1	1	1	0.139655	1	1	1	1	1	1	1	1	1	1
	R-HSA-189483	Heme degradation	R-HSA-1430728	Metabolism	1	1	1	1	1	1	1	1	1	1	1	0.424134	1	1	1	1	1	1	1	1	1	1
	R-HSA-190236	Signaling by FGFR	R-HSA-162582	Signal Transduction	1	1	1	1	1	1	1	1	1	1	1	0.53421	1	1	1	1	1	1	1	1	1	1
	R-HSA-190239	FGFR3 ligand binding and activation	R-HSA-162582	Signal Transduction	1	1	1	1	1	1	1	1	1	1	1	0.406494	1	1	1	1	1	1	1	1	1	1
	R-HSA-190241	FGFR2 ligand binding and activation	R-HSA-162582	Signal Transduction	1	1	1	1	1	1	1	1	1	1	1	0.854757	1	1	1	1	1	1	1	1	1	1
	R-HSA-190242	FGFR1 ligand binding and activation	R-HSA-162582	Signal Transduction	1	1	1	1	1	1	1	1	1	1	1	0.345067	1	1	1	1	1	1	1	1	1	1
	R-HSA-190322	FGFR4 ligand binding and activation	R-HSA-162582	Signal Transduction	1	1	1	1	1	1	1	1	1	1	1	0.158471	1	1	1	1	1	1	1	1	1	1
	R-HSA-190370	FGFR1b ligand binding and activation	R-HSA-162582	Signal Transduction	1	1	1	1	1	1	0.99902	1	1	1	1	0.259095	1	1	1	1	1	0.833333	1	1	1	1
	R-HSA-190371	FGFR3b ligand binding and activation	R-HSA-162582	Signal Transduction	1	1	1	1	1	1	1	1	1	1	1	0.539538	1	1	1	1	1	1	1	1	1	1
	R-HSA-190372	FGFR3c ligand binding and activation	R-HSA-162582	Signal Transduction	1	1	1	1	1	1	1	1	1	1	1	0.40655	1	1	1	1	1	1	1	1	1	1
	R-HSA-190373	FGFR1c ligand binding and activation	R-HSA-162582	Signal Transduction	1	1	1	1	1	1	1	1	1	1	1	0.374171	1	1	1	1	1	1	1	1	1	1
	R-HSA-190375	FGFR2c ligand binding and activation	R-HSA-162582	Signal Transduction	1	1	1	1	1	1	1	1	1	1	1	0.735169	1	1	1	1	1	1	1	1	1	1
	R-HSA-190377	FGFR2b ligand binding and activation	R-HSA-162582	Signal Transduction	1	1	1	1	1	1	1	1	1	1	1	0.841029	1	1	1	1	1	1	1	1	1	1
	R-HSA-190704	Oligomerization of connexins into connexons	R-HSA-5653656	Vesicle-mediated transport	1	1	1	1	1	1	1	1	1	1	1	0.314207	1	1	1	1	1	1	1	1	1	1
	R-HSA-190827	Transport of connexins along the secretory pathway	R-HSA-5653656	Vesicle-mediated transport	1	1	1	1	1	1	1	1	1	1	1	0.317459	1	1	1	1	1	1	1	1	1	1
	R-HSA-190828	Gap junction trafficking	R-HSA-5653656	Vesicle-mediated transport	1	1	1	1	1	1	1	1	1	1	1	0.466666	1	1	1	1	1	1	1	1	1	1
	R-HSA-190840	Microtubule-dependent trafficking of connexons from Golgi to the plasma membrane	R-HSA-5653656	Vesicle-mediated transport	1	1	1	1	1	1	1	1	1	1	1	0.115656	1	1	1	1	1	1	1	1	1	1
	R-HSA-190861	Gap junction assembly	R-HSA-5653656	Vesicle-mediated transport	1	1	1	1	1	1	1	1	1	1	1	0.727489	1	1	1	1	1	1	1	1	1	1
	R-HSA-190872	Transport of connexons to the plasma membrane	R-HSA-5653656	Vesicle-mediated transport	1	1	1	1	1	1	1	1	1	1	1	0.154583	1	1	1	1	1	1	1	1	1	1
	R-HSA-1912399	Pre-NOTCH Processing in the Endoplasmic Reticulum	R-HSA-162582	Signal Transduction	1	1	1	1	1	1	1	1	1	1	1	0.0811437	1	1	1	1	1	1	1	1	1	1
	R-HSA-1912408	Pre-NOTCH Transcription and Translation	R-HSA-162582	Signal Transduction	1	1	1	1	1	1	1	1	1	1	1	0.0353159	1	1	1	1	1	1	1	1	1	1
	R-HSA-1912420	Pre-NOTCH Processing in Golgi	R-HSA-162582	Signal Transduction	1	1	1	1	1	1	1	1	1	1	1	0.0687797	1	1	1	1	1	1	1	1	1	1
	R-HSA-1912422	Pre-NOTCH Expression and Processing	R-HSA-162582	Signal Transduction	1	1	1	1	1	1	1	1	1	1	1	0.0282039	1	1	1	1	1	1	1	1	1	1
	R-HSA-191273	Cholesterol biosynthesis	R-HSA-1430728	Metabolism	1	1	1	1	1	1	1	1	1	1	1	0.777349	1	1	1	1	1	1	1	1	1	1
	R-HSA-191859	snRNP Assembly	R-HSA-8953854	Metabolism of RNA	1	0.94326	0.995024	1	1	1	1	1	1	1	1	0.000911996	0.575758	1	1	1	1	1	1	1	1	1
	R-HSA-192105	Synthesis of bile acids and bile salts	R-HSA-1430728	Metabolism	1	1	1	1	1	1	1	1	1	1	1	0.010108	1	1	1	1	1	1	1	1	1	1
	R-HSA-192456	Digestion of dietary lipid	R-HSA-8963743	Digestion and absorption	1	1	1	1	1	1	1	1	1	1	1	0.945616	1	1	1	1	1	1	1	1	1	1
	R-HSA-192823	Viral mRNA Translation	R-HSA-1643685	Disease	1	1	1	1	1	1	1	1	1	1	1	0.125879	1	1	1	1	1	1	1	1	1	1
	R-HSA-193048	Androgen biosynthesis	R-HSA-1430728	Metabolism	1	1	1	1	1	1	1	1	1	1	1	0.286387	1	1	1	1	1	1	1	1	1	1
	R-HSA-193144	Estrogen biosynthesis	R-HSA-1430728	Metabolism	1	1	1	1	1	1	1	1	1	1	1	0.669761	1	1	1	1	1	1	1	1	1	1
	R-HSA-193368	Synthesis of bile acids and bile salts via 7alpha-hydroxycholesterol	R-HSA-1430728	Metabolism	1	1	1	1	1	1	1	1	1	1	1	0.00967196	1	1	1	1	1	1	1	1	1	1
	R-HSA-193634	Axonal growth inhibition (RHOA activation)	R-HSA-162582	Signal Transduction	1	0.994064	0.997044	0.999012	0.99802	0.999012	1	1	1	0.999008	1	0.105172	0.588235	0.916667	0.25	0.666667	0.5	1	1	1	0.666667	1
	R-HSA-193639	p75NTR signals via NF-kB	R-HSA-162582	Signal Transduction	1	0.994064	0.998024	0.999004	1	0.999	1	1	1	1	1	0.0322839	0.882353	1	1	1	1	1	1	1	1	1
	R-HSA-193648	NRAGE signals death through JNK	R-HSA-162582	Signal Transduction	1	1	1	1	1	1	1	1	1	1	1	0.0356199	1	1	1	1	1	1	1	1	1	1
	R-HSA-193670	p75NTR negatively regulates cell cycle via SC1	R-HSA-162582	Signal Transduction	1	0.98716	0.996064	0.998032	0.999	0.999008	0.999004	1	1	1	1	0.0491638	0.634146	0.764706	0.666667	1	0.333333	1	1	1	1	1
	R-HSA-193681	Ceramide signalling	R-HSA-162582	Signal Transduction	1	0.988144	0.998036	0.998036	0.999	0.999008	1	1	1	1	1	0.0538918	0.756757	0.9	0.6	1	0.666667	1	1	1	1	1
	R-HSA-193692	Regulated proteolysis of p75NTR	R-HSA-162582	Signal Transduction	1	0.999008	1	1	1	1	1	1	1	1	1	0.0804917	0.666667	1	1	1	1	1	1	1	1	1
	R-HSA-193697	p75NTR regulates axonogenesis	R-HSA-162582	Signal Transduction	1	0.998032	0.996044	0.999012	0.998016	0.999008	0.999008	0.999008	1	1	1	0.0924836	0.777778	0.416667	0.75	0.4	0.333333	0.666667	0.333333	1	1	1
	R-HSA-193704	p75 NTR receptor-mediated signalling	R-HSA-162582	Signal Transduction	1	1	1	1	1	1	1	1	1	1	1	0.0428238	1	1	1	1	1	1	1	1	1	1
	R-HSA-193775	Synthesis of bile acids and bile salts via 24-hydroxycholesterol	R-HSA-1430728	Metabolism	1	1	1	1	1	1	1	1	1	1	1	0.00927996	1	1	1	1	1	1	1	1	1	1
	R-HSA-193807	Synthesis of bile acids and bile salts via 27-hydroxycholesterol	R-HSA-1430728	Metabolism	1	1	1	1	1	1	1	1	1	1	1	0.0214479	1	1	1	1	1	1	1	1	1	1
	R-HSA-193993	Mineralocorticoid biosynthesis	R-HSA-1430728	Metabolism	1	1	1	1	1	1	1	1	1	1	1	0.399738	1	1	1	1	1	1	1	1	1	1
	R-HSA-194002	Glucocorticoid biosynthesis	R-HSA-1430728	Metabolism	1	1	1	1	1	1	1	1	1	1	1	0.289423	1	1	1	1	1	1	1	1	1	1
	R-HSA-194068	Bile acid and bile salt metabolism	R-HSA-1430728	Metabolism	1	1	1	1	1	1	1	1	1	1	1	0.0153559	1	1	1	1	1	1	1	1	1	1
	R-HSA-194138	Signaling by VEGF	R-HSA-162582	Signal Transduction	1	1	1	1	1	1	1	1	1	1	1	0.298007	1	1	1	1	1	1	1	1	1	1
	R-HSA-194313	VEGF ligand-receptor interactions	R-HSA-162582	Signal Transduction	1	1	1	1	1	1	1	1	1	1	1	0.670637	1	1	1	1	1	1	1	1	1	1
	R-HSA-194315	Signaling by Rho GTPases	R-HSA-162582	Signal Transduction	1	0.999004	1	1	1	1	1	1	1	1	1	0.00495198	1	1	1	1	1	1	1	1	1	1
	R-HSA-194441	Metabolism of non-coding RNA	R-HSA-8953854	Metabolism of RNA	1	0.942268	0.995024	1	1	1	1	1	1	1	1	0.000819997	0.588235	1	1	1	1	1	1	1	1	1
	R-HSA-194840	Rho GTPase cycle	R-HSA-162582	Signal Transduction	1	1	1	1	1	1	1	1	1	1	1	0.117632	1	1	1	1	1	1	1	1	1	1
	R-HSA-195253	Degradation of beta-catenin by the destruction complex	R-HSA-162582	Signal Transduction	1	1	1	1	1	1	1	1	1	1	1	0.307827	1	1	1	1	1	1	1	1	1	1
	R-HSA-195258	RHO GTPase Effectors	R-HSA-162582	Signal Transduction	1	1	1	1	1	1	1	1	1	1	1	0.0149839	1	1	1	1	1	1	1	1	1	1
	R-HSA-195399	VEGF binds to VEGFR leading to receptor dimerization	R-HSA-162582	Signal Transduction	1	1	1	1	1	1	1	1	1	1	1	0.670625	1	1	1	1	1	1	1	1	1	1
	R-HSA-195721	Signaling by WNT	R-HSA-162582	Signal Transduction	1	1	1	1	1	1	1	1	1	1	1	0.237951	1	1	1	1	1	1	1	1	1	1
	R-HSA-196071	Metabolism of steroid hormones	R-HSA-1430728	Metabolism	1	1	1	1	1	1	1	1	1	1	1	0.0754117	1	1	1	1	1	1	1	1	1	1
	R-HSA-196108	Pregnenolone biosynthesis	R-HSA-1430728	Metabolism	1	1	1	1	1	1	1	1	1	1	1	0.827085	1	1	1	1	1	1	1	1	1	1
	R-HSA-196299	Beta-catenin phosphorylation cascade	R-HSA-162582	Signal Transduction	1	1	1	1	1	1	1	1	1	1	1	0.356363	1	1	1	1	1	1	1	1	1	1
	R-HSA-1963640	GRB2 events in ERBB2 signaling	R-HSA-162582	Signal Transduction	1	0.957828	0.997044	0.999016	0.999016	0.999008	1	1	1	1	1	0.0245959	0.759615	0.75	0.4	0.4	0.666667	1	1	1	1	1
	R-HSA-1963642	PI3K events in ERBB2 signaling	R-HSA-162582	Signal Transduction	1	0.95586	0.996048	0.999016	0.999016	0.999008	1	1	1	1	1	0.0239439	0.731481	0.769231	0.6	0.4	1	1	1	1	1	1
	R-HSA-196741	Cobalamin (Cbl, vitamin B12) transport and metabolism	R-HSA-1430728	Metabolism	1	1	1	1	1	1	1	1	1	1	1	0.792237	1	1	1	1	1	1	1	1	1	1
	R-HSA-196757	Metabolism of folate and pterines	R-HSA-1430728	Metabolism	1	0.999004	1	1	1	1	1	1	1	1	1	0.00533598	1	1	1	1	1	1	1	1	1	1
	R-HSA-196780	Biotin transport and metabolism	R-HSA-1430728	Metabolism	1	1	1	1	1	1	1	1	1	1	1	0.00928796	1	1	1	1	1	1	1	1	1	1
	R-HSA-196783	Coenzyme A biosynthesis	R-HSA-1430728	Metabolism	1	1	1	1	1	1	1	1	1	1	1	0.777337	1	1	1	1	1	1	1	1	1	1
	R-HSA-196791	Vitamin D (calciferol) metabolism	R-HSA-1430728	Metabolism	1	1	1	1	1	1	1	1	1	1	1	0.221947	1	1	1	1	1	1	1	1	1	1
	R-HSA-196807	Nicotinate metabolism	R-HSA-1430728	Metabolism	1	1	1	1	1	1	1	1	1	1	1	0.121404	1	1	1	1	1	1	1	1	1	1
	R-HSA-196819	Vitamin B1 (thiamin) metabolism	R-HSA-1430728	Metabolism	1	1	1	1	1	1	1	1	1	1	1	0.801313	1	1	1	1	1	1	1	1	1	1
	R-HSA-196836	Vitamin C (ascorbate) metabolism	R-HSA-1430728	Metabolism	1	1	1	1	1	1	1	1	1	1	1	0.0352799	1	1	1	1	1	1	1	1	1	1
	R-HSA-196843	Vitamin B2 (riboflavin) metabolism	R-HSA-1430728	Metabolism	1	1	1	1	1	1	1	1	1	1	1	0.205787	1	1	1	1	1	1	1	1	1	1
	R-HSA-196849	Metabolism of water-soluble vitamins and cofactors	R-HSA-1430728	Metabolism	1	1	1	1	1	1	1	1	1	1	1	0.0341319	1	1	1	1	1	1	1	1	1	1
	R-HSA-196854	Metabolism of vitamins and cofactors	R-HSA-1430728	Metabolism	1	1	1	1	1	1	1	1	1	1	1	0.0545798	1	1	1	1	1	1	1	1	1	1
	R-HSA-1971475	A tetrasaccharide linker sequence is required for GAG synthesis	R-HSA-1430728	Metabolism	1	1	1	1	1	1	1	1	1	1	1	0.148139	1	1	1	1	1	1	1	1	1	1
	R-HSA-197264	Nicotinamide salvaging	R-HSA-1430728	Metabolism	1	1	1	1	1	1	1	1	1	1	1	0.0432798	1	1	1	1	1	1	1	1	1	1
	R-HSA-1980143	Signaling by NOTCH1	R-HSA-162582	Signal Transduction	1	1	1	1	1	1	1	1	1	1	1	0.128135	1	1	1	1	1	1	1	1	1	1
	R-HSA-1980145	Signaling by NOTCH2	R-HSA-162582	Signal Transduction	1	1	1	1	1	1	1	1	1	1	1	0.0491718	1	1	1	1	1	1	1	1	1	1
	R-HSA-198203	PI3K/AKT activation	R-HSA-162582	Signal Transduction	1	1	1	1	1	1	1	1	1	1	1	0.268503	1	1	1	1	1	1	1	1	1	1
	R-HSA-198323	AKT phosphorylates targets in the cytosol	R-HSA-162582	Signal Transduction	1	1	1	1	1	1	1	1	1	1	1	0.819677	1	1	1	1	1	1	1	1	1	1
	R-HSA-198693	AKT phosphorylates targets in the nucleus	R-HSA-162582	Signal Transduction	1	0.993148	0.993128	0.997056	0.997012	1	0.998016	1	1	1	1	0.0750077	0.921053	0.757576	0.6	0.75	1	0.2	1	1	1	1
	R-HSA-198725	Nuclear Events (kinase and transcription factor activation)	R-HSA-162582	Signal Transduction	1	1	1	1	1	1	1	1	1	1	1	0.888784	1	1	1	1	1	1	1	1	1	1
	R-HSA-198745	Signalling to STAT3	R-HSA-162582	Signal Transduction	1	0.976304	0.979256	0.983168	0.991052	0.987064	0.996008	0.999	0.999004	1	1	0.0358759	0.558442	0.523077	0.604651	0.785714	0.529412	0.333333	1	1	1	1
	R-HSA-198753	ERK/MAPK targets	R-HSA-168256	Immune System	1	1	1	1	1	1	1	1	1	1	1	0.844273	1	1	1	1	1	1	1	1	1	1
	R-HSA-198765	Signalling to ERK5	R-HSA-162582	Signal Transduction	1	1	1	1	1	1	1	1	1	1	1	0.922624	1	1	1	1	1	1	1	1	1	1
	R-HSA-198933	Immunoregulatory interactions between a Lymphoid and a non-Lymphoid cell	R-HSA-168256	Immune System	1	1	1	1	1	1	1	1	1	1	1	0.181651	1	1	1	1	1	1	1	1	1	1
	R-HSA-1989781	PPARA activates gene expression	R-HSA-1430728	Metabolism	1	1	1	1	1	1	1	1	1	1	1	0.0288599	1	1	1	1	1	1	1	1	1	1
	R-HSA-199220	Vitamin B5 (pantothenate) metabolism	R-HSA-1430728	Metabolism	1	1	1	1	1	1	1	1	1	1	1	0.836629	1	1	1	1	1	1	1	1	1	1
	R-HSA-199418	Negative regulation of the PI3K/AKT network	R-HSA-162582	Signal Transduction	1	1	1	1	1	1	1	1	1	1	1	0.147699	1	1	1	1	1	1	1	1	1	1
	R-HSA-199920	CREB phosphorylation	R-HSA-168256	Immune System	1	1	1	1	1	1	1	1	1	1	1	0.0372919	1	1	1	1	1	1	1	1	1	1
	R-HSA-199977	ER to Golgi Anterograde Transport	R-HSA-392499	Metabolism of proteins	1	1	1	1	1	1	1	1	1	1	1	0.388478	1	1	1	1	1	1	1	1	1	1
	R-HSA-199991	Membrane Trafficking	R-HSA-5653656	Vesicle-mediated transport	1	1	1	1	1	1	1	1	1	1	1	0.336359	1	1	1	1	1	1	1	1	1	1
	R-HSA-200425	Import of palmitoyl-CoA into the mitochondrial matrix	R-HSA-1430728	Metabolism	1	0.998032	0.998024	0.998028	1	1	1	1	0.999	1	1	0.133703	1	0.571429	0.75	1	1	1	1	1	1	1
	R-HSA-201451	Signaling by BMP	R-HSA-162582	Signal Transduction	1	1	1	1	1	1	1	1	1	1	1	0.186047	1	1	1	1	1	1	1	1	1	1
	R-HSA-201681	TCF dependent signaling in response to WNT	R-HSA-162582	Signal Transduction	1	1	1	1	1	1	1	1	1	1	1	0.0554798	1	1	1	1	1	1	1	1	1	1
	R-HSA-201722	Formation of the beta-catenin:TCF transactivating complex	R-HSA-162582	Signal Transduction	1	1	1	1	1	1	1	1	1	1	1	0.0312919	1	1	1	1	1	1	1	1	1	1
	R-HSA-202040	G-protein activation	R-HSA-162582	Signal Transduction	1	1	1	1	1	1	1	1	1	1	1	0.345355	1	1	1	1	1	1	1	1	1	1
	R-HSA-202131	Metabolism of nitric oxide: eNOS activation and regulation	R-HSA-1430728	Metabolism	1	1	1	1	1	1	1	1	1	1	1	0.802325	1	1	1	1	1	1	1	1	1	1
	R-HSA-2022090	Assembly of collagen fibrils and other multimeric structures	R-HSA-1474244	Extracellular matrix organization	1	1	1	1	1	1	1	1	1	1	1	0.887308	1	1	1	1	1	1	1	1	1	1
	R-HSA-2022377	Metabolism of Angiotensinogen to Angiotensins	R-HSA-392499	Metabolism of proteins	1	1	1	1	1	1	1	1	1	1	1	0.879876	1	1	1	1	1	1	1	1	1	1
	R-HSA-2022854	Keratan sulfate biosynthesis	R-HSA-1430728	Metabolism	1	1	1	1	1	1	1	1	1	1	1	0.429778	1	1	1	1	1	1	1	1	1	1
	R-HSA-2022857	Keratan sulfate degradation	R-HSA-1430728	Metabolism	1	1	1	1	1	1	1	1	1	1	1	0.256735	1	1	1	1	1	1	1	1	1	1
	R-HSA-2022870	Chondroitin sulfate biosynthesis	R-HSA-1430728	Metabolism	1	1	1	1	1	1	1	1	1	1	1	0.149399	1	1	1	1	1	1	1	1	1	1
	R-HSA-2022923	Dermatan sulfate biosynthesis	R-HSA-1430728	Metabolism	1	1	1	1	1	1	1	1	1	1	1	0.0848477	1	1	1	1	1	1	1	1	1	1
	R-HSA-2022928	HS-GAG biosynthesis	R-HSA-1430728	Metabolism	1	1	1	1	1	1	1	1	1	1	1	0.236043	1	1	1	1	1	1	1	1	1	1
	R-HSA-2023837	Signaling by FGFR2 amplification mutants	R-HSA-1643685	Disease	1	1	1	1	1	1	1	1	1	1	1	0.60085	1	1	1	1	1	1	1	1	1	1
	R-HSA-202403	TCR signaling	R-HSA-168256	Immune System	1	1	1	1	1	1	1	1	1	1	1	0.0217479	1	1	1	1	1	1	1	1	1	1
	R-HSA-2024096	HS-GAG degradation	R-HSA-1430728	Metabolism	1	1	1	1	1	1	1	1	1	1	1	0.42675	1	1	1	1	1	1	1	1	1	1
	R-HSA-2024101	CS/DS degradation	R-HSA-1430728	Metabolism	1	1	1	1	1	1	1	1	1	1	1	0.104736	1	1	1	1	1	1	1	1	1	1
	R-HSA-202424	Downstream TCR signaling	R-HSA-168256	Immune System	1	1	1	1	1	1	1	1	1	1	1	0.0149999	1	1	1	1	1	1	1	1	1	1
	R-HSA-202427	Phosphorylation of CD3 and TCR zeta chains	R-HSA-168256	Immune System	1	1	1	1	1	1	1	1	1	1	1	0.0307799	1	1	1	1	1	1	1	1	1	1
	R-HSA-202430	Translocation of ZAP-70 to Immunological synapse	R-HSA-168256	Immune System	1	1	1	1	1	1	1	1	1	1	1	0.0271639	1	1	1	1	1	1	1	1	1	1
	R-HSA-202433	Generation of second messenger molecules	R-HSA-168256	Immune System	1	1	1	1	1	1	1	1	1	1	1	0.0260719	1	1	1	1	1	1	1	1	1	1
	R-HSA-202670	ERKs are inactivated	R-HSA-168256	Immune System	1	1	1	1	1	1	1	1	1	1	1	0.153019	1	1	1	1	1	1	1	1	1	1
	R-HSA-202733	Cell surface interactions at the vascular wall	R-HSA-109582	Hemostasis	1	1	1	1	1	1	1	1	1	1	1	0.236411	1	1	1	1	1	1	1	1	1	1
	R-HSA-2028269	Signaling by Hippo	R-HSA-162582	Signal Transduction	1	1	1	1	1	1	1	1	1	1	1	0.730613	1	1	1	1	1	1	1	1	1	1
	R-HSA-2029480	Fcgamma receptor (FCGR) dependent phagocytosis	R-HSA-168256	Immune System	1	1	1	1	1	1	1	1	1	1	1	0.251611	1	1	1	1	1	1	1	1	1	1
	R-HSA-2029481	FCGR activation	R-HSA-168256	Immune System	1	1	1	1	1	1	1	1	1	1	1	0.260967	1	1	1	1	1	1	1	1	1	1
	R-HSA-2029482	Regulation of actin dynamics for phagocytic cup formation	R-HSA-168256	Immune System	1	1	1	1	1	1	1	1	1	1	1	0.259863	1	1	1	1	1	1	1	1	1	1
	R-HSA-2029485	Role of phospholipids in phagocytosis	R-HSA-168256	Immune System	1	1	1	1	1	1	1	1	1	1	1	0.265803	1	1	1	1	1	1	1	1	1	1
	R-HSA-2032785	YAP1- and WWTR1 (TAZ)-stimulated gene expression	R-HSA-74160	Gene expression (Transcription)	1	1	1	1	1	1	1	1	1	1	1	0.896736	1	1	1	1	1	1	1	1	1	1
	R-HSA-2033514	FGFR3 mutant receptor activation	R-HSA-1643685	Disease	1	1	1	1	1	1	1	1	1	1	1	0.504762	1	1	1	1	1	1	1	1	1	1
	R-HSA-2033515	t(4;14) translocations of FGFR3	R-HSA-1643685	Disease	1	1	1	1	1	1	1	1	1	1	1	0.0827557	1	1	1	1	1	1	1	1	1	1
	R-HSA-2033519	Activated point mutants of FGFR2	R-HSA-1643685	Disease	1	1	1	1	1	1	1	1	1	1	1	0.871225	1	1	1	1	1	1	1	1	1	1
	R-HSA-203615	eNOS activation	R-HSA-1430728	Metabolism	1	1	1	1	1	1	1	1	1	1	1	0.464714	1	1	1	1	1	1	1	1	1	1
	R-HSA-203641	NOSTRIN mediated eNOS trafficking	R-HSA-1430728	Metabolism	1	1	1	1	1	1	1	1	1	1	1	0.593126	1	1	1	1	1	1	1	1	1	1
	R-HSA-203754	NOSIP mediated eNOS trafficking	R-HSA-1430728	Metabolism	1	0.99608	1	1	0.999012	1	1	1	1	1	1	0.111708	0.571429	1	1	0.5	1	1	1	1	1	1
	R-HSA-203927	MicroRNA (miRNA) biogenesis	R-HSA-74160	Gene expression (Transcription)	1	1	1	1	1	1	1	1	1	1	1	0.0839117	1	1	1	1	1	1	1	1	1	1
	R-HSA-204005	COPII-mediated vesicle transport	R-HSA-392499	Metabolism of proteins	1	1	1	1	1	1	1	1	1	1	1	0.315555	1	1	1	1	1	1	1	1	1	1
	R-HSA-204174	Regulation of pyruvate dehydrogenase (PDH) complex	R-HSA-1430728	Metabolism	1	1	1	1	1	1	1	1	1	1	1	0.0129719	1	1	1	1	1	1	1	1	1	1
	R-HSA-2046104	alpha-linolenic (omega3) and linoleic (omega6) acid metabolism	R-HSA-1430728	Metabolism	1	1	1	1	1	1	1	1	1	1	1	0.327943	1	1	1	1	1	1	1	1	1	1
	R-HSA-2046106	alpha-linolenic acid (ALA) metabolism	R-HSA-1430728	Metabolism	1	1	1	1	1	1	1	1	1	1	1	0.328003	1	1	1	1	1	1	1	1	1	1
	R-HSA-204998	Cell death signalling via NRAGE, NRIF and NADE	R-HSA-162582	Signal Transduction	1	1	1	1	1	1	1	1	1	1	1	0.0404198	1	1	1	1	1	1	1	1	1	1
	R-HSA-205017	NFG and proNGF binds to p75NTR	R-HSA-162582	Signal Transduction	1	0.997044	1	0.99902	1	1	1	1	1	1	1	0.0921156	0.916667	1	0.666667	1	1	1	1	1	1	1
	R-HSA-205043	NRIF signals cell death from the nucleus	R-HSA-162582	Signal Transduction	1	0.999008	1	1	1	1	1	1	1	1	1	0.0504798	0.666667	1	1	1	1	1	1	1	1	1
	R-HSA-209543	p75NTR recruits signalling complexes	R-HSA-162582	Signal Transduction	1	0.999008	1	0.999012	1	0.999	1	1	1	1	1	0.0558278	0.333333	1	0.5	1	1	1	1	1	1	1
	R-HSA-209560	NF-kB is activated and signals survival	R-HSA-162582	Signal Transduction	1	0.996052	0.998024	0.999004	1	0.999	1	1	1	1	1	0.0357199	0.785714	1	1	1	1	1	1	1	1	1
	R-HSA-209563	Axonal growth stimulation	R-HSA-162582	Signal Transduction	1	0.989144	0.998036	0.998032	0.999	0.999004	1	1	1	1	1	0.0541198	0.621622	0.8	0.888889	1	1	1	1	1	1	1
	R-HSA-209776	Amine-derived hormones	R-HSA-1430728	Metabolism	1	1	1	1	1	1	1	1	1	1	1	0.0339159	1	1	1	1	1	1	1	1	1	1
	R-HSA-209822	Glycoprotein hormones	R-HSA-392499	Metabolism of proteins	1	1	1	1	1	1	1	1	1	1	1	0.927532	1	1	1	1	1	1	1	1	1	1
	R-HSA-209931	Serotonin and melatonin biosynthesis	R-HSA-1430728	Metabolism	1	1	1	1	1	1	1	1	1	1	1	0.255275	1	1	1	1	1	1	1	1	1	1
	R-HSA-209952	Peptide hormone biosynthesis	R-HSA-392499	Metabolism of proteins	1	1	1	1	1	1	1	1	1	1	1	0.924152	1	1	1	1	1	1	1	1	1	1
	R-HSA-209968	Thyroxine biosynthesis	R-HSA-1430728	Metabolism	1	1	1	1	1	1	1	1	1	1	1	0.0803237	1	1	1	1	1	1	1	1	1	1
	R-HSA-210455	Astrocytic Glutamate-Glutamine Uptake And Metabolism	R-HSA-112316	Neuronal System	1	0.991104	1	1	1	1	1	1	1	1	1	0.0160159	0.62963	1	1	1	1	1	1	1	1	1
	R-HSA-210744	Regulation of gene expression in late stage (branching morphogenesis) pancreatic bud precursor cells	R-HSA-1266738	Developmental Biology	1	1	1	1	1	1	1	1	1	1	1	0.45285	1	1	1	1	1	1	1	1	1	1
	R-HSA-210745	Regulation of gene expression in beta cells	R-HSA-1266738	Developmental Biology	1	1	1	1	1	1	1	1	1	1	1	0.720861	1	1	1	1	1	1	1	1	1	1
	R-HSA-210746	Regulation of gene expression in endocrine-committed (NEUROG3+) progenitor cells	R-HSA-1266738	Developmental Biology	1	1	1	1	1	1	1	1	1	1	1	0.811721	1	1	1	1	1	1	1	1	1	1
	R-HSA-210747	Regulation of gene expression in early pancreatic precursor cells	R-HSA-1266738	Developmental Biology	1	1	1	1	1	1	1	1	1	1	1	0.45565	1	1	1	1	1	1	1	1	1	1
	R-HSA-210990	PECAM1 interactions	R-HSA-109582	Hemostasis	1	1	1	1	1	1	1	1	1	1	1	0.0545638	1	1	1	1	1	1	1	1	1	1
	R-HSA-210991	Basigin interactions	R-HSA-109582	Hemostasis	1	1	1	1	1	1	1	1	1	1	1	0.184303	1	1	1	1	1	1	1	1	1	1
	R-HSA-210993	Tie2 Signaling	R-HSA-109582	Hemostasis	1	1	1	1	1	1	1	1	1	1	1	0.116816	1	1	1	1	1	1	1	1	1	1
	R-HSA-211000	Gene Silencing by RNA	R-HSA-74160	Gene expression (Transcription)	1	0.989032	0.999008	1	1	1	1	1	1	1	1	0.010104	0.444444	1	1	1	1	1	1	1	1	1
	R-HSA-211163	AKT-mediated inactivation of FOXO1A	R-HSA-1266738	Developmental Biology	1	1	1	1	1	1	1	1	1	1	1	0.784101	1	1	1	1	1	1	1	1	1	1
	R-HSA-211728	Regulation of PAK-2p34 activity by PS-GAP/RHG10	R-HSA-5357801	Programmed Cell Death	1	1	1	1	1	1	1	1	1	1	1	0.0662397	1	1	1	1	1	1	1	1	1	1
	R-HSA-211733	Regulation of activated PAK-2p34 by proteasome mediated degradation	R-HSA-5357801	Programmed Cell Death	1	1	1	1	1	1	1	1	1	1	1	0.106944	1	1	1	1	1	1	1	1	1	1
	R-HSA-211736	Stimulation of the cell death response by PAK-2p34	R-HSA-5357801	Programmed Cell Death	1	1	1	1	1	1	1	1	1	1	1	0.39385	1	1	1	1	1	1	1	1	1	1
	R-HSA-211859	Biological oxidations	R-HSA-1430728	Metabolism	1	1	1	1	1	1	1	1	1	1	1	0.00661597	1	1	1	1	1	1	1	1	1	1
	R-HSA-211897	Cytochrome P450 - arranged by substrate type	R-HSA-1430728	Metabolism	1	0.993004	0.999	1	1	1	1	1	1	1	1	0.001124	1	1	1	1	1	1	1	1	1	1
	R-HSA-211916	Vitamins	R-HSA-1430728	Metabolism	1	1	1	1	1	1	1	1	1	1	1	0.391218	1	1	1	1	1	1	1	1	1	1
	R-HSA-211945	Phase I - Functionalization of compounds	R-HSA-1430728	Metabolism	1	0.990008	0.998	0.999	1	1	1	1	1	1	1	0.001048	1	1	1	1	1	1	1	1	1	1
	R-HSA-211957	Aromatic amines can be N-hydroxylated or N-dealkylated by CYP1A2	R-HSA-1430728	Metabolism	1	0.970544	0.9892	0.993104	0.997044	0.998032	0.997032	1	0.999004	1	1	0.0576398	0.729927	0.72549	0.518519	0.75	0.888889	0.666667	1	1	1	1
	R-HSA-211976	Endogenous sterols	R-HSA-1430728	Metabolism	1	1	1	1	1	1	1	1	1	1	1	0.0189119	1	1	1	1	1	1	1	1	1	1
	R-HSA-211979	Eicosanoids	R-HSA-1430728	Metabolism	1	0.967084	0.98302	0.987004	0.993	0.994	1	0.998	1	1	1	0.000939996	0.772727	0.166667	1	1	1	1	1	1	1	1
	R-HSA-211981	Xenobiotics	R-HSA-1430728	Metabolism	1	0.990032	0.999	1	1	1	1	1	1	1	1	0.00280799	0.777778	1	1	1	1	1	1	1	1	1
	R-HSA-211994	Sterols are 12-hydroxylated by CYP8B1	R-HSA-1430728	Metabolism	1	0.998016	0.999	0.998	1	0.999	1	1	1	1	1	0.01042	0.8	1	1	1	1	1	1	1	1	1
	R-HSA-211999	CYP2E1 reactions	R-HSA-1430728	Metabolism	1	0.996024	1	0.999	1	1	1	1	1	1	1	0.00451198	0.285714	1	1	1	1	1	1	1	1	1
	R-HSA-212165	Epigenetic regulation of gene expression	R-HSA-74160	Gene expression (Transcription)	1	0.997016	1	1	1	1	1	1	1	1	1	0.0223319	1	1	1	1	1	1	1	1	1	1
	R-HSA-2122947	NOTCH1 Intracellular Domain Regulates Transcription	R-HSA-162582	Signal Transduction	1	1	1	1	1	1	1	1	1	1	1	0.631597	1	1	1	1	1	1	1	1	1	1
	R-HSA-212300	PRC2 methylates histones and DNA	R-HSA-74160	Gene expression (Transcription)	1	1	1	1	1	1	1	1	1	1	1	0.0414678	1	1	1	1	1	1	1	1	1	1
	R-HSA-212436	Generic Transcription Pathway	R-HSA-74160	Gene expression (Transcription)	1	1	1	1	1	1	1	1	1	1	1	0.420034	1	1	1	1	1	1	1	1	1	1
	R-HSA-212718	EGFR interacts with phospholipase C-gamma	R-HSA-162582	Signal Transduction	1	1	1	1	1	1	1	1	1	1	1	0.204707	1	1	1	1	1	1	1	1	1	1
	R-HSA-2129379	Molecules associated with elastic fibres	R-HSA-1474244	Extracellular matrix organization	1	1	1	1	1	1	1	1	1	1	1	0.339463	1	1	1	1	1	1	1	1	1	1
	R-HSA-2132295	MHC class II antigen presentation	R-HSA-168256	Immune System	1	1	1	1	1	1	1	1	1	1	1	0.0486238	1	1	1	1	1	1	1	1	1	1
	R-HSA-2142670	Synthesis of epoxy (EET) and dihydroxyeicosatrienoic acids (DHET)	R-HSA-1430728	Metabolism	1	1	1	1	1	1	1	1	1	1	1	0.0364199	1	1	1	1	1	1	1	1	1	1
	R-HSA-2142688	Synthesis of 5-eicosatetraenoic acids	R-HSA-1430728	Metabolism	1	1	1	1	1	1	1	1	1	1	1	0.564062	1	1	1	1	1	1	1	1	1	1
	R-HSA-2142691	Synthesis of Leukotrienes (LT) and Eoxins (EX)	R-HSA-1430728	Metabolism	1	1	1	1	1	1	1	1	1	1	1	0.00661597	1	1	1	1	1	1	1	1	1	1
	R-HSA-2142696	Synthesis of Hepoxilins (HX) and Trioxilins (TrX)	R-HSA-1430728	Metabolism	1	1	1	1	1	1	1	1	1	1	1	0.471614	1	1	1	1	1	1	1	1	1	1
	R-HSA-2142700	Synthesis of Lipoxins (LX)	R-HSA-1430728	Metabolism	1	1	1	1	1	0.998024	1	1	1	1	1	0.258183	1	1	1	1	0.428571	1	1	1	1	1
	R-HSA-2142712	Synthesis of 12-eicosatetraenoic acid derivatives	R-HSA-1430728	Metabolism	1	1	1	1	1	1	1	1	1	1	1	0.62379	1	1	1	1	1	1	1	1	1	1
	R-HSA-2142753	Arachidonic acid metabolism	R-HSA-1430728	Metabolism	1	1	1	1	1	1	1	1	1	1	1	0.00847197	1	1	1	1	1	1	1	1	1	1
	R-HSA-2142770	Synthesis of 15-eicosatetraenoic acid derivatives	R-HSA-1430728	Metabolism	1	1	1	1	1	1	1	1	1	1	1	0.831873	1	1	1	1	1	1	1	1	1	1
	R-HSA-2142789	Ubiquinol biosynthesis	R-HSA-1430728	Metabolism	1	1	1	1	1	1	1	1	1	1	1	0.653985	1	1	1	1	1	1	1	1	1	1
	R-HSA-2142816	Synthesis of (16-20)-hydroxyeicosatetraenoic acids (HETE)	R-HSA-1430728	Metabolism	1	0.998012	1	1	1	1	1	1	1	1	1	0.00762397	0.5	1	1	1	1	1	1	1	1	1
	R-HSA-2142845	Hyaluronan metabolism	R-HSA-1430728	Metabolism	1	1	1	1	1	1	1	1	1	1	1	0.846069	1	1	1	1	1	1	1	1	1	1
	R-HSA-2142850	Hyaluronan biosynthesis and export	R-HSA-1430728	Metabolism	1	1	1	1	1	1	1	1	1	1	1	0.602702	1	1	1	1	1	1	1	1	1	1
	R-HSA-2151201	Transcriptional activation of mitochondrial biogenesis	R-HSA-1852241	Organelle biogenesis and maintenance	1	1	1	1	1	1	1	1	1	1	1	0.0807917	1	1	1	1	1	1	1	1	1	1
	R-HSA-2160456	Phenylketonuria	R-HSA-1643685	Disease	1	1	1	1	1	1	1	1	1	1	1	0.136751	1	1	1	1	1	1	1	1	1	1
	R-HSA-216083	Integrin cell surface interactions	R-HSA-1474244	Extracellular matrix organization	1	1	1	1	1	1	1	1	1	1	1	0.431362	1	1	1	1	1	1	1	1	1	1
	R-HSA-2160916	Hyaluronan uptake and degradation	R-HSA-1430728	Metabolism	1	0.998012	1	1	1	1	1	1	1	1	1	0.0177279	0.75	1	1	1	1	1	1	1	1	1
	R-HSA-2161517	Abacavir transmembrane transport	R-HSA-1430728	Metabolism	1	1	1	1	1	1	1	1	1	1	1	0.0946676	1	1	1	1	1	1	1	1	1	1
	R-HSA-2161522	Abacavir transport and metabolism	R-HSA-1430728	Metabolism	1	0.635865	0.901228	0.95912	0.98302	0.995012	0.999	1	1	1	1	0.000291999	0.523013	0.5	0.677419	0.666667	1	1	1	1	1	1
	R-HSA-2162123	Synthesis of Prostaglandins (PG) and Thromboxanes (TX)	R-HSA-1430728	Metabolism	1	1	1	1	1	1	1	1	1	1	1	0.205723	1	1	1	1	1	1	1	1	1	1
	R-HSA-2168880	Scavenging of heme from plasma	R-HSA-5653656	Vesicle-mediated transport	1	1	1	1	1	1	1	1	1	1	1	0.270887	1	1	1	1	1	1	1	1	1	1
	R-HSA-2172127	DAP12 interactions	R-HSA-168256	Immune System	1	1	1	1	1	1	1	1	1	1	1	0.169051	1	1	1	1	1	1	1	1	1	1
	R-HSA-217271	FMO oxidises nucleophiles	R-HSA-1430728	Metabolism	1	0.952516	0.990084	0.994036	0.997008	0.996016	0.999	0.998004	0.999	1	1	0.00474398	0.638462	0.727273	0.8	1	0.8	1	0.5	1	1	1
	R-HSA-2173782	Binding and Uptake of Ligands by Scavenger Receptors	R-HSA-5653656	Vesicle-mediated transport	1	1	1	1	1	1	1	1	1	1	1	0.252499	1	1	1	1	1	1	1	1	1	1
	R-HSA-2173788	Downregulation of TGF-beta receptor signaling	R-HSA-162582	Signal Transduction	1	1	1	1	1	1	1	1	1	1	1	0.294019	1	1	1	1	1	1	1	1	1	1
	R-HSA-2173789	TGF-beta receptor signaling activates SMADs	R-HSA-162582	Signal Transduction	1	1	1	1	1	1	1	1	1	1	1	0.282335	1	1	1	1	1	1	1	1	1	1
	R-HSA-2173791	TGF-beta receptor signaling in EMT (epithelial to mesenchymal transition)	R-HSA-162582	Signal Transduction	1	1	1	1	1	1	1	1	1	1	1	0.378098	1	1	1	1	1	1	1	1	1	1
	R-HSA-2173793	Transcriptional activity of SMAD2/SMAD3:SMAD4 heterotrimer	R-HSA-162582,R-HSA-74160	Signal Transduction,Gene expression (Transcription)	1	1	1	1	1	1	1	1	1	1	1	0.909368	1	1	1	1	1	1	1	1	1	1
	R-HSA-2173795	Downregulation of SMAD2/3:SMAD4 transcriptional activity	R-HSA-162582,R-HSA-74160	Signal Transduction,Gene expression (Transcription)	1	1	1	1	1	1	1	1	1	1	1	0.490794	1	1	1	1	1	1	1	1	1	1
	R-HSA-2173796	SMAD2/SMAD3:SMAD4 heterotrimer regulates transcription	R-HSA-162582,R-HSA-74160	Signal Transduction,Gene expression (Transcription)	1	1	1	1	1	1	1	1	1	1	1	0.903896	1	1	1	1	1	1	1	1	1	1
	R-HSA-2179392	EGFR Transactivation by Gastrin	R-HSA-162582	Signal Transduction	1	1	1	1	1	1	1	1	1	1	1	0.373595	1	1	1	1	1	1	1	1	1	1
	R-HSA-2187335	The retinoid cycle in cones (daylight vision)	R-HSA-162582	Signal Transduction	1	1	1	1	1	1	1	1	1	1	1	0.250911	1	1	1	1	1	1	1	1	1	1
	R-HSA-2187338	Visual phototransduction	R-HSA-162582	Signal Transduction	1	1	1	1	1	1	1	1	1	1	1	0.0593958	1	1	1	1	1	1	1	1	1	1
	R-HSA-2197563	NOTCH2 intracellular domain regulates transcription	R-HSA-162582	Signal Transduction	1	0.999008	1	0.999004	1	1	1	1	1	1	1	0.0213799	1	1	1	1	1	1	1	1	1	1
	R-HSA-2206280	MPS IX - Natowicz syndrome	R-HSA-1643685	Disease	1	1	1	1	1	1	1	1	1	1	1	0.520786	1	1	1	1	1	1	1	1	1	1
	R-HSA-2206281	Mucopolysaccharidoses	R-HSA-1643685	Disease	1	1	1	1	1	1	1	1	1	1	1	0.846117	1	1	1	1	1	1	1	1	1	1
	R-HSA-2206282	MPS IIIB - Sanfilippo syndrome B	R-HSA-1643685	Disease	1	0.998048	1	0.99802	0.998024	0.999024	0.999024	0.999008	1	1	1	0.116148	0.846154	1	0.666667	0.714286	0.857143	1	1	1	1	1
	R-HSA-2206290	MPS IV - Morquio syndrome A	R-HSA-1643685	Disease	1	0.998028	1	1	1	0.999012	1	1	1	1	1	0.168747	0.5	1	1	1	0.5	1	1	1	1	1
	R-HSA-2206291	MPS IIIC - Sanfilippo syndrome C	R-HSA-1643685	Disease	1	0.98924	0.998084	0.995088	0.999016	0.998016	0.999016	1	1	0.999016	1	0.0607798	0.639344	0.772727	0.695652	0.2	0.4	0.8	1	1	1	1
	R-HSA-2206292	MPS VII - Sly syndrome	R-HSA-1643685	Disease	1	1	1	1	1	1	1	1	1	1	1	0.407494	1	1	1	1	1	1	1	1	1	1
	R-HSA-2206296	MPS II - Hunter syndrome	R-HSA-1643685	Disease	1	1	1	1	1	1	1	1	1	1	1	0.342639	1	1	1	1	1	1	1	1	1	1
	R-HSA-2206302	MPS I - Hurler syndrome	R-HSA-1643685	Disease	1	1	1	1	1	1	1	1	1	1	1	0.471702	1	1	1	1	1	1	1	1	1	1
	R-HSA-2206305	MPS IIID - Sanfilippo syndrome D	R-HSA-1643685	Disease	1	0.946916	0.979252	0.989136	0.99702	0.999016	0.998028	0.998008	1	1	1	0.0268719	0.604348	0.640625	0.657143	0.333333	0.8	0.875	0.666667	1	1	1
	R-HSA-2206307	MPS IIIA - Sanfilippo syndrome A	R-HSA-1643685	Disease	1	1	1	1	1	1	1	1	1	1	1	0.642269	1	1	1	1	1	1	1	1	1	1
	R-HSA-2214320	Anchoring fibril formation	R-HSA-1474244	Extracellular matrix organization	1	1	1	1	1	0.999012	1	1	1	1	1	0.113856	1	1	1	1	0.75	1	1	1	1	1
	R-HSA-2219528	PI3K/AKT Signaling in Cancer	R-HSA-1643685	Disease	1	1	1	1	1	1	1	1	1	1	1	0.262203	1	1	1	1	1	1	1	1	1	1
	R-HSA-2219530	Constitutive Signaling by Aberrant PI3K in Cancer	R-HSA-1643685	Disease	1	1	1	1	1	1	1	1	1	1	1	0.235903	1	1	1	1	1	1	1	1	1	1
	R-HSA-2243919	Crosslinking of collagen fibrils	R-HSA-1474244	Extracellular matrix organization	1	1	1	1	1	1	1	1	1	1	1	0.823621	1	1	1	1	1	1	1	1	1	1
	R-HSA-2262752	Cellular responses to stress	R-HSA-8953897	Cellular responses to external stimuli	1	0.775609	0.982024	0.998	1	1	1	1	1	1	1	0.000271999	0.516129	0.571429	1	1	1	1	1	1	1	1
	R-HSA-2299718	Condensation of Prophase Chromosomes	R-HSA-1640170	Cell Cycle	1	1	1	1	1	1	1	1	1	1	1	0.0359079	1	1	1	1	1	1	1	1	1	1
	R-HSA-2393930	Phosphate bond hydrolysis by NUDT proteins	R-HSA-1430728	Metabolism	1	1	1	1	1	1	1	1	1	1	1	0.966276	1	1	1	1	1	1	1	1	1	1
	R-HSA-2395516	Electron transport from NADPH to Ferredoxin	R-HSA-1430728	Metabolism	1	1	1	1	1	1	1	1	1	1	1	0.922368	1	1	1	1	1	1	1	1	1	1
	R-HSA-2404192	Signaling by Type 1 Insulin-like Growth Factor 1 Receptor (IGF1R)	R-HSA-162582	Signal Transduction	1	1	1	1	1	1	1	1	1	1	1	0.196335	1	1	1	1	1	1	1	1	1	1
	R-HSA-2408508	Metabolism of ingested SeMet, Sec, MeSec into H2Se	R-HSA-1430728	Metabolism	1	0.992052	0.996008	1	1	0.998	1	1	1	1	1	0.00294399	1	1	1	1	1	1	1	1	1	1
	R-HSA-2408522	Selenoamino acid metabolism	R-HSA-1430728	Metabolism	1	0.999016	1	1	1	1	1	1	1	1	1	0.0301799	0.8	1	1	1	1	1	1	1	1	1
	R-HSA-2408550	Metabolism of ingested H2SeO4 and H2SeO3 into H2Se	R-HSA-1430728	Metabolism	1	1	1	1	1	1	1	1	1	1	1	0.273927	1	1	1	1	1	1	1	1	1	1
	R-HSA-2408552	Methylation of MeSeH for excretion	R-HSA-1430728	Metabolism	1	0.986148	1	0.999	1	1	0.999	1	1	1	1	0.0138199	0.684211	1	1	1	1	1	1	1	1	1
	R-HSA-2408557	Selenocysteine synthesis	R-HSA-1430728	Metabolism	1	1	1	1	1	1	1	1	1	1	1	0.120628	1	1	1	1	1	1	1	1	1	1
	R-HSA-2424491	DAP12 signaling	R-HSA-168256	Immune System	1	1	1	1	1	1	1	1	1	1	1	0.0358999	1	1	1	1	1	1	1	1	1	1
	R-HSA-2426168	Activation of gene expression by SREBF (SREBP)	R-HSA-1430728	Metabolism	1	1	1	1	1	1	1	1	1	1	1	0.622482	1	1	1	1	1	1	1	1	1	1
	R-HSA-2428924	IGF1R signaling cascade	R-HSA-162582	Signal Transduction	1	1	1	1	1	1	1	1	1	1	1	0.319063	1	1	1	1	1	1	1	1	1	1
	R-HSA-2428928	IRS-related events triggered by IGF1R	R-HSA-162582	Signal Transduction	1	1	1	1	1	1	1	1	1	1	1	0.319027	1	1	1	1	1	1	1	1	1	1
	R-HSA-2428933	SHC-related events triggered by IGF1R	R-HSA-162582	Signal Transduction	1	1	0.999012	1	1	1	1	1	1	1	1	0.255135	1	0.75	1	1	1	1	1	1	1	1
	R-HSA-2453864	Retinoid cycle disease events	R-HSA-1643685	Disease	1	1	1	1	1	1	1	1	1	1	1	0.109652	1	1	1	1	1	1	1	1	1	1
	R-HSA-2453902	The canonical retinoid cycle in rods (twilight vision)	R-HSA-162582	Signal Transduction	1	1	1	1	1	1	1	1	1	1	1	0.0242519	1	1	1	1	1	1	1	1	1	1
	R-HSA-2454202	Fc epsilon receptor (FCERI) signaling	R-HSA-168256	Immune System	1	1	1	1	1	1	1	1	1	1	1	0.227091	1	1	1	1	1	1	1	1	1	1
	R-HSA-2465910	MASTL Facilitates Mitotic Progression	R-HSA-1640170	Cell Cycle	1	1	1	1	1	1	1	1	1	1	1	0.0624558	1	1	1	1	1	1	1	1	1	1
	R-HSA-2466712	Biosynthesis of A2E, implicated in retinal degradation	R-HSA-162582	Signal Transduction	1	1	1	1	1	1	1	1	1	1	1	0.742849	1	1	1	1	1	1	1	1	1	1
	R-HSA-2467813	Separation of Sister Chromatids	R-HSA-1640170	Cell Cycle	1	1	1	1	1	1	1	1	1	1	1	0.0475998	1	1	1	1	1	1	1	1	1	1
	R-HSA-2468052	Establishment of Sister Chromatid Cohesion	R-HSA-1640170	Cell Cycle	1	1	1	1	1	1	1	1	1	1	1	0.0778317	1	1	1	1	1	1	1	1	1	1
	R-HSA-2470946	Cohesin Loading onto Chromatin	R-HSA-1640170	Cell Cycle	1	0.999004	1	1	1	1	1	1	1	1	1	0.125119	1	1	1	1	1	1	1	1	1	1
	R-HSA-2473224	Antagonism of Activin by Follistatin	R-HSA-162582	Signal Transduction	1	1	1	1	1	1	1	1	1	1	1	0.421394	1	1	1	1	1	1	1	1	1	1
	R-HSA-2474795	Diseases associated with visual transduction	R-HSA-1643685	Disease	1	1	1	1	1	1	1	1	1	1	1	0.106076	1	1	1	1	1	1	1	1	1	1
	R-HSA-2485179	Activation of the phototransduction cascade	R-HSA-162582	Signal Transduction	1	1	1	1	1	1	1	1	1	1	1	0.0594078	1	1	1	1	1	1	1	1	1	1
	R-HSA-2500257	Resolution of Sister Chromatid Cohesion	R-HSA-1640170	Cell Cycle	1	1	1	1	1	1	1	1	1	1	1	0.0599998	1	1	1	1	1	1	1	1	1	1
	R-HSA-2514853	Condensation of Prometaphase Chromosomes	R-HSA-1640170	Cell Cycle	1	1	1	1	1	1	1	1	1	1	1	0.0475438	1	1	1	1	1	1	1	1	1	1
	R-HSA-2514856	The phototransduction cascade	R-HSA-162582	Signal Transduction	1	1	1	1	1	1	1	1	1	1	1	0.764525	1	1	1	1	1	1	1	1	1	1
	R-HSA-2514859	Inactivation, recovery and regulation of the phototransduction cascade	R-HSA-162582	Signal Transduction	1	1	1	1	1	1	1	1	1	1	1	0.776093	1	1	1	1	1	1	1	1	1	1
	R-HSA-2534343	Interaction With Cumulus Cells And The Zona Pellucida	R-HSA-1474165	Reproduction	1	1	1	1	1	1	1	1	1	1	1	0.897848	1	1	1	1	1	1	1	1	1	1
	R-HSA-2555396	Mitotic Metaphase and Anaphase	R-HSA-1640170	Cell Cycle	1	1	1	1	1	1	1	1	1	1	1	0.0441678	1	1	1	1	1	1	1	1	1	1
	R-HSA-2559580	Oxidative Stress Induced Senescence	R-HSA-8953897	Cellular responses to external stimuli	1	1	1	1	1	1	1	1	1	1	1	0.0183839	1	1	1	1	1	1	1	1	1	1
	R-HSA-2559582	Senescence-Associated Secretory Phenotype (SASP)	R-HSA-8953897	Cellular responses to external stimuli	1	1	1	1	1	1	1	1	1	1	1	0.0270479	1	1	1	1	1	1	1	1	1	1
	R-HSA-2559583	Cellular Senescence	R-HSA-8953897	Cellular responses to external stimuli	1	0.998	1	1	1	1	1	1	1	1	1	0.00786397	1	1	1	1	1	1	1	1	1	1
	R-HSA-2559584	Formation of Senescence-Associated Heterochromatin Foci (SAHF)	R-HSA-8953897	Cellular responses to external stimuli	1	0.999028	1	1	1	1	1	1	1	1	1	0.0300239	1	1	1	1	1	1	1	1	1	1
	R-HSA-2559585	Oncogene Induced Senescence	R-HSA-8953897	Cellular responses to external stimuli	1	1	1	1	1	1	1	1	1	1	1	0.0183439	1	1	1	1	1	1	1	1	1	1
	R-HSA-2559586	DNA Damage/Telomere Stress Induced Senescence	R-HSA-8953897	Cellular responses to external stimuli	1	0.999008	1	1	1	1	1	1	1	1	1	0.0198239	1	1	1	1	1	1	1	1	1	1
	R-HSA-2562578	TRIF-mediated programmed cell death	R-HSA-168256	Immune System	1	1	1	1	1	1	1	1	1	1	1	0.101308	1	1	1	1	1	1	1	1	1	1
	R-HSA-2564830	Cytosolic iron-sulfur cluster assembly	R-HSA-1430728	Metabolism	1	0.990164	0.996044	0.997036	0.998032	1	0.999004	1	1	1	1	0.12156	0.619048	0.666667	0.6	0.777778	1	1	1	1	1	1
	R-HSA-2565942	Regulation of PLK1 Activity at G2/M Transition	R-HSA-1640170	Cell Cycle	1	1	1	1	1	1	1	1	1	1	1	0.0198479	1	1	1	1	1	1	1	1	1	1
	R-HSA-2586552	Signaling by Leptin	R-HSA-162582	Signal Transduction	1	1	1	1	1	1	1	1	1	1	1	0.424678	1	1	1	1	1	1	1	1	1	1
	R-HSA-2644602	Signaling by NOTCH1 PEST Domain Mutants in Cancer	R-HSA-1643685	Disease	1	1	1	1	1	1	1	1	1	1	1	0.516434	1	1	1	1	1	1	1	1	1	1
	R-HSA-2644603	Signaling by NOTCH1 in Cancer	R-HSA-1643685	Disease	1	1	1	1	1	1	1	1	1	1	1	0.51645	1	1	1	1	1	1	1	1	1	1
	R-HSA-2644605	FBXW7 Mutants and NOTCH1 in Cancer	R-HSA-1643685	Disease	1	1	1	1	1	1	1	1	1	1	1	0.498614	1	1	1	1	1	1	1	1	1	1
	R-HSA-2644606	Constitutive Signaling by NOTCH1 PEST Domain Mutants	R-HSA-1643685	Disease	1	1	1	1	1	1	1	1	1	1	1	0.510534	1	1	1	1	1	1	1	1	1	1
	R-HSA-2644607	Loss of Function of FBXW7 in Cancer and NOTCH1 Signaling	R-HSA-1643685	Disease	1	1	1	1	1	1	1	1	1	1	1	0.50069	1	1	1	1	1	1	1	1	1	1
	R-HSA-264870	Caspase-mediated cleavage of cytoskeletal proteins	R-HSA-5357801	Programmed Cell Death	1	1	1	1	1	1	1	1	1	1	1	0.970512	1	1	1	1	1	1	1	1	1	1
	R-HSA-2660825	Signaling by NOTCH1 t(7;9)(NOTCH1:M1580_K2555) Translocation Mutant	R-HSA-1643685	Disease	1	1	1	1	1	1	1	1	1	1	1	0.206595	1	1	1	1	1	1	1	1	1	1
	R-HSA-2660826	Constitutive Signaling by NOTCH1 t(7;9)(NOTCH1:M1580_K2555) Translocation Mutant	R-HSA-1643685	Disease	1	1	1	1	1	1	1	1	1	1	1	0.202847	1	1	1	1	1	1	1	1	1	1
	R-HSA-2672351	Stimuli-sensing channels	R-HSA-382551	Transport of small molecules	1	1	1	1	1	1	1	1	1	1	1	0.465118	1	1	1	1	1	1	1	1	1	1
	R-HSA-2682334	EPH-Ephrin signaling	R-HSA-1266738	Developmental Biology	1	1	1	1	1	1	1	1	1	1	1	0.971784	1	1	1	1	1	1	1	1	1	1
	R-HSA-2691230	Signaling by NOTCH1 HD Domain Mutants in Cancer	R-HSA-1643685	Disease	1	1	1	1	1	1	1	1	1	1	1	0.841577	1	1	1	1	1	1	1	1	1	1
	R-HSA-2691232	Constitutive Signaling by NOTCH1 HD Domain Mutants	R-HSA-1643685	Disease	1	1	1	1	1	1	1	1	1	1	1	0.837253	1	1	1	1	1	1	1	1	1	1
	R-HSA-2730905	Role of LAT2/NTAL/LAB on calcium mobilization	R-HSA-168256	Immune System	1	1	1	1	1	1	1	1	1	1	1	0.261183	1	1	1	1	1	1	1	1	1	1
	R-HSA-2855086	Ficolins bind to repetitive carbohydrate structures on the target cell surface	R-HSA-168256	Immune System	1	1	1	1	1	1	1	1	1	1	1	0.0286279	1	1	1	1	1	1	1	1	1	1
	R-HSA-2871796	FCERI mediated MAPK activation	R-HSA-168256	Immune System	1	1	1	1	1	1	1	1	1	1	1	0.248251	1	1	1	1	1	1	1	1	1	1
	R-HSA-2871809	FCERI mediated Ca+2 mobilization	R-HSA-168256	Immune System	1	1	1	1	1	1	1	1	1	1	1	0.244327	1	1	1	1	1	1	1	1	1	1
	R-HSA-2871837	FCERI mediated NF-kB activation	R-HSA-168256	Immune System	1	1	1	1	1	1	1	1	1	1	1	0.245527	1	1	1	1	1	1	1	1	1	1
	R-HSA-2892245	POU5F1 (OCT4), SOX2, NANOG repress genes related to differentiation	R-HSA-1266738	Developmental Biology	1	1	1	1	1	1	1	1	1	1	1	0.248215	1	1	1	1	1	1	1	1	1	1
	R-HSA-2892247	POU5F1 (OCT4), SOX2, NANOG activate genes related to proliferation	R-HSA-1266738	Developmental Biology	1	1	1	1	1	1	1	1	1	1	1	0.571602	1	1	1	1	1	1	1	1	1	1
	R-HSA-2894858	Signaling by NOTCH1 HD+PEST Domain Mutants in Cancer	R-HSA-1643685	Disease	1	1	1	1	1	1	1	1	1	1	1	0.516414	1	1	1	1	1	1	1	1	1	1
	R-HSA-2894862	Constitutive Signaling by NOTCH1 HD+PEST Domain Mutants	R-HSA-1643685	Disease	1	1	1	1	1	1	1	1	1	1	1	0.510534	1	1	1	1	1	1	1	1	1	1
	R-HSA-2978092	Abnormal conversion of 2-oxoglutarate to 2-hydroxyglutarate	R-HSA-1643685	Disease	1	1	1	1	1	1	1	1	1	1	1	0.937872	1	1	1	1	1	1	1	1	1	1
	R-HSA-2980736	Peptide hormone metabolism	R-HSA-392499	Metabolism of proteins	1	1	1	1	1	1	1	1	1	1	1	0.416338	1	1	1	1	1	1	1	1	1	1
	R-HSA-2980766	Nuclear Envelope Breakdown	R-HSA-1640170	Cell Cycle	1	0.996008	1	1	1	1	1	1	1	1	1	0.00283599	1	1	1	1	1	1	1	1	1	1
	R-HSA-2980767	Activation of NIMA Kinases NEK9, NEK6, NEK7	R-HSA-1640170	Cell Cycle	1	1	1	1	1	1	1	1	1	1	1	0.0652477	1	1	1	1	1	1	1	1	1	1
	R-HSA-2990846	SUMOylation	R-HSA-392499	Metabolism of proteins	1	0.998004	1	1	1	1	1	1	1	1	1	0.00137199	1	1	1	1	1	1	1	1	1	1
	R-HSA-2995383	Initiation of Nuclear Envelope Reformation	R-HSA-1640170	Cell Cycle	1	0.984204	0.998016	1	1	1	1	0.999004	1	1	1	0.0143879	0.826923	0.8	1	1	1	1	1	1	1	1
	R-HSA-2995410	Nuclear Envelope Reassembly	R-HSA-1640170	Cell Cycle	1	0.984204	0.998016	1	1	0.999004	1	0.999004	1	1	1	0.0146319	0.826923	0.8	1	1	1	1	1	1	1	1
	R-HSA-3000157	Laminin interactions	R-HSA-1474244	Extracellular matrix organization	1	1	1	1	1	1	1	1	1	1	1	0.128295	1	1	1	1	1	1	1	1	1	1
	R-HSA-3000170	Syndecan interactions	R-HSA-1474244	Extracellular matrix organization	1	1	1	1	1	1	1	1	1	1	1	0.311011	1	1	1	1	1	1	1	1	1	1
	R-HSA-3000171	Non-integrin membrane-ECM interactions	R-HSA-1474244	Extracellular matrix organization	1	1	1	1	1	1	1	1	1	1	1	0.0876636	1	1	1	1	1	1	1	1	1	1
	R-HSA-3000178	ECM proteoglycans	R-HSA-1474244	Extracellular matrix organization	1	1	1	1	1	1	1	1	1	1	1	0.799313	1	1	1	1	1	1	1	1	1	1
	R-HSA-3000471	Scavenging by Class B Receptors	R-HSA-5653656	Vesicle-mediated transport	1	1	1	1	1	1	1	1	1	1	1	0.0918756	1	1	1	1	1	1	1	1	1	1
	R-HSA-3000480	Scavenging by Class A Receptors	R-HSA-5653656	Vesicle-mediated transport	1	1	1	1	1	1	1	1	1	1	1	0.556074	1	1	1	1	1	1	1	1	1	1
	R-HSA-3000484	Scavenging by Class F Receptors	R-HSA-5653656	Vesicle-mediated transport	1	1	1	1	1	1	1	1	1	1	1	0.732005	1	1	1	1	1	1	1	1	1	1
	R-HSA-3000497	Scavenging by Class H Receptors	R-HSA-5653656	Vesicle-mediated transport	1	1	1	1	1	1	1	1	1	1	1	0.812837	1	1	1	1	1	1	1	1	1	1
	R-HSA-3065676	SUMO is conjugated to E1 (UBA2:SAE1)	R-HSA-392499	Metabolism of proteins	1	0.998032	1	1	1	1	1	1	1	1	1	0.00817997	0.777778	1	1	1	1	1	1	1	1	1
	R-HSA-3065678	SUMO is transferred from E1 to E2 (UBE2I, UBC9)	R-HSA-392499	Metabolism of proteins	1	0.999016	1	1	1	1	1	1	1	1	1	0.01012	1	1	1	1	1	1	1	1	1	1
	R-HSA-3065679	SUMO is proteolytically processed	R-HSA-392499	Metabolism of proteins	1	1	1	1	1	1	1	1	1	1	1	0.0843157	1	1	1	1	1	1	1	1	1	1
	R-HSA-3108214	SUMOylation of DNA damage response and repair proteins	R-HSA-392499	Metabolism of proteins	1	0.928364	0.99502	1	1	1	1	1	1	1	1	0.000671997	0.641304	0.833333	1	1	1	1	1	1	1	1
	R-HSA-3108232	SUMO E3 ligases SUMOylate target proteins	R-HSA-392499	Metabolism of proteins	1	1	1	1	1	1	1	1	1	1	1	0.00176799	1	1	1	1	1	1	1	1	1	1
	R-HSA-3134963	DEx/H-box helicases activate type I IFN and inflammatory cytokines production	R-HSA-168256	Immune System	1	1	1	1	1	1	1	1	1	1	1	0.214755	1	1	1	1	1	1	1	1	1	1
	R-HSA-3134973	LRR FLII-interacting protein 1 (LRRFIP1) activates type I IFN production	R-HSA-168256	Immune System	1	0.999024	0.999012	0.999004	0.999008	1	0.999008	1	1	0.999	1	0.0977876	1	0.5	0.5	0.666667	1	1	1	1	1	1
	R-HSA-3134975	Regulation of innate immune responses to cytosolic DNA	R-HSA-168256	Immune System	1	0.993032	0.999008	1	1	1	1	1	1	1	1	0.00346399	0.555556	1	1	1	1	1	1	1	1	1
	R-HSA-3214815	HDACs deacetylate histones	R-HSA-4839726	Chromatin organization	1	1	1	1	1	1	1	1	1	1	1	0.0503118	1	1	1	1	1	1	1	1	1	1
	R-HSA-3214841	PKMTs methylate histone lysines	R-HSA-4839726	Chromatin organization	1	1	1	1	1	1	1	1	1	1	1	0.108636	1	1	1	1	1	1	1	1	1	1
	R-HSA-3214842	HDMs demethylate histones	R-HSA-4839726	Chromatin organization	1	1	1	1	1	1	1	1	1	1	1	0.411502	1	1	1	1	1	1	1	1	1	1
	R-HSA-3214847	HATs acetylate histones	R-HSA-4839726	Chromatin organization	1	1	1	1	1	1	1	1	1	1	1	0.0437878	1	1	1	1	1	1	1	1	1	1
	R-HSA-3214858	RMTs methylate histone arginines	R-HSA-4839726	Chromatin organization	1	1	1	1	1	1	1	1	1	1	1	0.0245119	1	1	1	1	1	1	1	1	1	1
	R-HSA-3215018	Processing and activation of SUMO	R-HSA-392499	Metabolism of proteins	1	0.977224	1	1	1	1	1	1	1	1	1	0.00317599	0.719298	1	1	1	1	1	1	1	1	1
	R-HSA-3229121	Glycogen storage diseases	R-HSA-1643685	Disease	1	1	1	1	1	1	1	1	1	1	1	0.0318799	1	1	1	1	1	1	1	1	1	1
	R-HSA-3229133	Glycogen storage disease type Ib (SLC37A4)	R-HSA-1643685	Disease	1	1	1	1	1	1	1	1	1	1	1	0.750761	1	1	1	1	1	1	1	1	1	1
	R-HSA-3232118	SUMOylation of transcription factors	R-HSA-392499	Metabolism of proteins	1	1	1	1	1	1	1	1	1	1	1	0.273691	1	1	1	1	1	1	1	1	1	1
	R-HSA-3232142	SUMOylation of ubiquitinylation proteins	R-HSA-392499	Metabolism of proteins	1	0.433546	0.926396	0.987056	0.995024	0.998	1	1	1	1	1	0.000307999	0.631796	0.73	0.533333	0.428571	1	1	1	1	1	1
	R-HSA-3238698	WNT ligand biogenesis and trafficking	R-HSA-162582	Signal Transduction	1	1	1	1	1	1	1	1	1	1	1	0.787369	1	1	1	1	1	1	1	1	1	1
	R-HSA-3247509	Chromatin modifying enzymes	R-HSA-4839726	Chromatin organization	1	1	1	1	1	1	1	1	1	1	1	0.948708	1	1	1	1	1	1	1	1	1	1
	R-HSA-3248023	Regulation by TREX1	R-HSA-168256	Immune System	1	1	1	1	1	1	1	1	1	1	1	0.114916	1	1	1	1	1	1	1	1	1	1
	R-HSA-3249367	STAT6-mediated induction of chemokines	R-HSA-168256	Immune System	1	1	1	1	1	1	1	1	1	1	1	0.00445598	1	1	1	1	1	1	1	1	1	1
	R-HSA-3270619	IRF3-mediated induction of type I IFN	R-HSA-168256	Immune System	1	0.61189	0.876924	0.953288	0.970112	0.990056	0.995024	0.996004	0.999	0.998	1	0.000783997	0.60495	0.659483	0.712329	0.793103	0.733333	0.714286	1	1	1	1
	R-HSA-3274531	Glycogen storage disease type Ia (G6PC)	R-HSA-1643685	Disease	1	1	1	1	1	1	1	1	1	1	1	0.0905316	1	1	1	1	1	1	1	1	1	1
	R-HSA-3282872	Severe congenital neutropenia type 4 (G6PC3)	R-HSA-1643685	Disease	1	0.9667	0.992148	0.994096	0.998016	0.995064	0.998024	1	1	1	1	0.0332839	0.721591	0.578947	0.84	0.8	0.882353	0.857143	1	1	1	1
	R-HSA-3295583	TRP channels	R-HSA-382551	Transport of small molecules	1	1	1	1	1	1	1	1	1	1	1	0.253571	1	1	1	1	1	1	1	1	1	1
	R-HSA-3296197	Hydroxycarboxylic acid-binding receptors	R-HSA-162582	Signal Transduction	1	0.994132	0.99706	1	1	1	1	1	1	1	1	0.0381838	0.764706	0.9375	1	1	1	1	1	1	1	1
	R-HSA-3296469	Defects in cobalamin (B12) metabolism	R-HSA-1643685	Disease	1	1	1	1	1	1	1	1	1	1	1	0.854085	1	1	1	1	1	1	1	1	1	1
	R-HSA-3296482	Defects in vitamin and cofactor metabolism	R-HSA-1643685	Disease	1	1	1	1	1	1	1	1	1	1	1	0.136251	1	1	1	1	1	1	1	1	1	1
	R-HSA-3299685	Detoxification of Reactive Oxygen Species	R-HSA-8953897	Cellular responses to external stimuli	1	1	1	1	1	1	1	1	1	1	1	0.448022	1	1	1	1	1	1	1	1	1	1
	R-HSA-3301854	Nuclear Pore Complex (NPC) Disassembly	R-HSA-1640170	Cell Cycle	1	1	1	1	1	1	1	1	1	1	1	0.00930396	1	1	1	1	1	1	1	1	1	1
	R-HSA-3304349	Loss of Function of SMAD2/3 in Cancer	R-HSA-1643685	Disease	1	1	1	1	1	1	1	1	1	1	1	0.319655	1	1	1	1	1	1	1	1	1	1
	R-HSA-3304351	Signaling by TGF-beta Receptor Complex in Cancer	R-HSA-1643685	Disease	1	1	1	1	1	1	1	1	1	1	1	0.294855	1	1	1	1	1	1	1	1	1	1
	R-HSA-3304356	SMAD2/3 Phosphorylation Motif Mutants in Cancer	R-HSA-1643685	Disease	1	1	1	1	1	1	1	1	1	1	1	0.309527	1	1	1	1	1	1	1	1	1	1
	R-HSA-3322077	Glycogen synthesis	R-HSA-1430728	Metabolism	1	1	1	1	1	1	1	1	1	1	1	0.0373239	1	1	1	1	1	1	1	1	1	1
	R-HSA-3323169	Defects in biotin (Btn) metabolism	R-HSA-1643685	Disease	1	1	1	1	1	1	1	1	1	1	1	0.00484798	1	1	1	1	1	1	1	1	1	1
	R-HSA-3359454	Defective TCN2 causes hereditary megaloblastic anemia	R-HSA-1643685	Disease	1	1	1	1	1	1	1	1	1	1	1	0.383102	1	1	1	1	1	1	1	1	1	1
	R-HSA-3359458	Defective LMBRD1 causes methylmalonic aciduria and homocystinuria type cblF	R-HSA-1643685	Disease	1	0.99706	0.996092	0.995088	1	0.997056	1	1	0.999008	0.999008	1	0.108368	0.75	0.875	0.565217	1	0.4	1	1	0.666667	1	1
	R-HSA-3359462	Defective AMN causes hereditary megaloblastic anemia 1	R-HSA-1643685	Disease	1	1	1	1	1	1	1	1	1	1	1	0.756353	1	1	1	1	1	1	1	1	1	1
	R-HSA-3359463	Defective CUBN causes hereditary megaloblastic anemia 1	R-HSA-1643685	Disease	1	1	1	1	1	1	1	1	1	1	1	0.756205	1	1	1	1	1	1	1	1	1	1
	R-HSA-3359467	Defective MTRR causes methylmalonic aciduria and homocystinuria type cblE	R-HSA-1643685	Disease	1	1	1	1	1	1	1	1	1	1	1	0.449738	1	1	1	1	1	1	1	1	1	1
	R-HSA-3359469	Defective MTR causes methylmalonic aciduria and homocystinuria type cblG	R-HSA-1643685	Disease	1	1	1	1	1	1	1	1	1	1	1	0.449702	1	1	1	1	1	1	1	1	1	1
	R-HSA-3359471	Defective MMAB causes methylmalonic aciduria type cblB	R-HSA-1643685	Disease	1	1	1	1	1	1	1	1	1	1	1	0.388798	1	1	1	1	1	1	1	1	1	1
	R-HSA-3359473	Defective MMADHC causes methylmalonic aciduria and homocystinuria type cblD	R-HSA-1643685	Disease	1	1	1	1	1	1	1	1	1	1	1	0.672261	1	1	1	1	1	1	1	1	1	1
	R-HSA-3359474	Defective MMACHC causes methylmalonic aciduria and homocystinuria type cblC	R-HSA-1643685	Disease	1	1	1	1	1	1	1	1	1	1	1	0.95194	1	1	1	1	1	1	1	1	1	1
	R-HSA-3359475	Defective MMAA causes methylmalonic aciduria type cblA	R-HSA-1643685	Disease	1	0.997028	1	1	1	1	1	1	1	1	1	0.0312279	0.875	1	1	1	1	1	1	1	1	1
	R-HSA-3359478	Defective MUT causes methylmalonic aciduria mut type	R-HSA-1643685	Disease	1	0.997028	1	1	1	1	1	1	1	1	1	0.0312319	0.875	1	1	1	1	1	1	1	1	1
	R-HSA-3359485	Defective CD320 causes methylmalonic aciduria	R-HSA-1643685	Disease	1	0.999028	1	1	1	1	1	1	1	1	1	0.142099	0.75	1	1	1	1	1	1	1	1	1
	R-HSA-3371378	Regulation by c-FLIP	R-HSA-5357801	Programmed Cell Death	1	1	1	1	1	1	1	1	1	1	1	0.0777917	1	1	1	1	1	1	1	1	1	1
	R-HSA-3371453	Regulation of HSF1-mediated heat shock response	R-HSA-8953897	Cellular responses to external stimuli	1	0.999	1	1	1	1	1	1	1	1	1	0.0383358	1	1	1	1	1	1	1	1	1	1
	R-HSA-3371497	HSP90 chaperone cycle for steroid hormone receptors (SHR)	R-HSA-8953897	Cellular responses to external stimuli	1	0.995032	0.999012	1	1	1	1	1	1	1	1	0.00475998	0.555556	0.75	1	1	1	1	1	1	1	1
	R-HSA-3371511	HSF1 activation	R-HSA-8953897	Cellular responses to external stimuli	1	0.98622	0.996048	0.998016	0.999004	0.998008	1	1	1	1	1	0.0312719	0.660714	0.769231	1	1	1	1	1	1	1	1
	R-HSA-3371556	Cellular response to heat stress	R-HSA-8953897	Cellular responses to external stimuli	1	1	1	1	1	1	1	1	1	1	1	0.119192	1	1	1	1	1	1	1	1	1	1
	R-HSA-3371568	Attenuation phase	R-HSA-8953897	Cellular responses to external stimuli	1	0.990152	0.996052	0.998016	0.999004	0.999008	1	1	1	1	1	0.0405358	0.692308	1	1	1	0.333333	1	1	1	1	1
	R-HSA-3371571	HSF1-dependent transactivation	R-HSA-8953897	Cellular responses to external stimuli	1	1	1	1	1	1	1	1	1	1	1	0.156771	1	1	1	1	1	1	1	1	1	1
	R-HSA-3371598	Defective BTD causes biotidinase deficiency	R-HSA-1643685	Disease	1	1	1	1	1	1	1	1	1	1	1	0.613798	1	1	1	1	1	1	1	1	1	1
	R-HSA-3371599	Defective HLCS causes multiple carboxylase deficiency	R-HSA-1643685	Disease	1	0.992056	0.998008	0.996008	1	0.999	1	1	0.999	0.999	1	0.000967996	0.8	0.666667	1	1	1	1	1	1	1	1
	R-HSA-349425	Autodegradation of the E3 ubiquitin ligase COP1	R-HSA-1640170	Cell Cycle	1	1	1	1	1	1	1	1	1	1	1	0.109312	1	1	1	1	1	1	1	1	1	1
	R-HSA-350054	Notch-HLH transcription pathway	R-HSA-74160	Gene expression (Transcription)	1	1	1	1	1	1	1	1	1	1	1	0.571702	1	1	1	1	1	1	1	1	1	1
	R-HSA-350562	Regulation of ornithine decarboxylase (ODC)	R-HSA-1430728	Metabolism	1	1	1	1	1	1	1	1	1	1	1	0.174339	1	1	1	1	1	1	1	1	1	1
	R-HSA-350864	Regulation of thyroid hormone activity	R-HSA-1430728	Metabolism	1	1	1	1	1	1	1	1	1	1	1	0.429858	1	1	1	1	1	1	1	1	1	1
	R-HSA-351143	Agmatine biosynthesis	R-HSA-1430728	Metabolism	1	1	1	1	1	1	1	1	1	1	1	0.835149	1	1	1	1	1	1	1	1	1	1
	R-HSA-351200	Interconversion of polyamines	R-HSA-1430728	Metabolism	1	0.998056	1	1	1	1	1	1	1	1	1	0.154135	0.933333	1	1	1	1	1	1	1	1	1
	R-HSA-351202	Metabolism of polyamines	R-HSA-1430728	Metabolism	1	1	1	1	1	1	1	1	1	1	1	0.0586838	1	1	1	1	1	1	1	1	1	1
	R-HSA-351906	Apoptotic cleavage of cell adhesion proteins	R-HSA-5357801	Programmed Cell Death	1	1	1	1	1	1	1	1	1	1	1	0.0294359	1	1	1	1	1	1	1	1	1	1
	R-HSA-352230	Amino acid transport across the plasma membrane	R-HSA-382551	Transport of small molecules	1	1	1	1	1	1	1	1	1	1	1	0.011552	1	1	1	1	1	1	1	1	1	1
	R-HSA-352238	Breakdown of the nuclear lamina	R-HSA-5357801	Programmed Cell Death	1	0.991136	0.998012	1	1	0.999	1	1	1	1	1	0.0228239	0.657143	1	1	1	1	1	1	1	1	1
	R-HSA-354192	Integrin alphaIIb beta3 signaling	R-HSA-109582	Hemostasis	1	1	0.999004	1	1	1	1	1	1	1	1	0.228027	1	1	1	1	1	1	1	1	1	1
	R-HSA-354194	GRB2:SOS provides linkage to MAPK signaling for Integrins	R-HSA-109582	Hemostasis	1	1	1	1	1	1	1	1	1	0.999	1	0.231687	1	1	1	1	1	1	1	1	1	1
	R-HSA-3560782	Diseases associated with glycosaminoglycan metabolism	R-HSA-1643685	Disease	1	1	1	1	1	1	1	1	1	1	1	0.320971	1	1	1	1	1	1	1	1	1	1
	R-HSA-3560783	Defective B4GALT7 causes EDS, progeroid type	R-HSA-1643685	Disease	1	1	1	1	1	1	1	1	1	1	1	0.261215	1	1	1	1	1	1	1	1	1	1
	R-HSA-3560792	Defective SLC26A2 causes chondrodysplasias	R-HSA-1643685	Disease	1	1	1	1	1	1	1	1	1	1	1	0.144387	1	1	1	1	1	1	1	1	1	1
	R-HSA-3560796	Defective PAPSS2 causes SEMD-PA	R-HSA-1643685	Disease	1	0.999004	1	1	1	1	1	1	1	1	1	0.242479	0.5	1	1	1	1	1	1	1	1	1
	R-HSA-3560801	Defective B3GAT3 causes JDSSDHD	R-HSA-1643685	Disease	1	1	1	1	1	1	1	1	1	1	1	0.257919	1	1	1	1	1	1	1	1	1	1
	R-HSA-3595172	Defective CHST3 causes SEDCJD	R-HSA-1643685	Disease	1	1	1	1	1	1	1	1	1	1	1	0.121148	1	1	1	1	1	1	1	1	1	1
	R-HSA-3595174	Defective CHST14 causes EDS, musculocontractural type	R-HSA-1643685	Disease	1	1	1	1	1	1	1	1	1	1	1	0.107256	1	1	1	1	1	1	1	1	1	1
	R-HSA-3595177	Defective CHSY1 causes TPBS	R-HSA-1643685	Disease	1	1	1	1	1	1	1	1	1	1	1	0.122132	1	1	1	1	1	1	1	1	1	1
	R-HSA-3642278	Loss of Function of TGFBR2 in Cancer	R-HSA-1643685	Disease	1	1	1	1	1	1	1	1	1	1	1	0.256815	1	1	1	1	1	1	1	1	1	1
	R-HSA-3642279	TGFBR2 MSI Frameshift Mutants in Cancer	R-HSA-1643685	Disease	1	1	1	1	1	1	1	1	1	1	1	0.347047	1	1	1	1	1	1	1	1	1	1
	R-HSA-3645790	TGFBR2 Kinase Domain Mutants in Cancer	R-HSA-1643685	Disease	1	1	1	1	1	1	1	1	1	1	1	0.259855	1	1	1	1	1	1	1	1	1	1
	R-HSA-3656225	Defective CHST6 causes MCDC1	R-HSA-1643685	Disease	1	1	1	1	1	1	1	1	1	1	1	0.316907	1	1	1	1	1	1	1	1	1	1
	R-HSA-3656237	Defective EXT2 causes exostoses 2	R-HSA-1643685	Disease	1	1	1	1	1	1	1	1	1	1	1	0.44569	1	1	1	1	1	1	1	1	1	1
	R-HSA-3656243	Defective ST3GAL3 causes MCT12 and EIEE15	R-HSA-1643685	Disease	1	1	1	1	1	1	1	1	1	1	1	0.264747	1	1	1	1	1	1	1	1	1	1
	R-HSA-3656244	Defective B4GALT1 causes B4GALT1-CDG (CDG-2d)	R-HSA-1643685	Disease	1	1	1	1	1	1	1	1	1	1	1	0.256295	1	1	1	1	1	1	1	1	1	1
	R-HSA-3656248	Defective HEXB causes GM2G2	R-HSA-1643685	Disease	1	1	1	1	1	1	1	1	1	1	1	0.762577	1	1	1	1	1	1	1	1	1	1
	R-HSA-3656253	Defective EXT1 causes exostoses 1, TRPS2 and CHDS	R-HSA-1643685	Disease	1	1	1	1	1	1	1	1	1	1	1	0.445682	1	1	1	1	1	1	1	1	1	1
	R-HSA-3656532	TGFBR1 KD Mutants in Cancer	R-HSA-1643685	Disease	1	1	1	1	1	1	1	1	1	1	1	0.311031	1	1	1	1	1	1	1	1	1	1
	R-HSA-3656534	Loss of Function of TGFBR1 in Cancer	R-HSA-1643685	Disease	1	1	1	1	1	1	1	1	1	1	1	0.282427	1	1	1	1	1	1	1	1	1	1
	R-HSA-3656535	TGFBR1 LBD Mutants in Cancer	R-HSA-1643685	Disease	1	1	1	1	1	1	1	1	1	1	1	0.237951	1	1	1	1	1	1	1	1	1	1
	R-HSA-3700989	Transcriptional Regulation by TP53	R-HSA-74160	Gene expression (Transcription)	1	0.999004	1	1	1	1	1	1	1	1	1	0.00319999	1	1	1	1	1	1	1	1	1	1
	R-HSA-372708	p130Cas linkage to MAPK signaling for integrins	R-HSA-109582	Hemostasis	1	1	1	1	1	1	1	1	1	1	1	0.241327	1	1	1	1	1	1	1	1	1	1
	R-HSA-372790	Signaling by GPCR	R-HSA-162582	Signal Transduction	1	1	1	1	1	1	1	1	1	1	1	0.652249	1	1	1	1	1	1	1	1	1	1
	R-HSA-373076	Class A/1 (Rhodopsin-like receptors)	R-HSA-162582	Signal Transduction	1	1	1	1	1	1	1	1	1	1	1	0.441994	1	1	1	1	1	1	1	1	1	1
	R-HSA-373080	Class B/2 (Secretin family receptors)	R-HSA-162582	Signal Transduction	1	1	1	1	1	1	1	1	1	1	1	0.981128	1	1	1	1	1	1	1	1	1	1
	R-HSA-373752	Netrin-1 signaling	R-HSA-1266738	Developmental Biology	1	1	1	1	1	1	1	1	1	1	1	0.724345	1	1	1	1	1	1	1	1	1	1
	R-HSA-373753	Nephrin family interactions	R-HSA-1500931	Cell-Cell communication	1	1	1	1	1	1	1	1	1	1	1	0.593854	1	1	1	1	1	1	1	1	1	1
	R-HSA-373755	Semaphorin interactions	R-HSA-1266738	Developmental Biology	1	1	1	1	1	1	1	1	1	1	1	0.949636	1	1	1	1	1	1	1	1	1	1
	R-HSA-373756	SDK interactions	R-HSA-1500931	Cell-Cell communication	1	1	1	1	1	1	1	1	1	1	1	0.977568	1	1	1	1	1	1	1	1	1	1
	R-HSA-373760	L1CAM interactions	R-HSA-1266738	Developmental Biology	1	1	1	1	1	1	1	1	1	1	1	0.154811	1	1	1	1	1	1	1	1	1	1
	R-HSA-375165	NCAM signaling for neurite out-growth	R-HSA-1266738	Developmental Biology	1	1	1	1	1	1	1	1	1	1	1	0.764641	1	1	1	1	1	1	1	1	1	1
	R-HSA-375276	Peptide ligand-binding receptors	R-HSA-162582	Signal Transduction	1	1	1	1	1	1	1	1	1	1	1	0.851081	1	1	1	1	1	1	1	1	1	1
	R-HSA-375280	Amine ligand-binding receptors	R-HSA-162582	Signal Transduction	1	0.99902	1	1	1	1	1	1	1	1	1	0.011008	0.666667	1	1	1	1	1	1	1	1	1
	R-HSA-375281	Hormone ligand-binding receptors	R-HSA-162582	Signal Transduction	1	1	1	1	1	1	1	1	1	1	1	0.573082	1	1	1	1	1	1	1	1	1	1
	R-HSA-376172	DSCAM interactions	R-HSA-1266738	Developmental Biology	1	1	1	1	1	1	1	1	1	1	1	0.239199	1	1	1	1	1	1	1	1	1	1
	R-HSA-376176	Signaling by ROBO receptors	R-HSA-1266738	Developmental Biology	1	0.999016	1	1	1	1	1	1	1	1	1	0.0383038	0.6	1	1	1	1	1	1	1	1	1
	R-HSA-3769402	Deactivation of the beta-catenin transactivating complex	R-HSA-162582	Signal Transduction	1	1	1	1	1	1	1	1	1	1	1	0.258355	1	1	1	1	1	1	1	1	1	1
	R-HSA-3772470	Negative regulation of TCF-dependent signaling by WNT ligand antagonists	R-HSA-162582	Signal Transduction	1	1	1	1	1	1	1	1	1	1	1	0.273567	1	1	1	1	1	1	1	1	1	1
	R-HSA-3781860	Diseases associated with N-glycosylation of proteins	R-HSA-1643685	Disease	1	1	1	1	1	1	1	1	1	1	1	0.53081	1	1	1	1	1	1	1	1	1	1
	R-HSA-3781865	Diseases of glycosylation	R-HSA-1643685	Disease	1	1	1	1	1	1	1	1	1	1	1	0.205535	1	1	1	1	1	1	1	1	1	1
	R-HSA-3785653	Myoclonic epilepsy of Lafora	R-HSA-1643685	Disease	1	1	1	1	1	1	1	1	1	1	1	0.111356	1	1	1	1	1	1	1	1	1	1
	R-HSA-379397	Enzymatic degradation of dopamine by COMT	R-HSA-112316	Neuronal System	1	1	1	1	1	1	1	1	1	1	1	0.12088	1	1	1	1	1	1	1	1	1	1
	R-HSA-379398	Enzymatic degradation of Dopamine by monoamine oxidase	R-HSA-112316	Neuronal System	1	1	1	1	1	1	1	1	1	1	1	0.0904356	1	1	1	1	1	1	1	1	1	1
	R-HSA-379401	Dopamine clearance from the synaptic cleft	R-HSA-112316	Neuronal System	1	1	1	1	1	1	1	1	1	1	1	0.277799	1	1	1	1	1	1	1	1	1	1
	R-HSA-379724	tRNA Aminoacylation	R-HSA-392499	Metabolism of proteins	1	0.996028	1	0.999008	1	1	1	0.999004	1	1	1	0.012068	0.875	1	0.666667	1	1	1	1	1	1	1
	R-HSA-379726	Mitochondrial tRNA aminoacylation	R-HSA-392499	Metabolism of proteins	1	1	1	1	1	1	1	1	1	1	1	0.0362759	1	1	1	1	1	1	1	1	1	1
	R-HSA-380095	Tachykinin receptors bind tachykinins	R-HSA-162582	Signal Transduction	1	1	1	1	1	1	1	1	1	1	1	0.627397	1	1	1	1	1	1	1	1	1	1
	R-HSA-380108	Chemokine receptors bind chemokines	R-HSA-162582	Signal Transduction	1	1	1	1	1	1	1	1	1	1	1	0.332011	1	1	1	1	1	1	1	1	1	1
	R-HSA-380259	Loss of Nlp from mitotic centrosomes	R-HSA-1640170	Cell Cycle	1	1	1	1	1	1	1	1	1	1	1	0.00815197	1	1	1	1	1	1	1	1	1	1
	R-HSA-380270	Recruitment of mitotic centrosome proteins and complexes	R-HSA-1640170	Cell Cycle	1	1	1	1	1	1	1	1	1	1	1	0.0131319	1	1	1	1	1	1	1	1	1	1
	R-HSA-380284	Loss of proteins required for interphase microtubule organization from the centrosome	R-HSA-1640170	Cell Cycle	1	1	1	1	1	1	1	1	1	1	1	0.00815197	1	1	1	1	1	1	1	1	1	1
	R-HSA-380287	Centrosome maturation	R-HSA-1640170	Cell Cycle	1	1	1	1	1	1	1	1	1	1	1	0.012008	1	1	1	1	1	1	1	1	1	1
	R-HSA-380320	Recruitment of NuMA to mitotic centrosomes	R-HSA-1640170	Cell Cycle	1	1	1	1	1	1	1	1	1	1	1	0.011384	1	1	1	1	1	1	1	1	1	1
	R-HSA-380612	Metabolism of serotonin	R-HSA-112316	Neuronal System	1	0.995052	1	1	1	1	1	1	1	1	1	0.010552	0.642857	1	1	1	1	1	1	1	1	1
	R-HSA-380615	Serotonin clearance from the synaptic cleft	R-HSA-112316	Neuronal System	1	0.996044	1	1	1	1	1	1	1	1	1	0.0150159	0.75	1	1	1	1	1	1	1	1	1
	R-HSA-380994	ATF4 activates genes in response to endoplasmic reticulum stress	R-HSA-392499	Metabolism of proteins	1	1	1	1	1	0.999	1	1	1	1	1	0.104944	1	1	1	1	1	1	1	1	1	1
	R-HSA-381038	XBP1(S) activates chaperone genes	R-HSA-392499	Metabolism of proteins	1	1	1	1	1	1	1	1	1	1	1	0.312391	1	1	1	1	1	1	1	1	1	1
	R-HSA-381042	PERK regulates gene expression	R-HSA-392499	Metabolism of proteins	1	1	1	1	1	0.999	1	1	1	1	1	0.101472	1	1	1	1	1	1	1	1	1	1
	R-HSA-381070	IRE1alpha activates chaperones	R-HSA-392499	Metabolism of proteins	1	1	1	1	1	1	1	1	1	1	1	0.258179	1	1	1	1	1	1	1	1	1	1
	R-HSA-381119	Unfolded Protein Response (UPR)	R-HSA-392499	Metabolism of proteins	1	1	1	1	1	1	1	1	1	1	1	0.0559478	1	1	1	1	1	1	1	1	1	1
	R-HSA-381183	ATF6 (ATF6-alpha) activates chaperone genes	R-HSA-392499	Metabolism of proteins	1	0.875312	0.967572	0.994124	1	1	0.999008	1	0.999004	1	1	0.00788797	0.722127	0.743056	0.875	1	1	1	1	1	1	1
	R-HSA-381426	Regulation of Insulin-like Growth Factor (IGF) transport and uptake by Insulin-like Growth Factor Binding Proteins (IGFBPs)	R-HSA-392499	Metabolism of proteins	1	1	1	1	1	1	1	1	1	1	1	0.149843	1	1	1	1	1	1	1	1	1	1
	R-HSA-3814836	Glycogen storage disease type XV (GYG1)	R-HSA-1643685	Disease	1	1	1	1	1	1	1	1	1	1	1	0.445142	1	1	1	1	1	1	1	1	1	1
	R-HSA-381676	Glucagon-like Peptide-1 (GLP1) regulates insulin secretion	R-HSA-1430728	Metabolism	1	1	1	1	1	1	1	1	1	1	1	0.976996	1	1	1	1	1	1	1	1	1	1
	R-HSA-381753	Olfactory Signaling Pathway	R-HSA-162582	Signal Transduction	1	0.719733	0.878256	0.947852	0.97726	0.975328	0.990132	0.99704	1	1	1	0.011748	0.629352	0.664311	0.742991	0.636364	0.73494	0.617647	0.909091	1	1	1
	R-HSA-381771	Synthesis, secretion, and inactivation of Glucagon-like Peptide-1 (GLP-1)	R-HSA-392499	Metabolism of proteins	1	1	1	1	1	1	1	1	1	1	1	0.506826	1	1	1	1	1	1	1	1	1	1
	R-HSA-382551	Transport of small molecules	R-HSA-382551	Transport of small molecules	1	1	1	1	1	1	1	1	1	1	1	0.0439558	1	1	1	1	1	1	1	1	1	1
	R-HSA-382556	ABC-family proteins mediated transport	R-HSA-382551	Transport of small molecules	1	1	1	1	1	1	1	1	1	1	1	0.00938796	1	1	1	1	1	1	1	1	1	1
	R-HSA-3828062	Glycogen storage disease type 0 (muscle GYS1)	R-HSA-1643685	Disease	1	1	1	1	1	1	1	1	1	1	1	0.445086	1	1	1	1	1	1	1	1	1	1
	R-HSA-383280	Nuclear Receptor transcription pathway	R-HSA-74160	Gene expression (Transcription)	1	1	1	1	1	1	1	1	1	1	1	0.0842197	1	1	1	1	1	1	1	1	1	1
	R-HSA-3858494	Beta-catenin independent WNT signaling	R-HSA-162582	Signal Transduction	1	1	1	1	1	1	1	1	1	1	1	0.178707	1	1	1	1	1	1	1	1	1	1
	R-HSA-3858516	Glycogen storage disease type 0 (liver GYS2)	R-HSA-1643685	Disease	1	0.996024	0.997016	0.999004	0.999	1	1	1	1	1	1	0.011716	0.285714	0.6	1	1	1	1	1	1	1	1
	R-HSA-3878781	Glycogen storage disease type IV (GBE1)	R-HSA-1643685	Disease	1	0.99702	0.998008	0.999004	1	1	1	1	1	1	1	0.0140079	0.5	0.666667	1	1	1	1	1	1	1	1
	R-HSA-388396	GPCR downstream signalling	R-HSA-162582	Signal Transduction	1	1	1	1	1	1	1	1	1	1	1	0.498042	1	1	1	1	1	1	1	1	1	1
	R-HSA-388479	Vasopressin-like receptors	R-HSA-162582	Signal Transduction	1	1	1	1	1	1	1	1	1	1	1	0.249315	1	1	1	1	1	1	1	1	1	1
	R-HSA-388841	Costimulation by the CD28 family	R-HSA-168256	Immune System	1	1	1	1	1	1	1	1	1	1	1	0.0578678	1	1	1	1	1	1	1	1	1	1
	R-HSA-389356	CD28 co-stimulation	R-HSA-168256	Immune System	1	1	1	1	1	1	1	1	1	1	1	0.227119	1	1	1	1	1	1	1	1	1	1
	R-HSA-389357	CD28 dependent PI3K/Akt signaling	R-HSA-168256	Immune System	1	1	1	1	1	1	1	1	1	1	1	0.0544718	1	1	1	1	1	1	1	1	1	1
	R-HSA-389359	CD28 dependent Vav1 pathway	R-HSA-168256	Immune System	1	1	1	1	1	1	1	1	1	1	1	0.716773	1	1	1	1	1	1	1	1	1	1
	R-HSA-389397	Orexin and neuropeptides FF and QRFP bind to their respective receptors	R-HSA-162582	Signal Transduction	1	0.826529	0.969512	0.98526	0.995052	0.998028	0.999016	0.999012	1	0.999	1	0.00974396	0.703247	0.713178	0.772727	0.785714	0.375	1	0.75	1	1	1
	R-HSA-389513	CTLA4 inhibitory signaling	R-HSA-168256	Immune System	1	1	1	1	1	1	1	1	1	1	1	0.169339	1	1	1	1	1	1	1	1	1	1
	R-HSA-389542	NADPH regeneration	R-HSA-1430728	Metabolism	1	1	1	1	1	1	1	1	1	1	1	0.937112	1	1	1	1	1	1	1	1	1	1
	R-HSA-389599	Alpha-oxidation of phytanate	R-HSA-1430728	Metabolism	1	1	1	1	1	1	1	1	1	1	1	0.0582558	1	1	1	1	1	1	1	1	1	1
	R-HSA-389661	Glyoxylate metabolism and glycine degradation	R-HSA-1430728	Metabolism	1	1	1	1	1	1	1	1	1	1	1	0.0649597	1	1	1	1	1	1	1	1	1	1
	R-HSA-389887	Beta-oxidation of pristanoyl-CoA	R-HSA-1430728	Metabolism	1	1	1	1	1	1	1	1	1	1	1	0.0626197	1	1	1	1	1	1	1	1	1	1
	R-HSA-3899300	SUMOylation of transcription cofactors	R-HSA-392499	Metabolism of proteins	1	0.999012	1	1	1	1	1	1	1	1	1	0.0160959	0.5	1	1	1	1	1	1	1	1	1
	R-HSA-389948	PD-1 signaling	R-HSA-168256	Immune System	1	1	1	1	1	1	1	1	1	1	1	0.0331919	1	1	1	1	1	1	1	1	1	1
	R-HSA-389977	Post-chaperonin tubulin folding pathway	R-HSA-392499	Metabolism of proteins	1	1	1	1	1	1	1	1	1	1	1	0.238523	1	1	1	1	1	1	1	1	1	1
	R-HSA-390247	Beta-oxidation of very long chain fatty acids	R-HSA-1430728	Metabolism	1	1	1	1	1	1	1	1	1	1	1	0.0949636	1	1	1	1	1	1	1	1	1	1
	R-HSA-390450	Folding of actin by CCT/TriC	R-HSA-392499	Metabolism of proteins	1	0.97618	0.998012	0.999	1	1	1	1	1	1	1	0.00458798	0.73913	0.75	1	1	1	1	1	1	1	1
	R-HSA-390466	Chaperonin-mediated protein folding	R-HSA-392499	Metabolism of proteins	1	1	1	1	1	1	1	1	1	1	1	0.0278719	1	1	1	1	1	1	1	1	1	1
	R-HSA-390471	Association of TriC/CCT with target proteins during biosynthesis	R-HSA-392499	Metabolism of proteins	1	1	1	1	1	1	1	1	1	1	1	0.926492	1	1	1	1	1	1	1	1	1	1
	R-HSA-390522	Striated Muscle Contraction	R-HSA-397014	Muscle contraction	1	1	1	1	1	1	1	1	1	1	1	0.132195	1	1	1	1	1	1	1	1	1	1
	R-HSA-390650	Histamine receptors	R-HSA-162582	Signal Transduction	1	1	1	1	1	1	1	1	1	1	1	0.638289	1	1	1	1	1	1	1	1	1	1
	R-HSA-390651	Dopamine receptors	R-HSA-162582	Signal Transduction	1	0.955624	0.995056	0.99504	0.997016	0.999	0.998004	1	1	1	1	0.0132599	0.624204	0.866667	0.545455	0.2	1	1	1	1	1	1
	R-HSA-390696	Adrenoceptors	R-HSA-162582	Signal Transduction	1	1	1	1	1	1	1	1	1	1	1	0.264827	1	1	1	1	1	1	1	1	1	1
	R-HSA-3906995	Diseases associated with O-glycosylation of proteins	R-HSA-1643685	Disease	1	1	1	1	1	1	1	1	1	1	1	0.0892476	1	1	1	1	1	1	1	1	1	1
	R-HSA-390918	Peroxisomal lipid metabolism	R-HSA-1430728	Metabolism	1	1	1	1	1	1	1	1	1	1	1	0.00592798	1	1	1	1	1	1	1	1	1	1
	R-HSA-391160	Signal regulatory protein family interactions	R-HSA-1500931	Cell-Cell communication	1	1	1	1	1	1	1	1	1	1	1	0.126407	1	1	1	1	1	1	1	1	1	1
	R-HSA-391251	Protein folding	R-HSA-392499	Metabolism of proteins	1	1	1	1	1	1	1	1	1	1	1	0.0330799	1	1	1	1	1	1	1	1	1	1
	R-HSA-391903	Eicosanoid ligand-binding receptors	R-HSA-162582	Signal Transduction	1	0.914408	0.977088	0.98804	0.991012	0.997004	0.998004	0.999	0.998	1	1	0.000907996	0.707547	0.608696	0.636364	0.75	0.5	1	1	1	1	1
	R-HSA-392023	Adrenaline signalling through Alpha-2 adrenergic receptor	R-HSA-109582	Hemostasis	1	1	1	1	1	1	1	1	1	1	1	0.204091	1	1	1	1	1	1	1	1	1	1
	R-HSA-392170	ADP signalling through P2Y purinoceptor 12	R-HSA-109582	Hemostasis	1	0.98122	0.990104	0.993072	0.997012	1	1	1	1	1	1	0.0198679	0.642857	0.703704	0.789474	0.25	1	1	1	1	1	1
	R-HSA-392451	G beta:gamma signalling through PI3Kgamma	R-HSA-162582	Signal Transduction	1	1	1	1	1	1	1	1	1	1	1	0.0266719	1	1	1	1	1	1	1	1	1	1
	R-HSA-392499	Metabolism of proteins	R-HSA-392499	Metabolism of proteins	1	1	1	1	1	1	1	1	1	1	1	0.10434	1	1	1	1	1	1	1	1	1	1
	R-HSA-392518	Signal amplification	R-HSA-109582	Hemostasis	1	1	1	1	1	1	1	1	1	1	1	0.0403878	1	1	1	1	1	1	1	1	1	1
	R-HSA-392851	Prostacyclin signalling through prostacyclin receptor	R-HSA-109582	Hemostasis	1	0.991084	1	0.999004	1	0.999008	1	1	1	1	1	0.0172239	0.545455	1	1	1	0.666667	1	1	1	1	1
	R-HSA-3928662	EPHB-mediated forward signaling	R-HSA-1266738	Developmental Biology	1	1	1	1	1	1	1	1	1	1	1	0.40123	1	1	1	1	1	1	1	1	1	1
	R-HSA-3928663	EPHA-mediated growth cone collapse	R-HSA-1266738	Developmental Biology	1	1	1	1	1	1	1	1	1	1	1	0.0430078	1	1	1	1	1	1	1	1	1	1
	R-HSA-3928664	Ephrin signaling	R-HSA-1266738	Developmental Biology	1	1	1	1	1	1	1	1	1	1	1	0.60981	1	1	1	1	1	1	1	1	1	1
	R-HSA-3928665	EPH-ephrin mediated repulsion of cells	R-HSA-1266738	Developmental Biology	1	1	1	1	1	1	1	1	1	1	1	0.861837	1	1	1	1	1	1	1	1	1	1
	R-HSA-397014	Muscle contraction	R-HSA-397014	Muscle contraction	1	1	1	1	1	1	1	1	1	1	1	0.258743	1	1	1	1	1	1	1	1	1	1
	R-HSA-397795	G-protein beta:gamma signalling	R-HSA-162582	Signal Transduction	1	1	1	1	1	1	1	1	1	1	1	0.011052	1	1	1	1	1	1	1	1	1	1
	R-HSA-399710	Activation of AMPA receptors	R-HSA-112316	Neuronal System	1	0.807317	0.926052	0.958548	0.987104	0.989144	0.995044	0.999012	0.999012	1	1	0.010004	0.605012	0.640152	0.702899	0.740741	0.648649	0.666667	0.5	0.25	1	1
	R-HSA-399719	Trafficking of AMPA receptors	R-HSA-112316	Neuronal System	1	0.96938	0.994056	0.994084	0.996012	0.997032	1	1	0.999008	1	1	0.01228	0.708333	0.933333	0.954545	1	0.888889	1	1	1	1	1
	R-HSA-399721	Glutamate binding, activation of AMPA receptors and synaptic plasticity	R-HSA-112316	Neuronal System	1	0.96938	0.994056	0.994084	0.996012	0.997032	1	1	0.999008	1	1	0.011684	0.708333	0.933333	0.954545	1	0.888889	1	1	1	1	1
	R-HSA-399954	Sema3A PAK dependent Axon repulsion	R-HSA-1266738	Developmental Biology	1	1	1	1	1	1	1	1	1	1	1	0.234835	1	1	1	1	1	1	1	1	1	1
	R-HSA-399955	SEMA3A-Plexin repulsion signaling by inhibiting Integrin adhesion	R-HSA-1266738	Developmental Biology	1	1	1	1	1	1	1	1	1	1	1	0.842221	1	1	1	1	1	1	1	1	1	1
	R-HSA-399956	CRMPs in Sema3A signaling	R-HSA-1266738	Developmental Biology	1	1	1	1	1	1	1	1	1	1	1	0.887336	1	1	1	1	1	1	1	1	1	1
	R-HSA-400042	Adrenaline,noradrenaline inhibits insulin secretion	R-HSA-1430728	Metabolism	1	0.998016	0.998004	0.998004	1	1	1	1	1	1	1	0.01134	0.8	0.5	1	1	1	1	1	1	1	1
	R-HSA-400206	Regulation of lipid metabolism by Peroxisome proliferator-activated receptor alpha (PPARalpha)	R-HSA-1430728	Metabolism	1	1	1	1	1	1	1	1	1	1	1	0.0294999	1	1	1	1	1	1	1	1	1	1
	R-HSA-400253	Circadian Clock	R-HSA-400253	Circadian Clock	1	1	1	1	1	1	1	1	1	1	1	0.00558398	1	1	1	1	1	1	1	1	1	1
	R-HSA-400451	Free fatty acids regulate insulin secretion	R-HSA-1430728	Metabolism	1	0.991156	1	1	0.999024	0.999008	1	1	1	1	1	0.0509118	0.55	1	1	0.571429	1	1	1	1	1	1
	R-HSA-400508	Incretin synthesis, secretion, and inactivation	R-HSA-392499	Metabolism of proteins	1	1	1	1	1	1	1	1	1	1	1	0.555558	1	1	1	1	1	1	1	1	1	1
	R-HSA-400511	Synthesis, secretion, and inactivation of Glucose-dependent Insulinotropic Polypeptide (GIP)	R-HSA-392499	Metabolism of proteins	1	1	1	1	1	1	1	1	1	1	1	0.43009	1	1	1	1	1	1	1	1	1	1
	R-HSA-400685	Sema4D in semaphorin signaling	R-HSA-1266738	Developmental Biology	1	1	1	1	1	1	1	1	1	1	1	0.0928236	1	1	1	1	1	1	1	1	1	1
	R-HSA-4043911	Defective PMM2 causes PMM2-CDG (CDG-1a)	R-HSA-1643685	Disease	1	1	1	1	1	1	1	1	1	1	1	0.306871	1	1	1	1	1	1	1	1	1	1
	R-HSA-4085001	Sialic acid metabolism	R-HSA-392499	Metabolism of proteins	1	1	1	1	1	1	1	1	1	1	1	0.414642	1	1	1	1	1	1	1	1	1	1
	R-HSA-4085011	Defective GNE causes sialuria, Nonaka myopathy and inclusion body myopathy 2	R-HSA-1643685	Disease	1	1	1	1	1	1	1	1	1	1	1	0.145523	1	1	1	1	1	1	1	1	1	1
	R-HSA-4085023	Defective GFPT1 causes CMSTA1	R-HSA-1643685	Disease	1	0.99902	1	1	1	1	1	1	1	1	1	0.0650397	0.833333	1	1	1	1	1	1	1	1	1
	R-HSA-4085377	SUMOylation of SUMOylation proteins	R-HSA-392499	Metabolism of proteins	1	0.213307	0.904336	0.994008	0.998008	1	1	1	1	1	1	0.000155999	0.601399	0.72093	1	1	1	1	1	1	1	1
	R-HSA-4086398	Ca2+ pathway	R-HSA-162582	Signal Transduction	1	1	1	1	1	1	1	1	1	1	1	0.169539	1	1	1	1	1	1	1	1	1	1
	R-HSA-4086400	PCP/CE pathway	R-HSA-162582	Signal Transduction	1	1	1	1	1	1	1	1	1	1	1	0.318679	1	1	1	1	1	1	1	1	1	1
	R-HSA-4090294	SUMOylation of intracellular receptors	R-HSA-392499	Metabolism of proteins	1	1	1	1	1	1	1	1	1	1	1	0.0475758	1	1	1	1	1	1	1	1	1	1
	R-HSA-416476	G alpha (q) signalling events	R-HSA-162582	Signal Transduction	1	1	1	1	1	1	1	1	1	1	1	0.874637	1	1	1	1	1	1	1	1	1	1
	R-HSA-416482	G alpha (12/13) signalling events	R-HSA-162582	Signal Transduction	1	1	1	1	1	1	1	1	1	1	1	0.0835677	1	1	1	1	1	1	1	1	1	1
	R-HSA-416550	Sema4D mediated inhibition of cell attachment and migration	R-HSA-1266738	Developmental Biology	1	1	1	1	1	1	1	1	1	1	1	0.548542	1	1	1	1	1	1	1	1	1	1
	R-HSA-416572	Sema4D induced cell migration and growth-cone collapse	R-HSA-1266738	Developmental Biology	1	1	1	1	1	1	1	1	1	1	1	0.162231	1	1	1	1	1	1	1	1	1	1
	R-HSA-416700	Other semaphorin interactions	R-HSA-1266738	Developmental Biology	1	1	1	1	1	1	1	1	1	1	1	0.918608	1	1	1	1	1	1	1	1	1	1
	R-HSA-417957	P2Y receptors	R-HSA-162582	Signal Transduction	1	1	1	1	1	1	1	1	1	1	1	0.148475	1	1	1	1	1	1	1	1	1	1
	R-HSA-418038	Nucleotide-like (purinergic) receptors	R-HSA-162582	Signal Transduction	1	1	1	1	1	1	1	1	1	1	1	0.314323	1	1	1	1	1	1	1	1	1	1
	R-HSA-418217	G beta:gamma signalling through PLC beta	R-HSA-162582	Signal Transduction	1	0.983164	0.99502	0.998	1	0.999008	1	1	1	1	1	0.010592	0.571429	0.5	1	1	0.333333	1	1	1	1	1
	R-HSA-418346	Platelet homeostasis	R-HSA-109582	Hemostasis	1	1	1	1	1	1	1	1	1	1	1	0.100892	1	1	1	1	1	1	1	1	1	1
	R-HSA-418359	Reduction of cytosolic Ca++ levels	R-HSA-109582	Hemostasis	1	1	1	1	1	1	1	1	1	1	1	0.801625	1	1	1	1	1	1	1	1	1	1
	R-HSA-418360	Platelet calcium homeostasis	R-HSA-109582	Hemostasis	1	1	1	1	1	1	1	1	1	1	1	0.301983	1	1	1	1	1	1	1	1	1	1
	R-HSA-418457	cGMP effects	R-HSA-109582	Hemostasis	1	0.992052	0.998008	0.999004	0.999	1	1	1	1	1	1	0.00248399	0.785714	1	1	1	1	1	1	1	1	1
	R-HSA-418592	ADP signalling through P2Y purinoceptor 1	R-HSA-109582	Hemostasis	1	1	1	1	1	1	1	1	1	1	1	0.100636	1	1	1	1	1	1	1	1	1	1
	R-HSA-418594	G alpha (i) signalling events	R-HSA-162582	Signal Transduction	1	1	1	1	1	1	1	1	1	1	1	0.365339	1	1	1	1	1	1	1	1	1	1
	R-HSA-418597	G alpha (z) signalling events	R-HSA-162582	Signal Transduction	1	1	1	1	1	1	1	1	1	1	1	0.0159439	1	1	1	1	1	1	1	1	1	1
	R-HSA-418885	DCC mediated attractive signaling	R-HSA-1266738	Developmental Biology	1	1	1	1	1	1	1	1	1	1	1	0.904584	1	1	1	1	1	1	1	1	1	1
	R-HSA-418886	Netrin mediated repulsion signals	R-HSA-1266738	Developmental Biology	1	1	1	1	1	1	1	1	1	1	1	0.678229	1	1	1	1	1	1	1	1	1	1
	R-HSA-418889	Caspase activation via Dependence Receptors in the absence of ligand	R-HSA-5357801	Programmed Cell Death	1	1	1	1	1	1	1	1	1	1	1	0.899052	1	1	1	1	1	1	1	1	1	1
	R-HSA-418890	Role of second messengers in netrin-1 signaling	R-HSA-1266738	Developmental Biology	1	1	1	1	1	1	1	1	1	1	1	0.904884	1	1	1	1	1	1	1	1	1	1
	R-HSA-418990	Adherens junctions interactions	R-HSA-1500931	Cell-Cell communication	1	1	1	1	1	1	1	1	1	1	1	0.264843	1	1	1	1	1	1	1	1	1	1
	R-HSA-419037	NCAM1 interactions	R-HSA-1266738	Developmental Biology	1	1	1	1	1	1	1	1	1	1	1	0.827429	1	1	1	1	1	1	1	1	1	1
	R-HSA-419408	Lysosphingolipid and LPA receptors	R-HSA-162582	Signal Transduction	1	1	1	1	1	1	1	1	1	1	1	0.327371	1	1	1	1	1	1	1	1	1	1
	R-HSA-419771	Opsins	R-HSA-162582	Signal Transduction	1	1	1	1	1	1	1	1	1	1	1	0.368367	1	1	1	1	1	1	1	1	1	1
	R-HSA-419812	Calcitonin-like ligand receptors	R-HSA-162582	Signal Transduction	1	1	1	1	1	1	1	1	1	1	1	0.310379	1	1	1	1	1	1	1	1	1	1
	R-HSA-420029	Tight junction interactions	R-HSA-1500931	Cell-Cell communication	1	1	1	1	1	1	1	1	1	1	1	0.703029	1	1	1	1	1	1	1	1	1	1
	R-HSA-420092	Glucagon-type ligand receptors	R-HSA-162582	Signal Transduction	1	1	1	1	1	1	1	1	1	1	1	0.142559	1	1	1	1	1	1	1	1	1	1
	R-HSA-420499	Class C/3 (Metabotropic glutamate/pheromone receptors)	R-HSA-162582	Signal Transduction	1	1	1	1	1	1	1	1	1	1	1	0.859989	1	1	1	1	1	1	1	1	1	1
	R-HSA-420597	Nectin/Necl trans heterodimerization	R-HSA-1500931	Cell-Cell communication	1	1	1	1	1	1	1	1	1	1	1	0.965228	1	1	1	1	1	1	1	1	1	1
	R-HSA-421270	Cell-cell junction organization	R-HSA-1500931	Cell-Cell communication	1	1	1	1	1	1	1	1	1	1	1	0.173451	1	1	1	1	1	1	1	1	1	1
	R-HSA-422085	Synthesis, secretion, and deacylation of Ghrelin	R-HSA-392499	Metabolism of proteins	1	1	1	1	1	1	1	1	1	1	1	0.695517	1	1	1	1	1	1	1	1	1	1
	R-HSA-422356	Regulation of insulin secretion	R-HSA-1430728	Metabolism	1	1	1	1	1	1	1	1	1	1	1	0.593146	1	1	1	1	1	1	1	1	1	1
	R-HSA-422475	Axon guidance	R-HSA-1266738	Developmental Biology	1	1	1	1	1	1	1	1	1	1	1	0.807473	1	1	1	1	1	1	1	1	1	1
	R-HSA-425366	Transport of bile salts and organic acids, metal ions and amine compounds	R-HSA-382551	Transport of small molecules	1	1	1	1	1	1	1	1	1	1	1	0.0149599	1	1	1	1	1	1	1	1	1	1
	R-HSA-425381	Bicarbonate transporters	R-HSA-382551	Transport of small molecules	1	1	1	1	1	1	1	1	1	1	1	0.676325	1	1	1	1	1	1	1	1	1	1
	R-HSA-425393	Transport of inorganic cations/anions and amino acids/oligopeptides	R-HSA-382551	Transport of small molecules	1	1	1	1	1	1	1	1	1	1	1	0.11172	1	1	1	1	1	1	1	1	1	1
	R-HSA-425397	Transport of vitamins, nucleosides, and related molecules	R-HSA-382551	Transport of small molecules	1	1	1	1	1	1	1	1	1	1	1	0.268531	1	1	1	1	1	1	1	1	1	1
	R-HSA-425407	SLC-mediated transmembrane transport	R-HSA-382551	Transport of small molecules	1	1	1	1	1	1	1	1	1	1	1	0.0655117	1	1	1	1	1	1	1	1	1	1
	R-HSA-425410	Metal ion SLC transporters	R-HSA-382551	Transport of small molecules	1	1	1	1	1	1	1	1	1	1	1	0.464286	1	1	1	1	1	1	1	1	1	1
	R-HSA-425561	Sodium/Calcium exchangers	R-HSA-382551	Transport of small molecules	1	1	1	1	1	1	1	1	1	1	1	0.0653077	1	1	1	1	1	1	1	1	1	1
	R-HSA-425986	Sodium/Proton exchangers	R-HSA-382551	Transport of small molecules	1	1	1	1	1	1	1	1	1	1	1	0.686157	1	1	1	1	1	1	1	1	1	1
	R-HSA-426048	Arachidonate production from DAG	R-HSA-162582	Signal Transduction	1	1	1	1	1	1	1	1	1	1	1	0.520314	1	1	1	1	1	1	1	1	1	1
	R-HSA-426117	Cation-coupled Chloride cotransporters	R-HSA-382551	Transport of small molecules	1	1	1	1	1	1	1	1	1	1	1	0.969052	1	1	1	1	1	1	1	1	1	1
	R-HSA-426496	Post-transcriptional silencing by small RNAs	R-HSA-74160	Gene expression (Transcription)	1	1	1	1	1	1	1	1	1	1	1	0.314895	1	1	1	1	1	1	1	1	1	1
	R-HSA-427359	SIRT1 negatively regulates rRNA expression	R-HSA-74160	Gene expression (Transcription)	1	1	1	1	1	1	1	1	1	1	1	0.0494238	1	1	1	1	1	1	1	1	1	1
	R-HSA-427389	ERCC6 (CSB) and EHMT2 (G9a) positively regulate rRNA expression	R-HSA-74160	Gene expression (Transcription)	1	1	1	1	1	1	1	1	1	1	1	0.0378838	1	1	1	1	1	1	1	1	1	1
	R-HSA-427413	NoRC negatively regulates rRNA expression	R-HSA-74160	Gene expression (Transcription)	1	1	1	1	1	1	1	1	1	1	1	0.0355599	1	1	1	1	1	1	1	1	1	1
	R-HSA-427589	Type II Na+/Pi cotransporters	R-HSA-382551	Transport of small molecules	1	1	1	1	1	1	1	1	1	1	1	0.157067	1	1	1	1	1	1	1	1	1	1
	R-HSA-427601	Multifunctional anion exchangers	R-HSA-382551	Transport of small molecules	1	1	1	1	1	1	1	1	1	1	1	0.404854	1	1	1	1	1	1	1	1	1	1
	R-HSA-427652	Sodium-coupled phosphate cotransporters	R-HSA-382551	Transport of small molecules	1	1	1	1	1	1	1	1	1	1	1	0.150351	1	1	1	1	1	1	1	1	1	1
	R-HSA-427975	Proton/oligopeptide cotransporters	R-HSA-382551	Transport of small molecules	1	1	1	1	1	1	1	1	1	1	1	0.794921	1	1	1	1	1	1	1	1	1	1
	R-HSA-428157	Sphingolipid metabolism	R-HSA-1430728	Metabolism	1	0.998012	1	1	1	1	1	1	1	1	1	0.001056	0.75	1	1	1	1	1	1	1	1	1
	R-HSA-428359	Insulin-like Growth Factor-2 mRNA Binding Proteins (IGF2BPs/IMPs/VICKZs) bind RNA	R-HSA-8953854	Metabolism of RNA	1	1	1	1	1	1	1	1	1	1	1	0.156971	1	1	1	1	1	1	1	1	1	1
	R-HSA-428540	Activation of RAC1	R-HSA-1266738	Developmental Biology	1	0.99902	0.999012	1	1	1	1	1	1	1	1	0.0357239	0.5	1	1	1	1	1	1	1	1	1
	R-HSA-428542	Regulation of commissural axon pathfinding by SLIT and ROBO	R-HSA-1266738	Developmental Biology	1	1	1	1	1	1	1	1	1	1	1	0.699037	1	1	1	1	1	1	1	1	1	1
	R-HSA-428543	Inactivation of CDC42 and RAC1	R-HSA-1266738	Developmental Biology	1	1	1	1	1	1	1	1	1	1	1	0.346799	1	1	1	1	1	1	1	1	1	1
	R-HSA-428559	Proton-coupled neutral amino acid transporters	R-HSA-382551	Transport of small molecules	1	0.99804	0.99904	1	1	1	1	1	1	1	1	0.112708	0.909091	1	1	1	1	1	1	1	1	1
	R-HSA-428643	Organic anion transporters	R-HSA-382551	Transport of small molecules	1	1	1	1	1	1	1	1	1	1	1	0.322579	1	1	1	1	1	1	1	1	1	1
	R-HSA-428890	Role of ABL in ROBO-SLIT signaling	R-HSA-1266738	Developmental Biology	1	1	1	1	1	1	1	1	1	1	1	0.404954	1	1	1	1	1	1	1	1	1	1
	R-HSA-428930	Thromboxane signalling through TP receptor	R-HSA-109582	Hemostasis	1	0.981192	0.998008	0.996012	0.999004	1	1	1	1	1	1	0.011436	0.653061	0.666667	0.5	1	1	1	1	1	1	1
	R-HSA-429593	Inositol transporters	R-HSA-382551	Transport of small molecules	1	1	1	1	1	1	1	1	1	1	1	0.560178	1	1	1	1	1	1	1	1	1	1
	R-HSA-429914	Deadenylation-dependent mRNA decay	R-HSA-8953854	Metabolism of RNA	1	1	1	1	1	1	1	1	1	1	1	0.0166199	1	1	1	1	1	1	1	1	1	1
	R-HSA-429947	Deadenylation of mRNA	R-HSA-8953854	Metabolism of RNA	1	0.927724	0.981108	0.995012	0.996008	0.999008	0.998008	0.999008	1	0.999	1	0.00345999	0.697802	0.678571	0.75	1	1	1	1	1	1	1
	R-HSA-429958	mRNA decay by 3' to 5' exoribonuclease	R-HSA-8953854	Metabolism of RNA	1	1	1	1	1	1	0.999012	0.999008	1	1	1	0.103748	1	1	1	1	1	1	0.666667	1	1	1
	R-HSA-430039	mRNA decay by 5' to 3' exoribonuclease	R-HSA-8953854	Metabolism of RNA	1	1	1	1	1	1	1	1	1	1	1	0.229631	1	1	1	1	1	1	1	1	1	1
	R-HSA-430116	GP1b-IX-V activation signalling	R-HSA-109582	Hemostasis	1	1	1	1	1	1	1	1	1	1	1	0.297787	1	1	1	1	1	1	1	1	1	1
	R-HSA-432040	Vasopressin regulates renal water homeostasis via Aquaporins	R-HSA-382551	Transport of small molecules	1	1	1	1	1	1	1	1	1	1	1	0.0474278	1	1	1	1	1	1	1	1	1	1
	R-HSA-432047	Passive transport by Aquaporins	R-HSA-382551	Transport of small molecules	1	0.837173	0.969132	0.992016	0.999004	0.998	1	1	1	1	1	0.000255999	0.592593	0.735294	0.8	0.5	1	1	1	1	1	1
	R-HSA-432142	Platelet sensitization by LDL	R-HSA-109582	Hemostasis	1	1	1	1	1	1	1	1	1	1	1	0.706833	1	1	1	1	1	1	1	1	1	1
	R-HSA-432720	Lysosome Vesicle Biogenesis	R-HSA-5653656	Vesicle-mediated transport	1	0.9941	0.998044	1	0.999012	1	1	1	1	1	1	0.0866397	0.807692	0.833333	1	1	1	1	1	1	1	1
	R-HSA-432722	Golgi Associated Vesicle Biogenesis	R-HSA-5653656	Vesicle-mediated transport	1	0.90086	0.970364	0.988176	0.991064	0.994032	0.992068	0.998012	0.997012	0.998012	1	0.0215079	0.701493	0.565217	0.511111	0.470588	0.777778	0.888889	0.75	0.25	0.75	1
	R-HSA-433137	Sodium-coupled sulphate, di- and tri-carboxylate transporters	R-HSA-382551	Transport of small molecules	1	1	1	0.999024	1	1	1	1	1	1	1	0.11882	1	1	1	1	1	1	1	1	1	1
	R-HSA-433692	Proton-coupled monocarboxylate transport	R-HSA-382551	Transport of small molecules	1	1	1	1	1	1	1	1	1	1	1	0.255431	1	1	1	1	1	1	1	1	1	1
	R-HSA-434313	Intracellular metabolism of fatty acids regulates insulin secretion	R-HSA-1430728	Metabolism	1	0.999036	1	1	1	1	1	1	1	1	1	0.139939	0.9	1	1	1	1	1	1	1	1	1
	R-HSA-434316	Fatty Acids bound to GPR40 (FFAR1) regulate insulin secretion	R-HSA-1430728	Metabolism	1	0.975144	0.997016	0.996016	1	1	1	1	1	1	1	0.00136799	0.621622	0.4	1	1	1	1	1	1	1	1
	R-HSA-435354	Zinc transporters	R-HSA-382551	Transport of small molecules	1	1	1	1	1	1	1	1	1	1	1	0.246223	1	1	1	1	1	1	1	1	1	1
	R-HSA-435368	Zinc efflux and compartmentalization by the SLC30 family	R-HSA-382551	Transport of small molecules	1	1	1	1	1	1	1	1	1	1	1	0.151375	1	1	1	1	1	1	1	1	1	1
	R-HSA-437239	Recycling pathway of L1	R-HSA-1266738	Developmental Biology	1	1	1	1	1	1	1	1	1	1	1	0.270043	1	1	1	1	1	1	1	1	1	1
	R-HSA-438064	Post NMDA receptor activation events	R-HSA-112316	Neuronal System	1	1	1	1	1	1	1	1	1	1	1	0.267143	1	1	1	1	1	1	1	1	1	1
	R-HSA-438066	Unblocking of NMDA receptors, glutamate binding and activation	R-HSA-112316	Neuronal System	1	1	1	1	1	1	1	1	1	1	1	0.190059	1	1	1	1	1	1	1	1	1	1
	R-HSA-4411364	Binding of TCF/LEF:CTNNB1 to target gene promoters	R-HSA-162582	Signal Transduction	1	1	1	1	1	1	1	1	1	1	1	0.584418	1	1	1	1	1	1	1	1	1	1
	R-HSA-4419969	Depolymerisation of the Nuclear Lamina	R-HSA-1640170	Cell Cycle	1	1	1	1	1	1	1	1	1	1	1	0.012004	1	1	1	1	1	1	1	1	1	1
	R-HSA-4420097	VEGFA-VEGFR2 Pathway	R-HSA-162582	Signal Transduction	1	1	1	1	1	1	1	1	1	1	1	0.286835	1	1	1	1	1	1	1	1	1	1
	R-HSA-4420332	Defective B3GALT6 causes EDSP2 and SEMDJL1	R-HSA-1643685	Disease	1	1	1	1	1	1	1	1	1	1	1	0.258927	1	1	1	1	1	1	1	1	1	1
	R-HSA-442380	Zinc influx into cells by the SLC39 gene family	R-HSA-382551	Transport of small molecules	1	1	1	1	1	1	1	1	1	1	1	0.717041	1	1	1	1	1	1	1	1	1	1
	R-HSA-442660	Na+/Cl- dependent neurotransmitter transporters	R-HSA-382551	Transport of small molecules	1	0.912416	0.985032	0.994012	0.996004	0.998	0.999	0.999	1	0.999	1	0.000603998	0.561905	1	0.75	1	1	1	1	1	1	1
	R-HSA-442720	CREB1 phosphorylation through the activation of Adenylate Cyclase	R-HSA-112316	Neuronal System	1	1	1	1	1	1	1	1	1	1	1	0.703385	1	1	1	1	1	1	1	1	1	1
	R-HSA-442729	CREB1 phosphorylation through the activation of CaMKII/CaMKK/CaMKIV cascasde	R-HSA-112316	Neuronal System	1	1	1	1	1	1	1	1	1	1	1	0.395346	1	1	1	1	1	1	1	1	1	1
	R-HSA-442742	CREB1 phosphorylation through NMDA receptor-mediated activation of RAS signaling	R-HSA-112316	Neuronal System	1	1	1	1	1	1	1	1	1	1	1	0.950848	1	1	1	1	1	1	1	1	1	1
	R-HSA-442755	Activation of NMDA receptors and postsynaptic events	R-HSA-112316	Neuronal System	1	1	1	1	1	1	1	1	1	1	1	0.733341	1	1	1	1	1	1	1	1	1	1
	R-HSA-442982	Ras activation upon Ca2+ influx through NMDA receptor	R-HSA-112316	Neuronal System	1	1	1	1	1	1	1	1	1	1	1	0.685129	1	1	1	1	1	1	1	1	1	1
	R-HSA-444209	Free fatty acid receptors	R-HSA-162582	Signal Transduction	1	1	1	1	1	1	1	1	1	1	1	0.850285	1	1	1	1	1	1	1	1	1	1
	R-HSA-444257	RSK activation	R-HSA-112316	Neuronal System	1	1	1	1	1	1	1	1	1	1	1	0.320727	1	1	1	1	1	1	1	1	1	1
	R-HSA-444411	Rhesus glycoproteins mediate ammonium transport.	R-HSA-382551	Transport of small molecules	1	1	1	1	1	1	1	1	1	1	1	0.177691	1	1	1	1	1	1	1	1	1	1
	R-HSA-444821	Relaxin receptors	R-HSA-162582	Signal Transduction	1	1	1	1	1	1	1	1	1	1	1	0.848381	1	1	1	1	1	1	1	1	1	1
	R-HSA-445095	Interaction between L1 and Ankyrins	R-HSA-1266738	Developmental Biology	1	1	1	1	1	1	1	1	1	1	1	0.920428	1	1	1	1	1	1	1	1	1	1
	R-HSA-445144	Signal transduction by L1	R-HSA-1266738	Developmental Biology	1	1	1	1	1	1	1	1	1	1	1	0.902812	1	1	1	1	1	1	1	1	1	1
	R-HSA-445717	Aquaporin-mediated transport	R-HSA-382551	Transport of small molecules	1	1	1	1	1	1	1	1	1	1	1	0.314787	1	1	1	1	1	1	1	1	1	1
	R-HSA-445989	TAK1 activates NFkB by phosphorylation and activation of IKKs complex	R-HSA-168256	Immune System	1	0.734525	0.903756	0.947788	0.969288	0.978284	0.988136	0.99206	0.992024	0.99602	1	0.00968796	0.655271	0.731818	0.641414	0.739726	0.736111	0.685714	0.8125	0.285714	0.833333	1
	R-HSA-446107	Type I hemidesmosome assembly	R-HSA-1500931	Cell-Cell communication	1	1	1	1	1	1	1	1	1	1	1	0.194871	1	1	1	1	1	1	1	1	1	1
	R-HSA-446193	Biosynthesis of the N-glycan precursor (dolichol lipid-linked oligosaccharide, LLO) and transfer to a nascent protein	R-HSA-392499	Metabolism of proteins	1	1	1	1	1	1	1	1	1	1	1	0.733265	1	1	1	1	1	1	1	1	1	1
	R-HSA-446199	Synthesis of Dolichyl-phosphate	R-HSA-392499	Metabolism of proteins	1	1	1	1	1	1	1	1	1	1	1	0.0853517	1	1	1	1	1	1	1	1	1	1
	R-HSA-446203	Asparagine N-linked glycosylation	R-HSA-392499	Metabolism of proteins	1	1	1	1	1	1	1	1	1	1	1	0.505866	1	1	1	1	1	1	1	1	1	1
	R-HSA-446210	Synthesis of UDP-N-acetyl-glucosamine	R-HSA-392499	Metabolism of proteins	1	1	1	1	1	1	1	1	1	1	1	0.693213	1	1	1	1	1	1	1	1	1	1
	R-HSA-446219	Synthesis of substrates in N-glycan biosythesis	R-HSA-392499	Metabolism of proteins	1	1	1	1	1	1	1	1	1	1	1	0.666617	1	1	1	1	1	1	1	1	1	1
	R-HSA-446343	Localization of the PINCH-ILK-PARVIN complex to focal adhesions	R-HSA-1500931	Cell-Cell communication	1	1	1	1	1	1	1	1	1	1	1	0.161991	1	1	1	1	1	1	1	1	1	1
	R-HSA-446353	Cell-extracellular matrix interactions	R-HSA-1500931	Cell-Cell communication	1	1	1	1	1	1	1	1	1	1	1	0.278019	1	1	1	1	1	1	1	1	1	1
	R-HSA-446388	Regulation of cytoskeletal remodeling and cell spreading by IPP complex components	R-HSA-1500931	Cell-Cell communication	1	1	1	1	1	1	1	1	1	1	1	0.493966	1	1	1	1	1	1	1	1	1	1
	R-HSA-446652	Interleukin-1 family signaling	R-HSA-168256	Immune System	1	1	1	1	0.999	1	1	1	1	1	1	0.00356399	1	1	1	1	1	1	1	1	1	1
	R-HSA-446728	Cell junction organization	R-HSA-1500931	Cell-Cell communication	1	1	1	1	1	1	1	1	1	1	1	0.109588	1	1	1	1	1	1	1	1	1	1
	R-HSA-447038	NrCAM interactions	R-HSA-1266738	Developmental Biology	1	1	1	1	1	1	1	1	1	1	1	0.202327	1	1	1	1	1	1	1	1	1	1
	R-HSA-447041	CHL1 interactions	R-HSA-1266738	Developmental Biology	1	1	1	1	1	1	1	1	1	1	1	0.779953	1	1	1	1	1	1	1	1	1	1
	R-HSA-447115	Interleukin-12 family signaling	R-HSA-168256	Immune System	1	1	1	1	1	1	1	1	1	1	1	0.256255	1	1	1	1	1	1	1	1	1	1
	R-HSA-448424	Interleukin-17 signaling	R-HSA-168256	Immune System	1	1	1	1	1	1	1	1	1	1	1	0.191911	1	1	1	1	1	1	1	1	1	1
	R-HSA-448706	Interleukin-1 processing	R-HSA-168256	Immune System	1	1	1	1	1	1	1	1	1	1	1	0.688097	1	1	1	1	1	1	1	1	1	1
	R-HSA-449147	Signaling by Interleukins	R-HSA-168256	Immune System	1	1	1	1	1	1	1	1	1	1	1	0.103236	1	1	1	1	1	1	1	1	1	1
	R-HSA-450282	MAPK targets/ Nuclear events mediated by MAP kinases	R-HSA-168256	Immune System	1	1	1	1	1	1	1	1	1	1	1	0.0877556	1	1	1	1	1	1	1	1	1	1
	R-HSA-450294	MAP kinase activation	R-HSA-168256	Immune System	1	1	1	1	1	1	1	1	1	1	1	0.0857037	1	1	1	1	1	1	1	1	1	1
	R-HSA-450302	activated TAK1 mediates p38 MAPK activation	R-HSA-168256	Immune System	1	1	1	1	1	1	1	1	1	1	1	0.143267	1	1	1	1	1	1	1	1	1	1
	R-HSA-450321	JNK (c-Jun kinases) phosphorylation and activation mediated by activated human TAK1	R-HSA-168256	Immune System	1	1	1	1	1	1	1	1	1	1	1	0.51073	1	1	1	1	1	1	1	1	1	1
	R-HSA-450341	Activation of the AP-1 family of transcription factors	R-HSA-168256	Immune System	1	0.998028	1	1	1	1	1	1	1	1	1	0.0346119	0.75	1	1	1	1	1	1	1	1	1
	R-HSA-450385	Butyrate Response Factor 1 (BRF1) binds and destabilizes mRNA	R-HSA-8953854	Metabolism of RNA	1	1	1	1	1	1	1	1	1	1	1	0.947788	1	1	1	1	1	1	1	1	1	1
	R-HSA-450408	AUF1 (hnRNP D0) binds and destabilizes mRNA	R-HSA-8953854	Metabolism of RNA	1	1	1	1	1	1	1	1	1	1	1	0.0922316	1	1	1	1	1	1	1	1	1	1
	R-HSA-450513	Tristetraprolin (TTP, ZFP36) binds and destabilizes mRNA	R-HSA-8953854	Metabolism of RNA	1	1	1	1	1	1	1	1	1	1	1	0.193711	1	1	1	1	1	1	1	1	1	1
	R-HSA-450520	HuR (ELAVL1) binds and stabilizes mRNA	R-HSA-8953854	Metabolism of RNA	1	1	1	1	1	1	1	1	1	1	1	0.316875	1	1	1	1	1	1	1	1	1	1
	R-HSA-450531	Regulation of mRNA stability by proteins that bind AU-rich elements	R-HSA-8953854	Metabolism of RNA	1	1	1	1	1	1	1	1	0.999	1	1	0.0651357	1	1	1	1	1	1	1	1	1	1
	R-HSA-450604	KSRP (KHSRP) binds and destabilizes mRNA	R-HSA-8953854	Metabolism of RNA	1	1	1	1	1	1	1	1	1	1	1	0.1116	1	1	1	1	1	1	1	1	1	1
	R-HSA-451306	Ionotropic activity of kainate receptors	R-HSA-112316	Neuronal System	1	1	1	1	1	1	1	1	1	1	1	0.1074	1	1	1	1	1	1	1	1	1	1
	R-HSA-451307	Activation of Na-permeable kainate receptors	R-HSA-112316	Neuronal System	1	1	1	1	1	1	1	1	1	1	1	0.219039	1	1	1	1	1	1	1	1	1	1
	R-HSA-451308	Activation of Ca-permeable Kainate Receptor	R-HSA-112316	Neuronal System	1	1	1	1	1	1	1	1	1	1	1	0.106876	1	1	1	1	1	1	1	1	1	1
	R-HSA-451326	Activation of kainate receptors upon glutamate binding	R-HSA-112316	Neuronal System	1	1	1	1	1	1	1	1	1	1	1	0.123048	1	1	1	1	1	1	1	1	1	1
	R-HSA-451927	Interleukin-2 family signaling	R-HSA-168256	Immune System	1	1	1	1	1	1	1	1	1	1	1	0.102228	1	1	1	1	1	1	1	1	1	1
	R-HSA-452723	Transcriptional regulation of pluripotent stem cells	R-HSA-1266738	Developmental Biology	1	1	1	1	1	1	1	1	1	1	1	0.205819	1	1	1	1	1	1	1	1	1	1
	R-HSA-453274	Mitotic G2-G2/M phases	R-HSA-1640170	Cell Cycle	1	1	1	1	1	1	1	1	1	1	1	0.0401918	1	1	1	1	1	1	1	1	1	1
	R-HSA-453276	Regulation of mitotic cell cycle	R-HSA-1640170	Cell Cycle	1	1	1	1	1	1	1	1	1	1	1	0.0410678	1	1	1	1	1	1	1	1	1	1
	R-HSA-453279	Mitotic G1-G1/S phases	R-HSA-1640170	Cell Cycle	1	1	1	1	1	1	1	1	1	1	1	0.0153119	1	1	1	1	1	1	1	1	1	1
	R-HSA-4549349	Defective ALG2 causes ALG2-CDG (CDG-1i)	R-HSA-1643685	Disease	1	1	1	1	1	1	1	1	1	1	1	0.751641	1	1	1	1	1	1	1	1	1	1
	R-HSA-4549356	Defective DPAGT1 causes DPAGT1-CDG (CDG-1j) and CMSTA2	R-HSA-1643685	Disease	1	1	1	1	1	1	1	1	1	1	1	0.324139	1	1	1	1	1	1	1	1	1	1
	R-HSA-4549380	Defective ALG1 causes ALG1-CDG (CDG-1k)	R-HSA-1643685	Disease	1	1	1	1	1	1	1	1	1	1	1	0.170851	1	1	1	1	1	1	1	1	1	1
	R-HSA-4551295	Defective ALG11 causes ALG11-CDG (CDG-1p)	R-HSA-1643685	Disease	1	1	1	1	1	1	0.999008	1	1	1	1	0.350787	1	1	1	1	1	0.666667	1	1	1	1
	R-HSA-4551638	SUMOylation of chromatin organization proteins	R-HSA-392499	Metabolism of proteins	1	0.176675	0.811605	0.964068	0.982012	0.996	0.998	0.998004	1	1	1	0.00012	0.575456	0.657895	0.5	1	1	1	1	1	1	1
	R-HSA-456926	Thrombin signalling through proteinase activated receptors (PARs)	R-HSA-109582	Hemostasis	1	1	1	1	1	1	1	1	1	1	1	0.953612	1	1	1	1	1	1	1	1	1	1
	R-HSA-4570571	Defective RFT1 causes RFT1-CDG (CDG-1n)	R-HSA-1643685	Disease	1	1	1	1	1	1	1	1	1	1	1	0.580338	1	1	1	1	1	1	1	1	1	1
	R-HSA-4608870	Asymmetric localization of PCP proteins	R-HSA-162582	Signal Transduction	1	1	1	1	1	1	1	1	1	1	1	0.701621	1	1	1	1	1	1	1	1	1	1
	R-HSA-4615885	SUMOylation of DNA replication proteins	R-HSA-392499	Metabolism of proteins	1	0.996016	1	1	1	1	1	1	1	1	1	0.0196279	0.6	1	1	1	1	1	1	1	1	1
	R-HSA-4641257	Degradation of AXIN	R-HSA-162582	Signal Transduction	1	1	1	1	1	1	1	1	1	1	1	0.273647	1	1	1	1	1	1	1	1	1	1
	R-HSA-4641258	Degradation of DVL	R-HSA-162582	Signal Transduction	1	1	1	1	1	1	1	1	1	1	1	0.128911	1	1	1	1	1	1	1	1	1	1
	R-HSA-4641262	Disassembly of the destruction complex and recruitment of AXIN to the membrane	R-HSA-162582	Signal Transduction	1	1	1	1	1	1	1	1	1	1	1	0.718961	1	1	1	1	1	1	1	1	1	1
	R-HSA-4641263	Regulation of FZD by ubiquitination	R-HSA-162582	Signal Transduction	1	1	1	1	1	1	1	1	1	1	1	0.208467	1	1	1	1	1	1	1	1	1	1
	R-HSA-4641265	Repression of WNT target genes	R-HSA-162582	Signal Transduction	1	1	1	1	1	1	1	1	1	1	1	0.560086	1	1	1	1	1	1	1	1	1	1
	R-HSA-4687000	Defective MPDU1 causes MPDU1-CDG (CDG-1f)	R-HSA-1643685	Disease	1	1	1	1	1	1	1	1	1	1	1	0.421674	1	1	1	1	1	1	1	1	1	1
	R-HSA-4717374	Defective DPM1 causes DPM1-CDG (CDG-1e)	R-HSA-1643685	Disease	1	1	1	1	1	1	1	1	1	1	1	0.947132	1	1	1	1	1	1	1	1	1	1
	R-HSA-4719360	Defective DPM3 causes DPM3-CDG (CDG-1o)	R-HSA-1643685	Disease	1	1	1	1	1	1	1	1	1	1	1	0.947164	1	1	1	1	1	1	1	1	1	1
	R-HSA-4719377	Defective DPM2 causes DPM2-CDG (CDG-1u)	R-HSA-1643685	Disease	1	1	1	1	1	1	1	1	1	1	1	0.947156	1	1	1	1	1	1	1	1	1	1
	R-HSA-4720475	Defective ALG3 causes ALG3-CDG (CDG-1d)	R-HSA-1643685	Disease	1	1	1	1	1	1	1	1	1	1	1	0.880304	1	1	1	1	1	1	1	1	1	1
	R-HSA-4720489	Defective ALG12 causes ALG12-CDG (CDG-1g)	R-HSA-1643685	Disease	1	1	1	1	1	1	1	1	1	1	1	0.856233	1	1	1	1	1	1	1	1	1	1
	R-HSA-4724289	Defective ALG6 causes ALG6-CDG (CDG-1c)	R-HSA-1643685	Disease	1	1	1	1	1	1	1	1	1	1	1	0.691901	1	1	1	1	1	1	1	1	1	1
	R-HSA-4724325	Defective ALG8 causes ALG8-CDG (CDG-1h)	R-HSA-1643685	Disease	1	1	1	1	1	1	1	1	1	1	1	0.44721	1	1	1	1	1	1	1	1	1	1
	R-HSA-4755510	SUMOylation of immune response proteins	R-HSA-392499	Metabolism of proteins	1	1	1	1	1	1	1	1	1	1	1	0.821481	1	1	1	1	1	1	1	1	1	1
	R-HSA-4755579	Defective SRD5A3 causes SRD5A3-CDG (CDG-1q) and KHRZ	R-HSA-1643685	Disease	1	1	1	1	1	1	1	1	1	1	1	0.804717	1	1	1	1	1	1	1	1	1	1
	R-HSA-4755583	Defective DOLK causes DOLK-CDG (CDG-1m)	R-HSA-1643685	Disease	1	1	1	1	1	1	1	1	1	1	1	0.142335	1	1	1	1	1	1	1	1	1	1
	R-HSA-4755609	Defective DHDDS causes retinitis pigmentosa 59	R-HSA-1643685	Disease	1	1	1	1	1	1	1	1	1	1	1	0.204383	1	1	1	1	1	1	1	1	1	1
	R-HSA-4791275	Signaling by WNT in cancer	R-HSA-1643685	Disease	1	1	1	1	1	1	1	1	1	1	1	0.276503	1	1	1	1	1	1	1	1	1	1
	R-HSA-4793950	Defective MAN1B1 causes MRT15	R-HSA-1643685	Disease	1	1	1	1	1	1	1	1	1	1	1	0.882792	1	1	1	1	1	1	1	1	1	1
	R-HSA-4793952	Defective MGAT2 causes MGAT2-CDG (CDG-2a)	R-HSA-1643685	Disease	1	1	1	1	1	1	1	1	1	1	1	0.615914	1	1	1	1	1	1	1	1	1	1
	R-HSA-4793954	Defective MOGS causes MOGS-CDG (CDG-2b)	R-HSA-1643685	Disease	1	1	1	1	1	1	1	1	1	1	1	0.595826	1	1	1	1	1	1	1	1	1	1
	R-HSA-480985	Synthesis of dolichyl-phosphate-glucose	R-HSA-392499	Metabolism of proteins	1	1	1	1	1	1	1	1	1	1	1	0.362175	1	1	1	1	1	1	1	1	1	1
	R-HSA-4839726	Chromatin organization	R-HSA-4839726	Chromatin organization	1	1	1	1	1	1	1	1	1	1	1	0.948684	1	1	1	1	1	1	1	1	1	1
	R-HSA-4839735	AXIN mutants destabilize the destruction complex, activating WNT signaling	R-HSA-1643685	Disease	1	1	1	1	1	1	1	1	1	1	1	0.349243	1	1	1	1	1	1	1	1	1	1
	R-HSA-4839743	phosphorylation site mutants of CTNNB1 are not targeted to the proteasome by the destruction complex	R-HSA-1643685	Disease	1	1	1	1	1	1	1	1	1	1	1	0.263875	1	1	1	1	1	1	1	1	1	1
	R-HSA-4839744	truncated APC mutants destabilize the destruction complex	R-HSA-1643685	Disease	1	1	1	1	1	1	1	1	1	1	1	0.358839	1	1	1	1	1	1	1	1	1	1
	R-HSA-4839748	AMER1 mutants destabilize the destruction complex	R-HSA-1643685	Disease	1	1	1	1	1	1	1	1	1	1	1	0.349187	1	1	1	1	1	1	1	1	1	1
	R-HSA-499943	Interconversion of nucleotide di- and triphosphates	R-HSA-1430728	Metabolism	1	1	1	1	1	1	1	1	1	1	1	0.0428198	1	1	1	1	1	1	1	1	1	1
	R-HSA-500657	Presynaptic function of Kainate receptors	R-HSA-112316	Neuronal System	1	0.993028	0.998008	0.999	1	1	1	1	1	1	1	0.0154319	0.875	1	1	1	1	1	1	1	1	1
	R-HSA-500753	Pyrimidine biosynthesis	R-HSA-1430728	Metabolism	1	0.994088	0.99704	1	0.999008	0.999004	1	0.999016	1	1	1	0.0212519	0.826087	0.636364	1	1	1	1	0.6	1	1	1
	R-HSA-500792	GPCR ligand binding	R-HSA-162582	Signal Transduction	1	1	1	1	1	1	1	1	1	1	1	0.636473	1	1	1	1	1	1	1	1	1	1
	R-HSA-5083625	Defective GALNT3 causes familial hyperphosphatemic tumoral calcinosis (HFTC)	R-HSA-1643685	Disease	1	1	1	1	1	1	1	1	1	1	1	0.928148	1	1	1	1	1	1	1	1	1	1
	R-HSA-5083627	Defective LARGE causes MDDGA6 and MDDGB6	R-HSA-1643685	Disease	1	1	1	1	1	1	1	1	1	1	1	0.909284	1	1	1	1	1	1	1	1	1	1
	R-HSA-5083630	Defective LFNG causes SCDO3	R-HSA-1643685	Disease	1	1	1	1	1	1	1	1	1	1	1	0.0334519	1	1	1	1	1	1	1	1	1	1
	R-HSA-5083632	Defective C1GALT1C1 causes Tn polyagglutination syndrome (TNPS)	R-HSA-1643685	Disease	1	1	1	1	1	1	1	1	1	1	1	0.88738	1	1	1	1	1	1	1	1	1	1
	R-HSA-5083635	Defective B3GALTL causes Peters-plus syndrome (PpS)	R-HSA-1643685	Disease	1	1	1	1	1	1	1	1	1	1	1	0.0242079	1	1	1	1	1	1	1	1	1	1
	R-HSA-5083636	Defective GALNT12 causes colorectal cancer 1 (CRCS1)	R-HSA-1643685	Disease	1	1	1	1	1	1	1	1	1	1	1	0.90118	1	1	1	1	1	1	1	1	1	1
	R-HSA-5099900	WNT5A-dependent internalization of FZD4	R-HSA-162582	Signal Transduction	1	1	1	1	1	1	1	1	1	1	1	0.0236039	1	1	1	1	1	1	1	1	1	1
	R-HSA-512988	Interleukin-3, Interleukin-5 and GM-CSF signaling	R-HSA-168256	Immune System	1	1	1	1	1	1	1	1	1	1	1	0.0611478	1	1	1	1	1	1	1	1	1	1
	R-HSA-5140745	WNT5A-dependent internalization of FZD2, FZD5 and ROR2	R-HSA-162582	Signal Transduction	1	1	1	1	1	1	1	1	1	1	1	0.602534	1	1	1	1	1	1	1	1	1	1
	R-HSA-5173105	O-linked glycosylation	R-HSA-392499	Metabolism of proteins	1	1	1	1	1	1	1	1	1	1	1	0.867921	1	1	1	1	1	1	1	1	1	1
	R-HSA-5173214	O-glycosylation of TSR domain-containing proteins	R-HSA-392499	Metabolism of proteins	1	1	1	1	1	1	1	1	1	1	1	0.0237759	1	1	1	1	1	1	1	1	1	1
	R-HSA-5205647	Mitophagy	R-HSA-8953897	Cellular responses to external stimuli	1	0.996036	1	0.999004	1	1	1	1	1	1	1	0.0148439	0.8	1	1	1	1	1	1	1	1	1
	R-HSA-5205685	Pink/Parkin Mediated Mitophagy	R-HSA-8953897	Cellular responses to external stimuli	1	1	1	1	1	1	1	1	1	1	1	0.0345439	1	1	1	1	1	1	1	1	1	1
	R-HSA-5210891	Uptake and function of anthrax toxins	R-HSA-1643685	Disease	1	1	1	1	1	1	1	1	1	1	1	0.138587	1	1	1	1	1	1	1	1	1	1
	R-HSA-5213460	RIPK1-mediated regulated necrosis	R-HSA-5357801	Programmed Cell Death	1	0.978184	0.997016	0.999004	1	1	1	1	0.999	1	1	0.00975596	0.595745	0.8	1	1	1	1	1	1	1	1
	R-HSA-5218859	Regulated Necrosis	R-HSA-5357801	Programmed Cell Death	1	0.979172	0.997016	0.999004	1	1	1	1	0.999	1	1	0.00977196	0.568182	0.8	1	1	1	1	1	1	1	1
	R-HSA-5218900	CASP8 activity is inhibited	R-HSA-5357801	Programmed Cell Death	1	1	1	1	1	1	1	1	1	1	1	0.0764157	1	1	1	1	1	1	1	1	1	1
	R-HSA-5218920	VEGFR2 mediated vascular permeability	R-HSA-162582	Signal Transduction	1	1	1	1	1	1	1	1	1	1	1	0.282943	1	1	1	1	1	1	1	1	1	1
	R-HSA-5218921	VEGFR2 mediated cell proliferation	R-HSA-162582	Signal Transduction	1	1	1	1	1	1	1	1	1	1	1	0.54939	1	1	1	1	1	1	1	1	1	1
	R-HSA-5223345	Miscellaneous transport and binding events	R-HSA-382551	Transport of small molecules	1	1	1	1	1	1	1	1	1	1	1	0.238367	1	1	1	1	1	1	1	1	1	1
	R-HSA-5250913	Positive epigenetic regulation of rRNA expression	R-HSA-74160	Gene expression (Transcription)	1	1	1	1	1	1	1	1	1	1	1	0.0325679	1	1	1	1	1	1	1	1	1	1
	R-HSA-5250924	B-WICH complex positively regulates rRNA expression	R-HSA-74160	Gene expression (Transcription)	1	1	1	1	1	1	1	1	1	1	1	0.0384878	1	1	1	1	1	1	1	1	1	1
	R-HSA-5250941	Negative epigenetic regulation of rRNA expression	R-HSA-74160	Gene expression (Transcription)	1	1	1	1	1	1	1	1	1	1	1	0.0358519	1	1	1	1	1	1	1	1	1	1
	R-HSA-5250955	Toxicity of botulinum toxin type D (BoNT/D)	R-HSA-1643685	Disease	1	1	1	1	1	1	1	1	1	1	1	0.242239	1	1	1	1	1	1	1	1	1	1
	R-HSA-5250968	Toxicity of botulinum toxin type A (BoNT/A)	R-HSA-1643685	Disease	1	0.952052	0.99312	0.998044	0.999	1	1	1	1	1	1	0.01248	0.693182	0.548387	0.833333	1	1	1	1	1	1	1
	R-HSA-5250981	Toxicity of botulinum toxin type F (BoNT/F)	R-HSA-1643685	Disease	1	1	1	1	1	1	1	1	1	1	1	0.242239	1	1	1	1	1	1	1	1	1	1
	R-HSA-5250982	Toxicity of tetanus toxin (TeNT)	R-HSA-1643685	Disease	1	1	1	1	1	1	1	1	1	1	1	0.931252	1	1	1	1	1	1	1	1	1	1
	R-HSA-5250992	Toxicity of botulinum toxin type E (BoNT/E)	R-HSA-1643685	Disease	1	0.964796	0.994108	0.998052	0.999008	1	1	1	1	1	1	0.0159599	0.695	0.642857	0.785714	1	1	1	1	1	1	1
	R-HSA-525793	Myogenesis	R-HSA-1266738	Developmental Biology	1	1	1	1	1	1	1	1	1	1	1	0.906188	1	1	1	1	1	1	1	1	1	1
	R-HSA-5260271	Diseases of Immune System	R-HSA-1643685	Disease	1	1	1	1	1	1	1	1	1	1	1	0.0486638	1	1	1	1	1	1	1	1	1	1
	R-HSA-5263617	Metabolism of ingested MeSeO2H into MeSeH	R-HSA-1430728	Metabolism	1	0.99902	1	1	1	1	0.999012	1	1	1	1	0.204163	1	1	1	1	1	0.75	1	1	1	1
	R-HSA-532668	N-glycan trimming in the ER and Calnexin/Calreticulin cycle	R-HSA-392499	Metabolism of proteins	1	1	1	1	1	1	1	1	1	1	1	0.0250839	1	1	1	1	1	1	1	1	1	1
	R-HSA-5334118	DNA methylation	R-HSA-74160	Gene expression (Transcription)	1	1	1	1	1	1	1	1	1	1	1	0.0437158	1	1	1	1	1	1	1	1	1	1
	R-HSA-5336415	Uptake and function of diphtheria toxin	R-HSA-1643685	Disease	1	1	1	1	1	1	1	1	1	1	1	0.366307	1	1	1	1	1	1	1	1	1	1
	R-HSA-5339700	TCF7L2 mutants don't bind CTBP	R-HSA-1643685	Disease	1	1	1	1	1	1	1	1	1	1	1	0.443206	1	1	1	1	1	1	1	1	1	1
	R-HSA-5339716	Misspliced GSK3beta mutants stabilize beta-catenin	R-HSA-1643685	Disease	1	1	1	1	1	1	1	1	1	1	1	0.259239	1	1	1	1	1	1	1	1	1	1
	R-HSA-5339717	Misspliced LRP5 mutants have enhanced beta-catenin-dependent signaling	R-HSA-1643685	Disease	1	1	1	1	1	1	1	1	1	1	1	0.239787	1	1	1	1	1	1	1	1	1	1
	R-HSA-5340573	WNT ligand secretion is abrogated by the PORCN inhibitor LGK974	R-HSA-1643685	Disease	1	1	1	1	1	1	1	1	1	1	1	0.787281	1	1	1	1	1	1	1	1	1	1
	R-HSA-5340588	RNF mutants show enhanced WNT signaling and proliferation	R-HSA-1643685	Disease	1	1	1	1	1	1	1	1	1	1	1	0.404862	1	1	1	1	1	1	1	1	1	1
	R-HSA-5357609	Glycogen storage disease type II (GAA)	R-HSA-1643685	Disease	1	1	1	1	1	1	1	1	1	1	1	0.570058	1	1	1	1	1	1	1	1	1	1
	R-HSA-5357769	Caspase activation via extrinsic apoptotic signalling pathway	R-HSA-5357801	Programmed Cell Death	1	1	1	1	1	1	1	1	1	1	1	0.353471	1	1	1	1	1	1	1	1	1	1
	R-HSA-5357786	TNFR1-induced proapoptotic signaling	R-HSA-162582	Signal Transduction	1	0.994052	1	0.999012	0.999	1	0.999	1	1	1	1	0.0158119	0.571429	1	1	1	1	1	1	1	1	1
	R-HSA-5357801	Programmed Cell Death	R-HSA-5357801	Programmed Cell Death	1	1	1	1	1	1	1	1	1	1	1	0.790473	1	1	1	1	1	1	1	1	1	1
	R-HSA-5357905	Regulation of TNFR1 signaling	R-HSA-162582	Signal Transduction	1	0.994032	0.999004	0.999	1	1	1	1	1	1	1	0.010824	0.555556	1	1	1	1	1	1	1	1	1
	R-HSA-5357956	TNFR1-induced NFkappaB signaling pathway	R-HSA-162582	Signal Transduction	1	0.98908	0.999008	1	1	1	1	1	1	1	1	0.0125159	0.761905	1	1	1	1	1	1	1	1	1
	R-HSA-5358346	Hedgehog ligand biogenesis	R-HSA-162582	Signal Transduction	1	1	1	1	1	1	1	1	1	1	1	0.695417	1	1	1	1	1	1	1	1	1	1
	R-HSA-5358351	Signaling by Hedgehog	R-HSA-162582	Signal Transduction	1	1	1	1	1	1	1	1	1	1	1	0.766597	1	1	1	1	1	1	1	1	1	1
	R-HSA-5358493	Synthesis of diphthamide-EEF2	R-HSA-392499	Metabolism of proteins	1	1	1	1	1	1	1	1	1	1	1	0.265047	1	1	1	1	1	1	1	1	1	1
	R-HSA-5358508	Mismatch Repair	R-HSA-73894	DNA Repair	1	0.965204	0.993024	1	0.998	1	1	1	1	1	1	0.00705597	0.673077	1	1	1	1	1	1	1	1	1
	R-HSA-5358565	Mismatch repair (MMR) directed by MSH2:MSH6 (MutSalpha)	R-HSA-73894	DNA Repair	1	0.965204	0.993024	1	0.998	1	1	1	1	1	1	0.00704397	0.673077	1	1	1	1	1	1	1	1	1
	R-HSA-5358606	Mismatch repair (MMR) directed by MSH2:MSH3 (MutSbeta)	R-HSA-73894	DNA Repair	1	0.968212	0.997016	1	0.998	1	1	1	1	1	1	0.00819597	0.62963	1	1	1	1	1	1	1	1	1
	R-HSA-5358747	S33 mutants of beta-catenin aren't phosphorylated	R-HSA-1643685	Disease	1	1	1	1	1	1	1	1	1	1	1	0.261223	1	1	1	1	1	1	1	1	1	1
	R-HSA-5358749	S37 mutants of beta-catenin aren't phosphorylated	R-HSA-1643685	Disease	1	1	1	1	1	1	1	1	1	1	1	0.261255	1	1	1	1	1	1	1	1	1	1
	R-HSA-5358751	S45 mutants of beta-catenin aren't phosphorylated	R-HSA-1643685	Disease	1	1	1	1	1	1	1	1	1	1	1	0.261275	1	1	1	1	1	1	1	1	1	1
	R-HSA-5358752	T41 mutants of beta-catenin aren't phosphorylated	R-HSA-1643685	Disease	1	1	1	1	1	1	1	1	1	1	1	0.262991	1	1	1	1	1	1	1	1	1	1
	R-HSA-5362517	Signaling by Retinoic Acid	R-HSA-162582	Signal Transduction	1	1	1	1	1	1	1	1	1	1	1	0.00567998	1	1	1	1	1	1	1	1	1	1
	R-HSA-5362768	Hh mutants that don't undergo autocatalytic processing are degraded by ERAD	R-HSA-1643685	Disease	1	1	1	1	1	1	1	1	1	1	1	0.0927796	1	1	1	1	1	1	1	1	1	1
	R-HSA-5362798	Release of Hh-Np from the secreting cell	R-HSA-162582	Signal Transduction	1	1	1	1	1	1	1	1	1	1	1	0.642257	1	1	1	1	1	1	1	1	1	1
	R-HSA-5365859	RA biosynthesis pathway	R-HSA-162582	Signal Transduction	1	0.996012	0.999	1	1	1	1	1	1	1	1	0.00551998	1	1	1	1	1	1	1	1	1	1
	R-HSA-5368286	Mitochondrial translation initiation	R-HSA-392499	Metabolism of proteins	1	1	1	1	1	1	1	1	1	1	1	0.408122	1	1	1	1	1	1	1	1	1	1
	R-HSA-5368287	Mitochondrial translation	R-HSA-392499	Metabolism of proteins	1	1	1	1	1	1	1	1	1	1	1	0.41625	1	1	1	1	1	1	1	1	1	1
	R-HSA-5387390	Hh mutants abrogate ligand secretion	R-HSA-1643685	Disease	1	1	1	1	1	1	1	1	1	1	1	0.0697517	1	1	1	1	1	1	1	1	1	1
	R-HSA-5389840	Mitochondrial translation elongation	R-HSA-392499	Metabolism of proteins	1	1	1	1	1	1	1	1	1	1	1	0.38611	1	1	1	1	1	1	1	1	1	1
	R-HSA-5419276	Mitochondrial translation termination	R-HSA-392499	Metabolism of proteins	1	1	1	1	1	1	1	1	1	1	1	0.392622	1	1	1	1	1	1	1	1	1	1
	R-HSA-5423599	Diseases of Mismatch Repair (MMR)	R-HSA-1643685	Disease	1	0.97252	0.995072	0.999008	0.99902	0.998036	0.99802	0.999	1	1	1	0.0159799	0.587786	0.631579	0.666667	0.666667	0.5	1	1	1	1	1
	R-HSA-5423646	Aflatoxin activation and detoxification	R-HSA-1430728	Metabolism	1	0.998004	1	1	1	1	1	1	1	1	1	0.00472398	1	1	1	1	1	1	1	1	1	1
	R-HSA-5467337	APC truncation mutants have impaired AXIN binding	R-HSA-1643685	Disease	1	1	1	1	1	1	1	1	1	1	1	0.349179	1	1	1	1	1	1	1	1	1	1
	R-HSA-5467340	AXIN missense mutants destabilize the destruction complex	R-HSA-1643685	Disease	1	1	1	1	1	1	1	1	1	1	1	0.349211	1	1	1	1	1	1	1	1	1	1
	R-HSA-5467343	Deletions in the AMER1 gene destabilize the destruction complex	R-HSA-1643685	Disease	1	1	1	1	1	1	1	1	1	1	1	0.483782	1	1	1	1	1	1	1	1	1	1
	R-HSA-5467345	Deletions in the AXIN genes in hepatocellular carcinoma result in elevated WNT signaling	R-HSA-1643685	Disease	1	1	1	1	1	1	1	1	1	1	1	0.966448	1	1	1	1	1	1	1	1	1	1
	R-HSA-5467348	Truncations of AMER1 destabilize the destruction complex	R-HSA-1643685	Disease	1	1	1	1	1	1	1	1	1	1	1	0.358403	1	1	1	1	1	1	1	1	1	1
	R-HSA-549127	Organic cation transport	R-HSA-382551	Transport of small molecules	1	0.999012	1	1	1	1	1	1	1	1	1	0.0222479	0.75	1	1	1	1	1	1	1	1	1
	R-HSA-549132	Organic cation/anion/zwitterion transport	R-HSA-382551	Transport of small molecules	1	1	1	1	1	1	1	1	1	1	1	0.0736277	1	1	1	1	1	1	1	1	1	1
	R-HSA-5545483	Defective Mismatch Repair Associated With MLH1	R-HSA-1643685	Disease	1	0.999012	0.999004	1	1	1	0.999012	1	1	1	1	0.414798	1	1	1	1	1	1	1	1	1	1
	R-HSA-5545619	XAV939 inhibits tankyrase, stabilizing AXIN	R-HSA-1643685	Disease	1	1	1	1	1	1	1	1	1	1	1	0.215763	1	1	1	1	1	1	1	1	1	1
	R-HSA-556833	Metabolism of lipids	R-HSA-1430728	Metabolism	1	1	1	1	1	1	1	1	1	1	1	0.0121	1	1	1	1	1	1	1	1	1	1
	R-HSA-5576886	Phase 4 - resting membrane potential	R-HSA-397014	Muscle contraction	1	1	1	1	1	1	1	1	1	1	1	0.972728	1	1	1	1	1	1	1	1	1	1
	R-HSA-5576890	Phase 3 - rapid repolarisation	R-HSA-397014	Muscle contraction	1	1	1	1	1	1	1	1	1	1	1	0.359975	1	1	1	1	1	1	1	1	1	1
	R-HSA-5576891	Cardiac conduction	R-HSA-397014	Muscle contraction	1	1	1	1	1	1	1	1	1	1	1	0.964732	1	1	1	1	1	1	1	1	1	1
	R-HSA-5576892	Phase 0 - rapid depolarisation	R-HSA-397014	Muscle contraction	1	1	1	1	1	1	1	1	1	1	1	0.714953	1	1	1	1	1	1	1	1	1	1
	R-HSA-5576893	Phase 2 - plateau phase	R-HSA-397014	Muscle contraction	1	1	1	1	1	1	1	1	1	1	1	0.470494	1	1	1	1	1	1	1	1	1	1
	R-HSA-5578749	Transcriptional regulation by small RNAs	R-HSA-74160	Gene expression (Transcription)	1	1	1	1	1	1	1	1	1	1	1	0.0288719	1	1	1	1	1	1	1	1	1	1
	R-HSA-5578768	Physiological factors	R-HSA-397014	Muscle contraction	1	1	1	1	1	1	1	1	1	1	1	0.528062	1	1	1	1	1	1	1	1	1	1
	R-HSA-5578775	Ion homeostasis	R-HSA-397014	Muscle contraction	1	1	1	1	1	1	1	1	1	1	1	0.876628	1	1	1	1	1	1	1	1	1	1
	R-HSA-5578995	Defective TPMT causes Thiopurine S-methyltransferase deficiency (TPMT deficiency)	R-HSA-1643685	Disease	1	1	1	1	1	1	1	1	1	1	1	0.602302	1	1	1	1	1	1	1	1	1	1
	R-HSA-5578997	Defective AHCY causes Hypermethioninemia with S-adenosylhomocysteine hydrolase deficiency (HMAHCHD)	R-HSA-1643685	Disease	1	1	1	1	1	1	1	1	1	1	1	0.608014	1	1	1	1	1	1	1	1	1	1
	R-HSA-5578998	Defective OPLAH causes 5-oxoprolinase deficiency (OPLAHD)	R-HSA-1643685	Disease	1	0.999008	0.999016	1	1	1	0.998004	0.998004	1	1	1	0.101708	0.666667	1	1	1	1	0.5	0.5	1	1	1
	R-HSA-5578999	Defective GCLC causes Hemolytic anemia due to gamma-glutamylcysteine synthetase deficiency (HAGGSD)	R-HSA-1643685	Disease	1	1	1	1	1	1	1	1	1	1	1	0.733085	1	1	1	1	1	1	1	1	1	1
	R-HSA-5579000	Defective CYP1B1 causes Glaucoma	R-HSA-1643685	Disease	1	0.999024	1	0.998032	0.999008	1	0.999028	1	1	1	1	0.301939	0.857143	1	0.444444	0.333333	1	0.875	1	1	1	1
	R-HSA-5579002	Defective UGT1A1 causes hyperbilirubinemia	R-HSA-1643685	Disease	1	1	1	1	1	1	1	1	1	1	1	0.568826	1	1	1	1	1	1	1	1	1	1
	R-HSA-5579004	Defective CYP26C1 causes Focal facial dermal dysplasia 4 (FFDD4)	R-HSA-1643685	Disease	1	1	1	0.99902	1	1	0.999036	1	1	1	1	0.227387	1	1	0.5	1	1	0.6	1	1	1	1
	R-HSA-5579005	Defective CYP4F22 causes Ichthyosis, congenital, autosomal recessive 5 (ARCI5)	R-HSA-1643685	Disease	1	1	1	1	1	1	1	1	1	1	1	0.510858	1	1	1	1	1	1	1	1	1	1
	R-HSA-5579006	Defective GSS causes Glutathione synthetase deficiency (GSS deficiency)	R-HSA-1643685	Disease	1	0.999024	0.999016	1	1	1	1	1	1	1	1	0.308159	1	1	1	1	1	1	1	1	1	1
	R-HSA-5579007	Defective ACY1 causes encephalopathy	R-HSA-1643685	Disease	1	1	1	1	1	1	1	1	1	1	1	0.250015	1	1	1	1	1	1	1	1	1	1
	R-HSA-5579011	Defective CYP2U1 causes Spastic paraplegia 56, autosomal recessive (SPG56)	R-HSA-1643685	Disease	1	1	1	1	1	1	1	1	1	1	1	0.827681	1	1	1	1	1	1	1	1	1	1
	R-HSA-5579012	Defective MAOA causes Brunner syndrome (BRUNS)	R-HSA-1643685	Disease	1	1	1	1	1	1	1	1	1	1	1	0.0906716	1	1	1	1	1	1	1	1	1	1
	R-HSA-5579013	Defective CYP7B1 causes Spastic paraplegia 5A, autosomal recessive (SPG5A) and Congenital bile acid synthesis defect 3 (CBAS3)	R-HSA-1643685	Disease	1	0.983336	0.99806	0.99902	0.998028	1	1	1	1	1	1	0.0469918	0.694118	0.5	1	0.75	1	1	1	1	1	1
	R-HSA-5579015	Defective CYP26B1 causes Radiohumeral fusions with other skeletal and craniofacial anomalies (RHFCA)	R-HSA-1643685	Disease	1	1	1	1	1	1	1	1	1	1	1	0.728033	1	1	1	1	1	1	1	1	1	1
	R-HSA-5579016	Defective UGT1A4 causes hyperbilirubinemia	R-HSA-1643685	Disease	1	1	1	1	1	1	1	1	1	1	1	0.448218	1	1	1	1	1	1	1	1	1	1
	R-HSA-5579017	Defective CYP11B1 causes Adrenal hyperplasia 4 (AH4)	R-HSA-1643685	Disease	1	0.999016	1	1	1	1	1	1	1	1	1	0.197459	0.6	1	1	1	1	1	1	1	1	1
	R-HSA-5579019	Defective FMO3 causes Trimethylaminuria (TMAU)	R-HSA-1643685	Disease	1	0.965368	0.988088	0.996032	0.99402	0.994044	0.996024	0.998008	0.997	1	1	0.00651997	0.731183	0.826087	0.888889	0.833333	0.583333	0.857143	1	1	1	1
	R-HSA-5579020	Defective SLC35D1 causes Schneckenbecken dysplasia (SCHBCKD)	R-HSA-1643685	Disease	1	1	1	1	1	1	1	1	1	1	1	0.649829	1	1	1	1	1	1	1	1	1	1
	R-HSA-5579021	Defective CYP21A2 causes Adrenal hyperplasia 3 (AH3)	R-HSA-1643685	Disease	1	1	1	1	1	1	1	1	1	1	1	0.837753	1	1	1	1	1	1	1	1	1	1
	R-HSA-5579022	Defective GGT1 causes Glutathionuria (GLUTH)	R-HSA-1643685	Disease	1	1	1	1	1	1	1	1	1	1	1	0.824077	1	1	1	1	1	1	1	1	1	1
	R-HSA-5579024	Defective MAT1A causes Methionine adenosyltransferase deficiency (MATD)	R-HSA-1643685	Disease	1	0.999008	1	1	1	1	1	1	1	1	1	0.0230559	1	1	1	1	1	1	1	1	1	1
	R-HSA-5579026	Defective CYP11A1 causes Adrenal insufficiency, congenital, with 46,XY sex reversal (AICSR)	R-HSA-1643685	Disease	1	1	1	1	1	1	1	1	1	1	1	0.779197	1	1	1	1	1	1	1	1	1	1
	R-HSA-5579027	Defective CYP2R1 causes Rickets vitamin D-dependent 1B (VDDR1B)	R-HSA-1643685	Disease	1	1	1	1	1	1	1	1	1	1	1	0.876	1	1	1	1	1	1	1	1	1	1
	R-HSA-5579028	Defective CYP17A1 causes Adrenal hyperplasia 5 (AH5)	R-HSA-1643685	Disease	1	1	1	1	1	1	1	1	1	1	1	0.927172	1	1	1	1	1	1	1	1	1	1
	R-HSA-5579029	Metabolic disorders of biological oxidation enzymes	R-HSA-1643685	Disease	1	1	1	1	1	1	1	1	1	1	1	0.0500558	1	1	1	1	1	1	1	1	1	1
	R-HSA-5579031	Defective ACTH causes Obesity and Pro-opiomelanocortinin deficiency (POMCD)	R-HSA-1643685	Disease	1	1	1	1	1	1	1	1	1	1	1	0.97394	1	1	1	1	1	1	1	1	1	1
	R-HSA-5579032	Defective TBXAS1 causes Ghosal hematodiaphyseal dysplasia (GHDD)	R-HSA-1643685	Disease	1	1	1	1	1	1	1	1	1	1	1	0.0534638	1	1	1	1	1	1	1	1	1	1
	R-HSA-5602358	Diseases associated with the TLR signaling cascade	R-HSA-1643685	Disease	1	1	1	1	1	1	1	1	1	1	1	0.0486518	1	1	1	1	1	1	1	1	1	1
	R-HSA-5602410	TLR3 deficiency - HSE	R-HSA-1643685	Disease	1	1	1	1	1	1	1	1	1	1	1	0.502778	1	1	1	1	1	1	1	1	1	1
	R-HSA-5602415	UNC93B1 deficiency - HSE	R-HSA-1643685	Disease	1	1	1	1	1	1	1	1	1	1	1	0.523162	1	1	1	1	1	1	1	1	1	1
	R-HSA-5602498	MyD88 deficiency (TLR2/4)	R-HSA-1643685	Disease	1	1	1	1	1	1	1	1	1	1	1	0.117476	1	1	1	1	1	1	1	1	1	1
	R-HSA-5602566	TICAM1 deficiency - HSE	R-HSA-1643685	Disease	1	1	1	1	1	1	1	1	1	1	1	0.420578	1	1	1	1	1	1	1	1	1	1
	R-HSA-5602571	TRAF3 deficiency - HSE	R-HSA-1643685	Disease	1	1	1	1	1	1	1	1	1	1	1	0.423482	1	1	1	1	1	1	1	1	1	1
	R-HSA-5602636	IKBKB deficiency causes SCID	R-HSA-1643685	Disease	1	1	1	1	1	1	1	1	1	1	1	0.265091	1	1	1	1	1	1	1	1	1	1
	R-HSA-5602680	MyD88 deficiency (TLR5)	R-HSA-1643685	Disease	1	1	1	1	1	1	1	1	1	1	1	0.853761	1	1	1	1	1	1	1	1	1	1
	R-HSA-5603027	IKBKG deficiency causes anhidrotic ectodermal dysplasia with immunodeficiency (EDA-ID) (via TLR)	R-HSA-1643685	Disease	1	1	1	1	1	1	1	1	1	1	1	0.265099	1	1	1	1	1	1	1	1	1	1
	R-HSA-5603029	IkBA variant leads to EDA-ID	R-HSA-1643685	Disease	1	0.999004	1	1	1	1	1	1	1	1	1	0.0735757	0.5	1	1	1	1	1	1	1	1	1
	R-HSA-5603037	IRAK4 deficiency (TLR5)	R-HSA-1643685	Disease	1	0.997052	0.997036	1	0.997036	1	1	1	1	1	1	0.0944196	0.857143	0.4	1	0.5	1	1	1	1	1	1
	R-HSA-5603041	IRAK4 deficiency (TLR2/4)	R-HSA-1643685	Disease	1	1	1	1	1	1	1	1	1	1	1	0.11014	1	1	1	1	1	1	1	1	1	1
	R-HSA-5607761	Dectin-1 mediated noncanonical NF-kB signaling	R-HSA-168256	Immune System	1	0.999008	1	1	1	1	1	1	1	1	1	0.010376	0.666667	1	1	1	1	1	1	1	1	1
	R-HSA-5607763	CLEC7A (Dectin-1) induces NFAT activation	R-HSA-168256	Immune System	1	1	1	1	1	1	1	1	1	1	1	0.218675	1	1	1	1	1	1	1	1	1	1
	R-HSA-5607764	CLEC7A (Dectin-1) signaling	R-HSA-168256	Immune System	1	1	1	1	1	1	1	1	1	1	1	0.00788797	1	1	1	1	1	1	1	1	1	1
	R-HSA-5609974	Defective PGM1 causes PGM1-CDG (CDG1t)	R-HSA-1643685	Disease	1	1	1	1	1	1	1	1	1	1	1	0.260387	1	1	1	1	1	1	1	1	1	1
	R-HSA-5609975	Diseases associated with glycosylation precursor biosynthesis	R-HSA-1643685	Disease	1	1	1	1	1	1	1	1	1	1	1	0.291071	1	1	1	1	1	1	1	1	1	1
	R-HSA-5609976	Defective GALK1 can cause Galactosemia II (GALCT2)	R-HSA-1643685	Disease	1	1	1	1	1	1	1	1	1	1	1	0.868241	1	1	1	1	1	1	1	1	1	1
	R-HSA-5609977	Defective GALE can cause Epimerase-deficiency galactosemia (EDG)	R-HSA-1643685	Disease	1	1	1	1	1	1	1	1	1	1	1	0.118332	1	1	1	1	1	1	1	1	1	1
	R-HSA-5609978	Defective GALT can cause Galactosemia	R-HSA-1643685	Disease	1	1	1	1	1	1	1	1	1	1	1	0.184915	1	1	1	1	1	1	1	1	1	1
	R-HSA-561048	Organic anion transport	R-HSA-382551	Transport of small molecules	1	1	1	1	1	1	1	1	1	1	1	0.647749	1	1	1	1	1	1	1	1	1	1
	R-HSA-5610780	Degradation of GLI1 by the proteasome	R-HSA-162582	Signal Transduction	1	1	1	1	1	1	1	1	1	1	1	0.119424	1	1	1	1	1	1	1	1	1	1
	R-HSA-5610783	Degradation of GLI2 by the proteasome	R-HSA-162582	Signal Transduction	1	1	1	1	1	1	1	1	1	1	1	0.0865477	1	1	1	1	1	1	1	1	1	1
	R-HSA-5610785	GLI3 is processed to GLI3R by the proteasome	R-HSA-162582	Signal Transduction	1	1	1	1	1	1	1	1	1	1	1	0.0683357	1	1	1	1	1	1	1	1	1	1
	R-HSA-5610787	Hedgehog 'off' state	R-HSA-162582	Signal Transduction	1	1	1	1	1	1	1	1	1	1	1	0.581646	1	1	1	1	1	1	1	1	1	1
	R-HSA-5617472	Activation of anterior HOX genes in hindbrain development during early embryogenesis	R-HSA-1266738	Developmental Biology	1	0.999004	1	1	1	1	1	1	1	1	1	0.0268639	1	1	1	1	1	1	1	1	1	1
	R-HSA-5617833	Cilium Assembly	R-HSA-1852241	Organelle biogenesis and maintenance	1	0.9841	0.994016	0.999	1	1	1	1	1	1	1	0.00175199	0.692308	0.6	1	1	1	1	1	1	1	1
	R-HSA-5619035	Defective SLC17A5 causes Salla disease (SD) and ISSD	R-HSA-1643685	Disease	1	1	1	1	1	1	1	1	1	1	1	0.966072	1	1	1	1	1	1	1	1	1	1
	R-HSA-5619037	Defective SLC35A1 causes congenital disorder of glycosylation 2F (CDG2F)	R-HSA-1643685	Disease	1	1	1	1	1	1	1	1	1	1	1	0.457162	1	1	1	1	1	1	1	1	1	1
	R-HSA-5619039	Defective SLC12A6 causes agenesis of the corpus callosum, with peripheral neuropathy (ACCPN)	R-HSA-1643685	Disease	1	1	1	1	1	1	1	1	1	1	1	0.577914	1	1	1	1	1	1	1	1	1	1
	R-HSA-5619040	Defective SLC34A1 causes hypophosphatemic nephrolithiasis/osteoporosis 1 (NPHLOP1)	R-HSA-1643685	Disease	1	1	1	1	1	1	1	1	1	1	1	0.335267	1	1	1	1	1	1	1	1	1	1
	R-HSA-5619041	Defective SLC36A2 causes iminoglycinuria (IG) and hyperglycinuria (HG)	R-HSA-1643685	Disease	1	0.997052	0.998056	1	1	1	1	0.999008	1	1	1	0.110328	0.928571	0.866667	1	1	1	1	0.666667	1	1	1
	R-HSA-5619042	Defective RHAG causes regulator type Rh-null hemolytic anemia (RHN)	R-HSA-1643685	Disease	1	1	1	1	1	1	1	1	1	1	1	0.893972	1	1	1	1	1	1	1	1	1	1
	R-HSA-5619043	Defective SLC2A1 causes GLUT1 deficiency syndrome 1 (GLUT1DS1)	R-HSA-1643685	Disease	1	0.944712	0.986148	0.994072	0.998032	0.996028	0.999004	1	1	1	1	0.00343199	0.715084	0.789474	0.684211	0.777778	0.75	0.5	1	1	1	1
	R-HSA-5619045	Defective SLC34A2 causes pulmonary alveolar microlithiasis (PALM)	R-HSA-1643685	Disease	1	1	1	1	1	1	1	1	1	1	1	0.188163	1	1	1	1	1	1	1	1	1	1
	R-HSA-5619046	Defective SLC26A4 causes Pendred syndrome (PDS)	R-HSA-1643685	Disease	1	1	1	1	1	1	1	1	1	1	1	0.807069	1	1	1	1	1	1	1	1	1	1
	R-HSA-5619048	Defective SLC11A2 causes hypochromic microcytic anemia, with iron overload 1 (AHMIO1)	R-HSA-1643685	Disease	1	1	1	1	1	1	1	1	1	1	1	0.264807	1	1	1	1	1	1	1	1	1	1
	R-HSA-5619049	Defective SLC40A1 causes hemochromatosis 4 (HFE4) (macrophages)	R-HSA-1643685	Disease	1	1	1	1	1	1	1	1	1	1	1	0.43813	1	1	1	1	1	1	1	1	1	1
	R-HSA-5619050	Defective SLC4A1 causes hereditary spherocytosis type 4 (HSP4), distal renal tubular acidosis (dRTA) and dRTA with hemolytic anemia (dRTA-HA)	R-HSA-1643685	Disease	1	1	1	1	1	1	1	1	1	1	1	0.393414	1	1	1	1	1	1	1	1	1	1
	R-HSA-5619053	Defective SLC22A5 causes systemic primary carnitine deficiency (CDSP)	R-HSA-1643685	Disease	1	1	1	1	1	1	1	1	1	1	1	0.97888	1	1	1	1	1	1	1	1	1	1
	R-HSA-5619056	Defective HK1 causes hexokinase deficiency (HK deficiency)	R-HSA-1643685	Disease	1	1	1	1	1	1	1	1	1	1	1	0.979804	1	1	1	1	1	1	1	1	1	1
	R-HSA-5619058	Defective SLCO1B3 causes hyperbilirubinemia, Rotor type (HBLRR)	R-HSA-1643685	Disease	1	1	1	1	1	1	1	1	1	1	1	0.375286	1	1	1	1	1	1	1	1	1	1
	R-HSA-5619060	Defective CP causes aceruloplasminemia (ACERULOP)	R-HSA-1643685	Disease	1	1	1	1	1	1	1	1	1	1	1	0.43779	1	1	1	1	1	1	1	1	1	1
	R-HSA-5619061	Defective SLC33A1 causes spastic paraplegia 42 (SPG42)	R-HSA-1643685	Disease	1	1	1	1	1	1	1	1	1	1	1	0.821897	1	1	1	1	1	1	1	1	1	1
	R-HSA-5619062	Defective SLC1A3 causes episodic ataxia 6 (EA6)	R-HSA-1643685	Disease	1	1	1	1	1	1	1	1	1	1	1	0.592954	1	1	1	1	1	1	1	1	1	1
	R-HSA-5619063	Defective SLC29A3 causes histiocytosis-lymphadenopathy plus syndrome (HLAS)	R-HSA-1643685	Disease	1	1	1	1	1	1	1	1	1	1	1	0.371211	1	1	1	1	1	1	1	1	1	1
	R-HSA-5619066	Defective SLC22A18 causes lung cancer (LNCR) and embryonal rhabdomyosarcoma 1 (RMSE1)	R-HSA-1643685	Disease	1	0.983284	0.997024	0.991116	0.998	1	0.997028	1	1	0.999008	1	0.0149799	0.805556	0.571429	0.7	1	1	0.625	1	1	0.333333	1
	R-HSA-5619067	Defective SLC1A1 is implicated in schizophrenia 18 (SCZD18) and dicarboxylic aminoaciduria (DCBXA)	R-HSA-1643685	Disease	1	1	1	1	1	1	1	1	1	1	1	0.93278	1	1	1	1	1	1	1	1	1	1
	R-HSA-5619068	Defective SLC2A10 causes arterial tortuosity syndrome (ATS)	R-HSA-1643685	Disease	1	1	1	1	1	1	1	1	1	1	1	0.704317	1	1	1	1	1	1	1	1	1	1
	R-HSA-5619070	Defective SLC16A1 causes symptomatic deficiency in lactate transport (SDLT)	R-HSA-1643685	Disease	1	1	1	1	1	1	1	1	1	1	1	0.977996	1	1	1	1	1	1	1	1	1	1
	R-HSA-5619071	Defective SLC22A12 causes renal hypouricemia 1 (RHUC1)	R-HSA-1643685	Disease	1	1	1	1	1	1	1	1	1	1	1	0.663133	1	1	1	1	1	1	1	1	1	1
	R-HSA-5619072	Defective SLC35A2 causes congenital disorder of glycosylation 2M (CDG2M)	R-HSA-1643685	Disease	1	1	1	1	1	1	1	1	1	1	1	0.313867	1	1	1	1	1	1	1	1	1	1
	R-HSA-5619073	Defective GCK causes maturity-onset diabetes of the young 2 (MODY2)	R-HSA-1643685	Disease	1	1	1	1	1	1	1	1	1	1	1	0.90268	1	1	1	1	1	1	1	1	1	1
	R-HSA-5619076	Defective SLC17A8 causes autosomal dominant deafness 25 (DFNA25)	R-HSA-1643685	Disease	1	1	1	1	1	1	1	1	1	1	1	0.940668	1	1	1	1	1	1	1	1	1	1
	R-HSA-5619077	Defective SLC24A1 causes congenital stationary night blindness 1D (CSNB1D)	R-HSA-1643685	Disease	1	1	1	1	1	1	1	1	1	1	1	0.694845	1	1	1	1	1	1	1	1	1	1
	R-HSA-5619078	Defective SLC35C1 causes congenital disorder of glycosylation 2C (CDG2C)	R-HSA-1643685	Disease	1	1	0.999016	0.99902	1	0.999032	1	1	1	1	1	0.117188	1	0.6	0.666667	1	1	1	1	1	1	1
	R-HSA-5619081	Defective SLC6A3 causes Parkinsonism-dystonia infantile (PKDYS)	R-HSA-1643685	Disease	1	1	1	1	1	1	1	1	1	1	1	0.438482	1	1	1	1	1	1	1	1	1	1
	R-HSA-5619083	Defective SLC35A3 causes arthrogryposis, mental retardation, and seizures (AMRS)	R-HSA-1643685	Disease	1	1	1	1	1	1	1	1	1	1	1	0.92922	1	1	1	1	1	1	1	1	1	1
	R-HSA-5619084	ABC transporter disorders	R-HSA-1643685	Disease	1	0.989012	0.996004	0.998	1	1	1	1	1	1	1	0.00236799	1	1	1	1	1	1	1	1	1	1
	R-HSA-5619085	Defective SLC26A3 causes congenital secretory chloride diarrhea 1 (DIAR1)	R-HSA-1643685	Disease	1	1	1	1	1	1	1	1	1	1	1	0.175559	1	1	1	1	1	1	1	1	1	1
	R-HSA-5619087	Defective SLC12A3 causes Gitelman syndrome (GS)	R-HSA-1643685	Disease	1	1	1	1	1	1	1	1	1	1	1	0.263839	1	1	1	1	1	1	1	1	1	1
	R-HSA-5619088	Defective SLC39A4 causes acrodermatitis enteropathica, zinc-deficiency type (AEZ)	R-HSA-1643685	Disease	1	1	1	1	1	1	1	1	1	1	1	0.657457	1	1	1	1	1	1	1	1	1	1
	R-HSA-5619092	Defective SLC9A6 causes X-linked, syndromic mental retardation,, Christianson type (MRXSCH)	R-HSA-1643685	Disease	1	1	1	1	1	1	1	1	1	1	1	0.278451	1	1	1	1	1	1	1	1	1	1
	R-HSA-5619097	Defective SLC34A3 causes Hereditary hypophosphatemic rickets with hypercalciuria (HHRH)	R-HSA-1643685	Disease	1	1	1	1	1	1	1	1	1	1	1	0.673673	1	1	1	1	1	1	1	1	1	1
	R-HSA-5619098	Defective SLC2A2 causes Fanconi-Bickel syndrome (FBS)	R-HSA-1643685	Disease	1	1	1	1	1	1	1	1	1	1	1	0.424014	1	1	1	1	1	1	1	1	1	1
	R-HSA-5619099	Defective AVP does not bind AVPR1A,B and causes neurohypophyseal diabetes insipidus (NDI)	R-HSA-1643685	Disease	1	1	1	0.999032	0.999008	1	0.999008	1	1	1	1	0.223071	1	1	0.888889	1	1	1	1	1	1	1
	R-HSA-5619101	Variant SLC6A20 contributes towards hyperglycinuria (HG) and iminoglycinuria (IG)	R-HSA-1643685	Disease	1	1	1	1	1	1	1	1	1	1	1	0.725029	1	1	1	1	1	1	1	1	1	1
	R-HSA-5619102	SLC transporter disorders	R-HSA-1643685	Disease	1	1	1	1	1	1	1	1	1	1	1	0.119076	1	1	1	1	1	1	1	1	1	1
	R-HSA-5619104	Defective SLC12A1 causes Bartter syndrome 1 (BS1)	R-HSA-1643685	Disease	1	1	1	1	1	1	1	1	1	1	1	0.836373	1	1	1	1	1	1	1	1	1	1
	R-HSA-5619107	Defective TPR may confer susceptibility towards thyroid papillary carcinoma (TPC)	R-HSA-1643685	Disease	1	1	1	1	1	1	1	1	1	1	1	0.647281	1	1	1	1	1	1	1	1	1	1
	R-HSA-5619108	Defective SLC27A4 causes ichthyosis prematurity syndrome (IPS)	R-HSA-1643685	Disease	1	1	1	1	1	1	1	1	1	1	1	0.796537	1	1	1	1	1	1	1	1	1	1
	R-HSA-5619109	Defective SLC6A2 causes orthostatic intolerance (OI)	R-HSA-1643685	Disease	1	1	1	1	1	1	1	1	1	1	1	0.845093	1	1	1	1	1	1	1	1	1	1
	R-HSA-5619110	Defective SLCO1B1 causes hyperbilirubinemia, Rotor type (HBLRR)	R-HSA-1643685	Disease	1	1	1	1	1	1	1	1	1	1	1	0.371483	1	1	1	1	1	1	1	1	1	1
	R-HSA-5619111	Defective SLC20A2 causes idiopathic basal ganglia calcification 1 (IBGC1)	R-HSA-1643685	Disease	1	1	1	1	1	1	1	1	1	1	1	0.280539	1	1	1	1	1	1	1	1	1	1
	R-HSA-5619113	Defective SLC3A1 causes cystinuria (CSNU)	R-HSA-1643685	Disease	1	1	1	1	1	1	1	1	1	1	1	0.52821	1	1	1	1	1	1	1	1	1	1
	R-HSA-5619115	Disorders of transmembrane transporters	R-HSA-1643685	Disease	1	1	1	1	1	1	1	1	1	1	1	0.0177399	1	1	1	1	1	1	1	1	1	1
	R-HSA-5619507	Activation of HOX genes during differentiation	R-HSA-1266738	Developmental Biology	1	0.999004	1	1	1	1	1	1	1	1	1	0.0268519	1	1	1	1	1	1	1	1	1	1
	R-HSA-5620912	Anchoring of the basal body to the plasma membrane	R-HSA-1852241	Organelle biogenesis and maintenance	1	0.985048	0.999	1	1	1	1	1	1	1	1	0.00138399	0.692308	1	1	1	1	1	1	1	1	1
	R-HSA-5620916	VxPx cargo-targeting to cilium	R-HSA-1852241	Organelle biogenesis and maintenance	1	1	1	1	1	1	1	1	1	1	1	0.444186	1	1	1	1	1	1	1	1	1	1
	R-HSA-5620920	Cargo trafficking to the periciliary membrane	R-HSA-1852241	Organelle biogenesis and maintenance	1	1	1	1	1	1	1	1	1	1	1	0.975076	1	1	1	1	1	1	1	1	1	1
	R-HSA-5620922	BBSome-mediated cargo-targeting to cilium	R-HSA-1852241	Organelle biogenesis and maintenance	1	1	1	1	1	1	1	1	1	1	1	0.444814	1	1	1	1	1	1	1	1	1	1
	R-HSA-5621480	Dectin-2 family	R-HSA-168256	Immune System	1	1	1	1	1	1	1	1	1	1	1	0.973136	1	1	1	1	1	1	1	1	1	1
	R-HSA-5621481	C-type lectin receptors (CLRs)	R-HSA-168256	Immune System	1	1	1	1	1	1	1	1	1	1	1	0.223127	1	1	1	1	1	1	1	1	1	1
	R-HSA-5621575	CD209 (DC-SIGN) signaling	R-HSA-168256	Immune System	1	1	1	1	1	1	1	1	1	1	1	0.304443	1	1	1	1	1	1	1	1	1	1
	R-HSA-5624138	Trafficking of myristoylated proteins to the cilium	R-HSA-1852241	Organelle biogenesis and maintenance	1	1	1	1	1	1	1	1	1	1	1	0.934508	1	1	1	1	1	1	1	1	1	1
	R-HSA-5624958	ARL13B-mediated ciliary trafficking of INPP5E	R-HSA-1852241	Organelle biogenesis and maintenance	1	1	1	1	1	1	1	1	1	1	1	0.264031	1	1	1	1	1	1	1	1	1	1
	R-HSA-5625740	RHO GTPases activate PKNs	R-HSA-162582	Signal Transduction	1	1	1	1	1	1	1	1	1	1	1	0.0170079	1	1	1	1	1	1	1	1	1	1
	R-HSA-5625886	Activated PKN1 stimulates transcription of AR (androgen receptor) regulated genes KLK2 and KLK3	R-HSA-162582	Signal Transduction	1	1	1	1	1	1	1	1	1	1	1	0.0273639	1	1	1	1	1	1	1	1	1	1
	R-HSA-5625900	RHO GTPases activate CIT	R-HSA-162582	Signal Transduction	1	0.878984	0.966184	0.982084	0.990028	0.990044	0.995008	0.997004	0.998008	0.999	1	0.00163199	0.631579	0.680851	0.545455	0.625	0.75	1	0.5	1	1	1
	R-HSA-5626467	RHO GTPases activate IQGAPs	R-HSA-162582	Signal Transduction	1	1	1	1	1	1	1	1	1	1	1	0.941768	1	1	1	1	1	1	1	1	1	1
	R-HSA-5626978	TNFR1-mediated ceramide production	R-HSA-162582	Signal Transduction	1	1	0.999	1	1	1	1	1	1	1	1	0.0475198	1	1	1	1	1	1	1	1	1	1
	R-HSA-5627117	RHO GTPases Activate ROCKs	R-HSA-162582	Signal Transduction	1	1	1	1	1	1	1	1	1	1	1	0.0386238	1	1	1	1	1	1	1	1	1	1
	R-HSA-5627123	RHO GTPases activate PAKs	R-HSA-162582	Signal Transduction	1	1	1	1	1	1	1	1	1	1	1	0.752669	1	1	1	1	1	1	1	1	1	1
	R-HSA-5628897	TP53 Regulates Metabolic Genes	R-HSA-74160	Gene expression (Transcription)	1	0.999	1	1	1	1	1	1	1	1	1	0.0289199	1	1	1	1	1	1	1	1	1	1
	R-HSA-5632681	Ligand-receptor interactions	R-HSA-162582	Signal Transduction	1	1	1	1	1	1	1	1	1	1	1	0.112336	1	1	1	1	1	1	1	1	1	1
	R-HSA-5632684	Hedgehog 'on' state	R-HSA-162582	Signal Transduction	1	1	1	1	1	1	1	1	1	1	1	0.379154	1	1	1	1	1	1	1	1	1	1
	R-HSA-5632927	Defective Mismatch Repair Associated With MSH3	R-HSA-1643685	Disease	1	0.99904	1	1	1	1	1	1	1	1	1	0.0229039	1	1	1	1	1	1	1	1	1	1
	R-HSA-5632928	Defective Mismatch Repair Associated With MSH2	R-HSA-1643685	Disease	1	0.976436	0.996072	1	0.999012	0.999016	1	1	1	1	1	0.0155279	0.6	0.526316	1	1	1	1	1	1	1	1
	R-HSA-5632968	Defective Mismatch Repair Associated With MSH6	R-HSA-1643685	Disease	1	0.958652	0.99014	0.999008	0.99802	0.997032	0.998024	1	1	1	1	0.010964	0.634146	0.527778	1	0.333333	0.888889	0.857143	1	1	1	1
	R-HSA-5632987	Defective Mismatch Repair Associated With PMS2	R-HSA-1643685	Disease	1	0.999012	0.999004	1	1	1	0.999012	1	1	1	1	0.414834	1	1	1	1	1	1	1	1	1	1
	R-HSA-5633007	Regulation of TP53 Activity	R-HSA-74160	Gene expression (Transcription)	1	0.988044	0.999	1	1	1	1	1	1	1	1	0.00271199	0.75	1	1	1	1	1	1	1	1	1
	R-HSA-5633008	TP53 Regulates Transcription of Cell Death Genes	R-HSA-74160	Gene expression (Transcription)	1	1	1	1	1	1	1	1	1	1	1	0.336635	1	1	1	1	1	1	1	1	1	1
	R-HSA-5633231	Defective ALG14 causes congenital myasthenic syndrome (ALG14-CMS)	R-HSA-1643685	Disease	1	1	1	1	1	1	1	1	1	1	1	0.861389	1	1	1	1	1	1	1	1	1	1
	R-HSA-5635838	Activation of SMO	R-HSA-162582	Signal Transduction	1	1	1	1	1	1	1	1	1	1	1	0.710829	1	1	1	1	1	1	1	1	1	1
	R-HSA-5635851	GLI proteins bind promoters of Hh responsive genes to promote transcription	R-HSA-162582	Signal Transduction	1	1	1	1	1	1	1	1	1	1	1	0.134291	1	1	1	1	1	1	1	1	1	1
	R-HSA-5637810	Constitutive Signaling by EGFRvIII	R-HSA-1643685	Disease	1	0.99902	1	1	1	1	1	1	1	1	1	0.217003	1	1	1	1	1	1	1	1	1	1
	R-HSA-5637812	Signaling by EGFRvIII in Cancer	R-HSA-1643685	Disease	1	0.99902	1	1	1	1	1	1	1	1	1	0.222415	1	1	1	1	1	1	1	1	1	1
	R-HSA-5637815	Signaling by Ligand-Responsive EGFR Variants in Cancer	R-HSA-1643685	Disease	1	0.998036	1	1	1	1	1	1	1	1	1	0.204731	0.6	1	1	1	1	1	1	1	1	1
	R-HSA-5638302	Signaling by Overexpressed Wild-Type EGFR in Cancer	R-HSA-1643685	Disease	1	1	1	1	1	1	1	1	1	1	1	0.219847	1	1	1	1	1	1	1	1	1	1
	R-HSA-5638303	Inhibition of Signaling by Overexpressed EGFR	R-HSA-1643685	Disease	1	1	1	1	1	1	1	1	1	1	1	0.216435	1	1	1	1	1	1	1	1	1	1
	R-HSA-5649702	APEX1-Independent Resolution of AP Sites via the Single Nucleotide Replacement Pathway	R-HSA-73894	DNA Repair	1	1	1	1	1	1	1	1	1	1	1	0.539646	1	1	1	1	1	1	1	1	1	1
	R-HSA-5651801	PCNA-Dependent Long Patch Base Excision Repair	R-HSA-73894	DNA Repair	1	0.998016	1	1	1	1	1	1	1	1	1	0.00695997	0.8	1	1	1	1	1	1	1	1	1
	R-HSA-5652084	Fructose metabolism	R-HSA-1430728	Metabolism	1	1	1	1	1	1	1	1	1	1	1	0.143803	1	1	1	1	1	1	1	1	1	1
	R-HSA-5652227	Fructose biosynthesis	R-HSA-1430728	Metabolism	1	1	1	1	1	1	1	1	1	1	1	0.168919	1	1	1	1	1	1	1	1	1	1
	R-HSA-5653656	Vesicle-mediated transport	R-HSA-5653656	Vesicle-mediated transport	1	1	1	1	1	1	1	1	1	1	1	0.256275	1	1	1	1	1	1	1	1	1	1
	R-HSA-5653890	Lactose synthesis	R-HSA-1430728	Metabolism	1	0.954612	0.987136	0.996064	0.999024	0.997024	0.999004	1	1	1	1	0.00362399	0.688312	0.857143	0.823529	0.714286	0.857143	0.5	1	1	1	1
	R-HSA-5654219	Phospholipase C-mediated cascade: FGFR1	R-HSA-162582	Signal Transduction	1	1	1	1	1	1	1	1	1	1	1	0.714081	1	1	1	1	1	1	1	1	1	1
	R-HSA-5654221	Phospholipase C-mediated cascade; FGFR2	R-HSA-162582	Signal Transduction	1	1	1	1	1	1	1	1	1	1	1	0.848689	1	1	1	1	1	1	1	1	1	1
	R-HSA-5654227	Phospholipase C-mediated cascade; FGFR3	R-HSA-162582	Signal Transduction	1	1	1	1	1	1	1	1	1	1	1	0.560454	1	1	1	1	1	1	1	1	1	1
	R-HSA-5654228	Phospholipase C-mediated cascade; FGFR4	R-HSA-162582	Signal Transduction	1	1	1	1	1	1	1	1	1	1	1	0.165519	1	1	1	1	1	1	1	1	1	1
	R-HSA-5654687	Downstream signaling of activated FGFR1	R-HSA-162582	Signal Transduction	1	1	1	1	1	1	1	1	1	1	1	0.415406	1	1	1	1	1	1	1	1	1	1
	R-HSA-5654688	SHC-mediated cascade:FGFR1	R-HSA-162582	Signal Transduction	1	1	1	1	1	1	1	1	1	1	1	0.673725	1	1	1	1	1	1	1	1	1	1
	R-HSA-5654689	PI-3K cascade:FGFR1	R-HSA-162582	Signal Transduction	1	1	1	1	1	1	1	1	1	1	1	0.723725	1	1	1	1	1	1	1	1	1	1
	R-HSA-5654693	FRS-mediated FGFR1 signaling	R-HSA-162582	Signal Transduction	1	1	1	1	1	1	1	1	1	1	1	0.651421	1	1	1	1	1	1	1	1	1	1
	R-HSA-5654695	PI-3K cascade:FGFR2	R-HSA-162582	Signal Transduction	1	1	1	1	1	1	1	1	1	1	1	0.871685	1	1	1	1	1	1	1	1	1	1
	R-HSA-5654696	Downstream signaling of activated FGFR2	R-HSA-162582	Signal Transduction	1	1	1	1	1	1	1	1	1	1	1	0.873437	1	1	1	1	1	1	1	1	1	1
	R-HSA-5654699	SHC-mediated cascade:FGFR2	R-HSA-162582	Signal Transduction	1	1	1	1	1	1	1	1	1	1	1	0.885832	1	1	1	1	1	1	1	1	1	1
	R-HSA-5654700	FRS-mediated FGFR2 signaling	R-HSA-162582	Signal Transduction	1	1	1	1	1	1	1	1	1	1	1	0.899808	1	1	1	1	1	1	1	1	1	1
	R-HSA-5654704	SHC-mediated cascade:FGFR3	R-HSA-162582	Signal Transduction	1	1	1	1	1	1	1	1	1	1	1	0.569762	1	1	1	1	1	1	1	1	1	1
	R-HSA-5654706	FRS-mediated FGFR3 signaling	R-HSA-162582	Signal Transduction	1	1	1	1	1	1	1	1	1	1	1	0.576122	1	1	1	1	1	1	1	1	1	1
	R-HSA-5654708	Downstream signaling of activated FGFR3	R-HSA-162582	Signal Transduction	1	1	1	1	1	1	1	1	1	1	1	0.657325	1	1	1	1	1	1	1	1	1	1
	R-HSA-5654710	PI-3K cascade:FGFR3	R-HSA-162582	Signal Transduction	1	1	1	1	1	1	1	1	1	1	1	0.579914	1	1	1	1	1	1	1	1	1	1
	R-HSA-5654712	FRS-mediated FGFR4 signaling	R-HSA-162582	Signal Transduction	1	1	1	1	1	1	1	1	1	1	1	0.150227	1	1	1	1	1	1	1	1	1	1
	R-HSA-5654716	Downstream signaling of activated FGFR4	R-HSA-162582	Signal Transduction	1	1	1	1	1	1	1	1	1	1	1	0.141715	1	1	1	1	1	1	1	1	1	1
	R-HSA-5654719	SHC-mediated cascade:FGFR4	R-HSA-162582	Signal Transduction	1	1	1	1	1	1	1	1	1	1	1	0.161579	1	1	1	1	1	1	1	1	1	1
	R-HSA-5654720	PI-3K cascade:FGFR4	R-HSA-162582	Signal Transduction	1	1	1	1	1	1	1	1	1	1	1	0.142223	1	1	1	1	1	1	1	1	1	1
	R-HSA-5654726	Negative regulation of FGFR1 signaling	R-HSA-162582	Signal Transduction	1	1	1	1	1	1	1	1	1	1	1	0.653781	1	1	1	1	1	1	1	1	1	1
	R-HSA-5654727	Negative regulation of FGFR2 signaling	R-HSA-162582	Signal Transduction	1	1	1	1	1	1	1	1	1	1	1	0.861217	1	1	1	1	1	1	1	1	1	1
	R-HSA-5654732	Negative regulation of FGFR3 signaling	R-HSA-162582	Signal Transduction	1	1	1	1	1	1	1	1	1	1	1	0.880572	1	1	1	1	1	1	1	1	1	1
	R-HSA-5654733	Negative regulation of FGFR4 signaling	R-HSA-162582	Signal Transduction	1	1	1	1	1	1	1	1	1	1	1	0.294611	1	1	1	1	1	1	1	1	1	1
	R-HSA-5654736	Signaling by FGFR1	R-HSA-162582	Signal Transduction	1	1	1	1	1	1	1	1	1	1	1	0.534546	1	1	1	1	1	1	1	1	1	1
	R-HSA-5654738	Signaling by FGFR2	R-HSA-162582	Signal Transduction	1	1	1	1	1	1	1	1	1	1	1	0.361823	1	1	1	1	1	1	1	1	1	1
	R-HSA-5654741	Signaling by FGFR3	R-HSA-162582	Signal Transduction	1	1	1	1	1	1	1	1	1	1	1	0.669669	1	1	1	1	1	1	1	1	1	1
	R-HSA-5654743	Signaling by FGFR4	R-HSA-162582	Signal Transduction	1	1	1	1	1	1	1	1	1	1	1	0.315039	1	1	1	1	1	1	1	1	1	1
	R-HSA-5655253	Signaling by FGFR2 in disease	R-HSA-1643685	Disease	1	1	1	1	1	1	1	1	1	1	1	0.928164	1	1	1	1	1	1	1	1	1	1
	R-HSA-5655291	Signaling by FGFR4 in disease	R-HSA-1643685	Disease	1	1	1	1	1	1	1	1	1	1	1	0.206659	1	1	1	1	1	1	1	1	1	1
	R-HSA-5655302	Signaling by FGFR1 in disease	R-HSA-1643685	Disease	1	1	1	1	1	1	1	1	1	1	1	0.727977	1	1	1	1	1	1	1	1	1	1
	R-HSA-5655332	Signaling by FGFR3 in disease	R-HSA-1643685	Disease	1	1	1	1	1	1	1	1	1	1	1	0.644625	1	1	1	1	1	1	1	1	1	1
	R-HSA-5655799	Defective SLC40A1 causes hemochromatosis 4 (HFE4) (duodenum)	R-HSA-1643685	Disease	1	1	1	1	1	1	1	1	1	1	1	0.278191	1	1	1	1	1	1	1	1	1	1
	R-HSA-5655862	Translesion synthesis by POLK	R-HSA-73894	DNA Repair	1	0.999004	1	1	1	1	1	1	1	1	1	0.01116	1	1	1	1	1	1	1	1	1	1
	R-HSA-5656121	Translesion synthesis by POLI	R-HSA-73894	DNA Repair	1	0.999004	1	1	1	1	1	1	1	1	1	0.012044	1	1	1	1	1	1	1	1	1	1
	R-HSA-5656169	Termination of translesion DNA synthesis	R-HSA-73894	DNA Repair	1	0.982112	0.997012	1	1	1	1	1	1	1	1	0.00350799	0.586207	1	1	1	1	1	1	1	1	1
	R-HSA-5656364	Defective SLC5A1 causes congenital glucose/galactose malabsorption (GGM)	R-HSA-1643685	Disease	1	1	1	1	1	1	1	1	1	1	1	0.793289	1	1	1	1	1	1	1	1	1	1
	R-HSA-5657560	Hereditary fructose intolerance	R-HSA-1643685	Disease	1	1	1	1	1	1	1	1	1	1	1	0.451558	1	1	1	1	1	1	1	1	1	1
	R-HSA-5657562	Essential fructosuria	R-HSA-1643685	Disease	1	1	1	1	1	1	1	1	1	1	1	0.0629677	1	1	1	1	1	1	1	1	1	1
	R-HSA-5658034	HHAT G278V abrogates palmitoylation of Hh-Np	R-HSA-1643685	Disease	1	1	1	1	1	1	1	1	1	1	1	0.700809	1	1	1	1	1	1	1	1	1	1
	R-HSA-5658208	Defective SLC5A2 causes renal glucosuria (GLYS1)	R-HSA-1643685	Disease	1	1	1	0.99902	1	1	1	1	1	1	1	0.0762717	1	1	0.333333	1	1	1	1	1	1	1
	R-HSA-5658442	Regulation of RAS by GAPs	R-HSA-162582	Signal Transduction	1	1	1	1	1	1	1	1	1	1	1	0.381326	1	1	1	1	1	1	1	1	1	1
	R-HSA-5658623	FGFRL1 modulation of FGFR1 signaling	R-HSA-162582	Signal Transduction	1	1	1	1	1	1	1	1	1	1	1	0.537022	1	1	1	1	1	1	1	1	1	1
	R-HSA-5659898	Intestinal saccharidase deficiencies	R-HSA-1643685	Disease	1	0.99804	0.999024	1	1	1	1	1	1	1	1	0.133043	1	0.857143	1	1	1	1	1	1	1	1
	R-HSA-5659996	RPIA deficiency: failed conversion of R5P to RU5P	R-HSA-1643685	Disease	1	0.90772	0.952696	0.979256	0.992112	0.994068	0.99508	0.998008	0.994048	0.998016	1	0.00849997	0.76659	0.702857	0.692308	0.896552	1	0.809524	0.666667	0.615385	1	1
	R-HSA-5660489	MTF1 activates gene expression	R-HSA-8953897	Cellular responses to external stimuli	1	0.994148	0.998036	0.99902	1	1	0.99802	1	1	0.999004	1	0.0616718	0.789474	0.7	1	1	1	1	1	1	1	1
	R-HSA-5660526	Response to metal ions	R-HSA-8953897	Cellular responses to external stimuli	1	1	1	1	1	1	1	1	1	1	1	0.197343	1	1	1	1	1	1	1	1	1	1
	R-HSA-5660668	CLEC7A/inflammasome pathway	R-HSA-168256	Immune System	1	1	1	1	1	1	1	1	1	1	1	0.548626	1	1	1	1	1	1	1	1	1	1
	R-HSA-5660862	Defective SLC7A7 causes lysinuric protein intolerance (LPI)	R-HSA-1643685	Disease	1	1	1	1	1	1	1	1	1	1	1	0.337087	1	1	1	1	1	1	1	1	1	1
	R-HSA-5660883	Defective SLC7A9 causes cystinuria (CSNU)	R-HSA-1643685	Disease	1	1	1	1	1	1	1	1	1	1	1	0.528286	1	1	1	1	1	1	1	1	1	1
	R-HSA-5661231	Metallothioneins bind metals	R-HSA-8953897	Cellular responses to external stimuli	1	1	1	1	1	1	1	1	1	1	1	0.200803	1	1	1	1	1	1	1	1	1	1
	R-HSA-5661270	Formation of xylulose-5-phosphate	R-HSA-1430728	Metabolism	1	1	1	1	1	1	1	1	1	1	1	0.0277519	1	1	1	1	1	1	1	1	1	1
	R-HSA-5662702	Melanin biosynthesis	R-HSA-1430728	Metabolism	1	0.99706	1	1	1	1	1	1	1	1	1	0.0800877	0.4375	1	1	1	1	1	1	1	1	1
	R-HSA-5662853	Essential pentosuria	R-HSA-1643685	Disease	1	1	1	1	1	1	1	1	1	1	1	0.0849037	1	1	1	1	1	1	1	1	1	1
	R-HSA-5663084	Diseases of carbohydrate metabolism	R-HSA-1643685	Disease	1	1	1	1	1	1	1	1	1	1	1	0.0677677	1	1	1	1	1	1	1	1	1	1
	R-HSA-5663202	Diseases of signal transduction	R-HSA-1643685	Disease	1	1	1	1	1	1	1	1	1	1	1	0.727857	1	1	1	1	1	1	1	1	1	1
	R-HSA-5663213	RHO GTPases Activate WASPs and WAVEs	R-HSA-162582	Signal Transduction	1	1	1	1	1	1	1	1	1	1	1	0.397122	1	1	1	1	1	1	1	1	1	1
	R-HSA-5663220	RHO GTPases Activate Formins	R-HSA-162582	Signal Transduction	1	1	1	1	1	1	1	1	1	1	1	0.0411798	1	1	1	1	1	1	1	1	1	1
	R-HSA-5666185	RHO GTPases Activate Rhotekin and Rhophilins	R-HSA-162582	Signal Transduction	1	1	0.999004	0.999004	1	1	1	1	1	1	1	0.0249759	1	1	1	1	1	1	1	1	1	1
	R-HSA-5668541	TNFR2 non-canonical NF-kB pathway	R-HSA-168256	Immune System	1	1	1	1	1	1	1	1	1	1	1	0.0641637	1	1	1	1	1	1	1	1	1	1
	R-HSA-5668599	RHO GTPases Activate NADPH Oxidases	R-HSA-162582	Signal Transduction	1	1	1	1	1	1	1	1	1	1	1	0.752041	1	1	1	1	1	1	1	1	1	1
	R-HSA-5668914	Diseases of metabolism	R-HSA-1643685	Disease	1	1	1	1	1	1	1	1	1	1	1	0.0463438	1	1	1	1	1	1	1	1	1	1
	R-HSA-5669034	TNFs bind their physiological receptors	R-HSA-168256	Immune System	1	1	1	1	1	1	1	1	1	1	1	0.130719	1	1	1	1	1	1	1	1	1	1
	R-HSA-5673000	RAF activation	R-HSA-162582	Signal Transduction	1	1	1	1	1	1	1	1	1	1	1	0.62407	1	1	1	1	1	1	1	1	1	1
	R-HSA-5673001	RAF/MAP kinase cascade	R-HSA-162582	Signal Transduction	1	1	1	1	1	1	1	1	1	1	1	0.700465	1	1	1	1	1	1	1	1	1	1
	R-HSA-5674135	MAP2K and MAPK activation	R-HSA-162582	Signal Transduction	1	1	1	1	1	1	1	1	1	1	1	0.174207	1	1	1	1	1	1	1	1	1	1
	R-HSA-5674400	Constitutive Signaling by AKT1 E17K in Cancer	R-HSA-1643685	Disease	1	0.999016	1	1	1	1	1	1	1	1	1	0.0927276	0.8	1	1	1	1	1	1	1	1	1
	R-HSA-5674404	PTEN Loss of Function in Cancer	R-HSA-1643685	Disease	1	1	1	1	1	1	1	1	1	1	1	0.542762	1	1	1	1	1	1	1	1	1	1
	R-HSA-5674499	Negative feedback regulation of MAPK pathway	R-HSA-162582	Signal Transduction	1	1	1	1	1	1	1	1	1	1	1	0.559334	1	1	1	1	1	1	1	1	1	1
	R-HSA-5675221	Negative regulation of MAPK pathway	R-HSA-162582	Signal Transduction	1	1	1	1	1	1	1	1	1	1	1	0.0992076	1	1	1	1	1	1	1	1	1	1
	R-HSA-5675482	Regulation of necroptotic cell death	R-HSA-5357801	Programmed Cell Death	1	0.99508	0.999004	1	1	1	1	1	1	1	1	0.0264399	0.857143	1	1	1	1	1	1	1	1	1
	R-HSA-5676590	NIK-->noncanonical NF-kB signaling	R-HSA-168256	Immune System	1	1	1	1	1	1	1	1	1	1	1	0.0934996	1	1	1	1	1	1	1	1	1	1
	R-HSA-5676594	TNF receptor superfamily (TNFSF) members mediating non-canonical NF-kB pathway	R-HSA-168256	Immune System	1	1	1	1	1	1	1	1	1	1	1	0.0751077	1	1	1	1	1	1	1	1	1	1
	R-HSA-5676934	Protein repair	R-HSA-392499	Metabolism of proteins	1	1	1	1	1	1	1	1	1	1	1	0.760633	1	1	1	1	1	1	1	1	1	1
	R-HSA-5678420	Defective ABCC9 causes dilated cardiomyopathy 10, familial atrial fibrillation 12 and hypertrichotic osteochondrodysplasia	R-HSA-1643685	Disease	1	0.999028	1	1	1	1	1	1	1	1	1	0.189027	0.875	1	1	1	1	1	1	1	1	1
	R-HSA-5678771	Defective ABCB4 causes progressive familial intrahepatic cholestasis 3, intrahepatic cholestasis of pregnancy 3 and gallbladder disease 1	R-HSA-1643685	Disease	1	1	1	1	1	1	1	1	1	1	1	0.10674	1	1	1	1	1	1	1	1	1	1
	R-HSA-5678895	Defective CFTR causes cystic fibrosis	R-HSA-1643685	Disease	1	1	1	1	1	1	1	1	1	1	1	0.249775	1	1	1	1	1	1	1	1	1	1
	R-HSA-5679001	Defective ABCC2 causes Dubin-Johnson syndrome	R-HSA-1643685	Disease	1	1	1	1	1	1	1	1	1	1	1	0.205975	1	1	1	1	1	1	1	1	1	1
	R-HSA-5679090	Defective ABCG8 causes gallbladder disease 4 and sitosterolemia	R-HSA-1643685	Disease	1	0.994028	0.99602	0.997004	0.999	0.999	1	1	1	1	1	0.00971596	0.75	0.833333	1	1	1	1	1	1	1	1
	R-HSA-5682113	Defective ABCA1 causes Tangier disease	R-HSA-1643685	Disease	1	0.99704	0.998	0.999012	1	1	1	1	0.999	1	1	0.0728077	0.636364	1	0.75	1	1	1	1	1	1	1
	R-HSA-5682910	LGI-ADAM interactions	R-HSA-1266738	Developmental Biology	1	1	1	1	1	1	1	1	1	1	1	0.546274	1	1	1	1	1	1	1	1	1	1
	R-HSA-5683057	MAPK family signaling cascades	R-HSA-162582	Signal Transduction	1	1	1	1	1	1	1	1	1	1	1	0.519762	1	1	1	1	1	1	1	1	1	1
	R-HSA-5683177	Defective ABCC8 can cause hypoglycemias and hyperglycemias	R-HSA-1643685	Disease	1	1	1	1	1	1	1	1	1	1	1	0.653217	1	1	1	1	1	1	1	1	1	1
	R-HSA-5683329	Defective ABCD4 causes methylmalonic aciduria and homocystinuria, cblj type (MAHCJ)	R-HSA-1643685	Disease	1	1	1	1	1	1	1	1	1	1	1	0.736861	1	1	1	1	1	1	1	1	1	1
	R-HSA-5683371	Defective ABCB6 causes isolated colobomatous microphthalmia 7 (MCOPCB7)	R-HSA-1643685	Disease	1	1	1	1	1	1	1	1	1	1	1	0.134659	1	1	1	1	1	1	1	1	1	1
	R-HSA-5683678	Defective ABCA3 causes pulmonary surfactant metabolism dysfunction type 3 (SMDP3)	R-HSA-1643685	Disease	1	1	1	1	1	1	1	1	1	1	1	0.881148	1	1	1	1	1	1	1	1	1	1
	R-HSA-5683826	Surfactant metabolism	R-HSA-392499	Metabolism of proteins	1	0.999008	1	1	1	1	1	1	1	1	1	0.0418838	1	1	1	1	1	1	1	1	1	1
	R-HSA-5684045	Defective ABCD1 causes adrenoleukodystrophy (ALD)	R-HSA-1643685	Disease	1	0.999024	0.99902	0.998036	1	1	1	1	1	1	1	0.161523	0.714286	0.5	1	1	1	1	1	1	1	1
	R-HSA-5684264	MAP3K8 (TPL2)-dependent MAPK1/3 activation	R-HSA-168256	Immune System	1	1	1	1	1	1	1	1	1	1	1	0.0873357	1	1	1	1	1	1	1	1	1	1
	R-HSA-5684996	MAPK1/MAPK3 signaling	R-HSA-162582	Signal Transduction	1	1	1	1	1	1	1	1	1	1	1	0.61539	1	1	1	1	1	1	1	1	1	1
	R-HSA-5685938	HDR through Single Strand Annealing (SSA)	R-HSA-73894	DNA Repair	1	1	1	1	1	1	1	1	1	1	1	0.0182599	1	1	1	1	1	1	1	1	1	1
	R-HSA-5685939	HDR through MMEJ (alt-NHEJ)	R-HSA-73894	DNA Repair	1	1	1	1	1	1	1	1	1	1	1	0.0374799	1	1	1	1	1	1	1	1	1	1
	R-HSA-5685942	HDR through Homologous Recombination (HRR)	R-HSA-73894	DNA Repair	1	1	1	1	1	1	1	1	1	1	1	0.0141319	1	1	1	1	1	1	1	1	1	1
	R-HSA-5686938	Regulation of TLR by endogenous ligand	R-HSA-168256	Immune System	1	1	1	1	1	1	1	1	1	1	1	0.302379	1	1	1	1	1	1	1	1	1	1
	R-HSA-5687128	MAPK6/MAPK4 signaling	R-HSA-162582	Signal Transduction	1	0.962576	0.996048	0.99802	0.998004	1	1	1	1	1	1	0.0142759	0.682759	1	0.833333	1	1	1	1	1	1	1
	R-HSA-5687613	Diseases associated with surfactant metabolism	R-HSA-1643685	Disease	1	1	1	1	1	1	1	1	1	1	1	0.360939	1	1	1	1	1	1	1	1	1	1
	R-HSA-5687868	Defective SFTPA2 causes idiopathic pulmonary fibrosis (IPF)	R-HSA-1643685	Disease	1	1	1	1	1	1	1	1	1	1	1	0.949932	1	1	1	1	1	1	1	1	1	1
	R-HSA-5688031	Defective pro-SFTPB causes pulmonary surfactant metabolism dysfunction 1 (SMDP1) and respiratory distress syndrome (RDS)	R-HSA-1643685	Disease	1	1	1	1	1	1	1	1	1	1	1	0.624362	1	1	1	1	1	1	1	1	1	1
	R-HSA-5688399	Defective ABCA3 causes pulmonary surfactant metabolism dysfunction 3 (SMDP3)	R-HSA-1643685	Disease	1	1	1	1	1	1	1	1	1	1	1	0.881144	1	1	1	1	1	1	1	1	1	1
	R-HSA-5688426	Deubiquitination	R-HSA-392499	Metabolism of proteins	1	0.996016	1	1	1	1	1	1	1	1	1	0.00488398	0.8	1	1	1	1	1	1	1	1	1
	R-HSA-5688849	Defective CSF2RB causes pulmonary surfactant metabolism dysfunction 5 (SMDP5)	R-HSA-1643685	Disease	1	1	1	1	1	1	1	1	1	1	1	0.156127	1	1	1	1	1	1	1	1	1	1
	R-HSA-5688890	Defective CSF2RA causes pulmonary surfactant metabolism dysfunction 4 (SMDP4)	R-HSA-1643685	Disease	1	1	1	1	1	1	1	1	1	1	1	0.156107	1	1	1	1	1	1	1	1	1	1
	R-HSA-5689603	UCH proteinases	R-HSA-392499	Metabolism of proteins	1	0.999016	1	1	1	1	1	1	1	1	1	0.0171799	0.8	1	1	1	1	1	1	1	1	1
	R-HSA-5689877	Josephin domain DUBs	R-HSA-392499	Metabolism of proteins	1	0.998076	1	1	1	1	1	1	1	1	1	0.143351	0.75	1	1	1	1	1	1	1	1	1
	R-HSA-5689880	Ub-specific processing proteases	R-HSA-392499	Metabolism of proteins	1	0.998016	1	1	1	1	1	1	1	1	1	0.0131639	0.4	1	1	1	1	1	1	1	1	1
	R-HSA-5689896	Ovarian tumor domain proteases	R-HSA-392499	Metabolism of proteins	1	1	1	1	1	1	1	1	1	1	1	0.0298999	1	1	1	1	1	1	1	1	1	1
	R-HSA-5689901	Metalloprotease DUBs	R-HSA-392499	Metabolism of proteins	1	0.999016	1	1	1	1	1	1	1	1	1	0.0292559	1	1	1	1	1	1	1	1	1	1
	R-HSA-5690338	Defective ABCC6 causes pseudoxanthoma elasticum (PXE)	R-HSA-1643685	Disease	1	1	1	1	1	1	1	1	1	1	1	0.0556078	1	1	1	1	1	1	1	1	1	1
	R-HSA-5690714	CD22 mediated BCR regulation	R-HSA-168256	Immune System	1	1	1	1	1	1	1	1	1	1	1	0.262763	1	1	1	1	1	1	1	1	1	1
	R-HSA-5693532	DNA Double-Strand Break Repair	R-HSA-73894	DNA Repair	1	1	1	1	1	1	1	1	1	1	1	0.00953596	1	1	1	1	1	1	1	1	1	1
	R-HSA-5693537	Resolution of D-Loop Structures	R-HSA-73894	DNA Repair	1	1	1	1	1	1	1	1	1	1	1	0.0355279	1	1	1	1	1	1	1	1	1	1
	R-HSA-5693538	Homology Directed Repair	R-HSA-73894	DNA Repair	1	1	1	1	1	1	1	1	1	1	1	0.0185079	1	1	1	1	1	1	1	1	1	1
	R-HSA-5693548	Sensing of DNA Double Strand Breaks	R-HSA-73894	DNA Repair	1	1	1	1	1	1	1	1	1	1	1	0.0167799	1	1	1	1	1	1	1	1	1	1
	R-HSA-5693554	Resolution of D-loop Structures through Synthesis-Dependent Strand Annealing (SDSA)	R-HSA-73894	DNA Repair	1	1	1	1	1	1	1	1	1	1	1	0.0339679	1	1	1	1	1	1	1	1	1	1
	R-HSA-5693565	Recruitment and ATM-mediated phosphorylation of repair and signaling proteins at DNA double strand breaks	R-HSA-73894	DNA Repair	1	0.998032	1	1	1	1	1	1	1	1	1	0.0145519	0.555556	1	1	1	1	1	1	1	1	1
	R-HSA-5693567	HDR through Homologous Recombination (HRR) or Single Strand Annealing (SSA)	R-HSA-73894	DNA Repair	1	1	1	1	1	1	1	1	1	1	1	0.0170599	1	1	1	1	1	1	1	1	1	1
	R-HSA-5693568	Resolution of D-loop Structures through Holliday Junction Intermediates	R-HSA-73894	DNA Repair	1	1	1	1	1	1	1	1	1	1	1	0.0355559	1	1	1	1	1	1	1	1	1	1
	R-HSA-5693571	Nonhomologous End-Joining (NHEJ)	R-HSA-73894	DNA Repair	1	1	1	1	1	1	1	1	1	1	1	0.0487198	1	1	1	1	1	1	1	1	1	1
	R-HSA-5693579	Homologous DNA Pairing and Strand Exchange	R-HSA-73894	DNA Repair	1	1	1	1	1	1	1	1	1	1	1	0.0194599	1	1	1	1	1	1	1	1	1	1
	R-HSA-5693606	DNA Double Strand Break Response	R-HSA-73894	DNA Repair	1	0.999016	1	1	1	1	1	1	1	1	1	0.012208	0.4	1	1	1	1	1	1	1	1	1
	R-HSA-5693607	Processing of DNA double-strand break ends	R-HSA-73894	DNA Repair	1	1	1	1	1	1	1	1	1	1	1	0.0217919	1	1	1	1	1	1	1	1	1	1
	R-HSA-5693616	Presynaptic phase of homologous DNA pairing and strand exchange	R-HSA-73894	DNA Repair	1	1	1	1	1	1	1	1	1	1	1	0.0163919	1	1	1	1	1	1	1	1	1	1
	R-HSA-5694530	Cargo concentration in the ER	R-HSA-392499	Metabolism of proteins	1	1	1	1	1	1	1	1	1	1	1	0.391138	1	1	1	1	1	1	1	1	1	1
	R-HSA-5696394	DNA Damage Recognition in GG-NER	R-HSA-73894	DNA Repair	1	0.997	1	0.999	1	1	1	1	1	1	1	0.0147759	1	1	1	1	1	1	1	1	1	1
	R-HSA-5696395	Formation of Incision Complex in GG-NER	R-HSA-73894	DNA Repair	1	0.999	1	1	1	1	1	1	1	1	1	0.0181119	1	1	1	1	1	1	1	1	1	1
	R-HSA-5696397	Gap-filling DNA repair synthesis and ligation in GG-NER	R-HSA-73894	DNA Repair	1	1	1	1	1	1	1	1	1	1	1	0.00513198	1	1	1	1	1	1	1	1	1	1
	R-HSA-5696398	Nucleotide Excision Repair	R-HSA-73894	DNA Repair	1	1	1	1	1	1	1	1	1	1	1	0.00778397	1	1	1	1	1	1	1	1	1	1
	R-HSA-5696399	Global Genome Nucleotide Excision Repair (GG-NER)	R-HSA-73894	DNA Repair	1	0.99302	0.998004	1	1	1	1	1	1	1	1	0.00340399	0.666667	0.5	1	1	1	1	1	1	1	1
	R-HSA-5696400	Dual Incision in GG-NER	R-HSA-73894	DNA Repair	1	0.995016	1	1	1	1	1	1	1	1	1	0.00233999	0.8	1	1	1	1	1	1	1	1	1
	R-HSA-597592	Post-translational protein modification	R-HSA-392499	Metabolism of proteins	1	1	1	1	1	1	1	1	1	1	1	0.115176	1	1	1	1	1	1	1	1	1	1
	R-HSA-606279	Deposition of new CENPA-containing nucleosomes at the centromere	R-HSA-1640170	Cell Cycle	1	1	1	1	1	1	1	1	1	1	1	0.0565158	1	1	1	1	1	1	1	1	1	1
	R-HSA-611105	Respiratory electron transport	R-HSA-1430728	Metabolism	1	1	1	1	1	1	1	1	1	1	1	0.877052	1	1	1	1	1	1	1	1	1	1
	R-HSA-622312	Inflammasomes	R-HSA-168256	Immune System	1	1	1	1	1	1	1	1	1	1	1	0.118368	1	1	1	1	1	1	1	1	1	1
	R-HSA-622323	Presynaptic nicotinic acetylcholine receptors	R-HSA-112316	Neuronal System	1	0.985264	0.998028	1	1	1	1	1	1	1	1	0.0163919	0.671642	1	1	1	1	1	1	1	1	1
	R-HSA-622327	Postsynaptic nicotinic acetylcholine receptors	R-HSA-112316	Neuronal System	1	0.992112	1	1	1	1	1	1	1	1	1	0.0171799	0.793103	1	1	1	1	1	1	1	1	1
	R-HSA-629587	Highly sodium permeable acetylcholine nicotinic receptors	R-HSA-112316	Neuronal System	1	0.9941	1	1	1	1	0.999008	1	1	1	1	0.0360039	0.692308	1	1	1	1	1	1	1	1	1
	R-HSA-629594	Highly calcium permeable postsynaptic nicotinic acetylcholine receptors	R-HSA-112316	Neuronal System	1	0.992116	1	1	1	1	1	1	1	1	1	0.0176479	0.766667	1	1	1	1	1	1	1	1	1
	R-HSA-629597	Highly calcium permeable nicotinic acetylcholine receptors	R-HSA-112316	Neuronal System	1	0.988172	0.999008	1	1	1	1	1	1	1	1	0.0169639	0.727273	1	1	1	1	1	1	1	1	1
	R-HSA-674695	RNA Polymerase II Pre-transcription Events	R-HSA-74160	Gene expression (Transcription)	1	1	1	1	1	1	1	1	1	1	1	0.523054	1	1	1	1	1	1	1	1	1	1
	R-HSA-6781823	Formation of TC-NER Pre-Incision Complex	R-HSA-73894	DNA Repair	1	1	1	1	1	1	1	1	1	1	1	0.0614198	1	1	1	1	1	1	1	1	1	1
	R-HSA-6781827	Transcription-Coupled Nucleotide Excision Repair (TC-NER)	R-HSA-73894	DNA Repair	1	1	1	1	1	1	1	1	1	1	1	0.00973996	1	1	1	1	1	1	1	1	1	1
	R-HSA-6782135	Dual incision in TC-NER	R-HSA-73894	DNA Repair	1	1	1	1	1	1	1	1	1	1	1	0.00824797	1	1	1	1	1	1	1	1	1	1
	R-HSA-6782210	Gap-filling DNA repair synthesis and ligation in TC-NER	R-HSA-73894	DNA Repair	1	1	1	1	1	1	1	1	1	1	1	0.00889996	1	1	1	1	1	1	1	1	1	1
	R-HSA-6782315	tRNA modification in the nucleus and cytosol	R-HSA-8953854	Metabolism of RNA	1	1	1	1	1	1	1	1	1	1	1	0.0699997	1	1	1	1	1	1	1	1	1	1
	R-HSA-6782861	Synthesis of wybutosine at G37 of tRNA(Phe)	R-HSA-8953854	Metabolism of RNA	1	1	1	1	1	1	1	1	1	1	1	0.462054	1	1	1	1	1	1	1	1	1	1
	R-HSA-6783310	Fanconi Anemia Pathway	R-HSA-73894	DNA Repair	1	0.997	1	1	1	1	1	1	1	1	1	0.00367999	1	1	1	1	1	1	1	1	1	1
	R-HSA-6783589	Interleukin-6 family signaling	R-HSA-168256	Immune System	1	1	1	1	1	1	1	1	1	1	1	0.643249	1	1	1	1	1	1	1	1	1	1
	R-HSA-6783783	Interleukin-10 signaling	R-HSA-168256	Immune System	1	1	1	1	1	1	1	1	1	1	1	0.0966316	1	1	1	1	1	1	1	1	1	1
	R-HSA-6783984	Glycine degradation	R-HSA-1430728	Metabolism	1	1	1	1	1	1	1	1	1	1	1	0.587554	1	1	1	1	1	1	1	1	1	1
	R-HSA-6784531	tRNA processing in the nucleus	R-HSA-8953854	Metabolism of RNA	1	0.977088	0.999004	1	0.999004	1	1	1	1	1	1	0.00141199	0.869565	0.5	1	1	1	1	1	1	1	1
	R-HSA-6785470	tRNA processing in the mitochondrion	R-HSA-8953854	Metabolism of RNA	1	1	1	1	1	1	1	1	1	1	1	0.720813	1	1	1	1	1	1	1	1	1	1
	R-HSA-6785631	ERBB2 Regulates Cell Motility	R-HSA-162582	Signal Transduction	1	0.972528	0.999008	0.999016	0.999016	0.999008	1	1	1	1	1	0.0273639	0.789474	1	0.6	0.8	1	1	1	1	1	1
	R-HSA-6785807	Interleukin-4 and Interleukin-13 signaling	R-HSA-168256	Immune System	1	1	1	1	1	1	1	1	1	1	1	0.252847	1	1	1	1	1	1	1	1	1	1
	R-HSA-6787450	tRNA modification in the mitochondrion	R-HSA-8953854	Metabolism of RNA	1	1	1	1	1	1	1	1	1	1	1	0.333739	1	1	1	1	1	1	1	1	1	1
	R-HSA-6787639	GDP-fucose biosynthesis	R-HSA-392499	Metabolism of proteins	1	0.999	1	0.999004	1	1	1	1	1	1	1	0.0573398	1	1	1	1	1	1	1	1	1	1
	R-HSA-6788467	IL-6-type cytokine receptor ligand interactions	R-HSA-168256	Immune System	1	1	1	1	1	1	1	1	1	1	1	0.806133	1	1	1	1	1	1	1	1	1	1
	R-HSA-6788656	Histidine, lysine, phenylalanine, tyrosine, proline and tryptophan catabolism	R-HSA-1430728	Metabolism	1	1	1	1	1	1	1	1	1	1	1	0.00259199	1	1	1	1	1	1	1	1	1	1
	R-HSA-6790901	rRNA modification in the nucleus and cytosol	R-HSA-8953854	Metabolism of RNA	1	1	1	1	1	1	1	1	1	1	1	0.0874357	1	1	1	1	1	1	1	1	1	1
	R-HSA-6791055	TALDO1 deficiency: failed conversion of SH7P, GA3P to Fru(6)P, E4P	R-HSA-1643685	Disease	1	1	1	1	1	1	1	1	1	1	1	0.221339	1	1	1	1	1	1	1	1	1	1
	R-HSA-6791226	Major pathway of rRNA processing in the nucleolus and cytosol	R-HSA-8953854	Metabolism of RNA	1	1	1	1	1	1	1	1	1	1	1	0.10238	1	1	1	1	1	1	1	1	1	1
	R-HSA-6791312	TP53 Regulates Transcription of Cell Cycle Genes	R-HSA-74160	Gene expression (Transcription)	1	1	1	1	1	1	1	1	1	1	1	0.0431998	1	1	1	1	1	1	1	1	1	1
	R-HSA-6791461	RPIA deficiency: failed conversion of RU5P to R5P	R-HSA-1643685	Disease	1	0.90772	0.952696	0.979256	0.992112	0.994068	0.99508	0.998008	0.994048	0.998016	1	0.00850797	0.76659	0.697143	0.676923	0.896552	1	0.761905	0.666667	0.615385	1	1
	R-HSA-6791462	TALDO1 deficiency: failed conversion of Fru(6)P, E4P to SH7P, GA3P	R-HSA-1643685	Disease	1	1	1	1	1	1	1	1	1	1	1	0.221303	1	1	1	1	1	1	1	1	1	1
	R-HSA-6791465	Pentose phosphate pathway disease	R-HSA-1643685	Disease	1	1	1	1	1	1	1	1	1	1	1	0.696893	1	1	1	1	1	1	1	1	1	1
	R-HSA-6793080	rRNA modification in the mitochondrion	R-HSA-8953854	Metabolism of RNA	1	1	1	1	1	1	1	1	1	1	1	0.375194	1	1	1	1	1	1	1	1	1	1
	R-HSA-6794361	Neurexins and neuroligins	R-HSA-112316	Neuronal System	1	1	1	1	1	1	1	1	1	1	1	0.832813	1	1	1	1	1	1	1	1	1	1
	R-HSA-6794362	Protein-protein interactions at synapses	R-HSA-112316	Neuronal System	1	1	1	1	1	1	1	1	1	1	1	0.888884	1	1	1	1	1	1	1	1	1	1
	R-HSA-6796648	TP53 Regulates Transcription of DNA Repair Genes	R-HSA-74160	Gene expression (Transcription)	1	1	1	1	1	1	1	1	1	1	1	0.453198	1	1	1	1	1	1	1	1	1	1
	R-HSA-6798695	Neutrophil degranulation	R-HSA-168256	Immune System	1	1	1	1	1	1	1	1	1	1	1	0.602502	1	1	1	1	1	1	1	1	1	1
	R-HSA-6799198	Complex I biogenesis	R-HSA-1430728	Metabolism	1	1	1	1	1	1	1	1	1	1	1	0.951004	1	1	1	1	1	1	1	1	1	1
	R-HSA-6799990	Metal sequestration by antimicrobial proteins	R-HSA-168256	Immune System	1	1	1	1	1	1	1	1	1	1	1	0.595702	1	1	1	1	1	1	1	1	1	1
	R-HSA-6802946	Signaling by moderate kinase activity BRAF mutants	R-HSA-1643685	Disease	1	1	1	1	1	1	1	1	1	1	1	0.248715	1	1	1	1	1	1	1	1	1	1
	R-HSA-6802948	Signaling by high-kinase activity BRAF mutants	R-HSA-1643685	Disease	1	1	1	1	1	1	1	1	1	1	1	0.229735	1	1	1	1	1	1	1	1	1	1
	R-HSA-6802949	Signaling by RAS mutants	R-HSA-1643685	Disease	1	1	1	1	1	1	1	1	1	1	1	0.212339	1	1	1	1	1	1	1	1	1	1
	R-HSA-6802952	Signaling by BRAF and RAF fusions	R-HSA-1643685	Disease	1	1	1	1	1	1	1	1	1	1	1	0.168019	1	1	1	1	1	1	1	1	1	1
	R-HSA-6802953	RAS signaling downstream of NF1 loss-of-function variants	R-HSA-1643685	Disease	1	1	1	1	1	1	1	1	1	1	1	0.0548958	1	1	1	1	1	1	1	1	1	1
	R-HSA-6802955	Paradoxical activation of RAF signaling by kinase inactive BRAF	R-HSA-1643685	Disease	1	1	1	1	1	1	1	1	1	1	1	0.246251	1	1	1	1	1	1	1	1	1	1
	R-HSA-6802957	Oncogenic MAPK signaling	R-HSA-1643685	Disease	1	1	1	1	1	1	1	1	1	1	1	0.135787	1	1	1	1	1	1	1	1	1	1
	R-HSA-6803157	Antimicrobial peptides	R-HSA-168256	Immune System	1	1	1	1	1	1	1	1	1	1	1	0.926352	1	1	1	1	1	1	1	1	1	1
	R-HSA-6803204	TP53 Regulates Transcription of Genes Involved in Cytochrome C Release	R-HSA-74160	Gene expression (Transcription)	1	1	1	1	1	1	1	1	1	1	1	0.364091	1	1	1	1	1	1	1	1	1	1
	R-HSA-6803205	TP53 regulates transcription of several additional cell death genes whose specific roles in p53-dependent apoptosis remain uncertain	R-HSA-74160	Gene expression (Transcription)	1	0.98034	0.988176	0.99604	0.994032	0.99702	0.999012	0.999012	0.999012	1	1	0.0284639	0.604651	0.733333	0.545455	0.444444	0.166667	0.75	0.5	1	1	1
	R-HSA-6803207	TP53 Regulates Transcription of Caspase Activators and Caspases	R-HSA-74160	Gene expression (Transcription)	1	1	1	1	1	1	1	1	1	1	1	0.491458	1	1	1	1	1	1	1	1	1	1
	R-HSA-6803211	TP53 Regulates Transcription of Death Receptors and Ligands	R-HSA-74160	Gene expression (Transcription)	1	1	1	1	1	1	1	1	1	1	1	0.672617	1	1	1	1	1	1	1	1	1	1
	R-HSA-6803544	Ion influx/efflux at host-pathogen interface	R-HSA-168256	Immune System	1	1	1	1	1	1	1	1	1	1	1	0.211947	1	1	1	1	1	1	1	1	1	1
	R-HSA-6804114	TP53 Regulates Transcription of Genes Involved in G2 Cell Cycle Arrest	R-HSA-74160	Gene expression (Transcription)	1	1	1	1	1	1	1	1	1	1	1	0.0732197	1	1	1	1	1	1	1	1	1	1
	R-HSA-6804115	TP53 regulates transcription of additional cell cycle genes whose exact role in the p53 pathway remain uncertain	R-HSA-74160	Gene expression (Transcription)	1	1	1	1	1	1	1	1	1	1	1	0.205671	1	1	1	1	1	1	1	1	1	1
	R-HSA-6804116	TP53 Regulates Transcription of Genes Involved in G1 Cell Cycle Arrest	R-HSA-74160	Gene expression (Transcription)	1	1	1	1	1	1	1	1	1	1	1	0.0583238	1	1	1	1	1	1	1	1	1	1
	R-HSA-6804754	Regulation of TP53 Expression	R-HSA-74160	Gene expression (Transcription)	1	1	1	1	1	1	1	1	1	1	1	0.0877116	1	1	1	1	1	1	1	1	1	1
	R-HSA-6804756	Regulation of TP53 Activity through Phosphorylation	R-HSA-74160	Gene expression (Transcription)	1	0.993016	1	1	1	1	1	1	1	1	1	0.00605198	0.8	1	1	1	1	1	1	1	1	1
	R-HSA-6804757	Regulation of TP53 Degradation	R-HSA-74160	Gene expression (Transcription)	1	1	1	1	1	1	1	1	1	1	1	0.0167879	1	1	1	1	1	1	1	1	1	1
	R-HSA-6804758	Regulation of TP53 Activity through Acetylation	R-HSA-74160	Gene expression (Transcription)	1	1	1	1	1	1	1	1	1	1	1	0.97808	1	1	1	1	1	1	1	1	1	1
	R-HSA-6804759	Regulation of TP53 Activity through Association with Co-factors	R-HSA-74160	Gene expression (Transcription)	1	1	1	1	1	1	1	1	1	1	1	0.677165	1	1	1	1	1	1	1	1	1	1
	R-HSA-6804760	Regulation of TP53 Activity through Methylation	R-HSA-74160	Gene expression (Transcription)	1	1	1	1	1	1	1	1	1	1	1	0.345023	1	1	1	1	1	1	1	1	1	1
	R-HSA-6805567	Keratinization	R-HSA-1266738	Developmental Biology	1	1	1	1	1	1	1	1	1	1	1	0.0866797	1	1	1	1	1	1	1	1	1	1
	R-HSA-6806003	Regulation of TP53 Expression and Degradation	R-HSA-74160	Gene expression (Transcription)	1	1	1	1	1	1	1	1	1	1	1	0.0176079	1	1	1	1	1	1	1	1	1	1
	R-HSA-6806664	Metabolism of vitamin K	R-HSA-1430728	Metabolism	1	1	1	1	1	1	1	1	1	1	1	0.479206	1	1	1	1	1	1	1	1	1	1
	R-HSA-6806667	Metabolism of fat-soluble vitamins	R-HSA-1430728	Metabolism	1	1	1	1	1	1	1	1	1	1	1	0.103368	1	1	1	1	1	1	1	1	1	1
	R-HSA-6806834	Signaling by MET	R-HSA-162582	Signal Transduction	1	1	1	1	1	1	1	1	1	1	1	0.0212359	1	1	1	1	1	1	1	1	1	1
	R-HSA-6806942	MET Receptor Activation	R-HSA-162582	Signal Transduction	1	0.999012	0.999004	1	1	0.999	1	1	1	1	1	0.0268759	1	0.5	1	1	1	1	1	1	1	1
	R-HSA-6807004	Negative regulation of MET activity	R-HSA-162582	Signal Transduction	1	1	1	1	1	1	1	1	1	1	1	0.943448	1	1	1	1	1	1	1	1	1	1
	R-HSA-6807047	Cholesterol biosynthesis via desmosterol	R-HSA-1430728	Metabolism	1	1	1	1	1	1	1	1	1	1	1	0.976152	1	1	1	1	1	1	1	1	1	1
	R-HSA-6807062	Cholesterol biosynthesis via lathosterol	R-HSA-1430728	Metabolism	1	1	1	1	1	1	1	1	1	1	1	0.97616	1	1	1	1	1	1	1	1	1	1
	R-HSA-6807070	PTEN Regulation	R-HSA-162582	Signal Transduction	1	1	1	1	1	1	1	1	1	1	1	0.0728517	1	1	1	1	1	1	1	1	1	1
	R-HSA-6807505	RNA polymerase II transcribes snRNA genes	R-HSA-74160	Gene expression (Transcription)	1	1	1	1	1	1	1	1	1	1	1	0.824549	1	1	1	1	1	1	1	1	1	1
	R-HSA-6807878	COPI-mediated anterograde transport	R-HSA-392499	Metabolism of proteins	1	1	1	1	1	1	1	1	1	1	1	0.505694	1	1	1	1	1	1	1	1	1	1
	R-HSA-6809371	Formation of the cornified envelope	R-HSA-1266738	Developmental Biology	1	0.999008	1	1	1	1	1	1	1	1	1	0.0584838	1	1	1	1	1	1	1	1	1	1
	R-HSA-6809583	Retinoid metabolism disease events	R-HSA-1643685	Disease	1	1	1	1	1	1	1	1	1	1	1	0.201791	1	1	1	1	1	1	1	1	1	1
	R-HSA-6811434	COPI-dependent Golgi-to-ER retrograde traffic	R-HSA-5653656	Vesicle-mediated transport	1	1	1	1	1	1	1	1	1	1	1	0.0158279	1	1	1	1	1	1	1	1	1	1
	R-HSA-6811436	COPI-independent Golgi-to-ER retrograde traffic	R-HSA-5653656	Vesicle-mediated transport	1	0.99902	0.998036	0.999004	1	0.999004	1	1	1	1	1	0.0594198	0.666667	0.6	0.5	1	0.5	1	1	1	1	1
	R-HSA-6811438	Intra-Golgi traffic	R-HSA-5653656	Vesicle-mediated transport	1	1	1	1	1	1	1	1	1	1	1	0.243107	1	1	1	1	1	1	1	1	1	1
	R-HSA-6811440	Retrograde transport at the Trans-Golgi-Network	R-HSA-5653656	Vesicle-mediated transport	1	1	1	1	1	1	1	1	1	1	1	0.51059	1	1	1	1	1	1	1	1	1	1
	R-HSA-6811442	Intra-Golgi and retrograde Golgi-to-ER traffic	R-HSA-5653656	Vesicle-mediated transport	1	0.999008	1	1	1	1	1	1	1	1	1	0.00415198	1	1	1	1	1	1	1	1	1	1
	R-HSA-6811558	PI5P, PP2A and IER3 Regulate PI3K/AKT Signaling	R-HSA-162582	Signal Transduction	1	1	1	1	1	1	1	1	1	1	1	0.163947	1	1	1	1	1	1	1	1	1	1
	R-HSA-6814122	Cooperation of PDCL (PhLP1) and TRiC/CCT in G-protein beta folding	R-HSA-392499	Metabolism of proteins	1	0.999008	1	1	1	1	1	1	1	1	1	0.0130319	0.666667	1	1	1	1	1	1	1	1	1
	R-HSA-68616	Assembly of the ORC complex at the origin of replication	R-HSA-69306	DNA Replication	1	1	1	1	1	1	1	1	1	1	1	0.0175079	1	1	1	1	1	1	1	1	1	1
	R-HSA-68689	CDC6 association with the ORC:origin complex	R-HSA-69306	DNA Replication	1	0.998008	1	1	1	1	1	1	1	1	1	0.0133199	1	1	1	1	1	1	1	1	1	1
	R-HSA-68827	CDT1 association with the CDC6:ORC:origin complex	R-HSA-69306	DNA Replication	1	0.996016	1	1	1	1	1	1	1	1	1	0.00387198	0.6	1	1	1	1	1	1	1	1	1
	R-HSA-68867	Assembly of the pre-replicative complex	R-HSA-69306	DNA Replication	1	0.994016	1	1	1	1	1	1	1	1	1	0.00374399	1	1	1	1	1	1	1	1	1	1
	R-HSA-68875	Mitotic Prophase	R-HSA-1640170	Cell Cycle	1	0.999	1	1	1	1	1	1	1	1	1	0.0193679	1	1	1	1	1	1	1	1	1	1
	R-HSA-68877	Mitotic Prometaphase	R-HSA-1640170	Cell Cycle	1	1	1	1	1	1	1	1	1	1	1	0.0483158	1	1	1	1	1	1	1	1	1	1
	R-HSA-68881	Mitotic Metaphase/Anaphase Transition	R-HSA-1640170	Cell Cycle	1	1	1	1	1	1	1	1	1	1	1	0.0775597	1	1	1	1	1	1	1	1	1	1
	R-HSA-68882	Mitotic Anaphase	R-HSA-1640170	Cell Cycle	1	1	1	1	1	1	1	1	1	1	1	0.0442518	1	1	1	1	1	1	1	1	1	1
	R-HSA-68884	Mitotic Telophase/Cytokinesis	R-HSA-1640170	Cell Cycle	1	1	1	1	1	1	1	1	1	1	1	0.0776557	1	1	1	1	1	1	1	1	1	1
	R-HSA-68886	M Phase	R-HSA-1640170	Cell Cycle	1	1	1	1	1	1	1	1	1	1	1	0.0278599	1	1	1	1	1	1	1	1	1	1
	R-HSA-68911	G2 Phase	R-HSA-1640170	Cell Cycle	1	0.999008	1	1	1	1	1	1	1	1	1	0.0306399	1	1	1	1	1	1	1	1	1	1
	R-HSA-68949	Orc1 removal from chromatin	R-HSA-1640170	Cell Cycle	1	0.995012	1	1	1	1	1	1	1	1	1	0.00373599	0.75	1	1	1	1	1	1	1	1	1
	R-HSA-68952	DNA replication initiation	R-HSA-1640170	Cell Cycle	1	1	1	1	1	1	1	1	1	1	1	0.0292479	1	1	1	1	1	1	1	1	1	1
	R-HSA-68962	Activation of the pre-replicative complex	R-HSA-1640170	Cell Cycle	1	0.999	1	1	1	1	1	1	1	1	1	0.0127359	1	1	1	1	1	1	1	1	1	1
	R-HSA-69002	DNA Replication Pre-Initiation	R-HSA-69306	DNA Replication	1	1	1	1	1	1	1	1	1	1	1	0.00857597	1	1	1	1	1	1	1	1	1	1
	R-HSA-69017	CDK-mediated phosphorylation and removal of Cdc6	R-HSA-1640170	Cell Cycle	1	1	1	1	1	1	1	1	1	1	1	0.0169719	1	1	1	1	1	1	1	1	1	1
	R-HSA-69052	Switching of origins to a post-replicative state	R-HSA-1640170	Cell Cycle	1	1	1	1	1	1	1	1	1	1	1	0.00795597	1	1	1	1	1	1	1	1	1	1
	R-HSA-69091	Polymerase switching	R-HSA-1640170	Cell Cycle	1	0.998032	0.999004	1	1	1	1	1	1	1	1	0.0148399	0.555556	1	1	1	1	1	1	1	1	1
	R-HSA-69109	Leading Strand Synthesis	R-HSA-1640170	Cell Cycle	1	0.998032	0.999004	1	1	1	1	1	1	1	1	0.0144199	0.444444	1	1	1	1	1	1	1	1	1
	R-HSA-69166	Removal of the Flap Intermediate	R-HSA-1640170	Cell Cycle	1	0.842853	0.942168	0.981044	0.990008	0.995	0.995012	0.998	0.998	1	1	0.00241999	0.542056	0.581395	0.583333	1	1	0.75	1	1	1	1
	R-HSA-69183	Processive synthesis on the lagging strand	R-HSA-1640170	Cell Cycle	1	0.835005	0.9362	0.980052	0.993008	0.995	0.997004	0.998	0.998004	1	1	0.00229599	0.515873	0.588235	0.357143	0.666667	1	1	1	1	1	1
	R-HSA-69186	Lagging Strand Synthesis	R-HSA-1640170	Cell Cycle	1	0.96818	0.997008	1	1	1	1	1	1	1	1	0.00504398	0.565217	1	1	1	1	1	1	1	1	1
	R-HSA-69190	DNA strand elongation	R-HSA-1640170	Cell Cycle	1	1	1	1	1	1	1	1	1	1	1	0.0145679	1	1	1	1	1	1	1	1	1	1
	R-HSA-69200	Phosphorylation of proteins involved in G1/S transition by active Cyclin E:Cdk2 complexes	R-HSA-1640170	Cell Cycle	1	1	1	1	1	1	1	1	1	1	1	0.0856997	1	1	1	1	1	1	1	1	1	1
	R-HSA-69202	Cyclin E associated events during G1/S transition	R-HSA-1640170	Cell Cycle	1	0.99202	1	1	1	1	1	1	1	1	1	0.00622398	0.666667	1	1	1	1	1	1	1	1	1
	R-HSA-69205	G1/S-Specific Transcription	R-HSA-1640170	Cell Cycle	1	1	1	1	1	1	1	1	1	1	1	0.0241159	1	1	1	1	1	1	1	1	1	1
	R-HSA-69206	G1/S Transition	R-HSA-1640170	Cell Cycle	1	1	1	1	1	1	1	1	1	1	1	0.0109	1	1	1	1	1	1	1	1	1	1
	R-HSA-69231	Cyclin D associated events in G1	R-HSA-1640170	Cell Cycle	1	0.981096	0.997012	1	1	1	1	1	1	1	1	0.00443998	0.64	1	1	1	1	1	1	1	1	1
	R-HSA-69236	G1 Phase	R-HSA-1640170	Cell Cycle	1	0.981096	0.997012	1	1	1	1	1	1	1	1	0.00452798	0.6	0.75	1	1	1	1	1	1	1	1
	R-HSA-69239	Synthesis of DNA	R-HSA-1640170	Cell Cycle	1	1	1	1	1	1	1	1	1	1	1	0.01016	1	1	1	1	1	1	1	1	1	1
	R-HSA-69242	S Phase	R-HSA-1640170	Cell Cycle	1	1	1	1	1	1	1	1	1	1	1	0.010132	1	1	1	1	1	1	1	1	1	1
	R-HSA-69273	Cyclin A/B1/B2 associated events during G2/M transition	R-HSA-1640170	Cell Cycle	1	1	1	1	1	1	1	1	1	1	1	0.0609398	1	1	1	1	1	1	1	1	1	1
	R-HSA-69275	G2/M Transition	R-HSA-1640170	Cell Cycle	1	1	1	1	1	1	1	1	1	1	1	0.0417318	1	1	1	1	1	1	1	1	1	1
	R-HSA-69278	Cell Cycle, Mitotic	R-HSA-1640170	Cell Cycle	1	1	1	1	1	1	1	1	1	1	1	0.0257679	1	1	1	1	1	1	1	1	1	1
	R-HSA-69306	DNA Replication	R-HSA-69306	DNA Replication	1	1	1	1	1	1	1	1	1	1	1	0.010768	1	1	1	1	1	1	1	1	1	1
	R-HSA-69416	Dimerization of procaspase-8	R-HSA-5357801	Programmed Cell Death	1	1	1	1	1	1	1	1	1	1	1	0.0765837	1	1	1	1	1	1	1	1	1	1
	R-HSA-69473	G2/M DNA damage checkpoint	R-HSA-1640170	Cell Cycle	1	1	1	1	1	1	1	1	1	1	1	0.0324759	1	1	1	1	1	1	1	1	1	1
	R-HSA-69478	G2/M DNA replication checkpoint	R-HSA-1640170	Cell Cycle	1	1	1	1	1	1	1	1	1	1	1	0.0722957	1	1	1	1	1	1	1	1	1	1
	R-HSA-69481	G2/M Checkpoints	R-HSA-1640170	Cell Cycle	1	1	1	1	1	1	1	1	1	1	1	0.0202119	1	1	1	1	1	1	1	1	1	1
	R-HSA-69541	Stabilization of p53	R-HSA-1640170	Cell Cycle	1	1	1	1	1	1	1	1	1	1	1	0.0971756	1	1	1	1	1	1	1	1	1	1
	R-HSA-69560	Transcriptional activation of p53 responsive genes	R-HSA-1640170	Cell Cycle	1	1	1	1	1	1	1	1	1	1	1	0.554474	1	1	1	1	1	1	1	1	1	1
	R-HSA-69563	p53-Dependent G1 DNA Damage Response	R-HSA-1640170	Cell Cycle	1	1	1	1	1	1	1	1	1	1	1	0.0547438	1	1	1	1	1	1	1	1	1	1
	R-HSA-69580	p53-Dependent G1/S DNA damage checkpoint	R-HSA-1640170	Cell Cycle	1	1	1	1	1	1	1	1	1	1	1	0.0547438	1	1	1	1	1	1	1	1	1	1
	R-HSA-69601	Ubiquitin Mediated Degradation of Phosphorylated Cdc25A	R-HSA-1640170	Cell Cycle	1	1	1	1	1	1	1	1	1	1	1	0.0311999	1	1	1	1	1	1	1	1	1	1
	R-HSA-69610	p53-Independent DNA Damage Response	R-HSA-1640170	Cell Cycle	1	1	1	1	1	1	1	1	1	1	1	0.0313599	1	1	1	1	1	1	1	1	1	1
	R-HSA-69613	p53-Independent G1/S DNA damage checkpoint	R-HSA-1640170	Cell Cycle	1	1	1	1	1	1	1	1	1	1	1	0.0313599	1	1	1	1	1	1	1	1	1	1
	R-HSA-69615	G1/S DNA Damage Checkpoints	R-HSA-1640170	Cell Cycle	1	1	1	1	1	1	1	1	1	1	1	0.0215999	1	1	1	1	1	1	1	1	1	1
	R-HSA-69618	Mitotic Spindle Checkpoint	R-HSA-1640170	Cell Cycle	1	1	1	1	1	1	1	1	1	1	1	0.0615238	1	1	1	1	1	1	1	1	1	1
	R-HSA-69620	Cell Cycle Checkpoints	R-HSA-1640170	Cell Cycle	1	1	1	1	1	1	1	1	1	1	1	0.0343919	1	1	1	1	1	1	1	1	1	1
	R-HSA-69656	Cyclin A:Cdk2-associated events at S phase entry	R-HSA-1640170	Cell Cycle	1	0.993024	1	1	1	1	1	1	1	1	1	0.00617198	0.857143	1	1	1	1	1	1	1	1	1
	R-HSA-69895	Transcriptional activation of cell cycle inhibitor p21	R-HSA-1640170	Cell Cycle	1	1	1	1	1	1	1	1	1	1	1	0.554482	1	1	1	1	1	1	1	1	1	1
	R-HSA-70171	Glycolysis	R-HSA-1430728	Metabolism	1	1	1	1	1	1	1	1	1	1	1	0.00457998	1	1	1	1	1	1	1	1	1	1
	R-HSA-70221	Glycogen breakdown (glycogenolysis)	R-HSA-1430728	Metabolism	1	1	1	1	1	1	1	1	1	1	1	0.660425	1	1	1	1	1	1	1	1	1	1
	R-HSA-70263	Gluconeogenesis	R-HSA-1430728	Metabolism	1	0.99502	1	1	1	1	1	1	1	1	1	0.00193199	0.666667	1	1	1	1	1	1	1	1	1
	R-HSA-70268	Pyruvate metabolism	R-HSA-1430728	Metabolism	1	1	1	1	1	1	1	1	1	1	1	0.00589198	1	1	1	1	1	1	1	1	1	1
	R-HSA-70326	Glucose metabolism	R-HSA-1430728	Metabolism	1	1	1	1	1	1	1	1	1	1	1	0.000987996	1	1	1	1	1	1	1	1	1	1
	R-HSA-70350	Fructose catabolism	R-HSA-1430728	Metabolism	1	1	1	1	1	1	1	1	1	1	1	0.188911	1	1	1	1	1	1	1	1	1	1
	R-HSA-70370	Galactose catabolism	R-HSA-1430728	Metabolism	1	1	1	1	1	1	1	1	1	1	1	0.393674	1	1	1	1	1	1	1	1	1	1
	R-HSA-70614	Amino acid synthesis and interconversion (transamination)	R-HSA-1430728	Metabolism	1	0.968256	0.996012	0.997004	1	1	1	1	1	1	1	0.00465198	0.723077	1	1	1	1	1	1	1	1	1
	R-HSA-70635	Urea cycle	R-HSA-1430728	Metabolism	1	1	1	1	1	1	1	1	1	1	1	0.150283	1	1	1	1	1	1	1	1	1	1
	R-HSA-70688	Proline catabolism	R-HSA-1430728	Metabolism	1	1	1	1	1	1	1	1	1	1	1	0.530134	1	1	1	1	1	1	1	1	1	1
	R-HSA-70895	Branched-chain amino acid catabolism	R-HSA-1430728	Metabolism	1	1	1	1	1	1	1	1	1	1	1	0.0738797	1	1	1	1	1	1	1	1	1	1
	R-HSA-71032	Propionyl-CoA catabolism	R-HSA-1430728	Metabolism	1	1	1	1	1	1	1	1	1	1	1	0.0216999	1	1	1	1	1	1	1	1	1	1
	R-HSA-71064	Lysine catabolism	R-HSA-1430728	Metabolism	1	1	1	1	1	1	1	1	1	1	1	0.0720957	1	1	1	1	1	1	1	1	1	1
	R-HSA-71182	Phenylalanine and tyrosine catabolism	R-HSA-1430728	Metabolism	1	0.998016	0.999	1	1	1	1	1	1	1	1	0.00368399	0.4	1	1	1	1	1	1	1	1	1
	R-HSA-71262	Carnitine synthesis	R-HSA-1430728	Metabolism	1	1	1	1	1	1	1	1	1	1	1	0.786569	1	1	1	1	1	1	1	1	1	1
	R-HSA-71288	Creatine metabolism	R-HSA-1430728	Metabolism	1	1	1	1	1	1	1	1	1	1	1	0.221911	1	1	1	1	1	1	1	1	1	1
	R-HSA-71291	Metabolism of amino acids and derivatives	R-HSA-1430728	Metabolism	1	1	1	1	1	1	1	1	1	1	1	0.00359599	1	1	1	1	1	1	1	1	1	1
	R-HSA-71336	Pentose phosphate pathway	R-HSA-1430728	Metabolism	1	0.997016	0.999008	1	1	1	1	1	1	1	1	0.0397798	0.8	1	1	1	1	1	1	1	1	1
	R-HSA-71384	Ethanol oxidation	R-HSA-1430728	Metabolism	1	0.92542	0.984052	0.989024	0.999004	1	1	0.999004	0.999	1	1	0.00161199	0.641509	0.785714	0.428571	1	1	1	1	1	1	1
	R-HSA-71387	Metabolism of carbohydrates	R-HSA-1430728	Metabolism	1	1	1	1	1	1	1	1	1	1	1	0.0363079	1	1	1	1	1	1	1	1	1	1
	R-HSA-71403	Citric acid cycle (TCA cycle)	R-HSA-1430728	Metabolism	1	1	1	1	1	1	1	1	1	1	1	0.745561	1	1	1	1	1	1	1	1	1	1
	R-HSA-71406	Pyruvate metabolism and Citric Acid (TCA) cycle	R-HSA-1430728	Metabolism	1	1	1	1	1	1	1	1	1	1	1	0.382306	1	1	1	1	1	1	1	1	1	1
	R-HSA-71737	Pyrophosphate hydrolysis	R-HSA-1430728	Metabolism	1	1	1	1	1	1	1	1	1	1	1	0.652869	1	1	1	1	1	1	1	1	1	1
	R-HSA-72086	mRNA Capping	R-HSA-8953854	Metabolism of RNA	1	1	1	1	1	1	1	1	1	1	1	0.100636	1	1	1	1	1	1	1	1	1	1
	R-HSA-72163	mRNA Splicing - Major Pathway	R-HSA-8953854	Metabolism of RNA	1	1	1	1	1	1	1	1	1	1	1	0.0325399	1	1	1	1	1	1	1	1	1	1
	R-HSA-72165	mRNA Splicing - Minor Pathway	R-HSA-8953854	Metabolism of RNA	1	1	1	1	1	1	1	1	1	1	1	0.0146879	1	1	1	1	1	1	1	1	1	1
	R-HSA-72172	mRNA Splicing	R-HSA-8953854	Metabolism of RNA	1	1	1	1	1	1	1	1	1	1	1	0.0462278	1	1	1	1	1	1	1	1	1	1
	R-HSA-72187	mRNA 3'-end processing	R-HSA-8953854	Metabolism of RNA	1	1	1	1	1	1	1	1	1	1	1	0.652101	1	1	1	1	1	1	1	1	1	1
	R-HSA-72200	mRNA Editing: C to U Conversion	R-HSA-8953854	Metabolism of RNA	1	1	1	1	1	1	1	1	1	1	1	0.622766	1	1	1	1	1	1	1	1	1	1
	R-HSA-72203	Processing of Capped Intron-Containing Pre-mRNA	R-HSA-8953854	Metabolism of RNA	1	1	1	1	1	1	1	1	1	1	1	0.0223439	1	1	1	1	1	1	1	1	1	1
	R-HSA-72306	tRNA processing	R-HSA-8953854	Metabolism of RNA	1	1	1	1	1	1	1	1	1	1	1	0.913272	1	1	1	1	1	1	1	1	1	1
	R-HSA-72312	rRNA processing	R-HSA-8953854	Metabolism of RNA	1	1	1	1	1	1	1	1	1	1	1	0.121168	1	1	1	1	1	1	1	1	1	1
	R-HSA-72613	Eukaryotic Translation Initiation	R-HSA-392499	Metabolism of proteins	1	1	1	1	1	1	1	1	1	1	1	0.129939	1	1	1	1	1	1	1	1	1	1
	R-HSA-72649	Translation initiation complex formation	R-HSA-392499	Metabolism of proteins	1	1	0.99804	1	1	1	1	1	1	1	1	0.225311	1	0.454545	1	1	1	1	1	1	1	1
	R-HSA-72662	Activation of the mRNA upon binding of the cap-binding complex and eIFs, and subsequent binding to 43S	R-HSA-392499	Metabolism of proteins	1	1	0.998044	1	1	1	1	1	1	1	1	0.221999	1	0.416667	1	1	1	1	1	1	1	1
	R-HSA-72689	Formation of a pool of free 40S subunits	R-HSA-392499	Metabolism of proteins	1	1	1	1	1	1	1	1	1	1	1	0.136999	1	1	1	1	1	1	1	1	1	1
	R-HSA-72695	Formation of the ternary complex, and subsequently, the 43S complex	R-HSA-392499	Metabolism of proteins	1	1	0.99804	1	1	1	1	1	1	1	1	0.229391	1	0.454545	1	1	1	1	1	1	1	1
	R-HSA-72702	Ribosomal scanning and start codon recognition	R-HSA-392499	Metabolism of proteins	1	1	0.99804	1	1	1	1	1	1	1	1	0.227415	1	0.363636	1	1	1	1	1	1	1	1
	R-HSA-72706	GTP hydrolysis and joining of the 60S ribosomal subunit	R-HSA-392499	Metabolism of proteins	1	1	1	1	1	1	1	1	1	1	1	0.128143	1	1	1	1	1	1	1	1	1	1
	R-HSA-72731	Recycling of eIF2:GDP	R-HSA-392499	Metabolism of proteins	1	0.99506	1	0.999008	1	0.999	1	1	1	1	1	0.0278439	0.75	1	1	1	1	1	1	1	1	1
	R-HSA-72737	Cap-dependent Translation Initiation	R-HSA-392499	Metabolism of proteins	1	1	1	1	1	1	1	1	1	1	1	0.128831	1	1	1	1	1	1	1	1	1	1
	R-HSA-72764	Eukaryotic Translation Termination	R-HSA-392499	Metabolism of proteins	1	1	1	1	1	1	1	1	1	1	1	0.116472	1	1	1	1	1	1	1	1	1	1
	R-HSA-72766	Translation	R-HSA-392499	Metabolism of proteins	1	1	1	1	1	1	1	1	1	1	1	0.0866477	1	1	1	1	1	1	1	1	1	1
	R-HSA-727802	Transport of nucleotide sugars	R-HSA-382551	Transport of small molecules	1	1	1	1	1	1	1	1	1	1	1	0.354139	1	1	1	1	1	1	1	1	1	1
	R-HSA-73614	Pyrimidine salvage	R-HSA-1430728	Metabolism	1	0.981276	0.991148	0.998008	1	1	0.999004	1	1	1	1	0.0285599	0.728571	0.763158	1	1	1	1	1	1	1	1
	R-HSA-73621	Pyrimidine catabolism	R-HSA-1430728	Metabolism	1	0.99602	1	0.998	0.999	1	1	1	1	1	1	0.00456398	0.833333	1	1	1	1	1	1	1	1	1
	R-HSA-73728	RNA Polymerase I Promoter Opening	R-HSA-74160	Gene expression (Transcription)	1	1	1	1	1	1	1	1	1	1	1	0.0498678	1	1	1	1	1	1	1	1	1	1
	R-HSA-73762	RNA Polymerase I Transcription Initiation	R-HSA-74160	Gene expression (Transcription)	1	1	1	1	1	1	1	1	1	1	1	0.244827	1	1	1	1	1	1	1	1	1	1
	R-HSA-73772	RNA Polymerase I Promoter Escape	R-HSA-74160	Gene expression (Transcription)	1	1	1	1	1	1	1	1	1	1	1	0.0409598	1	1	1	1	1	1	1	1	1	1
	R-HSA-73776	RNA Polymerase II Promoter Escape	R-HSA-74160	Gene expression (Transcription)	1	1	1	1	1	1	1	1	1	1	1	0.0339119	1	1	1	1	1	1	1	1	1	1
	R-HSA-73779	RNA Polymerase II Transcription Pre-Initiation And Promoter Opening	R-HSA-74160	Gene expression (Transcription)	1	1	1	1	1	1	1	1	1	1	1	0.0339359	1	1	1	1	1	1	1	1	1	1
	R-HSA-73780	RNA Polymerase III Chain Elongation	R-HSA-74160	Gene expression (Transcription)	1	1	1	1	1	1	1	1	1	1	1	0.194627	1	1	1	1	1	1	1	1	1	1
	R-HSA-73817	Purine ribonucleoside monophosphate biosynthesis	R-HSA-1430728	Metabolism	1	1	1	1	1	1	1	1	1	1	1	0.851777	1	1	1	1	1	1	1	1	1	1
	R-HSA-73843	5-Phosphoribose 1-diphosphate biosynthesis	R-HSA-1430728	Metabolism	1	0.99902	1	0.999012	1	1	1	1	0.999008	1	1	0.10736	0.833333	1	0.75	1	1	1	1	0.666667	1	1
	R-HSA-73854	RNA Polymerase I Promoter Clearance	R-HSA-74160	Gene expression (Transcription)	1	1	1	1	1	1	1	1	1	1	1	0.0329479	1	1	1	1	1	1	1	1	1	1
	R-HSA-73856	RNA Polymerase II Transcription Termination	R-HSA-74160	Gene expression (Transcription)	1	0.99602	0.998008	1	1	1	1	1	1	1	1	0.0140719	1	1	1	1	1	1	1	1	1	1
	R-HSA-73857	RNA Polymerase II Transcription	R-HSA-74160	Gene expression (Transcription)	1	1	1	1	1	1	1	1	1	1	1	0.539618	1	1	1	1	1	1	1	1	1	1
	R-HSA-73863	RNA Polymerase I Transcription Termination	R-HSA-74160	Gene expression (Transcription)	1	1	1	1	1	1	1	1	1	1	1	0.0383718	1	1	1	1	1	1	1	1	1	1
	R-HSA-73864	RNA Polymerase I Transcription	R-HSA-74160	Gene expression (Transcription)	1	1	1	1	1	1	1	1	1	1	1	0.0324719	1	1	1	1	1	1	1	1	1	1
	R-HSA-73884	Base Excision Repair	R-HSA-73894	DNA Repair	1	0.999008	1	1	1	1	1	1	1	1	1	0.0199559	0.333333	1	1	1	1	1	1	1	1	1
	R-HSA-73886	Chromosome Maintenance	R-HSA-1640170	Cell Cycle	1	1	1	1	1	1	1	1	1	1	1	0.0321199	1	1	1	1	1	1	1	1	1	1
	R-HSA-73887	Death Receptor Signalling	R-HSA-162582	Signal Transduction	1	1	1	1	1	1	1	1	1	1	1	0.0178399	1	1	1	1	1	1	1	1	1	1
	R-HSA-73893	DNA Damage Bypass	R-HSA-73894	DNA Repair	1	0.994032	0.999004	1	1	1	1	1	1	1	1	0.00285999	0.888889	1	1	1	1	1	1	1	1	1
	R-HSA-73894	DNA Repair	R-HSA-73894	DNA Repair	1	0.998	1	1	1	1	1	1	1	1	1	0.00434398	1	1	1	1	1	1	1	1	1	1
	R-HSA-73927	Depurination	R-HSA-73894	DNA Repair	1	0.999024	1	1	1	1	1	1	1	1	1	0.0451118	0.857143	1	1	1	1	1	1	1	1	1
	R-HSA-73928	Depyrimidination	R-HSA-73894	DNA Repair	1	0.999024	1	1	1	1	1	1	1	1	1	0.0387718	0.428571	1	1	1	1	1	1	1	1	1
	R-HSA-73929	Base-Excision Repair, AP Site Formation	R-HSA-73894	DNA Repair	1	0.999024	1	1	1	1	1	1	1	1	1	0.0380838	0.428571	1	1	1	1	1	1	1	1	1
	R-HSA-73930	Abasic sugar-phosphate removal via the single-nucleotide replacement pathway	R-HSA-73894	DNA Repair	1	0.998028	1	1	1	0.999012	1	1	1	1	1	0.120652	0.5	1	1	1	0.75	1	1	1	1	1
	R-HSA-73933	Resolution of Abasic Sites (AP sites)	R-HSA-73894	DNA Repair	1	0.975088	0.997004	0.997	1	1	1	1	1	1	1	0.00319999	0.521739	1	1	1	1	1	1	1	1	1
	R-HSA-73942	DNA Damage Reversal	R-HSA-73894	DNA Repair	1	1	1	1	1	1	1	1	1	1	1	0.8775	1	1	1	1	1	1	1	1	1	1
	R-HSA-73980	RNA Polymerase III Transcription Termination	R-HSA-74160	Gene expression (Transcription)	1	0.977208	0.990092	0.999004	0.999	0.999008	1	1	1	1	1	0.0205399	0.679245	0.833333	1	1	0.666667	1	1	1	1	1
	R-HSA-74158	RNA Polymerase III Transcription	R-HSA-74160	Gene expression (Transcription)	1	1	1	1	1	1	1	1	1	1	1	0.154263	1	1	1	1	1	1	1	1	1	1
	R-HSA-74160	Gene expression (Transcription)	R-HSA-74160	Gene expression (Transcription)	1	1	1	1	1	1	1	1	1	1	1	0.432138	1	1	1	1	1	1	1	1	1	1
	R-HSA-74182	Ketone body metabolism	R-HSA-1430728	Metabolism	1	1	1	1	1	1	1	1	1	1	1	0.00551198	1	1	1	1	1	1	1	1	1	1
	R-HSA-74217	Purine salvage	R-HSA-1430728	Metabolism	1	1	1	1	1	1	1	1	1	1	1	0.42739	1	1	1	1	1	1	1	1	1	1
	R-HSA-74259	Purine catabolism	R-HSA-1430728	Metabolism	1	1	1	1	1	1	1	1	1	1	1	0.92314	1	1	1	1	1	1	1	1	1	1
	R-HSA-74713	IRS activation	R-HSA-162582	Signal Transduction	1	1	1	1	1	1	1	1	1	1	1	0.0984036	1	1	1	1	1	1	1	1	1	1
	R-HSA-74749	Signal attenuation	R-HSA-162582	Signal Transduction	1	1	1	1	1	1	1	1	1	1	1	0.0646317	1	1	1	1	1	1	1	1	1	1
	R-HSA-74751	Insulin receptor signalling cascade	R-HSA-162582	Signal Transduction	1	1	1	1	1	1	1	1	1	1	1	0.253875	1	1	1	1	1	1	1	1	1	1
	R-HSA-74752	Signaling by Insulin receptor	R-HSA-162582	Signal Transduction	1	1	1	1	1	1	1	1	1	1	1	0.557414	1	1	1	1	1	1	1	1	1	1
	R-HSA-749476	RNA Polymerase III Abortive And Retractive Initiation	R-HSA-74160	Gene expression (Transcription)	1	1	1	1	1	1	1	1	1	1	1	0.154235	1	1	1	1	1	1	1	1	1	1
	R-HSA-75035	Chk1/Chk2(Cds1) mediated inactivation of Cyclin B:Cdk1 complex	R-HSA-1640170	Cell Cycle	1	1	1	1	1	1	1	1	1	1	1	0.0766597	1	1	1	1	1	1	1	1	1	1
	R-HSA-75067	Processing of Capped Intronless Pre-mRNA	R-HSA-8953854	Metabolism of RNA	1	0.997012	1	1	1	1	1	1	1	1	1	0.012224	1	1	1	1	1	1	1	1	1	1
	R-HSA-75072	mRNA Editing	R-HSA-8953854	Metabolism of RNA	1	1	1	1	1	1	1	1	1	1	1	0.527622	1	1	1	1	1	1	1	1	1	1
	R-HSA-75094	Formation of the Editosome	R-HSA-8953854	Metabolism of RNA	1	1	1	1	1	1	1	1	1	1	1	0.621414	1	1	1	1	1	1	1	1	1	1
	R-HSA-75105	Fatty acyl-CoA biosynthesis	R-HSA-1430728	Metabolism	1	1	1	1	1	1	1	1	1	1	1	0.328315	1	1	1	1	1	1	1	1	1	1
	R-HSA-75108	Activation, myristolyation of BID and translocation to mitochondria	R-HSA-5357801	Programmed Cell Death	1	1	1	1	1	1	1	1	1	1	1	0.455746	1	1	1	1	1	1	1	1	1	1
	R-HSA-75153	Apoptotic execution phase	R-HSA-5357801	Programmed Cell Death	1	1	1	1	1	1	1	1	1	1	1	0.0679957	1	1	1	1	1	1	1	1	1	1
	R-HSA-75157	FasL/ CD95L signaling	R-HSA-162582	Signal Transduction	1	1	1	1	1	1	1	1	1	1	1	0.0939756	1	1	1	1	1	1	1	1	1	1
	R-HSA-75158	TRAIL signaling	R-HSA-162582	Signal Transduction	1	1	1	1	1	1	1	1	1	1	1	0.286343	1	1	1	1	1	1	1	1	1	1
	R-HSA-75205	Dissolution of Fibrin Clot	R-HSA-109582	Hemostasis	1	1	1	1	1	1	1	1	1	1	1	0.0392798	1	1	1	1	1	1	1	1	1	1
	R-HSA-75815	Ubiquitin-dependent degradation of Cyclin D	R-HSA-1640170	Cell Cycle	1	1	1	1	1	1	1	1	1	1	1	0.0566198	1	1	1	1	1	1	1	1	1	1
	R-HSA-75876	Synthesis of very long-chain fatty acyl-CoAs	R-HSA-1430728	Metabolism	1	1	1	1	1	1	1	1	1	1	1	0.0531358	1	1	1	1	1	1	1	1	1	1
	R-HSA-75893	TNF signaling	R-HSA-162582	Signal Transduction	1	0.997008	1	1	1	1	1	1	1	1	1	0.01204	0.666667	1	1	1	1	1	1	1	1	1
	R-HSA-75896	Plasmalogen biosynthesis	R-HSA-1430728	Metabolism	1	1	1	1	1	1	1	1	1	1	1	0.148867	1	1	1	1	1	1	1	1	1	1
	R-HSA-75944	Transcription from mitochondrial promoters	R-HSA-74160	Gene expression (Transcription)	1	1	1	1	0.999004	1	1	1	1	1	1	0.160307	1	1	1	1	1	1	1	1	1	1
	R-HSA-75953	RNA Polymerase II Transcription Initiation	R-HSA-74160	Gene expression (Transcription)	1	1	1	1	1	1	1	1	1	1	1	0.0339119	1	1	1	1	1	1	1	1	1	1
	R-HSA-75955	RNA Polymerase II Transcription Elongation	R-HSA-74160	Gene expression (Transcription)	1	1	1	1	1	1	1	1	1	1	1	0.332355	1	1	1	1	1	1	1	1	1	1
	R-HSA-76002	Platelet activation, signaling and aggregation	R-HSA-109582	Hemostasis	1	1	1	1	1	1	1	1	1	1	1	0.170859	1	1	1	1	1	1	1	1	1	1
	R-HSA-76005	Response to elevated platelet cytosolic Ca2+	R-HSA-109582	Hemostasis	1	1	1	1	1	1	1	1	1	1	1	0.0894116	1	1	1	1	1	1	1	1	1	1
	R-HSA-76009	Platelet Aggregation (Plug Formation)	R-HSA-109582	Hemostasis	1	1	1	1	1	1	1	1	1	1	1	0.226079	1	1	1	1	1	1	1	1	1	1
	R-HSA-76042	RNA Polymerase II Transcription Initiation And Promoter Clearance	R-HSA-74160	Gene expression (Transcription)	1	1	1	1	1	1	1	1	1	1	1	0.0339199	1	1	1	1	1	1	1	1	1	1
	R-HSA-76046	RNA Polymerase III Transcription Initiation	R-HSA-74160	Gene expression (Transcription)	1	1	1	1	1	1	1	1	1	1	1	0.422066	1	1	1	1	1	1	1	1	1	1
	R-HSA-76061	RNA Polymerase III Transcription Initiation From Type 1 Promoter	R-HSA-74160	Gene expression (Transcription)	1	1	1	1	1	1	1	1	1	1	1	0.319395	1	1	1	1	1	1	1	1	1	1
	R-HSA-76066	RNA Polymerase III Transcription Initiation From Type 2 Promoter	R-HSA-74160	Gene expression (Transcription)	1	1	1	1	1	1	1	1	1	1	1	0.179991	1	1	1	1	1	1	1	1	1	1
	R-HSA-76071	RNA Polymerase III Transcription Initiation From Type 3 Promoter	R-HSA-74160	Gene expression (Transcription)	1	1	1	1	1	1	1	1	1	1	1	0.345383	1	1	1	1	1	1	1	1	1	1
	R-HSA-77075	RNA Pol II CTD phosphorylation and interaction with CE	R-HSA-74160	Gene expression (Transcription)	1	1	1	1	1	1	1	1	1	1	1	0.119456	1	1	1	1	1	1	1	1	1	1
	R-HSA-77111	Synthesis of Ketone Bodies	R-HSA-1430728	Metabolism	1	0.999004	1	1	1	1	1	1	1	1	1	0.00928396	0.5	1	1	1	1	1	1	1	1	1
	R-HSA-77285	Beta oxidation of myristoyl-CoA to lauroyl-CoA	R-HSA-1430728	Metabolism	1	1	1	1	1	1	1	1	1	1	1	0.201979	1	1	1	1	1	1	1	1	1	1
	R-HSA-77286	mitochondrial fatty acid beta-oxidation of saturated fatty acids	R-HSA-1430728	Metabolism	1	1	1	1	1	1	1	1	1	1	1	0.115464	1	1	1	1	1	1	1	1	1	1
	R-HSA-77288	mitochondrial fatty acid beta-oxidation of unsaturated fatty acids	R-HSA-1430728	Metabolism	1	1	1	1	1	1	1	1	1	1	1	0.123812	1	1	1	1	1	1	1	1	1	1
	R-HSA-77289	Mitochondrial Fatty Acid Beta-Oxidation	R-HSA-1430728	Metabolism	1	1	1	1	1	1	1	1	1	1	1	0.0148119	1	1	1	1	1	1	1	1	1	1
	R-HSA-77305	Beta oxidation of palmitoyl-CoA to myristoyl-CoA	R-HSA-1430728	Metabolism	1	1	1	1	1	1	1	1	1	1	1	0.315319	1	1	1	1	1	1	1	1	1	1
	R-HSA-77310	Beta oxidation of lauroyl-CoA to decanoyl-CoA-CoA	R-HSA-1430728	Metabolism	1	1	1	1	1	1	1	1	1	1	1	0.182695	1	1	1	1	1	1	1	1	1	1
	R-HSA-77346	Beta oxidation of decanoyl-CoA to octanoyl-CoA-CoA	R-HSA-1430728	Metabolism	1	1	1	1	1	1	1	1	1	1	1	0.202071	1	1	1	1	1	1	1	1	1	1
	R-HSA-77348	Beta oxidation of octanoyl-CoA to hexanoyl-CoA	R-HSA-1430728	Metabolism	1	1	1	1	1	1	1	1	1	1	1	0.194375	1	1	1	1	1	1	1	1	1	1
	R-HSA-77350	Beta oxidation of hexanoyl-CoA to butanoyl-CoA	R-HSA-1430728	Metabolism	1	1	1	1	1	1	1	1	1	1	1	0.195267	1	1	1	1	1	1	1	1	1	1
	R-HSA-77352	Beta oxidation of butanoyl-CoA to acetyl-CoA	R-HSA-1430728	Metabolism	1	1	1	1	1	1	1	1	1	1	1	0.12092	1	1	1	1	1	1	1	1	1	1
	R-HSA-77387	Insulin receptor recycling	R-HSA-162582	Signal Transduction	1	0.999024	1	1	1	1	1	1	1	1	1	0.139943	1	1	1	1	1	1	1	1	1	1
	R-HSA-774815	Nucleosome assembly	R-HSA-1640170	Cell Cycle	1	1	1	1	1	1	1	1	1	1	1	0.0587278	1	1	1	1	1	1	1	1	1	1
	R-HSA-77588	SLBP Dependent Processing of Replication-Dependent Histone Pre-mRNAs	R-HSA-8953854	Metabolism of RNA	1	0.974128	0.992028	1	1	1	1	1	1	1	1	0.00621198	0.575758	1	1	1	1	1	1	1	1	1
	R-HSA-77595	Processing of Intronless Pre-mRNAs	R-HSA-8953854	Metabolism of RNA	1	1	1	1	1	1	1	1	1	1	1	0.103472	1	1	1	1	1	1	1	1	1	1
	R-HSA-804914	Transport of fatty acids	R-HSA-382551	Transport of small molecules	1	1	1	1	1	1	1	1	1	1	1	0.90596	1	1	1	1	1	1	1	1	1	1
	R-HSA-83936	Transport of nucleosides and free purine and pyrimidine bases across the plasma membrane	R-HSA-382551	Transport of small molecules	1	1	1	1	1	1	1	1	1	1	1	0.631985	1	1	1	1	1	1	1	1	1	1
	R-HSA-844455	The NLRP1 inflammasome	R-HSA-168256	Immune System	1	1	1	1	1	1	1	1	1	1	1	0.981896	1	1	1	1	1	1	1	1	1	1
	R-HSA-844456	The NLRP3 inflammasome	R-HSA-168256	Immune System	1	1	1	1	1	1	1	1	1	1	1	0.0287199	1	1	1	1	1	1	1	1	1	1
	R-HSA-844615	The AIM2 inflammasome	R-HSA-168256	Immune System	1	1	1	1	1	1	1	1	1	1	1	0.418474	1	1	1	1	1	1	1	1	1	1
	R-HSA-844623	The IPAF inflammasome	R-HSA-168256	Immune System	1	1	1	1	1	1	1	1	1	1	1	0.111032	1	1	1	1	1	1	1	1	1	1
	R-HSA-877300	Interferon gamma signaling	R-HSA-168256	Immune System	1	1	1	1	1	1	1	1	1	1	1	0.0736037	1	1	1	1	1	1	1	1	1	1
	R-HSA-877312	Regulation of IFNG signaling	R-HSA-168256	Immune System	1	1	1	1	1	1	1	1	1	1	1	0.356591	1	1	1	1	1	1	1	1	1	1
	R-HSA-879518	Transport of organic anions	R-HSA-382551	Transport of small molecules	1	1	1	1	1	1	1	1	1	1	1	0.278351	1	1	1	1	1	1	1	1	1	1
	R-HSA-880009	Interconversion of 2-oxoglutarate and 2-hydroxyglutarate	R-HSA-1430728	Metabolism	1	1	1	1	1	1	1	1	1	1	1	0.0433718	1	1	1	1	1	1	1	1	1	1
	R-HSA-881907	Gastrin-CREB signalling pathway via PKC and MAPK	R-HSA-162582	Signal Transduction	1	1	1	1	1	1	1	1	1	1	1	0.867785	1	1	1	1	1	1	1	1	1	1
	R-HSA-8847453	Synthesis of PIPs in the nucleus	R-HSA-1430728	Metabolism	1	1	1	1	1	1	1	1	1	1	1	0.0684437	1	1	1	1	1	1	1	1	1	1
	R-HSA-8847993	ERBB2 Activates PTK6 Signaling	R-HSA-162582	Signal Transduction	1	0.943072	0.99506	0.998024	0.99902	0.999004	1	1	1	1	1	0.0221919	0.717472	0.5625	0.428571	0.5	0.5	1	1	1	1	1
	R-HSA-8848021	Signaling by PTK6	R-HSA-162582	Signal Transduction	1	0.999004	1	1	1	1	1	1	1	1	1	0.0187759	1	1	1	1	1	1	1	1	1	1
	R-HSA-8848584	Wax biosynthesis	R-HSA-1430728	Metabolism	1	1	1	1	1	1	1	1	1	1	1	0.966148	1	1	1	1	1	1	1	1	1	1
	R-HSA-8849175	Threonine catabolism	R-HSA-1430728	Metabolism	1	0.980336	0.998052	1	0.999004	1	1	1	0.999012	0.999004	1	0.0184239	0.729412	0.642857	1	0.5	1	1	1	0.75	1	1
	R-HSA-8849469	PTK6 Regulates RTKs and Their Effectors AKT1 and DOK1	R-HSA-162582	Signal Transduction	1	0.993184	0.995152	0.99804	1	1	1	1	1	1	1	0.0537078	0.744681	0.74359	0.818182	1	1	1	1	1	1	1
	R-HSA-8849471	PTK6 Regulates RHO GTPases, RAS GTPase and MAP kinases	R-HSA-162582	Signal Transduction	1	0.944184	0.971576	0.987252	0.996052	0.995068	0.998016	0.999	0.999008	1	1	0.0279919	0.622896	0.6	0.609375	0.714286	0.666667	0.8	1	1	1	1
	R-HSA-8849472	PTK6 Down-Regulation	R-HSA-162582	Signal Transduction	1	1	1	1	1	1	1	1	1	1	1	0.101032	1	1	1	1	1	1	1	1	1	1
	R-HSA-8849473	PTK6 Expression	R-HSA-162582	Signal Transduction	1	0.99608	0.996068	0.99804	1	1	1	1	1	1	1	0.0555678	0.809524	0.722222	1	1	1	1	1	1	1	1
	R-HSA-8849474	PTK6 Activates STAT3	R-HSA-162582	Signal Transduction	1	1	1	1	1	1	1	1	1	1	1	0.907572	1	1	1	1	1	1	1	1	1	1
	R-HSA-8849932	Synaptic adhesion-like molecules	R-HSA-112316	Neuronal System	1	1	1	1	1	1	1	1	1	1	1	0.37875	1	1	1	1	1	1	1	1	1	1
	R-HSA-8850843	Phosphate bond hydrolysis by NTPDase proteins	R-HSA-1430728	Metabolism	1	1	1	1	1	1	1	1	1	1	1	0.809725	1	1	1	1	1	1	1	1	1	1
	R-HSA-8851680	Butyrophilin (BTN) family interactions	R-HSA-168256	Immune System	1	1	1	1	1	1	1	1	1	1	1	0.136491	1	1	1	1	1	1	1	1	1	1
	R-HSA-8851708	Signaling by FGFR2 IIIa TM	R-HSA-1643685	Disease	1	1	1	1	1	1	1	1	1	1	1	0.763709	1	1	1	1	1	1	1	1	1	1
	R-HSA-8851805	MET activates RAS signaling	R-HSA-162582	Signal Transduction	1	1	1	1	1	1	1	1	1	1	1	0.226627	1	1	1	1	1	1	1	1	1	1
	R-HSA-8851907	MET activates PI3K/AKT signaling	R-HSA-162582	Signal Transduction	1	1	1	1	1	1	1	1	1	1	1	0.891908	1	1	1	1	1	1	1	1	1	1
	R-HSA-8852135	Protein ubiquitination	R-HSA-392499	Metabolism of proteins	1	1	1	1	1	1	1	1	1	1	1	0.0250239	1	1	1	1	1	1	1	1	1	1
	R-HSA-8852276	The role of GTSE1 in G2/M progression after G2 checkpoint	R-HSA-1640170	Cell Cycle	1	1	1	1	1	1	1	1	1	1	1	0.0170159	1	1	1	1	1	1	1	1	1	1
	R-HSA-8852405	Signaling by MST1	R-HSA-162582	Signal Transduction	1	1	1	1	1	1	1	1	1	1	1	0.0672157	1	1	1	1	1	1	1	1	1	1
	R-HSA-8853333	Signaling by FGFR2 fusions	R-HSA-1643685	Disease	1	1	1	1	1	1	1	1	1	1	1	0.600858	1	1	1	1	1	1	1	1	1	1
	R-HSA-8853334	Signaling by FGFR3 fusions in cancer	R-HSA-1643685	Disease	1	1	1	1	1	1	1	1	1	1	1	0.137143	1	1	1	1	1	1	1	1	1	1
	R-HSA-8853336	Signaling by plasma membrane FGFR1 fusions	R-HSA-1643685	Disease	1	1	1	1	1	1	1	1	1	1	1	0.186731	1	1	1	1	1	1	1	1	1	1
	R-HSA-8853338	Signaling by FGFR3 point mutants in cancer	R-HSA-1643685	Disease	1	1	1	1	1	1	1	1	1	1	1	0.644641	1	1	1	1	1	1	1	1	1	1
	R-HSA-8853383	Lysosomal oligosaccharide catabolism	R-HSA-1430728	Metabolism	1	1	1	1	1	1	1	1	1	1	1	0.839493	1	1	1	1	1	1	1	1	1	1
	R-HSA-8853659	RET signaling	R-HSA-1266738	Developmental Biology	1	1	1	1	1	1	1	1	1	1	1	0.810269	1	1	1	1	1	1	1	1	1	1
	R-HSA-8854050	FBXL7 down-regulates AURKA during mitotic entry and in early mitosis	R-HSA-1640170	Cell Cycle	1	1	1	1	1	1	1	1	1	1	1	0.0711037	1	1	1	1	1	1	1	1	1	1
	R-HSA-8854214	TBC/RABGAPs	R-HSA-5653656	Vesicle-mediated transport	1	1	1	1	1	1	1	1	1	1	1	0.38755	1	1	1	1	1	1	1	1	1	1
	R-HSA-8854518	AURKA Activation by TPX2	R-HSA-1640170	Cell Cycle	1	1	1	1	1	1	1	1	1	1	1	0.0391118	1	1	1	1	1	1	1	1	1	1
	R-HSA-8854521	Interaction between PHLDA1 and AURKA	R-HSA-1640170	Cell Cycle	1	1	1	1	1	1	1	1	1	1	1	0.227543	1	1	1	1	1	1	1	1	1	1
	R-HSA-8854691	Interleukin-20 family signaling	R-HSA-168256	Immune System	1	1	1	1	1	1	1	1	1	1	1	0.156723	1	1	1	1	1	1	1	1	1	1
	R-HSA-8856688	Golgi-to-ER retrograde transport	R-HSA-5653656	Vesicle-mediated transport	1	1	1	1	1	1	1	1	1	1	1	0.00679597	1	1	1	1	1	1	1	1	1	1
	R-HSA-8856825	Cargo recognition for clathrin-mediated endocytosis	R-HSA-5653656	Vesicle-mediated transport	1	1	1	1	1	1	1	1	1	1	1	0.374383	1	1	1	1	1	1	1	1	1	1
	R-HSA-8856828	Clathrin-mediated endocytosis	R-HSA-5653656	Vesicle-mediated transport	1	1	1	1	1	1	1	1	1	1	1	0.423422	1	1	1	1	1	1	1	1	1	1
	R-HSA-8862803	Deregulated CDK5 triggers multiple neurodegenerative pathways in Alzheimer's disease models	R-HSA-1643685	Disease	1	1	1	1	1	1	1	1	1	1	1	0.0525158	1	1	1	1	1	1	1	1	1	1
	R-HSA-8863678	Neurodegenerative Diseases	R-HSA-1643685	Disease	1	1	1	1	1	1	1	1	1	1	1	0.0545278	1	1	1	1	1	1	1	1	1	1
	R-HSA-8863795	Downregulation of ERBB2 signaling	R-HSA-162582	Signal Transduction	1	0.942108	0.993096	0.999008	0.999008	0.998016	1	1	1	1	1	0.0201719	0.723022	0.68	0.333333	1	0.6	1	1	1	1	1
	R-HSA-8864260	Transcriptional regulation by the AP-2 (TFAP2) family of transcription factors	R-HSA-74160	Gene expression (Transcription)	1	1	1	1	1	1	1	1	1	1	1	0.173471	1	1	1	1	1	1	1	1	1	1
	R-HSA-8865999	MET activates PTPN11	R-HSA-162582	Signal Transduction	1	1	1	1	1	1	1	1	1	1	1	0.950152	1	1	1	1	1	1	1	1	1	1
	R-HSA-8866423	VLDL assembly	R-HSA-382551	Transport of small molecules	1	1	1	1	1	1	1	1	1	1	1	0.0559638	1	1	1	1	1	1	1	1	1	1
	R-HSA-8866427	VLDLR internalisation and degradation	R-HSA-382551	Transport of small molecules	1	1	1	1	1	1	1	1	1	1	1	0.807701	1	1	1	1	1	1	1	1	1	1
	R-HSA-8866652	Synthesis of active ubiquitin: roles of E1 and E2 enzymes	R-HSA-392499	Metabolism of proteins	1	1	1	1	1	1	1	1	1	1	1	0.0348119	1	1	1	1	1	1	1	1	1	1
	R-HSA-8866654	E3 ubiquitin ligases ubiquitinate target proteins	R-HSA-392499	Metabolism of proteins	1	0.999016	1	1	1	1	1	1	1	1	1	0.0359799	0.8	1	1	1	1	1	1	1	1	1
	R-HSA-8866904	Negative regulation of activity of TFAP2 (AP-2) family transcription factors	R-HSA-74160	Gene expression (Transcription)	1	1	1	1	1	1	1	1	1	1	1	0.445786	1	1	1	1	1	1	1	1	1	1
	R-HSA-8866906	TFAP2 (AP-2) family regulates transcription of other transcription factors	R-HSA-74160	Gene expression (Transcription)	1	1	1	1	1	1	1	1	1	1	1	0.410974	1	1	1	1	1	1	1	1	1	1
	R-HSA-8866907	Activation of the TFAP2 (AP-2) family of transcription factors	R-HSA-74160	Gene expression (Transcription)	1	0.99902	0.99902	1	1	1	1	1	1	1	1	0.252807	0.833333	0.333333	1	1	1	1	1	1	1	1
	R-HSA-8866910	TFAP2 (AP-2) family regulates transcription of growth factors and their receptors	R-HSA-74160	Gene expression (Transcription)	1	1	1	1	1	1	1	1	1	1	1	0.969944	1	1	1	1	1	1	1	1	1	1
	R-HSA-8866911	TFAP2 (AP-2) family regulates transcription of cell cycle factors	R-HSA-74160	Gene expression (Transcription)	1	1	1	1	1	1	1	1	1	1	1	0.306303	1	1	1	1	1	1	1	1	1	1
	R-HSA-8868766	rRNA processing in the mitochondrion	R-HSA-8953854	Metabolism of RNA	1	0.999036	1	1	1	1	1	1	1	1	1	0.489678	0.7	1	1	1	1	1	1	1	1	1
	R-HSA-8868773	rRNA processing in the nucleus and cytosol	R-HSA-8953854	Metabolism of RNA	1	1	1	1	1	1	1	1	1	1	1	0.108568	1	1	1	1	1	1	1	1	1	1
	R-HSA-8869496	TFAP2A acts as a transcriptional repressor during retinoic acid induced cell differentiation	R-HSA-74160	Gene expression (Transcription)	1	0.99902	1	1	1	1	1	1	1	1	1	0.0602038	0.666667	1	1	1	1	1	1	1	1	1
	R-HSA-8873719	RAB geranylgeranylation	R-HSA-392499	Metabolism of proteins	1	1	1	1	1	1	1	1	1	1	1	0.141379	1	1	1	1	1	1	1	1	1	1
	R-HSA-8874081	MET activates PTK2 signaling	R-HSA-162582	Signal Transduction	1	1	1	1	1	1	1	1	1	1	1	0.142999	1	1	1	1	1	1	1	1	1	1
	R-HSA-8874211	CREB3 factors activate genes	R-HSA-392499	Metabolism of proteins	1	1	1	1	1	0.999004	1	0.999	1	1	1	0.0465278	1	1	1	1	1	1	1	1	1	1
	R-HSA-8875360	InlB-mediated entry of Listeria monocytogenes into host cell	R-HSA-1643685	Disease	1	1	1	1	1	1	1	1	1	1	1	0.806693	1	1	1	1	1	1	1	1	1	1
	R-HSA-8875513	MET interacts with TNS proteins	R-HSA-162582	Signal Transduction	1	1	1	1	1	1	1	1	1	1	1	0.599554	1	1	1	1	1	1	1	1	1	1
	R-HSA-8875555	MET activates RAP1 and RAC1	R-HSA-162582	Signal Transduction	1	1	1	1	1	1	1	1	1	1	1	0.929196	1	1	1	1	1	1	1	1	1	1
	R-HSA-8875656	MET receptor recycling	R-HSA-162582	Signal Transduction	1	1	1	1	1	1	1	1	1	1	1	0.937268	1	1	1	1	1	1	1	1	1	1
	R-HSA-8875791	MET activates STAT3	R-HSA-162582	Signal Transduction	1	1	1	1	1	1	1	1	1	1	1	0.878088	1	1	1	1	1	1	1	1	1	1
	R-HSA-8875878	MET promotes cell motility	R-HSA-162582	Signal Transduction	1	1	1	1	1	1	1	1	1	1	1	0.204131	1	1	1	1	1	1	1	1	1	1
	R-HSA-8876198	RAB GEFs exchange GTP for GDP on RABs	R-HSA-5653656	Vesicle-mediated transport	1	1	1	1	1	1	1	1	1	1	1	0.978872	1	1	1	1	1	1	1	1	1	1
	R-HSA-8876384	Listeria monocytogenes entry into host cells	R-HSA-1643685	Disease	1	1	1	1	1	1	1	1	1	1	1	0.816221	1	1	1	1	1	1	1	1	1	1
	R-HSA-8876493	InlA-mediated entry of Listeria monocytogenes into host cells	R-HSA-1643685	Disease	1	1	1	1	1	1	1	1	1	1	1	0.968508	1	1	1	1	1	1	1	1	1	1
	R-HSA-8877330	RUNX1 and FOXP3 control the development of regulatory T lymphocytes (Tregs)	R-HSA-74160	Gene expression (Transcription)	1	1	1	1	1	1	1	1	1	1	1	0.131659	1	1	1	1	1	1	1	1	1	1
	R-HSA-8877627	Vitamin E	R-HSA-1430728	Metabolism	1	0.999008	0.998004	0.997016	1	1	0.999	1	1	1	1	0.0678677	0.333333	0.5	0.4	1	1	1	1	1	1	1
	R-HSA-8878159	Transcriptional regulation by RUNX3	R-HSA-74160	Gene expression (Transcription)	1	1	1	1	1	1	1	1	1	1	1	0.312387	1	1	1	1	1	1	1	1	1	1
	R-HSA-8878166	Transcriptional regulation by RUNX2	R-HSA-74160	Gene expression (Transcription)	1	1	1	1	1	1	1	1	1	1	1	0.567258	1	1	1	1	1	1	1	1	1	1
	R-HSA-8878171	Transcriptional regulation by RUNX1	R-HSA-74160	Gene expression (Transcription)	1	1	1	1	1	1	1	1	1	1	1	0.00409598	1	1	1	1	1	1	1	1	1	1
	R-HSA-888568	GABA synthesis	R-HSA-112316	Neuronal System	1	0.905832	0.963676	0.984308	0.992076	0.994108	0.998036	0.997028	1	0.999004	1	0.0178519	0.64488	0.705882	0.589744	0.75	0.857143	0.6	1	1	1	1
	R-HSA-888593	Reuptake of GABA	R-HSA-112316	Neuronal System	1	1	1	1	1	1	1	1	1	1	1	0.1248	1	1	1	1	1	1	1	1	1	1
	R-HSA-8931987	RUNX1 regulates estrogen receptor mediated transcription	R-HSA-74160	Gene expression (Transcription)	1	1	1	1	1	1	1	1	1	1	1	0.792141	1	1	1	1	1	1	1	1	1	1
	R-HSA-8934593	Regulation of RUNX1 Expression and Activity	R-HSA-74160	Gene expression (Transcription)	1	1	1	1	1	1	1	1	1	1	1	0.711413	1	1	1	1	1	1	1	1	1	1
	R-HSA-8934903	Receptor Mediated Mitophagy	R-HSA-8953897	Cellular responses to external stimuli	1	0.9931	0.999012	1	1	1	1	1	1	1	1	0.0290159	0.615385	0.75	1	1	1	1	1	1	1	1
	R-HSA-8935690	Digestion	R-HSA-8963743	Digestion and absorption	1	0.61807	0.849417	0.919172	0.96928	0.984152	0.997044	0.99802	0.998004	0.997016	1	0.00679597	0.559783	0.65625	0.557823	0.774648	0.692308	0.75	0.5	0.5	0.6	1
	R-HSA-8935964	RUNX1 regulates expression of components of tight junctions	R-HSA-74160	Gene expression (Transcription)	1	1	1	1	1	1	1	1	1	1	1	0.777765	1	1	1	1	1	1	1	1	1	1
	R-HSA-8936459	RUNX1 regulates genes involved in megakaryocyte differentiation and platelet function	R-HSA-74160	Gene expression (Transcription)	1	1	1	1	1	1	1	1	1	1	1	0.0271319	1	1	1	1	1	1	1	1	1	1
	R-HSA-8937144	Aryl hydrocarbon receptor signalling	R-HSA-1430728	Metabolism	1	0.998044	1	0.999016	0.999012	0.999008	1	1	1	1	1	0.215455	0.75	1	0.8	0.75	1	1	1	1	1	1
	R-HSA-8939211	ESR-mediated signaling	R-HSA-162582	Signal Transduction	1	1	1	1	1	1	1	1	1	1	1	0.454314	1	1	1	1	1	1	1	1	1	1
	R-HSA-8939236	RUNX1 regulates transcription of genes involved in differentiation of HSCs	R-HSA-74160	Gene expression (Transcription)	1	1	1	1	1	1	1	1	1	1	1	0.0271319	1	1	1	1	1	1	1	1	1	1
	R-HSA-8939242	RUNX1 regulates transcription of genes involved in differentiation of keratinocytes	R-HSA-74160	Gene expression (Transcription)	1	1	1	1	1	1	1	1	1	1	1	0.464354	1	1	1	1	1	1	1	1	1	1
	R-HSA-8939243	RUNX1 interacts with co-factors whose precise effect on RUNX1 targets is not known	R-HSA-74160	Gene expression (Transcription)	1	1	1	1	1	1	1	1	1	1	1	0.172239	1	1	1	1	1	1	1	1	1	1
	R-HSA-8939246	RUNX1 regulates transcription of genes involved in differentiation of myeloid cells	R-HSA-74160	Gene expression (Transcription)	1	1	1	1	1	1	1	1	1	1	1	0.757737	1	1	1	1	1	1	1	1	1	1
	R-HSA-8939247	RUNX1 regulates transcription of genes involved in interleukin signaling	R-HSA-74160	Gene expression (Transcription)	1	1	1	1	1	1	1	1	1	1	1	0.45435	1	1	1	1	1	1	1	1	1	1
	R-HSA-8939256	RUNX1 regulates transcription of genes involved in WNT signaling	R-HSA-74160	Gene expression (Transcription)	1	0.988104	0.999	0.999004	1	1	1	1	1	1	1	0.00253199	0.925926	1	1	1	1	1	1	1	1	1
	R-HSA-8939902	Regulation of RUNX2 expression and activity	R-HSA-74160	Gene expression (Transcription)	1	1	1	1	1	1	1	1	1	1	1	0.532874	1	1	1	1	1	1	1	1	1	1
	R-HSA-8940973	RUNX2 regulates osteoblast differentiation	R-HSA-74160	Gene expression (Transcription)	1	1	1	1	1	1	1	1	1	1	1	0.712713	1	1	1	1	1	1	1	1	1	1
	R-HSA-8941237	Invadopodia formation	R-HSA-1474244	Extracellular matrix organization	1	1	1	1	1	1	1	1	1	1	1	0.487298	1	1	1	1	1	1	1	1	1	1
	R-HSA-8941284	RUNX2 regulates chondrocyte maturation	R-HSA-74160	Gene expression (Transcription)	1	1	1	1	1	1	1	1	1	1	1	0.502562	1	1	1	1	1	1	1	1	1	1
	R-HSA-8941326	RUNX2 regulates bone development	R-HSA-74160	Gene expression (Transcription)	1	1	1	1	1	1	1	1	1	1	1	0.838869	1	1	1	1	1	1	1	1	1	1
	R-HSA-8941332	RUNX2 regulates genes involved in cell migration	R-HSA-74160	Gene expression (Transcription)	1	1	1	1	1	1	1	1	1	1	1	0.458618	1	1	1	1	1	1	1	1	1	1
	R-HSA-8941333	RUNX2 regulates genes involved in differentiation of myeloid cells	R-HSA-74160	Gene expression (Transcription)	1	1	1	1	1	1	1	1	1	1	1	0.44753	1	1	1	1	1	1	1	1	1	1
	R-HSA-8941413	Events associated with phagocytolytic activity of PMN cells	R-HSA-168256	Immune System	1	1	1	1	1	1	1	1	1	1	1	0.382454	1	1	1	1	1	1	1	1	1	1
	R-HSA-8941855	RUNX3 regulates CDKN1A transcription	R-HSA-74160	Gene expression (Transcription)	1	1	1	1	1	1	1	1	1	1	1	0.98154	1	1	1	1	1	1	1	1	1	1
	R-HSA-8941856	RUNX3 regulates NOTCH signaling	R-HSA-74160	Gene expression (Transcription)	1	1	1	1	1	1	1	1	1	1	1	0.489574	1	1	1	1	1	1	1	1	1	1
	R-HSA-8941858	Regulation of RUNX3 expression and activity	R-HSA-74160	Gene expression (Transcription)	1	1	1	1	1	1	1	1	1	1	1	0.139623	1	1	1	1	1	1	1	1	1	1
	R-HSA-8942233	Intestinal infectious diseases	R-HSA-1643685	Disease	1	0.896372	0.971608	0.986256	0.999024	0.999016	1	1	1	1	1	0.0215399	0.708333	0.620915	0.876923	0.714286	1	1	1	1	1	1
[truncated: 219 more rows]
