# Supplementary material for: The genomic landscape of Mongolian hepatocellular carcinoma
Source: Nat Commun. 2020 Sep 1;11:4383. doi: 10.1038/s41467-020-18186-1 (PMC7462863; doi:10.1038/s41467-020-18186-1)
Supplement: Supplementary file 9 — Supplementary Data 7 [file 41467_2020_18186_MOESM9_ESM.xlsx]

## Sheet: TCGA
	Supplementary Data 7. Differentially expressed genes characteristic of each one of the molecular subclasses iC1, iC2, and iC3 from TCGA, Cell 169, 1327-1341 (2017).
	Gene	Class
	AATK	iC1
	ABCC1	iC1
	ABI2	iC1
	ABR	iC1
	ACP5	iC1
	ADAM12	iC1
	ADAP1	iC1
	ADCY3	iC1
	AEBP1	iC1
	AFAP1	iC1
	ALOX5	iC1
	ANKS6	iC1
	ANO9	iC1
	ANTXR1	iC1
	ANXA13	iC1
	AP1G2	iC1
	AP3B2	iC1
	APBA2	iC1
	ARHGAP4	iC1
	ARHGEF10	iC1
	ARHGEF17	iC1
	ARHGEF2	iC1
	ARHGEF4	iC1
	ARL4C	iC1
	ARNT2	iC1
	ARSI	iC1
	ATP2A3	iC1
	AXL	iC1
	B3GAT1	iC1
	B4GALNT4	iC1
	ADGRB2	iC1
	BEGAIN	iC1
	BGN	iC1
	BLMH	iC1
	BRSK2	iC1
	BTG1	iC1
	C14orf132	iC1
	C15orf39	iC1
	HID1	iC1
	MISP	iC1
	SMIM24	iC1
	C1orf106	iC1
	C1QTNF1	iC1
	NOL4L	iC1
	KIAA0930	iC1
	C6orf132	iC1
	FAXC	iC1
	TOR4A	iC1
	CACNA1H	iC1
	CAPG	iC1
	CCDC74A	iC1
	CCDC80	iC1
	CCDC88C	iC1
	CD207	iC1
	CD24	iC1
	CD276	iC1
	CDC42EP1	iC1
	CDCA7	iC1
	CDKN1C	iC1
	CDR2L	iC1
	CERCAM	iC1
	CHD3	iC1
	CHST10	iC1
	CHST3	iC1
	CILP2	iC1
	CMTM3	iC1
	COL10A1	iC1
	COL12A1	iC1
	COL16A1	iC1
	COL1A1	iC1
	COL1A2	iC1
	COL22A1	iC1
	COL3A1	iC1
	COL4A2	iC1
	COL5A1	iC1
	COL6A1	iC1
	COL6A2	iC1
	COL6A3	iC1
	COL8A2	iC1
	COL9A2	iC1
	CPNE7	iC1
	CPXM1	iC1
	CPZ	iC1
	CREB3L1	iC1
	CRIP1	iC1
	CRMP1	iC1
	YBX3	iC1
	CTBP2	iC1
	CTNND2	iC1
	CTSK	iC1
	CYBA	iC1
	CYS1	iC1
	SPECC1	iC1
	DACT3	iC1
	DAGLA	iC1
	DBN1	iC1
	DBNDD2	iC1
	DCHS1	iC1
	DCN	iC1
	DDR1	iC1
	DENND3	iC1
	DIO3	iC1
	DIRAS1	iC1
	DLG3	iC1
	DLGAP4	iC1
	DLX4	iC1
	DMKN	iC1
	DNAJA4	iC1
	DNAJC18	iC1
	DOK1	iC1
	DSCAML1	iC1
	DTX3	iC1
	EBF4	iC1
	ECM1	iC1
	EFEMP2	iC1
	EFNA5	iC1
	EIF2S3	iC1
	EMILIN1	iC1
	EMILIN2	iC1
	ENTPD1	iC1
	EPCAM	iC1
	EPHB3	iC1
	EPS8L1	iC1
	ESRP1	iC1
	EVC	iC1
	EVC2	iC1
	EZR	iC1
	F3	iC1
	FA2H	iC1
	RFLNA	iC1
	FAM109B	iC1
	FAM117B	iC1
	FAM129B	iC1
	FAM155B	iC1
	FAM19A5	iC1
	FAM43B	iC1
	FAM57A	iC1
	FAM60A	iC1
	FAM81A	iC1
	FAP	iC1
	FBLIM1	iC1
	FBLN1	iC1
	FBXL2	iC1
	FGD3	iC1
	FGFR1	iC1
	FGFR2	iC1
	FHOD1	iC1
	FKBP10	iC1
	LINC00982	iC1
	FMNL3	iC1
	FMOD	iC1
	FNDC1	iC1
	FOXJ1	iC1
	FOXL1	iC1
	FOXS1	iC1
	FRAS1	iC1
	FSCN1	iC1
	FSTL3	iC1
	FUT4	iC1
	FXYD2	iC1
	FXYD5	iC1
	FZD1	iC1
	FZD2	iC1
	FZD8	iC1
	GABBR1	iC1
	GAL3ST1	iC1
	GAL3ST4	iC1
	GAS7	iC1
	ARHGEF25	iC1
	GFPT2	iC1
	GGT5	iC1
	GLB1L2	iC1
	GLI1	iC1
	GLI2	iC1
	GLIPR2	iC1
	GLIS3	iC1
	GNAS	iC1
	GPC4	iC1
	ADGRA2	iC1
	ADGRG1	iC1
	GPRIN2	iC1
	GPX8	iC1
	GRAMD1A	iC1
	GRIN2A	iC1
	H2AFY2	iC1
	H2AFY	iC1
	HAPLN3	iC1
	HCN4	iC1
	HDAC7	iC1
	HES4	iC1
	HEYL	iC1
	HHIPL1	iC1
	HOMER3	iC1
	HTRA3	iC1
	HUNK	iC1
	IGDCC4	iC1
	IGF1R	iC1
	IMPDH1	iC1
	INHA	iC1
	INPP5J	iC1
	ISLR	iC1
	ISYNA1	iC1
	ITGA3	iC1
	ITIH5	iC1
	ITM2C	iC1
	ITPR3	iC1
	JAG1	iC1
	JAG2	iC1
	JAK3	iC1
	JPH1	iC1
	KCNF1	iC1
	KCNG1	iC1
	KCNH2	iC1
	KCNH3	iC1
	KCNK15	iC1
	KCTD15	iC1
	KCTD17	iC1
	KIAA1211	iC1
	KLHDC8A	iC1
	KLHL29	iC1
	KNDC1	iC1
	KRT19	iC1
	LAD1	iC1
	LAMA1	iC1
	LAMA5	iC1
	LAMB1	iC1
	LARP6	iC1
	LBH	iC1
	P3H3	iC1
	LFNG	iC1
	LGALS3BP	iC1
	LGI2	iC1
	LIF	iC1
	LIMD2	iC1
	LINGO1	iC1
	LMX1B	iC1
	AGAP2-AS1	iC1
	SSTR5-AS1	iC1
	LOXL1	iC1
	LPAR2	iC1
	ADGRL1	iC1
	LRFN1	iC1
	LRRC1	iC1
	LTB	iC1
	LTBP2	iC1
	LTBP4	iC1
	LUM	iC1
	LY6E	iC1
	LZTS2	iC1
	MAGED4	iC1
	MAGED4B	iC1
	MAP1A	iC1
	MAPK13	iC1
	MAPRE1	iC1
	MARCKSL1	iC1
	MARVELD1	iC1
	MBOAT2	iC1
	MDFI	iC1
	METRNL	iC1
	METTL9	iC1
	MFAP2	iC1
	MFGE8	iC1
	MELTF	iC1
	MFSD10	iC1
	MGP	iC1
	MMP11	iC1
	MMP14	iC1
	MMP2	iC1
	MNX1	iC1
	MOXD1	iC1
	MRC2	iC1
	MXRA5	iC1
	MXRA8	iC1
	MYL9	iC1
	MYO10	iC1
	N4BP3	iC1
	NACAD	iC1
	NBEAL2	iC1
	NBL1	iC1
	NCK2	iC1
	SPACA6	iC1
	NCS1	iC1
	NES	iC1
	NOTCH1	iC1
	NPTX1	iC1
	NPTX2	iC1
	NPTXR	iC1
	NRSN2	iC1
	NSUN7	iC1
	NXN	iC1
	OBSCN	iC1
	OBSL1	iC1
	OLFML3	iC1
	ORAI2	iC1
	OSBPL10	iC1
	OSBPL5	iC1
	OSBPL7	iC1
	PACS1	iC1
	PAK6	iC1
	PALM	iC1
	PAPLN	iC1
	PAQR5	iC1
	PCBP3	iC1
	PCDH7	iC1
	PCSK1N	iC1
	PCYOX1L	iC1
	PDE4A	iC1
	PDE9A	iC1
	PDGFA	iC1
	PDGFRB	iC1
	PDLIM7	iC1
	PDP1	iC1
	PDZD4	iC1
	PGF	iC1
	PHC1	iC1
	PHLDB1	iC1
	PITX1	iC1
	PKM	iC1
	PKNOX2	iC1
	PLEKHB1	iC1
	PLEKHG2	iC1
	PLEKHG4	iC1
	PLP2	iC1
	PLXDC1	iC1
	PLXNA1	iC1
	PLXND1	iC1
	PMEPA1	iC1
	PMP22	iC1
	PNMA1	iC1
	PNMAL1	iC1
	PODN	iC1
	PLPP2	iC1
	PPP1R9B	iC1
	PPP2R2C	iC1
	PRDM16	iC1
	PRKX	iC1
	PRMT2	iC1
	PRRX2	iC1
	PRSS22	iC1
	PTGDS	iC1
	PTGIR	iC1
	PTK7	iC1
	PTP4A3	iC1
	PTPRS	iC1
	NECTIN2	iC1
	PWWP2B	iC1
	QSOX1	iC1
	RAB11A	iC1
	RAB31	iC1
	RAB34	iC1
	RAB3D	iC1
	RAB3IL1	iC1
	RAP1GAP2	iC1
	RASA3	iC1
	RASAL1	iC1
	RASGEF1A	iC1
	RBM38	iC1
	RGS10	iC1
	RGS19	iC1
	RHOV	iC1
	RNF145	iC1
	RPP25	iC1
	RUNDC3A	iC1
	RYR1	iC1
	S100A6	iC1
	SAMD11	iC1
	SCN3B	iC1
	SDC3	iC1
	SEL1L3	iC1
	SEMA3C	iC1
	SEMA4C	iC1
	44079	iC1
	SELENOW	iC1
	SERPINE2	iC1
	SERPINH1	iC1
	SFRP5	iC1
	SFXN3	iC1
	SH3BP1	iC1
	SHISA2	iC1
	SIGLEC8	iC1
	SLC22A17	iC1
	SLC25A6	iC1
	SLC34A2	iC1
	SLC35F3	iC1
	SLC44A2	iC1
	SLC45A4	iC1
	SLC4A11	iC1
	SLC4A3	iC1
	SLC6A6	iC1
	SLC7A1	iC1
	SLC7A7	iC1
	SLCO4A1	iC1
	PRELID3A	iC1
	SMARCD3	iC1
	SMOX	iC1
	SOX4	iC1
	SOX9	iC1
	SPARC	iC1
	SPHK1	iC1
	SPINT1	iC1
	SPINT2	iC1
	SPIRE1	iC1
	SRC	iC1
	SRRM3	iC1
	SSBP2	iC1
	SSC5D	iC1
	SSPN	iC1
	SSTR5	iC1
	STK32C	iC1
	STMN2	iC1
	STMN3	iC1
	SULF2	iC1
	SYDE1	iC1
	SYNGR1	iC1
	SYNGR3	iC1
	SYT13	iC1
	TAGLN	iC1
	TANC2	iC1
	TAX1BP3	iC1
	TBKBP1	iC1
	TBX1	iC1
	TEAD2	iC1
	TEAD4	iC1
	TESC	iC1
	TGFA	iC1
	TGFB1	iC1
	TGFB3	iC1
	TGIF2	iC1
	THBS2	iC1
	THY1	iC1
	TIMP1	iC1
	TIMP2	iC1
	TMC6	iC1
	TMED3	iC1
	TMEM119	iC1
	TMEM132A	iC1
	TMEM136	iC1
	TMEM44	iC1
	TMEM51	iC1
	TMSB10	iC1
	TP53I11	iC1
	TPM2	iC1
	TPM4	iC1
	TRIM17	iC1
	TRPV4	iC1
	TTYH1	iC1
	TTYH2	iC1
	TUBB6	iC1
	TYRO3	iC1
	UAP1L1	iC1
	UNC5B	iC1
	VANGL2	iC1
	VASH1	iC1
	VASP	iC1
	VCAN	iC1
	VEGFB	iC1
	VIM	iC1
	WNK2	iC1
	WNT7B	iC1
	WTIP	iC1
	YWHAZ	iC1
	ZDHHC13	iC1
	ZDHHC8P1	iC1
	ZNF469	iC1
	ZNF532	iC1
	ZNF853	iC1
	ABCB4	iC2
	ACSM2A	iC2
	AQP9	iC2
	ASPDH	iC2
	SPRYD7	iC2
	ACKR2	iC2
	CCDC152	iC2
	CCL15-CCL14	iC2
	CCL16	iC2
	CDO1	iC2
	COG3	iC2
	CYB5A	iC2
	CYP11A1	iC2
	ECHS1	iC2
	F9	iC2
	EVA1A	iC2
	FMO3	iC2
	GFRA1	iC2
	GYS2	iC2
	HADH	iC2
	HAO1	iC2
	ETFRF1	iC2
	MOGAT2	iC2
	MRPS31	iC2
	SLC9B2	iC2
	PEMT	iC2
	PFKFB1	iC2
	RIPPLY1	iC2
	SLC13A5	iC2
	SLC25A42	iC2
	SLC27A5	iC2
	TM6SF2	iC2
	AKR1C8P	iC3
	ANKRD20A8P	iC3
	DPH6	iC3
	BAIAP3	iC3
	BBS9	iC3
	C12orf56	iC3
	C16orf58	iC3
	EFCAB13	iC3
	TMEM241	iC3
	LINC00471	iC3
	C3orf18	iC3
	C3orf67	iC3
	C5orf58	iC3
	CARD18	iC3
	CHRM3	iC3
	CNTNAP4	iC3
	COX7B2	iC3
	CSAG1	iC3
	CSAG3	iC3
	CSMD1	iC3
	CT47B1	iC3
	CTAG2	iC3
	DCAF4L2	iC3
	DCAF8L1	iC3
	DCAF8L2	iC3
	DDX53	iC3
	DSCR4	iC3
	DSCR8	iC3
	FAM133A	iC3
	FAM184A	iC3
	FAM76A	iC3
	FBXO48	iC3
	FER	iC3
	FGGY	iC3
	FRG1BP	iC3
	FSTL5	iC3
	GABRA3	iC3
	GAS2	iC3
	GPR158	iC3
	GTSF1	iC3
	LINC00339	iC3
	KLHL31	iC3
	LINC00689	iC3
	LINC00667	iC3
	LINC01139	iC3
	AP005901.1	iC3
	MAGEA12	iC3
	MAGEA1	iC3
	MAGEA3	iC3
	MAGEA6	iC3
	MAGEB1	iC3
	MAGEB2	iC3
	MAGEC1	iC3
	MAGEC2	iC3
	MDGA2	iC3
	MKRN3	iC3
	MNS1	iC3
	MUC15	iC3
	NAA11	iC3
	NAP1L2	iC3
	NAP1L6	iC3
	NKAIN2	iC3
	OLFM3	iC3
	PAGE5	iC3
	PHF7	iC3
	PIGK	iC3
	PRDM9	iC3
	RFPL4B	iC3
	RNF217	iC3
	RPL10L	iC3
	SATL1	iC3
	SLC35A3	iC3
	SLC44A5	iC3
	PPP4R3CP	iC3
	SPC24	iC3
	SSX1	iC3
	SSX2	iC3
	SSX3	iC3
	SSX4	iC3
	SSX5	iC3
	SYT1	iC3
	TESK2	iC3
	TFDP3	iC3
	TGIF2LX	iC3
	TUBA3C	iC3
	VCX	iC3
	VCX3A	iC3
	ATP23	iC3
	ZNF208	iC3
	ZNF257	iC3
	ZNF595	iC3
	ZNF676	iC3
	ZNF716	iC3
	ZNF826P	iC3
	ZNF99	iC3

## Sheet: Hoshida
	Supplementary Data 7. Differentially expressed genes characteristic of each one of the molecular subclasses S1, S2, and S3 from Hoshida et al, Cancer Res 69, 7385-92 (2009).
	Gene	Class
	ACP5	S1
	ACTA2	S1
	ADAM15	S1
	ADAM8	S1
	ADAM9	S1
	AEBP1	S1
	AIF1	S1
	AKT3	S1
	ALDOA	S1
	ALOX5AP	S1
	ANXA1	S1
	ANXA4	S1
	ANXA5	S1
	AP2S1	S1
	AQP1	S1
	ARF5	S1
	ARHGDIB	S1
	ARPC1B	S1
	ARPC2	S1
	ASAH1	S1
	ATP1B3	S1
	ATP6AP1	S1
	ATP6V0B	S1
	ATP6V1B2	S1
	ATP6V1F	S1
	BCL2A1	S1
	BLVRA	S1
	C1QB	S1
	C3AR1	S1
	CAPZA1	S1
	CBFB	S1
	CCL3	S1
	CCL5	S1
	CCND2	S1
	CCR7	S1
	CD151	S1
	CD37	S1
	CD3D	S1
	CD47	S1
	CD48	S1
	CD53	S1
	CD74	S1
	CD8A	S1
	CDC20	S1
	CDC25B	S1
	CDH11	S1
	CDK2AP1	S1
	CELF2	S1
	CHN1	S1
	COL11A1	S1
	COL15A1	S1
	COL1A2	S1
	COL3A1	S1
	COL4A1	S1
	COL4A2	S1
	COL5A2	S1
	COL6A1	S1
	COL6A2	S1
	CORO1A	S1
	CRABP2	S1
	CRIP2	S1
	CSRP3	S1
	CTGF	S1
	CTSC	S1
	CTSS	S1
	CXCL1	S1
	CXCR4	S1
	CYBA	S1
	CYBB	S1
	CYFIP1	S1
	CYP1B1	S1
	CYR61	S1
	DAB2	S1
	DCTN2	S1
	DDR1	S1
	DDR2	S1
	DDX11	S1
	DGKA	S1
	DGKZ	S1
	DNM2	S1
	DPYSL2	S1
	DUSP5	S1
	DUT	S1
	EFEMP1	S1
	EFNB1	S1
	F13A1	S1
	FBN1	S1
	FBRS	S1
	FCGBP	S1
	FCGR2A	S1
	FGL2	S1
	FHL3	S1
	FLNA	S1
	FUT4	S1
	FYB	S1
	GEM	S1
	GLIPR1	S1
	GNAI2	S1
	GNS	S1
	GPNMB	S1
	GRN	S1
	GSTP1	S1
	GUCY1A3	S1
	GYPC	S1
	HCLS1	S1
	HEXA	S1
	HIF1A	S1
	HK1	S1
	HLA-DMA	S1
	HLA-DOA	S1
	HLA-DPB1	S1
	HLA-DQA2	S1
	HLA-DQB1	S1
	ID3	S1
	IER3	S1
	IFI16	S1
	IFI30	S1
	IGFBP5	S1
	IGH@	S1
	IGKC	S1
	IGLL1	S1
	IKBKE	S1
	IL15RA	S1
	IL2RB	S1
	IL2RG	S1
	IL7R	S1
	IQGAP1	S1
	IRF1	S1
	ITGB2	S1
	ITPR3	S1
	PCLAF	S1
	KLC1	S1
	KLF5	S1
	LAMB1	S1
	LAPTM5	S1
	LCP1	S1
	LDHB	S1
	LGALS1	S1
	LGALS3BP	S1
	LGALS9	S1
	LGMN	S1
	LHFPL2	S1
	LITAF	S1
	LMO4	S1
	LOX	S1
	LSP1	S1
	LTBP2	S1
	LTBP3	S1
	LTF	S1
	LUM	S1
	LYN	S1
	M6PR	S1
	MAP1B	S1
	ME1	S1
	MFAP1	S1
	MGP	S1
	MPHOSPH6	S1
	MSN	S1
	MTHFD2	S1
	MYCBP2	S1
	NBL1	S1
	NPC2	S1
	NSMAF	S1
	OAZ1	S1
	PAK1	S1
	PAM	S1
	PAPSS1	S1
	PEA15	S1
	PFN1	S1
	PGK1	S1
	PIM2	S1
	PKD2	S1
	PKMYT1	S1
	PKN1	S1
	PLAUR	S1
	PLD3	S1
	PLP2	S1
	PNP	S1
	POLD3	S1
	POSTN	S1
	PPIC	S1
	PPP1CB	S1
	PPP4C	S1
	PPP4R1	S1
	PRKD2	S1
	PRMT5	S1
	PROCR	S1
	PSMD2	S1
	PTPRC	S1
	PYGB	S1
	QSOX1	S1
	RAB31	S1
	RALB	S1
	RALGDS	S1
	RCC1	S1
	RHOA	S1
	RIN2	S1
	RIT1	S1
	RNASE1	S1
	RNASE6	S1
	RPA2	S1
	RSU1	S1
	S100A10	S1
	S100A11	S1
	S100A13	S1
	SLA	S1
	SLBP	S1
	SLC1A5	S1
	SLC2A1	S1
	SLC2A5	S1
	SLC39A6	S1
	SLC7A5	S1
	SMAD2	S1
	SMARCD1	S1
	SPAG8	S1
	SRGN	S1
	SRI	S1
	STK38	S1
	STX3	S1
	TAGLN	S1
	TAX1BP3	S1
	TCF4	S1
	TFF3	S1
	THY1	S1
	TIMP2	S1
	TMSB4X	S1
	TNFRSF1B	S1
	TP53BP1	S1
	TPM2	S1
	TRAC	S1
	TRAF3	S1
	TRAF5	S1
	TRIP10	S1
	TSPAN3	S1
	TUBA4A	S1
	VCAN	S1
	ZNF384	S1
	ABCB10	S2
	ABCD3	S2
	ACP1	S2
	ADD3	S2
	AFP	S2
	AHCY	S2
	ARHGAP35	S2
	ARID3A	S2
	ATF2	S2
	ATM	S2
	ATP2B1	S2
	ATP2B2	S2
	ATP5F1	S2
	ATXN10	S2
	BCAM	S2
	BCLAF1	S2
	BRD3	S2
	BTG3	S2
	NREP	S2
	CASC3	S2
	CD46	S2
	CDK6	S2
	CHKA	S2
	CLK2	S2
	COL2A1	S2
	CPD	S2
	CSE1L	S2
	CSNK2A1	S2
	CSNK2A2	S2
	CTNNB1	S2
	CUL4A	S2
	CXADR	S2
	DDX1	S2
	DDX18	S2
	DEK	S2
	EIF4A2	S2
	EIF4B	S2
	ENPP1	S2
	EP300	S2
	ERBB3	S2
	FBL	S2
	FGFR3	S2
	FGFR4	S2
	FLNB	S2
	GBF1	S2
	GCN1	S2
	GLUD1	S2
	GNAI1	S2
	GPC3	S2
	GTF2I	S2
	GTF3C2	S2
	H1F0	S2
	HELZ	S2
	HMGCR	S2
	HNRNPA2B1	S2
	HNRNPC	S2
	HNRNPU	S2
	IDI1	S2
	IGF2	S2
	IGF2R	S2
	ITIH2	S2
	KLF3	S2
	LBR	S2
	MAPK6	S2
	MEST	S2
	NCOA4	S2
	NET1	S2
	NR2C1	S2
	NR5A2	S2
	NT5E	S2
	NUP153	S2
	PEG3	S2
	PHF3	S2
	PHKA2	S2
	PIGC	S2
	PLXNB1	S2
	PNN	S2
	POFUT1	S2
	PPARG	S2
	PPP2R1A	S2
	PRDX3	S2
	PTOV1	S2
	RAB4A	S2
	RBM39	S2
	RPL24	S2
	RPL27	S2
	RPL31	S2
	RPS19	S2
	RPS24	S2
	RPS25	S2
	RPS27	S2
	RPS5	S2
	RRP1B	S2
	SEPHS1	S2
	SLC6A2	S2
	SLC6A5	S2
	SMARCA1	S2
	SMARCC1	S2
	SNRPE	S2
	SNTB1	S2
	SREBF2	S2
	SSB	S2
	SUMO1	S2
	SUZ12	S2
	TARBP1	S2
	TBCE	S2
	TFIP11	S2
	TIA1	S2
	TIAL1	S2
	TM9SF4	S2
	TP53BP2	S2
	TPR	S2
	TRIM26	S2
	TTC3	S2
	UBE2K	S2
	ABCB4	S3
	ABCC6	S3
	ABHD2	S3
	DBNL	S3
	ACAA2	S3
	ACADM	S3
	ACADS	S3
	ACADSB	S3
	ACADVL	S3
	ACO1	S3
	ACOX1	S3
	ACOX2	S3
	ACSL1	S3
	ACY1	S3
	ADH4	S3
	ADH6	S3
	ADK	S3
	AGL	S3
	AGXT	S3
	AKR1C1	S3
	ALAS1	S3
	ALDH1A1	S3
	ALDH1B1	S3
	ALDH2	S3
	ALDH3A2	S3
	ALDH4A1	S3
	ALDH6A1	S3
	ALDH7A1	S3
	ALDOB	S3
	ALPL	S3
	AMFR	S3
	AMT	S3
	ANXA6	S3
	APCS	S3
	APOA1	S3
	APOC2	S3
	APOC4	S3
	APOH	S3
	AQP7	S3
	ARG1	S3
	ARHGEF12	S3
	ARSA	S3
	ASCL1	S3
	ASGR1	S3
	ASGR2	S3
	ASL	S3
	ASS1	S3
	ATOX1	S3
	ATP5D	S3
	ATP5J	S3
	AZGP1	S3
	BAAT	S3
	BDH1	S3
	BHMT	S3
	BLOC1S1	S3
	BLVRB	S3
	BPHL	S3
	BTD	S3
	C1R	S3
	C1S	S3
	C4A	S3
	C4BPA	S3
	C8B	S3
	CA2	S3
	CAT	S3
	CBR1	S3
	CD14	S3
	CD302	S3
	CD81	S3
	CECR1	S3
	CES1	S3
	CFB	S3
	CFH	S3
	CGREF1	S3
	CNGA1	S3
	COL18A1	S3
	COX5B	S3
	CP	S3
	CPA3	S3
	CPA4	S3
	CPB2	S3
	CPS1	S3
	CRABP1	S3
	CRYAA	S3
	CRYM	S3
	CSTB	S3
	CTH	S3
	CTSO	S3
	CXCL2	S3
	CYB5A	S3
	CYFIP2	S3
	CYP21A2	S3
	CYP27A1	S3
	CYP2C9	S3
	CYP2J2	S3
	CYP3A7	S3
	DAO	S3
	DCAF8	S3
	DECR1	S3
	DNASE1L3	S3
	DPAGT1	S3
	DRG2	S3
	ECHS1	S3
	ECI1	S3
	EDNRB	S3
	EGFR	S3
	EHHADH	S3
	EMP2	S3
	EPAS1	S3
	EPHX1	S3
	ETS2	S3
	F11	S3
	F2	S3
	F5	S3
	FAH	S3
	FANCA	S3
	FGB	S3
	FGG	S3
	FH	S3
	FKBP2	S3
	FLT4	S3
	FMO4	S3
	FOXO1	S3
	FXR2	S3
	GCH1	S3
	GCHFR	S3
	GCKR	S3
	GGH	S3
	GHR	S3
	GJB1	S3
	GLYAT	S3
	GOT2	S3
	GPT	S3
	GPX2	S3
	GPX3	S3
	GSTA2	S3
	GSTO1	S3
	GSTZ1	S3
	HAAO	S3
	HADH	S3
	HGD	S3
	HMGCS2	S3
	HMOX2	S3
	HPD	S3
	HRG	S3
	RIDA	S3
	HSD17B10	S3
	HSD17B4	S3
	ICAM3	S3
	IDH2	S3
	IDH3A	S3
	IFIT1	S3
	IGF1	S3
	IL13RA1	S3
	IL32	S3
	IL6R	S3
	IMPA1	S3
	INSR	S3
	IQGAP2	S3
	ISG15	S3
	ITIH1	S3
	ITIH3	S3
	ITIH4	S3
	ITPR2	S3
	IVD	S3
	KCNJ8	S3
	KLKB1	S3
	KMO	S3
	KNG1	S3
	LCAT	S3
	LONP1	S3
	LPIN1	S3
	LPIN2	S3
	MAOA	S3
	MAOB	S3
	MAPRE3	S3
	MGST2	S3
	MME	S3
	MSMO1	S3
	MT2A	S3
	MTHFD1	S3
	MTHFS	S3
	MUT	S3
	MYLK	S3
	MYO1E	S3
	NDUFV2	S3
	NFIB	S3
	NFIC	S3
	NFKBIA	S3
	NNMT	S3
	NRG1	S3
	PAH	S3
	PAPSS2	S3
	PCCA	S3
	PCCB	S3
	PCK1	S3
	PCK2	S3
	PDK4	S3
	PGM1	S3
	PGRMC1	S3
	PIK3R1	S3
	PKLR	S3
	PLA2G2A	S3
	PLCG2	S3
	PLG	S3
	PLGLB2	S3
	PNPLA4	S3
	POLD4	S3
	PON3	S3
	PPP2R1B	S3
	PROS1	S3
	PTGR1	S3
	PTS	S3
	QDPR	S3
	RARRES2	S3
	RBP5	S3
	RGN	S3
	RHOB	S3
	RNASE4	S3
	SBDS	S3
	SDC1	S3
	SDHB	S3
	SDS	S3
	SELENBP1	S3
	SELENOP	S3
	SERPINA3	S3
	SERPINA6	S3
	SERPINC1	S3
	SERPING1	S3
	SHB	S3
	SHMT1	S3
	SLC10A1	S3
	SLC16A2	S3
	SLC23A1	S3
	SLC23A2	S3
	SLC2A2	S3
	SLC35D1	S3
	SLC6A1	S3
	SLC6A12	S3
	SLC7A2	S3
	SLC9A3R2	S3
	SLCO2A1	S3
	SLPI	S3
	SMARCA2	S3
	SOAT1	S3
	SOD1	S3
	SOD2	S3
	SORL1	S3
	SPAM1	S3
	SPARCL1	S3
	SRD5A1	S3
	SREBF1	S3
	SULT2A1	S3
	TCEA2	S3
	TDO2	S3
	TGFBR3	S3
	TINAGL1	S3
	TJP2	S3
	TMBIM6	S3
	TMOD1	S3
	TOB1	S3
	TPMT	S3
	TST	S3
	UQCRB	S3
	VSIG2	S3
	ZNF160	S3

## Sheet: TIGER-LC
	Supplementary Data 7. Differentially expressed genes characteristic of each one of the molecular subclasses C1, C2, and C3 from TIGER-LC, Chaisaingmongkol et al, Cancer Cell 32, 57-70 (2017).
	Gene	Class
	AACS	C1
	ABI2	C1
	ADAM9	C1
	ALDOA	C1
	ALYREF	C1
	ANLN	C1
	ANXA5	C1
	ARHGAP11A	C1
	ARHGAP11B	C1
	ARMC9	C1
	ATAD5	C1
	ATP1A1	C1
	ATP1B3	C1
	B3GALNT1	C1
	BARD1	C1
	BBX	C1
	BICD1	C1
	BIRC5	C1
	BLM	C1
	BORA	C1
	BUB1	C1
	C12orf75	C1
	TICRR	C1
	C17orf62	C1
	CASP2	C1
	CCNA2	C1
	CCNB2	C1
	ADGRE5	C1
	CDC25A	C1
	CDC6	C1
	CDCA2	C1
	CENPI	C1
	CENPO	C1
	CERS5	C1
	CHAF1B	C1
	CLIC1	C1
	CLSPN	C1
	CLSTN1	C1
	CTSC	C1
	CUEDC1	C1
	CYBA	C1
	DCAF7	C1
	DENND2D	C1
	DIAPH3	C1
	DLG3	C1
	DLGAP5	C1
	ECT2	C1
	ELF4	C1
	EME1	C1
	FAM57A	C1
	FAM72B	C1
	FAM72D	C1
	FANCA	C1
	FANCD2	C1
	FANCI	C1
	FMNL2	C1
	FOXM1	C1
	GAS2L3	C1
	GCA	C1
	GINS1	C1
	GIT1	C1
	GPD2	C1
	GRB2	C1
	GSG2	C1
	H3F3B	C1
	HDAC1	C1
	HIF1A	C1
	HIST1H2AB	C1
	HIST1H2AE	C1
	HIST1H2AH	C1
	HIST1H2BD	C1
	HIST1H2BF	C1
	HIST1H2BG	C1
	HIST1H2BH	C1
	HIST1H2BJ	C1
	HIST1H3A	C1
	HIST1H3C	C1
	HIST1H3D	C1
	HIST1H3G	C1
	HIST1H3H	C1
	HIST1H4B	C1
	HIST1H4E	C1
	HIST1H4H	C1
	HIST1H4J	C1
	HIST2H2AA4	C1
	HIST2H2BC	C1
	HIST2H2BF	C1
	HIST2H3A	C1
	HIST2H4B	C1
	HN1	C1
	IFT80	C1
	INTS2	C1
	IQGAP1	C1
	IST1	C1
	ISY1	C1
	PCLAF	C1
	KIAA1524	C1
	KIF11	C1
	KIF23	C1
	KIF2C	C1
	KIF4A	C1
	KPNA2	C1
	LAMB1	C1
	EMC3-AS1	C1
	ACTG1P20	C1
	LPCAT1	C1
	MAD2L1	C1
	MAPRE1	C1
	MARCKS	C1
	MCM3	C1
	MKI67	C1
	MMD	C1
	MPZL1	C1
	MTF2	C1
	MYBL2	C1
	MZT1	C1
	NAA40	C1
	NCAPG	C1
	NEK2	C1
	NFKBIE	C1
	NT5C	C1
	NUF2	C1
	PAK6	C1
	PAPSS1	C1
	PGS1	C1
	PIGS	C1
	PIGU	C1
	PKM	C1
	PLBD1	C1
	PLK1	C1
	POLA1	C1
	POLQ	C1
	PRC1	C1
	PRKCI	C1
	PRMT1	C1
	PTP4A2	C1
	RACGAP1	C1
	RAD51	C1
	RAD54L	C1
	RBL1	C1
	RCC2	C1
	RFWD3	C1
	RGS1	C1
	RNF19B	C1
	S100A11	C1
	SEL1L3	C1
	SGK494	C1
	SHCBP1	C1
	SLC1A5	C1
	SLC38A1	C1
	SLC6A6	C1
	SLFN13	C1
	SMC4	C1
	SMG9	C1
	SNORA61	C1
	SOX4	C1
	SPC25	C1
	SPP1	C1
	SPRED1	C1
	SRSF1	C1
	STIL	C1
	STK39	C1
	STMN1	C1
	TAOK1	C1
	TMEM165	C1
	NEMP1	C1
	TOP2A	C1
	TPX2	C1
	TRIM47	C1
	TRIP13	C1
	TSPAN3	C1
	TTF2	C1
	TTYH3	C1
	TUBA1B	C1
	TUBA1C	C1
	UBE2C	C1
	UHRF1	C1
	VCAN	C1
	WDHD1	C1
	YEATS2	C1
	ZDHHC13	C1
	44075	C2
	ABCB4	C2
	ABCC9	C2
	ABI3	C2
	ACAA2	C2
	ACAP1	C2
	ACAT1	C2
	ACSL1	C2
	ACSM2A	C2
	ACSM2B	C2
	ACSM5	C2
	ADH1B	C2
	ADHFE1	C2
	AGAP2	C2
	AKNA	C2
	ALDH2	C2
	ALDOB	C2
	AOAH	C2
	APLNR	C2
	AR	C2
	ARHGAP30	C2
	ARHGAP9	C2
	ART4	C2
	ATP2A3	C2
	BAAT	C2
	C14orf159	C2
	C1orf162	C2
	THEMIS2	C2
	C1R	C2
	C1S	C2
	CCM2L	C2
	C4BPA	C2
	C6	C2
	C7	C2
	C8B	C2
	C9	C2
	CAPN3	C2
	CARD16	C2
	CCL16	C2
	CCL4	C2
	CCL5	C2
	CCNH	C2
	CD163	C2
	CD247	C2
	CD3E	C2
	CD4	C2
	CD69	C2
	CD8A	C2
	CD8B	C2
	CES1	C2
	CES2	C2
	CFI	C2
	CLEC9A	C2
	CLU	C2
	CPED1	C2
	CR1	C2
	CREBL2	C2
	CSF2RB	C2
	CST7	C2
	CTSO	C2
	CXCL12	C2
	CXCL2	C2
	CXCR2P1	C2
	CXCR6	C2
	CYP2C8	C2
	DCHS1	C2
	DENND1C	C2
	DNASE1L3	C2
	DUSP1	C2
	EIF4E3	C2
	EOMES	C2
	ETS1	C2
	F9	C2
	FBLN2	C2
	FGB	C2
	FGD2	C2
	FGD3	C2
	FGL2	C2
	FHL1	C2
	FLI1	C2
	LINC-PINT	C2
	FLT4	C2
	FYN	C2
	GATA3	C2
	GBP1	C2
	GBP7	C2
	GIMAP1-GIMAP5	C2
	GIMAP4	C2
	GIMAP6	C2
	GIMAP8	C2
	GLYAT	C2
	GLYATL1	C2
	GMFG	C2
	GNG2	C2
	GPR174	C2
	GRAP2	C2
	GRASP	C2
	GRK5	C2
	GYS2	C2
	GZMA	C2
	GZMH	C2
	HCLS1	C2
	HIVEP1	C2
	ARHGAP45	C2
	HOTAIRM1	C2
	HP	C2
	HPD	C2
	HPR	C2
	HPX	C2
	HRG	C2
	RIDA	C2
	HSD11B1	C2
	HSD17B6	C2
	ICAM3	C2
	ID2	C2
	IGHM	C2
	IGHV2-26	C2
	IGHV2OR16-5	C2
	JCHAIN	C2
	IGLL1	C2
	IL10RA	C2
	IL2RB	C2
	IL6ST	C2
	IRF8	C2
	ITGA9	C2
	ITIH4	C2
	KAT2B	C2
	KCNA3	C2
	KIAA0922	C2
	KIR3DL2	C2
	KLRB1	C2
	LBP	C2
	LCK	C2
	LCP2	C2
	LDB2	C2
	LILRA1	C2
	LILRB1	C2
	LST1	C2
	LY9	C2
	MAP4K1	C2
	MBL2	C2
	MCL1	C2
	MOB3C	C2
	MRC1	C2
	MS4A6A	C2
	MS4A7	C2
	MT1A	C2
	MT2A	C2
	MYCT1	C2
	MYO1F	C2
	MZB1	C2
	NCF1	C2
	NCF4	C2
	NFASC	C2
	NFKBIA	C2
	NMUR1	C2
	NR1I2	C2
	OR56B1	C2
	ORM1	C2
	ORM2	C2
	PARVG	C2
	PCK1	C2
	PDE1B	C2
	PDE2A	C2
	PDLIM5	C2
	PER1	C2
	PIK3CD	C2
	PIK3R5	C2
	PLCB2	C2
	PPARGC1B	C2
	PPP1R16B	C2
	PRCP	C2
	PRF1	C2
	PRKCH	C2
	PROS1	C2
	PTGDR	C2
	PTGER2	C2
	PTK2B	C2
	PTPRB	C2
	PTPRC	C2
	RASAL3	C2
	RASGEF1B	C2
	RASGRP2	C2
	RBL2	C2
	RBMS3	C2
	RHOB	C2
	RRN3P1	C2
	RRN3P2	C2
	RRN3P3	C2
	RUNX3	C2
	SASH3	C2
	SCIMP	C2
	SDPR	C2
	SERPING1	C2
	SH2D3C	C2
	SIGLEC1	C2
	SIGLEC16	C2
	SLA	C2
	SLC10A1	C2
	SLC16A2	C2
	SLC27A2	C2
	SLC9A9	C2
	SLED1	C2
	SLIT3	C2
	SMARCA2	C2
	SNORD71	C2
	SNRK	C2
	SPOCK2	C2
	SRGN	C2
	STEAP4	C2
	STX11	C2
	SULT2A1	C2
	SVEP1	C2
	SYNPO2	C2
	TAT	C2
	TDO2	C2
	TEK	C2
	TIE1	C2
	TMC8	C2
	TMEM204	C2
	TMEM26	C2
	TMEM88	C2
	TRANK1	C2
	TRAV4	C2
	TRBV20-1	C2
	TRGV1	C2
	TRGV10	C2
	TTPA	C2
	TYMP	C2
	VAV1	C2
	WAS	C2
	XCR1	C2
	ZBP1	C2
	ZEB2	C2
	ACAD10	C3
	AOC4P	C3
	APOM	C3
	ATP1A1-AS1	C3
	ATP2B2	C3
	ATP6AP1L	C3
	DPH6	C3
	ATRN	C3
	BDH1	C3
	BOD1	C3
	BPHL	C3
	BORCS7	C3
	ADORA2A-AS1	C3
	C2orf72	C3
	SUGCT	C3
	CCNB3	C3
	CECR2	C3
	CFHR1	C3
	CHPT1	C3
	CLDN15	C3
	ECI2	C3
	EIF4EBP3	C3
	ELOVL2	C3
	FBXO38	C3
	GOLGA2P5	C3
	GREB1L	C3
	HOMEZ	C3
	KIAA1161	C3
	USF3	C3
	LINC00266-1	C3
	LINC00266-3	C3
	LINC00467	C3
	SRP14-AS1	C3
	SMLR1	C3
	PLPPR1	C3
	MLXIPL	C3
	MPLKIP	C3
	MRPL14	C3
	MTSS1	C3
	NDST1	C3
	NGEF	C3
	NIPSNAP1	C3
	NLK	C3
	PANK3	C3
	PAQR9	C3
	PLA2G12B	C3
	POFUT1	C3
	RALGPS2	C3
	RREB1	C3
	SLC30A10	C3
	SLC38A3	C3
	SNORA71E	C3
	SOX13	C3
	SPATA25	C3
	THRB	C3
	THRB-IT1	C3
	TIRAP	C3
	TLE1	C3
	TOMM20	C3
	TSHZ2	C3
	TTC31	C3
	UMPS	C3
	UPB1	C3
	USE1	C3
	USP30	C3
	XYLB	C3
	ZCCHC9	C3
	ZKSCAN3	C3
	ZNF512B	C3
	ZNF563	C3

## Sheet: Lee
	Supplementary Data 7. Differentially expressed genes characteristic of each one of the molecular subclasses UP and DN from Lee et al, Hepatology 40, 667-676 (2004).
	Gene	Class
	ABCA6	UP
	ABCC2	UP
	ABCG5	UP
	ABCG8	UP
	ABHD6	UP
	ACADS	UP
	A1CF	UP
	ACOX2	UP
	ACSL1	UP
	ACSL6	UP
	ACSM5	UP
	COQ8A	UP
	AGL	UP
	ALAS1	UP
	ALDH1L1	UP
	ALDH4A1	UP
	AMACR	UP
	AMDHD1	UP
	AMFR	UP
	AMT	UP
	ANXA9	UP
	AOX1	UP
	APCS	UP
	APOA5	UP
	APOC3	UP
	AQP9	UP
	AR	UP
	ASGR1	UP
	ATG16L1	UP
	BAAT	UP
	BDH1	UP
	C1orf115	UP
	C1QTNF4	UP
	C2	UP
	MIR1-1HG	UP
	C4BPB	UP
	C6orf106	UP
	CABIN1	UP
	CAND2	UP
	CCL16	UP
	CDHR5	UP
	CDO1	UP
	CES1	UP
	CES2	UP
	CES3	UP
	CFHR5	UP
	CGREF1	UP
	CLRN1	UP
	COBLL1	UP
	CPB2	UP
	CPN2	UP
	CPT2	UP
	CRAT	UP
	CRYL1	UP
	CSAG2	UP
	CUX2	UP
	CYP2D6	UP
	CYP2J2	UP
	CYP3A4	UP
	CYP4F11	UP
	DCXR	UP
	DENND5B	UP
	DEPDC7	UP
	DIO1	UP
	DPYS	UP
	DSG1	UP
	ECHDC2	UP
	ECHS1	UP
	EGLN2	UP
	EHHADH	UP
	ENPP5	UP
	EPHX1	UP
	F10	UP
	F12	UP
	F13B	UP
	FAM134C	UP
	FAM169A	UP
	FBXO31	UP
	FLJ30679	UP
	FMO3	UP
	G6PC	UP
	GJB1	UP
	GLYAT	UP
	HAGH	UP
	HAO1	UP
	HGD	UP
	HPD	UP
	HSD17B10	UP
	HSD17B6	UP
	HYAL1	UP
	HYDIN2	UP
	IL6R	UP
	INSIG1	UP
	INSR	UP
	ITIH1	UP
	ITPR2	UP
	IVD	UP
	KHK	UP
	KIRREL2	UP
	KLK3	UP
	KNG1	UP
	LDHAL6A	UP
	LEAP2	UP
	LOC149703	UP
	LOC158402	UP
	LPIN1	UP
	MAP4K1	UP
	MASP2	UP
	MLXIPL	UP
	MOGAT1	UP
	MORN1	UP
	MPDZ	UP
	MRM1	UP
	MRPL46	UP
	MSRA	UP
	MST1	UP
	MTSS1	UP
	MVK	UP
	MYRIP	UP
	NDRG2	UP
	NDUFS2	UP
	NECAB2	UP
	NF1	UP
	OGDHL	UP
	OTC	UP
	PAH	UP
	PARD3B	UP
	PC	UP
	PCCB	UP
	PCK1	UP
	PCSK6	UP
	PCYT2	UP
	PHLPP1	UP
	PINK1	UP
	PIPOX	UP
	PKLR	UP
	PLPP1	UP
	PRDX6	UP
	RBP5	UP
	RDH5	UP
	RGN	UP
	RHBG	UP
	RPS2P45	UP
	RRN3P1	UP
	RUNDC3B	UP
	SALL1	UP
	SEC14L2	UP
	SELENBP1	UP
	44078	UP
	SERPINC1	UP
	SERPIND1	UP
	SERPINF1	UP
	SERPING1	UP
	SGPL1	UP
	SLC22A18	UP
	SLC25A10	UP
	SLC27A5	UP
	SLC2A2	UP
	SLC35D1	UP
	SLC38A3	UP
	SLC6A12	UP
	SPINK2	UP
	SRD5A1	UP
	STARD10	UP
	STK32B	UP
	SULT2A1	UP
	TACO1	UP
	TMEM176B	UP
	TMEM27	UP
	TRIM55	UP
	TSKU	UP
	TTBK1	UP
	TTPA	UP
	UGT1A6	UP
	UGT2B15	UP
	UGT2B4	UP
	UGT3A1	UP
	UNKL	UP
	VPREB1	UP
	WNK3	UP
	WNT11	UP
	ZBED1	UP
	ZBTB20	UP
	ZBTB22	UP
	ZP3	UP
	ACTL6A	DN
	ACTR3	DN
	AGFG1	DN
	AGRN	DN
	ANLN	DN
	ANXA3	DN
	ANXA4	DN
	ARHGAP18	DN
	ATAD2	DN
	ATP2B1	DN
	ATP5C1	DN
	B3GNT5	DN
	BCAT1	DN
	BUB3	DN
	BZW2	DN
	URI1	DN
	C1orf106	DN
	CALM2	DN
	CBX3	DN
	CCDC6	DN
	CCNA2	DN
	CCNB1	DN
	CCT5	DN
	CCT6A	DN
	CD164	DN
	CD2AP	DN
	CDCA8	DN
	CDK4	DN
	CENPF	DN
	CKS2	DN
	CLIC1	DN
	CSDA	DN
	CTBP2	DN
	DBNDD2	DN
	DCTPP1	DN
	DEK	DN
	DEPDC1	DN
	DLGAP5	DN
	DSG2	DN
	DUSP18	DN
	DYNLL1	DN
	DYNLT1	DN
	DYRK2	DN
	ECT2	DN
	EEF1E1	DN
	EIF4A3	DN
	FABP5	DN
	ZC2HC1A	DN
	FBL	DN
	GTPBP4	DN
	HDAC2	DN
	HDDC2	DN
	HIF1A	DN
	HIST1H4A	DN
	HIST1H4C	DN
	HIST2H4A	DN
	HMGB2	DN
	HMGN1	DN
	HN1	DN
	HNRNPA1	DN
	HNRNPC	DN
	IER3	DN
	IGF1R	DN
	ITGB1BP1	DN
	ITPR3	DN
	KHDRBS1	DN
	PCLAF	DN
	KIF5B	DN
	KLF5	DN
	KNTC1	DN
	KRT10	DN
	KRT19	DN
	LAMB1	DN
	LRRCC1	DN
	LXN	DN
	LYAR	DN
	MAPRE1	DN
	MARCKS	DN
	MCM2	DN
	MCM6	DN
	MCM7	DN
	METTL5	DN
	MFSD10	DN
	CENPU	DN
	MMD	DN
	MRPL42	DN
	MSH6	DN
	MTHFD2	DN
	MYH2	DN
	NAA38	DN
	NAP1L1	DN
	NCBP2	DN
	NFE2L3	DN
	NLRP2	DN
	NOP56	DN
	NPM1	DN
	NSF	DN
	NTS	DN
	ODC1	DN
	OLIG2	DN
	OPLAH	DN
	PBX1	DN
	PCNA	DN
	PDCD5	DN
	PELI1	DN
	PFDN4	DN
	PHLDA2	DN
	PLP2	DN
	PNP	DN
	PRMT1	DN
	PRMT2	DN
	PTMA	DN
	RAB32	DN
	RALA	DN
	RAN	DN
	RBM17	DN
	RBX1	DN
	RCC2	DN
	RGS2	DN
	RMI2	DN
	RND3	DN
	PTBP3	DN
	RPE	DN
	RPL12	DN
	RPL17	DN
	RPL27	DN
	RPL31	DN
	RPL35	DN
	RPL36A	DN
	RPL38	DN
	RPL9	DN
	RPS11P1	DN
	RPS18	DN
	RPS3	DN
	RPS3A	DN
	RPS5	DN
	RPS6	DN
	RPS7	DN
	RPS9	DN
	RPSA	DN
	RWDD1	DN
	S100A6	DN
	44081	DN
	SERPINH1	DN
	SET	DN
	SFT2D1	DN
	SLBP	DN
	SLC34A1	DN
	SLC44A1	DN
	SMC2	DN
	SNRPB2	DN
	SNRPG	DN
	SPC25	DN
	SUMO2	DN
	SUZ12	DN
	TES	DN
	NDC1	DN
	TMSB4X	DN
	TOPBP1	DN
	TPRKB	DN
	TSPAN3	DN
	TTK	DN
	TUBA1B	DN
	UBA2	DN
	UBE2D1	DN
	USP1	DN
	VCL	DN
	WDR34	DN
	YWHAB	DN
	YWHAH	DN
	YWHAQ	DN
	ZADH2	DN
	ZNF138	DN
	ZNF532	DN
	ZWILCH	DN

## Sheet: Yamashita
	Supplementary Data 7. Differentially expressed genes characteristic of each one of the molecular subclasses UP and DN from Yamashita et al, Cancer Res 68, 1451-1461 (2008).
	Gene	Class
	ABHD3	UP
	AFP	UP
	AHCY	UP
	BAMBI	UP
	NREP	UP
	CPOX	UP
	DKK1	UP
	DSG2	UP
	EIF3F	UP
	EPCAM	UP
	FMOD	UP
	GNAS	UP
	GNPAT	UP
	HNRNPA1	UP
	MDK	UP
	MPZL2	UP
	MRPL3	UP
	OXT	UP
	PEG3	UP
	PHF20	UP
	POLR2E	UP
	PTPN12	UP
	RPL13A	UP
	RPL17	UP
	RPL23A	UP
	RPL28	UP
	RPL29	UP
	RPL31	UP
	RPL35	UP
	RPL6	UP
	RPL7A	UP
	RPL9	UP
	RPLP0	UP
	RPS10	UP
	RPS12	UP
	RPS24	UP
	RPS27A	UP
	RPS3	UP
	RPS3A	UP
	RPS4X	UP
	RPS4Y1	UP
	RPS7	UP
	RPSA	UP
	SCARB2	UP
	SPTBN1	UP
	SRPK1	UP
	TAF1D	UP
	TOMM20	UP
	TRIM24	UP
	TTK	UP
	VIL1	UP
	XK	UP
	XPO7	UP
	ACSM2A	DN
	ALDH1L1	DN
	APOC1	DN
	C4A	DN
	CES1	DN
	ECHDC2	DN
	GSTA2	DN
	GSTA3	DN
	HMGCS2	DN
	HRG	DN
	HSD17B6	DN
	SCLY	DN
	SERPINC1	DN
	SIX1	DN
	UGT2B11	DN
	UGT2B7	DN

## Sheet: Roessler
	Supplementary Data 7. Differentially expressed genes characteristic of each one of the molecular subclasses UP and DN from Roessler et al, Cancer Res 70, 10202-12 (2010).
	Gene	Class
	ABL2	UP
	ADD2	UP
	AKR1C4	UP
	ALDH3B1	UP
	ALDH3B2	UP
	AP1S1	UP
	ASPH	UP
	ATF2	UP
	BASP1	UP
	GCFC2	UP
	CALCOCO2	UP
	CCR3	UP
	CD247	UP
	CD37	UP
	CDH13	UP
	CDS1	UP
	CENPE	UP
	CES1	UP
	CHEK1	UP
	CHGB	UP
	CLCN7	UP
	COL4A5	UP
	COPA	UP
	CSF3R	UP
	CTRB1	UP
	CYTH3	UP
	DTYMK	UP
	EMD	UP
	ENO2	UP
	ENO3	UP
	EPB42	UP
	FANCC	UP
	FEN1	UP
	FUT8	UP
	FZD2	UP
	G3BP2	UP
	GABRE	UP
	GCLC	UP
	GCNT2	UP
	GPD2	UP
	GTF2H1	UP
	GTF2H4	UP
	GUCA2B	UP
	GYS1	UP
	HCG2P7	UP
	HMMR	UP
	HOXB13	UP
	HSD3B1	UP
	IL2RB	UP
	IRF2	UP
	ITGA9	UP
	JOSD1	UP
	KCNQ1	UP
	KHK	UP
	LIMK1	UP
	ADGRL1	UP
	LPL	UP
	LRP6	UP
	LTF	UP
	LY6E	UP
	MAP3K6	UP
	MATK	UP
	MDFI	UP
	MMP9	UP
	MVK	UP
	MYD88	UP
	NCAPD3	UP
	NFKB1	UP
	NR1D2	UP
	NUP205	UP
	PDK1	UP
	PITX2	UP
	PLA2G6	UP
	PLD2	UP
	PMAIP1	UP
	PRR3	UP
	PYGB	UP
	RAB28	UP
	RAB3A	UP
	RAB8A	UP
	RAD50	UP
	RFC5	UP
	RFTN1	UP
	RGS20	UP
	RHAG	UP
	RPA2	UP
	SART1	UP
	SELENBP1	UP
	SERPINB6	UP
	SLC20A2	UP
	SLTM	UP
	SPOCK3	UP
	SPP1	UP
	SPTBN2	UP
	STOML1	UP
	STUB1	UP
	KMT5B	UP
	TGOLN2	UP
	NEMP1	UP
	TRAP1	UP
	TSHZ1	UP
	UNC119B	UP
	USP12	UP
	VAMP3	UP
	VPS41	UP
	YES1	UP
	ZNF646	UP
	ACBD5	DN
	AK3	DN
	AMIGO1	DN
	ANKRD1	DN
	ARAP3	DN
	ARPP21	DN
	ATP6V1G2	DN
	NRDE2	DN
	CDCA4	DN
	CRIP1	DN
	CRISPLD2	DN
	DNAJC9	DN
	ELF1	DN
	GALK1	DN
	GRHL2	DN
	HIPK1	DN
	IVNS1ABP	DN
	JMJD8	DN
	KIAA0319L	DN
	LANCL2	DN
	TNRC6C-AS1	DN
	LOC202451	DN
	LOC643733	DN
	LRPPRC	DN
	MGAT5	DN
	MOAP1	DN
	MTUS1	DN
	N4BP1	DN
	NOL7	DN
	PCF11	DN
	PDCD11	DN
	PDLIM1	DN
	PLPP5	DN
	PRUNE1	DN
	PS1TP4	DN
	RPS3	DN
	RPS6KA4	DN
	SH3GLB1	DN
	SLC12A8	DN
	SPG11	DN
	SUPT7L	DN
	TACC1	DN
	TBC1D16	DN
	TRIM33	DN
	TRMU	DN
	U2AF1	DN
	UBXN4	DN
	UGT8	DN
	WWTR1	DN
	YRDC	DN
	ZC3H12A	DN
	ZNF415	DN
	ZNF605	DN
