# Supplementary material for: The genomic landscape of Mongolian hepatocellular carcinoma
Source: Nat Commun. 2020 Sep 1;11:4383. doi: 10.1038/s41467-020-18186-1 (PMC7462863; doi:10.1038/s41467-020-18186-1)
Supplement: Supplementary file 10 — Supplementary Data 8 [file 41467_2020_18186_MOESM10_ESM.xlsx]

## Sheet: Suppl Data 8
	Supplementary Data 8. Candidate driver gene analysis for Mongolian HCC based on MutSigCV and mutation frequencies.
	To see information on additional genes, modify the filtering criteria (e.g. set MONG_frac_mut >0 on both filtering criteria rows to see all genes reported),
	then re-run the filter in Data > Advanced.
	Filtering criteria:	q14	MONG_frac_mut15
		<0.1	>0.05
		>0.1	>0.10
	Hugo_Symbol	expr1	reptime2	hic3	N_nonsilent4	N_silent5	N_noncoding6	n_nonsilent7	n_silent8	n_noncoding9	nnei10	x11	X12	p13	q14	MONG_frac_mut15	TCGA_All_frac_mut16	TCGA_Asian_frac_mut17	TCGA_Cauc_frac_mut18	Frame Shift Deletion	Frame Shift Insertion	In-Frame Deletion	In-Frame Insertion	Missense Mutation	Nonsense Mutation	Nonstop Mutation	Splice Site	Translation Start Site	Total	Mutated Samples	Altered Samples
	TP53	2069567	213	34	219319	60563	0	31	3	0	3	3	184174	1.21343e-06	0.000817419	0.295775	0.30303	0.363057	0.222222	4	0	0	0	10	6	0	1	0	21	21	21
	CTNNB1	305811	448	8	397316	115162	0	27	0	0	20	16	1489012	0.000125277	0.0429631	0.225352	0.261708	0.261146	0.255556	0	0	0	0	16	0	0	0	0	16	16	16
	PCLO	42656	1075	-27	2558201	751819	0	68	7	0	1	7	780645	0.254898	1	0.15493	0.110193	0.133758	0.0944444	0	1	0	0	10	0	0	0	0	11	11	11
	ALB	315782	613	8	321843	80301	0	15	1	0	50	72	4517375	5.31918e-06	0.00278695	0.140845	0.129477	0.11465	0.15	4	2	1	0	3	0	0	1	0	11	10	10
	CSMD2	137660	907	16	1786431	501615	0	55	14	0	50	70	3776490	0.244816	1	0.140845	0.0358127	0.0382166	0.0333333	0	0	1	0	8	2	0	0	0	11	10	10
	APOB	222162	698	-11	2301465	638787	0	148	28	0	10	45	1131740	0.698674	1	0.126761	0.0964187	0.0828025	0.105556	4	0	0	0	4	0	0	1	0	9	9	9
	GTF2IRD2B	774871	220	56	490681	129149	0	77	0	0	0	0	129149	4.40434e-06	0.00244337	0.112676	0.00550964	0.0127389		0	0	0	0	8	0	0	0	0	8	8	8
	SMC6	135213	1245	1	582129	137811	0	10	2	0	50	56	3615533	0.00775776	0.588939	0.112676	0.00550964	0.00636943	0.00555556	0	0	0	0	0	0	0	8	0	8	8	8
	CSMD3	9197	1295	-29	1928289	514395	0	39	13	0	1	13	576875	0.793538	1	0.112676	0.0826446	0.0955414	0.0777778	0	0	0	0	7	2	0	0	0	9	8	8
	DYNC2H1	134215	883	-19	2254605	578508	0	61	10	0	28	46	2999750	0.0527944	1	0.112676	0.0440771	0.0636943	0.0333333	0	0	0	0	6	1	0	1	0	8	8	8
	FKBP9	375055	235	13	289609	82928	0	18	5	0	4	10	346480	0.088277	1	0.112676				0	0	0	0	8	0	0	0	0	8	8	8
	LRP1B	8988	1120	-11	2433383	582697	0	62	11	0	5	16	1013383	0.301208	1	0.112676	0.0881543	0.0764331	0.1	0	0	0	0	7	3	0	0	0	10	8	8
	PCDH7	28650	682	6	629486	192055	0	20	4	0	19	31	1798146	0.262117	1	0.112676	0.0358127	0.0254777	0.0333333	1	1	0	0	6	0	0	0	0	8	8	8
	RB1	349930	450	41	490468	125315	0	20	2	0	38	66	3275585	1.36647e-05	0.00628643	0.0985915	0.0523416	0.0764331	0.0333333	1	1	0	0	1	1	0	3	0	7	7	7
	COL11A1	37620	742	-20	956086	288260	0	30	7	0	23	18	1912030	6.2469e-05	0.02507	0.0985915	0.0523416	0.0636943	0.05	0	0	0	0	7	0	0	0	0	7	7	7
	BPTF	772730	293	1	1547090	425077	0	21	3	0	2	4	536334	0.973261	1	0.0985915	0.0247934	0.0191083	0.0277778	0	0	0	0	7	0	0	0	0	7	7	7
	FSIP2	44989	953	4	3557171	933082	0	25	5	0	3	8	1186268	0.941755	1	0.0985915	0.0275482	0.0127389	0.0333333	0	0	0	0	6	1	0	0	0	7	7	7
	MAP1A	794398	269	37	1371294	422166	0	18	4	0	8	15	1292910	0.731766	1	0.0985915	0.0165289	0.0191083	0.0166667	0	0	0	0	8	0	0	0	0	8	7	7
	PLD2	1465720	208	27	477617	139444	0	12	4	0	26	21	1573502	0.137047	1	0.0985915	0.00275482	0.00636943		0	0	0	0	7	0	0	0	0	7	7	7
	PNRC2	#NUM!	#NUM!	#NUM!	72349	17963	0	27	0	0	50	158	7924807	2.22045e-16	1.04705e-12	0.084507				0	0	0	0	6	0	0	0	0	6	6	6
	BIRC6	388754	517	24	2464410	702048	0	64	10	0	15	28	1949447	0.103642	1	0.084507	0.0550964	0.044586	0.0611111	0	0	0	0	6	0	0	0	0	6	6	6
	BRCA2	221300	462	44	1758244	448649	0	23	5	0	16	25	1810642	0.723337	1	0.084507	0.0220386		0.0444444	1	1	0	0	4	0	0	1	0	7	6	6
	C10orf71	#NUM!	#NUM!	#NUM!	720082	216266	0	20	2	0	27	41	2746635	0.267545	1	0.084507	0.0110193	0.0127389	0.0111111	0	0	0	0	6	0	0	0	0	6	6	6
	DARS2	442819	385	11	335759	90667	0	11	5	0	0	5	90667	0.930341	1	0.084507				1	0	0	0	0	0	0	5	0	6	6	6
	HERC1	706823	369	40	2465049	707373	0	51	10	0	8	18	1473534	0.610314	1	0.084507	0.0275482	0.0318471	0.0277778	0	0	0	0	7	0	0	0	0	7	6	6
	PRKDC	902699	459	27	2144910	566154	0	49	7	0	2	7	635876	0.141925	1	0.084507	0.0606061	0.0636943	0.0611111	1	0	0	0	3	0	0	2	0	6	6	6
	SPEG	581956	335	35	1584223	540239	0	41	23	0	11	36	1306329	0.971043	1	0.084507	0.0440771	0.0509554	0.0444444	0	1	0	0	5	0	0	0	0	6	6	6
	VPS13B	209453	862	27	2092512	570627	0	54	13	0	22	38	2617131	0.210032	1	0.084507	0.0247934	0.0382166	0.0111111	1	0	0	0	5	0	0	0	0	6	6	6
	ZNF469	#NUM!	#NUM!	#NUM!	1871631	637935	0	75	24	0	30	80	3761083	0.491818	1	0.084507	0.0523416	0.0573248	0.0388889	1	0	0	0	5	0	0	0	0	6	6	6
	CNBD1	148474	1191	-31	233377	55238	0	16	2	0	50	87	4153216	0.00172341	0.246426	0.0704225	0.00550964		0.00555556	1	0	0	0	3	0	0	1	0	5	5	5
	DNAH7	105357	518	-3	2086548	540381	0	48	3	0	1	3	616493	0.00925555	0.648958	0.0704225	0.0633609	0.0700637	0.05	0	0	0	0	3	2	0	0	0	5	5	5
	ABCB4	225315	837	8	661507	184316	0	14	5	0	5	6	529944	0.333555	1	0.0704225	0.0110193	0.0127389	0.0111111	3	0	0	0	2	0	1	0	0	6	5	5
	CTNND2	15425	1060	-13	616280	185026	0	27	7	0	1	7	247506	0.760224	1	0.0704225	0.030303	0.0318471	0.0222222	0	1	0	0	4	1	0	0	0	6	5	5
	DMD	31871	#NUM!	-12	1985799	494160	0	64	26	0	16	59	1949660	0.673732	1	0.0704225	0.0550964	0.0764331	0.0388889	0	0	0	0	4	1	0	1	0	6	5	5
	DNAJC13	210456	538	14	1177606	303170	0	26	4	0	1	5	376087	0.865792	1	0.0704225	0.0110193		0.0222222	0	0	0	0	5	0	0	0	0	5	5	5
	ERBB4	20702	1173	-5	681245	178636	0	23	9	0	5	14	484149	0.90071	1	0.0704225	0.0275482	0.0318471	0.0277778	0	0	0	0	5	0	0	0	0	5	5	5
	FREM2	173964	1042	-10	1575561	469665	0	32	8	0	21	40	2076182	0.691648	1	0.0704225	0.0550964	0.044586	0.0611111	0	0	0	0	5	0	0	0	0	5	5	5
	GOLGA4	409750	283	20	1188895	276758	0	13	1	0	1	2	415847	0.837569	1	0.0704225	0.0110193	0.00636943	0.0166667	0	0	0	0	4	1	0	0	0	5	5	5
	MAP1B	410285	427	30	1230075	352728	0	15	6	0	5	8	645177	0.96414	1	0.0704225	0.0275482	0.0318471	0.0277778	0	1	0	0	4	0	0	0	0	5	5	5
	MGA	765304	256	41	1536937	441833	0	27	4	0	4	11	800809	0.278056	1	0.0704225	0.0247934	0.0318471	0.0222222	1	1	0	0	1	2	0	0	0	5	5	5
	MYCBP2	236609	713	59	2403492	656253	0	42	8	0	26	30	2346834	0.153246	1	0.0704225	0.0358127	0.0509554	0.0222222	0	0	1	0	3	1	0	0	0	5	5	5
	MYH14	1215275	528	26	1024956	312471	0	30	5	0	23	39	2468315	0.254911	1	0.0704225	0.0220386	0.0318471	0.0166667	2	0	0	1	1	1	0	0	0	5	5	5
	NAV3	23591	1077	-25	1200823	342149	0	20	5	0	10	24	2017181	0.442128	1	0.0704225	0.0247934	0.0191083	0.0277778	2	0	0	0	3	0	0	0	0	5	5	5
	NID2	234008	432	20	695232	201924	0	13	6	0	12	20	938549	0.888241	1	0.0704225	0.0275482	0.0191083	0.0333333	0	0	0	0	4	1	0	0	0	5	5	5
	PTPRB	159250	454	-26	1144307	312613	0	18	2	0	3	4	675636	0.696575	1	0.0704225	0.0385675	0.044586	0.0222222	0	0	0	0	5	0	0	0	0	5	5	5
	SACS	180800	625	14	2310340	623096	0	33	8	0	1	8	698995	0.968273	1	0.0704225	0.030303	0.0318471	0.0166667	0	0	0	0	4	1	0	0	0	5	5	5
	SETD1B	#NUM!	#NUM!	#NUM!	941744	301750	0	25	11	0	30	67	3424898	0.382423	1	0.0704225	0.00826446		0.0111111	0	0	0	0	5	0	0	0	0	5	5	5
	SETX	888858	429	36	1369590	362100	0	31	10	0	29	42	2204692	0.487564	1	0.0704225	0.0137741	0.0127389	0.00555556	0	0	0	0	5	0	0	0	0	5	5	5
	SHANK1	632386	593	31	1037097	363591	0	29	9	0	7	17	634882	0.986602	1	0.0704225	0.0247934	0.0318471	0.0222222	0	0	0	0	5	0	0	0	0	5	5	5
	SLC4A7	110819	413	-3	625652	171607	0	18	1	0	1	1	247719	0.208509	1	0.0704225	0.0110193	0.0254777		0	0	0	0	5	0	0	0	0	5	5	5
	SLIT1	1008851	470	26	791082	220455	0	29	5	0	50	108	5052786	0.0608392	1	0.0704225	0.0137741	0.0191083	0.0111111	0	0	0	0	3	2	0	0	0	5	5	5
	TSC2	1722112	181	44	914196	276474	0	35	12	0	18	36	1391032	0.267593	1	0.0704225	0.0358127	0.0382166	0.0277778	0	0	0	0	3	2	0	0	0	5	5	5
	VCAN	253331	529	0	1692356	490255	0	25	9	0	43	51	3247611	0.607676	1	0.0704225	0.0247934	0.0254777	0.0277778	0	0	0	0	4	1	0	0	0	5	5	5
	WNK2	479663	408	49	1080904	360254	0	32	8	0	1	9	408605	0.992411	1	0.0704225	0.0220386	0.0191083	0.0222222	1	0	0	0	4	0	0	0	0	5	5	5
	ZFHX4	72333	731	8	1815541	504242	0	42	11	0	2	12	667471	0.939788	1	0.0704225	0.0358127	0.044586	0.0333333	0	0	0	0	5	1	0	0	0	6	5	5
	ZNF521	24828	599	-1	673861	170258	0	16	4	0	46	114	4769283	0.491421	1	0.0704225	0.0247934	0.0191083	0.0277778	1	0	0	0	4	0	0	0	0	5	5	5
	AK2	807536	233	27	125102	34861	0	12	0	0	32	59	2967445	9.02466e-08	0.000121588	0.056338	0.00275482	0.00636943		0	1	0	3	0	0	0	0	0	4	4	4
	VPS13A	186200	696	-2	1686960	428769	0	45	4	0	14	15	1312151	8.42448e-05	0.0317805	0.056338	0.0247934	0.0127389	0.0388889	0	1	0	0	3	0	0	0	0	4	4	4
	SPTA1	177547	940	1	1270119	319713	0	41	9	0	42	55	3724518	0.000292377	0.0811004	0.056338	0.0661157	0.0636943	0.0777778	0	0	0	0	3	1	0	0	0	4	4	4
	KDM5B	463071	378	35	794774	214633	0	34	3	0	28	26	1916361	0.00220976	0.287452	0.056338	0.00826446	0.0127389		0	0	0	0	4	0	0	0	0	4	4	4
	COL6A5	202934	533	11	1299584	348397	0	30	3	0	16	17	1719691	0.00568332	0.51047	0.056338	0.0275482	0.0382166	0.0222222	0	0	0	0	4	0	0	1	0	5	4	4
	TMPRSS15	274061	981	-64	536405	136249	0	16	1	0	21	9	1592175	0.00636225	0.533354	0.056338	0.0137741	0.0318471		0	0	0	0	4	0	0	0	0	4	4	4
	MPDZ	77490	688	-36	1044694	298058	0	31	3	0	12	19	1485462	0.0076575	0.588939	0.056338	0.0110193	0.0127389	0.0111111	1	0	0	0	3	0	0	0	0	4	4	4
	CHL1	25264	796	9	639994	164933	0	16	5	0	15	21	1573644	0.00826174	0.604004	0.056338	0.0330579	0.0127389	0.05	0	0	1	0	3	0	0	0	0	4	4	4
	ZFC3H1	259684	393	-11	1032411	268167	0	31	5	0	38	65	3186409	0.0100362	0.668916	0.056338	0.0220386	0.0318471	0.0111111	1	0	0	0	3	0	0	0	0	4	4	4
	MDM1	354120	575	16	397529	106429	0	11	2	0	8	22	1221200	0.0124805	0.724333	0.056338	0.00826446	0.00636943	0.00555556	0	0	0	0	1	0	0	3	0	4	4	4
	BARD1	310874	948	11	399233	106429	0	20	3	0	23	36	2006389	0.023553	0.947025	0.056338	0.00550964		0.0111111	0	0	0	0	3	0	0	1	0	4	4	4
	ADAM23	290387	726	16	441478	112109	0	8	0	0	16	12	1276225	0.232734	1	0.056338	0.0137741	0.0191083	0.0111111	0	0	0	0	4	0	0	0	0	4	4	4
	ADAM32	347510	612	-5	421172	102808	0	10	3	0	40	57	2420461	0.241451	1	0.056338	0.00826446	0.0191083		0	0	0	0	2	1	0	1	0	4	4	4
	AGRN	1971475	239	15	1010046	327594	0	18	12	0	5	30	1050800	1	1	0.056338	0.00550964	0.00636943	0.00555556	0	0	0	0	4	0	0	0	0	4	4	4
	ANK3	213806	634	-8	2262415	642266	0	52	9	0	22	38	2983491	0.120749	1	0.056338	0.0247934	0.0318471	0.0222222	0	0	0	0	4	0	0	0	0	4	4	4
	AOX1	572062	160	23	697433	187582	0	19	1	0	10	7	1046895	0.0387563	1	0.056338	0.0220386	0.0254777	0.0222222	0	0	0	0	4	0	0	0	0	4	4	4
	ASTN1	6547	940	-9	663495	183606	0	19	5	0	29	78	3231352	0.339976	1	0.056338	0.0247934	0.0254777	0.0277778	1	0	0	0	3	0	0	0	0	4	4	4
	ATAD5	605762	209	25	956299	241400	0	9	3	0	3	12	581987	0.987146	1	0.056338	0.0165289	0.00636943	0.0277778	2	0	0	0	2	0	0	0	0	4	4	4
	ATP10D	93423	528	29	730590	200007	0	17	3	0	1	4	395541	0.520249	1	0.056338	0.0165289	0.0254777	0.0111111	0	0	0	0	3	1	0	0	0	4	4	4
	ATRX	548517	#NUM!	8	1306897	315098	0	10	1	0	1	1	557989	0.783825	1	0.056338	0.0165289	0.0127389	0.0222222	0	0	0	0	3	0	0	1	0	4	4	4
	BMPR2	369483	417	30	526820	147325	0	11	1	0	6	6	562320	0.630262	1	0.056338	0.00826446	0.00636943	0.0111111	0	0	0	0	4	0	0	0	0	4	4	4
	BRWD3	150153	#NUM!	-20	941247	244950	0	11	5	0	3	14	480386	0.999995	1	0.056338	0.0110193	0.00636943	0.0166667	0	0	0	0	4	0	0	0	0	4	4	4
	BTBD11	206629	764	16	570059	172033	0	17	5	0	24	47	2062763	0.826717	1	0.056338	0.00826446	0.0127389	0.00555556	0	0	0	0	3	1	0	0	0	4	4	4
	C2CD3	561035	225	45	996130	284426	0	24	6	0	10	30	1087791	0.928227	1	0.056338	0.0220386	0.0382166	0.0111111	0	0	0	0	4	0	0	0	0	4	4	4
	C3	740979	259	28	860662	237566	0	26	7	0	50	100	4671516	0.39455	1	0.056338	0.0330579	0.0191083	0.0388889	0	0	1	0	3	0	0	0	0	4	4	4
	CACNA1A	1604988	497	12	1295182	370265	0	18	6	0	50	90	4948771	0.97841	1	0.056338	0.0247934	0.0127389	0.0333333	1	0	0	0	4	0	0	0	0	5	4	4
	CASP8AP2	326497	580	22	1009123	255458	0	9	1	0	2	5	460577	0.96479	1	0.056338				1	0	0	0	2	1	0	0	0	4	4	4
	CDH9	39282	1140	-26	407682	106500	0	11	5	0	3	7	303170	0.942382	1	0.056338	0.0358127	0.0318471	0.0333333	0	0	0	0	3	1	0	0	0	4	4	4
	CEP290	150984	429	-18	1326635	303241	0	36	3	0	3	9	626646	0.0820357	1	0.056338	0.0247934	0.00636943	0.0333333	2	0	0	0	2	0	0	0	0	4	4	4
	CNTNAP2	4892	1115	-31	690972	179772	0	25	4	0	7	7	666193	0.0856161	1	0.056338	0.0247934	0.044586	0.0111111	0	0	0	0	4	0	0	0	0	4	4	4
	COL6A6	198659	527	16	1154034	322908	0	27	7	0	50	67	4093434	0.338315	1	0.056338	0.0495868	0.0509554	0.05	0	0	0	0	3	1	0	0	0	4	4	4
	COL7A1	1386275	212	37	1482977	498775	0	36	15	0	5	19	817991	0.676818	1	0.056338	0.0275482	0.0254777	0.0333333	0	0	0	0	3	0	0	1	0	4	4	4
	CRYBG3	123806	723	0	533139	136320	0	16	1	0	2	2	193688	0.793276	1	0.056338	0.00275482	0.00636943		0	0	0	0	4	0	0	0	0	4	4	4
	DOCK2	94542	680	33	974759	239128	0	20	3	0	5	9	627569	0.365113	1	0.056338	0.0606061	0.0700637	0.0555556	0	0	0	0	3	1	0	0	0	4	4	4
	DOCK3	395621	756	25	1064219	278320	0	31	5	0	14	27	1654584	0.147057	1	0.056338	0.0165289	0.0191083	0.0111111	0	0	0	0	4	0	0	0	0	4	4	4
	EML5	161619	704	1	1029500	270226	0	24	4	0	40	52	3579465	0.37858	1	0.056338	0.0220386	0.0318471	0.0166667	0	0	0	0	3	0	0	1	0	4	4	4
	ESYT2	286663	344	1	455962	133622	0	10	2	0	50	74	5131383	0.0687322	1	0.056338	0.00826446	0.0127389		0	0	0	0	3	1	0	0	0	4	4	4
	FAT3	32222	1011	-33	2275053	658383	0	52	15	0	2	17	811672	0.977539	1	0.056338	0.0743802	0.0764331	0.0777778	0	0	0	0	3	1	0	0	0	4	4	4
	FSTL5	9944	1215	-23	442898	111754	0	12	1	0	1	1	174234	0.936286	1	0.056338	0.0220386	0.0254777	0.0222222	0	0	0	0	4	0	0	0	0	4	4	4
	GALNT8	283327	862	24	326955	89673	0	9	2	0	50	71	4878978	0.0439187	1	0.056338	0.0110193	0.0127389	0.0111111	1	0	0	0	2	0	0	1	0	4	4	4
	GREB1	219132	360	21	1004366	290248	0	36	10	0	3	13	468813	0.978804	1	0.056338	0.0220386	0.0318471	0.0166667	0	0	0	0	4	0	0	0	0	4	4	4
	GRM5	158962	944	-23	604920	177003	0	14	2	0	42	76	4453404	0.174058	1	0.056338	0.0137741	0.0127389	0.0111111	0	0	0	0	4	0	0	0	0	4	4	4
	HERC2	219134	1011	-32	2454257	713692	0	58	15	0	21	54	2881819	0.59397	1	0.056338	0.0550964	0.0573248	0.0555556	0	0	2	0	2	0	0	0	0	4	4	4
	INPP5J	731144	218	40	323973	94998	0	13	9	0	0	9	94998	1	1	0.056338				0	0	0	0	4	0	0	0	0	4	4	4
	ITGA4	233378	518	20	543079	140012	0	12	5	0	9	17	822322	0.886021	1	0.056338	0.0137741		0.0277778	0	0	0	0	4	0	0	0	0	4	4	4
	KDM3B	1254629	209	42	883950	261564	0	15	9	0	0	9	261564	0.999999	1	0.056338	0.0165289	0.0254777	0.0111111	1	0	0	0	3	0	0	0	0	4	4	4
	KIF1A	1094176	446	29	872164	247577	0	32	7	0	35	69	3193296	0.456357	1	0.056338	0.0110193	0.0127389	0.0111111	0	0	0	0	4	0	0	0	0	4	4	4
	LAMA2	67993	771	-6	1617096	433029	0	33	11	0	18	39	1814192	0.922823	1	0.056338	0.0220386	0.0127389	0.0333333	0	0	0	0	4	0	0	0	0	4	4	4
	LIMA1	1008076	144	57	393056	101743	0	6	1	0	3	4	295715	0.802302	1	0.056338	0.00275482		0.00555556	1	0	0	0	1	0	0	2	0	4	4	4
	LNPEP	393651	469	46	529944	140154	0	13	0	0	4	1	396251	0.162324	1	0.056338	0.0165289	0.0191083	0.0166667	0	0	0	0	4	0	0	0	0	4	4	4
	LRRK1	402246	363	12	1020199	295289	0	31	14	0	1	14	340729	0.999724	1	0.056338	0.0220386	0.0191083	0.0277778	0	0	0	0	3	1	0	0	0	4	4	4
	LTBP4	869282	226	37	865845	261564	0	20	10	0	10	24	731087	0.998813	1	0.056338	0.0137741	0.0127389	0.0166667	0	0	0	0	4	0	0	0	0	4	4	4
	LYST	438216	401	9	1956902	516028	0	60	11	0	50	111	5126484	0.176903	1	0.056338	0.0192837	0.0254777	0.0166667	0	0	0	0	4	0	0	0	0	4	4	4
	MAP1S	1181745	246	21	501899	181405	0	23	10	0	0	10	181405	0.999998	1	0.056338	0.0137741	0.00636943	0.0166667	0	0	0	0	4	0	0	0	0	4	4	4
	MYH11	435762	283	29	1040079	267954	0	28	11	0	5	18	478611	0.999768	1	0.056338	0.0192837	0.0191083	0.0166667	0	0	0	0	4	0	0	0	0	4	4	4
	MYH15	257473	874	3	1023181	256310	0	15	3	0	6	18	1023678	0.936716	1	0.056338	0.0330579	0.0191083	0.0444444	0	0	0	0	4	0	0	0	0	4	4	4
	MYO3A	63308	873	-6	847101	214278	0	20	6	0	36	54	3253220	0.219921	1	0.056338	0.0413223	0.0382166	0.05	0	0	0	0	4	0	0	0	0	4	4	4
	NBEA	38939	1070	11	1521175	410522	0	26	5	0	13	23	1834214	0.255247	1	0.056338	0.0495868	0.0636943	0.0388889	0	1	0	0	3	0	0	0	0	4	4	4
	NCKAP5	36731	826	18	959920	275906	0	26	9	0	20	39	1480989	0.710396	1	0.056338	0.0192837	0.00636943	0.0277778	0	0	0	0	5	0	0	0	0	5	4	4
	NOS1	201056	259	13	733288	206681	0	16	9	0	0	9	206681	1	1	0.056338	0.0385675	0.0509554	0.0333333	1	0	0	0	2	1	0	0	0	4	4	4
	OBSL1	548994	487	35	946998	313749	0	36	5	0	3	10	681458	0.682625	1	0.056338	0.0165289	0.0127389	0.0222222	0	0	0	0	4	0	0	0	0	4	4	4
	PDE3A	92407	514	-28	573680	169264	0	11	3	0	14	20	990450	0.940961	1	0.056338	0.0247934	0.044586	0.0111111	0	0	0	0	4	0	0	0	0	4	4	4
	PIK3C3	38836	1300	13	471440	116866	0	7	1	0	44	54	3785791	0.63818	1	0.056338				0	0	0	0	4	0	0	0	0	4	4	4
	PKD1L3	#NUM!	#NUM!	#NUM!	885867	245163	0	13	2	0	9	16	1114203	0.772008	1	0.056338				0	0	0	0	3	1	0	0	0	4	4	4
	PPP1R13L	1269856	191	31	406333	133622	0	10	6	0	23	66	1950299	0.972637	1	0.056338				0	1	0	0	3	0	0	0	0	4	4	4
	PRDM15	279380	366	35	780361	209663	0	20	7	0	19	22	1158862	0.957142	1	0.056338	0.0110193	0.00636943	0.0111111	0	0	0	0	5	0	0	0	0	5	4	4
	RNF17	486857	629	29	854485	213497	0	15	1	0	1	1	339096	0.50567	1	0.056338	0.0137741	0.0191083	0.0111111	0	0	0	0	5	0	0	0	0	5	4	4
	RNF19B	858954	233	33	372679	107636	0	12	2	0	46	61	3415810	0.121943	1	0.056338				0	0	0	0	4	0	0	0	0	4	4	4
	SEMA6D	140187	583	-58	558202	152153	0	12	2	0	5	6	429550	0.825294	1	0.056338	0.0330579	0.0254777	0.0333333	0	0	0	0	4	0	0	0	0	4	4	4
	SHANK3	669934	295	41	846675	289041	0	25	5	0	43	61	3555041	0.578807	1	0.056338	0.0110193	0.00636943	0.0111111	1	0	0	0	3	0	0	0	0	4	4	4
	SHPRH	93507	878	7	880684	229046	0	15	5	0	2	12	412723	0.999899	1	0.056338	0.0137741	0.0191083	0.0111111	0	1	0	0	4	0	0	0	0	5	4	4
	SOX1	67826	793	-33	186446	64468	0	6	2	0	25	33	2039617	0.64351	1	0.056338	0.00550964		0.0111111	0	0	0	0	4	0	0	0	0	4	4	4
	STAB2	907417	599	10	1334090	354574	0	35	6	0	24	27	2449429	0.0585601	1	0.056338	0.030303	0.0254777	0.0333333	0	0	0	0	4	0	0	0	0	4	4	4
	STAT1	529053	318	42	403493	96205	0	10	5	0	6	15	564521	0.680678	1	0.056338	0.0110193	0.00636943	0.0166667	0	0	0	0	3	0	0	1	0	4	4	4
	SYNM	271694	361	-3	766658	236359	0	8	2	0	5	7	745997	0.991821	1	0.056338	0.0110193	0.0191083	0.00555556	0	0	0	0	4	0	0	0	0	4	4	4
	TRIM24	272427	552	10	542298	144627	0	22	1	0	1	2	191345	0.0706286	1	0.056338	0.00275482	0.00636943		1	1	0	0	2	0	0	0	0	4	4	4
	TSHZ3	8215	1022	-74	539387	153289	0	17	13	0	0	13	153289	1	1	0.056338	0.0137741		0.0222222	0	0	0	0	4	0	0	0	0	4	4	4
	TTC29	34493	970	-9	251908	61628	0	8	1	0	50	121	4905532	0.186636	1	0.056338	0.00275482		0.00555556	0	0	0	0	4	0	0	0	0	4	4	4
	UNC13C	17740	1075	-30	1148851	292094	0	14	3	0	1	3	391636	0.940983	1	0.056338	0.0358127	0.0509554	0.0277778	0	0	0	0	5	0	0	0	0	5	4	4
	WDFY3	92480	950	-1	1818523	499343	0	45	3	0	5	8	834037	0.439251	1	0.056338	0.0275482	0.0382166	0.0222222	0	0	0	0	4	0	0	0	0	4	4	4
	XKR4	93897	925	-13	321772	96347	0	10	1	0	13	18	1367105	0.121744	1	0.056338	0.0137741	0.0127389	0.0166667	1	0	0	0	2	0	0	1	0	4	4	4
	ZNF638	328513	459	19	1019631	267102	0	13	6	0	16	29	1448542	0.972966	1	0.056338	0.030303	0.0382166	0.0166667	0	0	0	0	4	0	0	0	0	4	4	4
	FOXO3	346225	428	34	329582	102808	0	17	0	0	2	0	256026	2.7875e-06	0.00169606	0.0422535	0.00275482	0.00636943		0	3	0	0	0	0	0	0	0	3	3	3
	COL9A1	126322	633	5	485711	150733	0	20	0	0	16	12	1217721	6.99366e-05	0.0269213	0.0422535	0.0247934	0.0191083	0.0277778	0	0	0	0	3	0	0	0	0	3	3	3
	GPRIN2	#NUM!	#NUM!	#NUM!	219177	74976	0	12	3	0	30	59	3198124	0.000154867	0.0503639	0.0422535	0.0110193	0.0127389	0.0111111	0	0	0	3	0	0	0	0	0	3	3	3
	ERCC6	#NUM!	#NUM!	#NUM!	764670	207036	0	37	6	0	50	164	8113880	0.00027248	0.0767092	0.0422535	0.00275482		0.00555556	0	0	0	0	3	0	0	0	0	3	3	3
	FRG2B	50016	525	-16	141574	39476	0	6	0	0	50	82	4759769	0.000306804	0.0838685	0.0422535	0.00550964	0.0127389		3	0	0	0	0	0	0	0	0	3	3	3
	NBAS	186706	1405	10	1228868	330718	0	30	5	0	24	20	2131278	0.000501227	0.116718	0.0422535	0.0275482	0.0254777	0.0333333	1	1	0	0	1	0	0	0	0	3	3	3
	PDS5A	606929	175	42	706663	182186	0	23	1	0	10	15	1270403	0.00116459	0.194609	0.0422535	0.0137741	0.00636943	0.0222222	0	0	0	0	3	0	0	0	0	3	3	3
	DCP2	274112	439	25	224715	52824	0	14	2	0	30	47	2100606	0.00154943	0.231948	0.0422535	0.00275482	0.00636943		0	0	0	0	0	0	0	3	0	3	3	3
	TGFB2	75157	386	-18	228549	60492	0	10	0	0	50	49	3704567	0.00511744	0.482477	0.0422535	0.00550964		0.00555556	0	0	0	0	0	0	0	2	1	3	3	3
	DSP	825560	218	12	1468422	386382	0	79	15	0	7	18	771060	0.0158557	0.808296	0.0422535	0.0165289	0.0254777	0.0111111	1	0	0	0	2	0	0	0	0	3	3	3
	ATG7	184628	425	30	365934	99258	0	14	3	0	47	90	4688556	0.0160649	0.811469	0.0422535	0.00275482		0.00555556	0	0	0	0	3	0	0	0	0	3	3	3
	TNIK	146464	805	25	709077	187866	0	20	1	0	4	2	472860	0.0234315	0.946917	0.0422535	0.00275482	0.00636943		0	0	1	0	1	0	0	1	0	3	3	3
	PPP2R3B	#NUM!	#NUM!	#NUM!	295360	82928	0	16	2	0	50	160	7989772	0.0284801	0.998288	0.0422535	0.00550964	0.00636943	0.00555556	0	0	0	0	3	0	0	0	0	3	3	3
	ABCA6	240031	493	-39	850225	216053	0	18	3	0	15	25	1429301	0.50622	1	0.0422535	0.0110193	0.0127389	0.0111111	0	0	0	0	3	0	0	0	0	3	3	3
	ABCB5	164218	648	4	655614	179133	0	15	3	0	0	3	179133	0.99851	1	0.0422535	0.030303	0.0382166	0.0277778	0	0	0	0	3	0	0	0	0	3	3	3
	ACACA	526151	346	13	1242074	339877	0	21	7	0	2	9	442472	0.999881	1	0.0422535	0.0192837	0.0191083	0.0222222	0	0	0	0	3	0	0	0	0	3	3	3
	ACACB	528828	519	29	1259256	355923	0	40	6	0	0	6	355923	0.780562	1	0.0422535	0.0220386	0.0254777	0.0166667	0	0	0	0	2	0	0	1	0	3	3	3
	ADAM28	55817	565	5	425574	100962	0	8	2	0	50	116	5162552	0.783104	1	0.0422535	0.0137741	0.00636943	0.0222222	0	0	0	0	3	0	0	0	0	3	3	3
	ADAMTS2	1496298	677	-4	627924	180411	0	18	7	0	40	67	3839538	0.55355	1	0.0422535	0.0192837	0.0191083	0.0222222	0	0	0	0	2	1	0	0	0	3	3	3
	ADAMTS3	70065	633	-15	627498	161454	0	10	7	0	2	9	310483	0.999904	1	0.0422535	0.00826446	0.00636943	0.0111111	0	0	0	0	2	1	0	0	0	3	3	3
	ADAMTSL1	313133	527	-18	890624	260215	0	23	4	0	45	72	4781779	0.323605	1	0.0422535	0.0220386	0.0127389	0.0277778	0	0	0	0	3	0	0	0	0	3	3	3
	ADAR	1927515	403	36	621676	174305	0	15	7	0	29	58	2014199	0.928594	1	0.0422535	0.00826446	0.0191083		0	1	0	0	2	0	0	0	0	3	3	3
	ADCY1	287931	686	11	557208	175086	0	22	3	0	50	79	4137951	0.394788	1	0.0422535	0.0137741	0.0191083	0.0111111	0	0	0	0	3	0	0	0	0	3	3	3
	ADCY2	60911	1014	-22	563740	154922	0	15	2	0	10	39	1751996	0.807496	1	0.0422535	0.030303	0.044586	0.0222222	0	0	0	0	4	0	0	0	0	4	3	3
	ADCY4	906124	173	39	541943	168199	0	10	3	0	12	28	1571017	0.757718	1	0.0422535	0.00826446	0.00636943	0.0111111	0	0	0	0	3	0	0	0	0	3	3	3
	AFF2	97330	#NUM!	-13	679328	187795	0	11	2	0	2	4	276758	0.811597	1	0.0422535	0.0220386	0.0127389	0.0222222	0	0	0	0	2	1	0	0	0	3	3	3
	AGAP3	616572	337	39	466683	144840	0	22	3	0	28	32	1987290	0.0749258	1	0.0422535	0.00826446	0.0127389		0	0	0	0	2	1	0	0	0	3	3	3
	AGBL1	5624	980	-56	552380	149029	0	12	5	0	8	11	548120	0.831536	1	0.0422535	0.00826446		0.0166667	0	0	0	0	3	0	0	0	0	3	3	3
	ANK1	574508	533	36	1035038	305584	0	26	15	0	3	19	573396	0.999753	1	0.0422535	0.0247934	0.0254777	0.0277778	0	0	0	0	3	0	0	0	0	3	3	3
	ANKRD45	432542	423	4	139444	35429	0	4	0	0	10	18	1018282	0.458804	1	0.0422535	0.00275482		0.00555556	0	0	0	0	3	0	0	0	0	3	3	3
	ANKS1B	149256	941	-9	691185	188718	0	9	2	0	12	8	770421	0.814964	1	0.0422535	0.0110193	0.0191083	0.00555556	0	0	0	0	3	0	0	0	0	3	3	3
	ANO3	20260	970	-20	524406	125244	0	6	1	0	27	32	2497567	0.649004	1	0.0422535	0.0110193	0.00636943	0.0166667	1	0	0	0	2	0	0	0	0	3	3	3
	APBA1	209495	673	-5	426639	119067	0	9	1	0	27	29	2264758	0.555097	1	0.0422535	0.0110193	0.0127389	0.00555556	0	0	0	0	2	1	0	0	0	3	3	3
	APC	247811	399	28	1431573	398523	0	22	1	0	4	4	645319	0.543495	1	0.0422535	0.0330579	0.0254777	0.0388889	0	0	0	0	1	1	0	1	0	3	3	3
	APLF	227462	617	22	267599	67237	0	7	1	0	50	43	3604031	0.0759871	1	0.0422535	0.00275482		0.00555556	1	0	0	0	2	0	0	0	0	3	3	3
	ARHGEF33	#NUM!	#NUM!	#NUM!	447939	121836	0	9	5	0	30	61	3244984	0.449107	1	0.0422535	0.00550964	0.0127389		0	0	0	0	3	0	0	0	0	3	3	3
	ARID2	820796	602	10	919450	270794	0	17	2	0	6	8	1039085	0.142257	1	0.0422535	0.0523416	0.0636943	0.0444444	1	0	0	0	1	0	0	1	0	3	3	3
	ASPM	221779	614	-25	1780964	464482	0	44	8	0	3	15	680322	0.880645	1	0.0422535	0.0192837	0.0254777	0.0111111	0	0	0	0	3	0	0	0	0	3	3	3
	ATP10A	104149	1350	-49	749121	226419	0	28	3	0	10	15	882104	0.250286	1	0.0422535	0.0220386	0.0127389	0.0222222	0	0	0	0	3	0	0	0	0	3	3	3
	ATP9B	91487	731	13	595619	163087	0	21	6	0	24	40	2060633	0.309846	1	0.0422535	0.00826446	0.0127389	0.00555556	0	0	0	0	3	0	0	0	0	3	3	3
	AXIN1	1444992	205	40	432390	127587	0	9	3	0	50	134	6279950	0.564285	1	0.0422535	0.0716253	0.11465	0.0388889	3	0	0	0	1	0	0	0	0	4	3	3
	BAZ1A	615028	184	24	809755	207320	0	12	0	0	4	1	554794	0.561999	1	0.0422535	0.00550964		0.0111111	0	0	0	0	3	0	0	0	0	3	3	3
	BBX	224591	699	2	490042	124676	0	5	4	0	50	85	4664132	0.936357	1	0.0422535	0.00550964	0.00636943	0.00555556	0	0	0	0	3	0	0	0	0	3	3	3
	BCAS1	163555	415	2	298342	84845	0	11	2	0	50	81	4161026	0.112661	1	0.0422535	0.00826446	0.0191083		0	0	0	0	2	1	0	0	0	3	3	3
	BCORL1	389645	#NUM!	38	869111	283219	0	20	2	0	10	13	1033973	0.780421	1	0.0422535	0.0110193		0.0222222	0	0	0	0	3	0	0	0	0	3	3	3
	BTAF1	366076	306	22	957790	256310	0	13	12	0	1	12	315879	1	1	0.0422535	0.0165289	0.0191083	0.0111111	0	0	1	0	3	0	0	0	0	4	3	3
	C10orf90	122926	478	-50	353154	100962	0	13	5	0	23	40	1819517	0.325594	1	0.0422535	0.0192837	0.0191083	0.0166667	0	0	0	0	3	0	0	0	0	3	3	3
	C5orf42	355603	213	29	1654939	432035	0	24	8	0	4	19	979019	0.951689	1	0.0422535	0.0192837	0.0254777	0.0166667	0	0	0	0	3	0	0	0	0	3	3	3
	CACNA1I	725838	466	60	1112925	338883	0	27	9	0	50	67	3622562	0.445893	1	0.0422535	0.0165289	0.0318471		0	0	0	0	3	0	0	0	0	3	3	3
	CAD	1238919	230	39	1112783	346267	0	25	7	0	4	11	611168	0.99355	1	0.0422535	0.00826446	0.00636943	0.00555556	0	0	0	0	3	0	0	0	0	3	3	3
	CCDC146	312362	639	35	507295	118925	0	6	0	0	6	4	436650	0.757625	1	0.0422535	0.0110193		0.0166667	1	1	0	0	1	0	0	0	0	3	3	3
	CDHR1	216191	860	-17	466825	138947	0	10	8	0	6	13	395683	0.968932	1	0.0422535	0.0110193	0.00636943	0.0166667	1	0	0	0	2	0	0	0	0	3	3	3
	CEP135	585468	376	18	602648	147751	0	10	1	0	30	35	2551172	0.255907	1	0.0422535	0.0137741	0.00636943	0.0166667	0	0	0	0	3	0	0	0	0	3	3	3
	CHKA	1168866	251	63	238844	63190	0	7	0	0	2	3	232738	0.774215	1	0.0422535				0	0	0	0	3	0	0	0	0	3	3	3
	CIC	790787	299	37	770989	273776	0	14	6	0	7	16	822038	0.98974	1	0.0422535	0.0110193	0.0127389	0.0111111	0	0	0	0	3	0	0	0	0	3	3	3
	CNTLN	31539	761	-22	744435	182328	0	14	1	0	5	3	606056	0.349929	1	0.0422535	0.0247934	0.0254777	0.0222222	1	0	0	0	2	0	0	0	0	3	3	3
	CNTN3	5646	949	-21	530583	145266	0	14	3	0	13	7	958500	0.0670475	1	0.0422535	0.0165289	0.0382166		0	0	0	0	3	0	0	0	0	3	3	3
	CNTN5	3647	1135	-26	565231	157904	0	15	4	0	3	6	315950	0.915081	1	0.0422535	0.0192837	0.0254777	0.0166667	0	0	0	0	3	0	0	0	0	3	3	3
	CNTN6	6599	831	-23	533210	143065	0	10	3	0	1	3	205545	0.998426	1	0.0422535	0.0220386	0.0191083	0.0277778	0	0	0	0	3	0	0	0	0	3	3	3
	CNTNAP5	1260	1308	-14	674287	180482	0	22	3	0	7	9	706663	0.197842	1	0.0422535	0.0220386	0.0254777	0.0166667	0	0	0	0	3	0	0	0	0	3	3	3
	COL11A2	1474628	377	24	883879	296993	0	19	5	0	4	13	560758	0.862549	1	0.0422535	0.0247934	0.0382166	0.0111111	0	0	0	0	2	1	0	0	0	3	3	3
	COL12A1	359824	486	-8	1565550	447726	0	30	12	0	11	27	1247257	0.981059	1	0.0422535	0.0413223	0.0509554	0.0333333	0	0	0	0	3	0	0	0	0	3	3	3
	COL16A1	1126016	197	37	826227	259008	0	16	3	0	1	6	368206	0.97784	1	0.0422535	0.0275482	0.0382166	0.0166667	0	1	0	0	2	1	0	0	0	4	3	3
	COL4A5	118458	#NUM!	19	847882	274415	0	14	2	0	6	6	630125	0.559986	1	0.0422535	0.0275482	0.0382166	0.0166667	0	0	0	0	3	0	0	0	0	3	3	3
	COL5A1	229207	421	31	935567	294934	0	16	20	0	0	20	294934	1	1	0.0422535	0.0330579	0.0191083	0.0333333	0	0	0	0	3	0	0	0	0	3	3	3
	CUX2	493539	608	39	739465	228620	0	14	5	0	26	57	2506513	0.665159	1	0.0422535	0.0165289	0.0254777	0.0111111	1	0	0	0	1	1	0	0	0	3	3	3
	CYLC1	19326	#NUM!	-45	339380	81508	0	4	0	0	34	40	2786466	0.635387	1	0.0422535	0.0275482	0.0382166	0.0166667	0	0	0	0	3	0	0	0	0	3	3	3
	CYP21A2	#NUM!	#NUM!	#NUM!	494870	153715	0	9	2	0	27	41	2684084	0.599855	1	0.0422535	0.00826446	0.00636943	0.0111111	0	0	0	0	3	0	0	0	0	3	3	3
	DAB2	167695	374	-7	391991	112393	0	9	1	0	3	1	325038	0.501291	1	0.0422535	0.00550964		0.0111111	0	0	0	0	2	0	0	1	0	3	3	3
	DCC	2849	995	-34	736554	212574	0	20	4	0	8	23	1314210	0.186119	1	0.0422535	0.0330579	0.0318471	0.0388889	1	0	0	0	2	0	0	0	0	3	3	3
	DDN	1737773	214	55	337250	118996	0	9	3	0	36	60	2268024	0.790459	1	0.0422535	0.00275482	0.00636943		1	0	0	0	2	0	0	0	0	3	3	3
	DDX41	1120311	347	41	323831	88324	0	7	5	0	0	5	88324	1	1	0.0422535	0.00275482		0.00555556	0	0	0	0	2	1	0	0	0	3	3	3
	DIAPH1	696745	502	14	656608	179843	0	10	2	0	20	15	1310660	0.600174	1	0.0422535	0.00550964		0.0111111	0	0	0	0	2	1	0	0	0	3	3	3
	DLEC1	310440	411	28	933934	260357	0	12	1	0	3	4	427988	0.975583	1	0.0422535	0.0192837	0.00636943	0.0277778	1	0	0	0	2	0	0	0	0	3	3	3
	DLG5	364785	259	27	972345	281373	0	17	3	0	2	6	498065	0.775552	1	0.0422535	0.0137741	0.0127389	0.0166667	0	0	0	0	2	1	0	0	0	3	3	3
	DLL3	1410725	230	39	301324	102311	0	5	4	0	2	7	350314	0.999723	1	0.0422535	0.00826446	0.0127389		0	0	0	0	3	0	0	0	0	3	3	3
	DNAH12	455990	454	29	1622137	412865	0	34	3	0	11	13	1075082	0.346203	1	0.0422535	0.0165289	0.0191083	0.0111111	0	0	0	0	4	0	0	0	0	4	3	3
	DOCK10	123941	521	11	1151975	292378	0	22	6	0	42	65	4738895	0.202385	1	0.0422535	0.0275482	0.0382166	0.0222222	0	0	0	0	2	1	0	0	0	3	3	3
	DOPEY2	267887	232	65	1162838	336895	0	22	8	0	16	53	2283289	0.862687	1	0.0422535	0.0137741	0.00636943	0.0222222	0	0	0	0	3	0	0	0	0	3	3	3
	DSTYK	715889	277	39	471369	133551	0	17	1	0	50	74	4782631	0.0615871	1	0.0422535	0.00275482		0.00555556	1	0	0	0	2	0	0	0	0	3	3	3
	DVL3	1453689	334	42	365224	104867	0	9	4	0	32	72	3764775	0.699203	1	0.0422535	0.00275482	0.00636943		0	0	0	0	3	0	0	0	0	3	3	3
	EDC4	879834	158	50	706876	212858	0	11	2	0	12	14	1071248	0.796978	1	0.0422535	0.0137741	0.00636943	0.0222222	1	0	0	0	2	0	0	0	0	3	3	3
	EMILIN1	1214097	238	50	486492	169335	0	12	1	0	10	24	1341545	0.802842	1	0.0422535	0.00826446	0.0127389	0.00555556	0	0	0	0	2	1	0	0	0	3	3	3
	EPB41L3	57432	1036	-5	556285	157691	0	14	5	0	50	60	3496963	0.269859	1	0.0422535	0.0275482	0.0509554	0.0111111	0	0	0	0	3	0	0	0	0	3	3	3
	ERCC2	1280459	215	23	401363	116227	0	15	6	0	5	13	465760	0.850097	1	0.0422535	0.0137741	0.0191083	0.0111111	0	0	0	0	3	0	0	0	0	3	3	3
	FAM135A	114193	606	11	795981	206397	0	11	2	0	28	34	2333841	0.290898	1	0.0422535	0.00550964	0.0127389		2	0	0	0	1	0	0	0	0	3	3	3
	FAM186A	#NUM!	#NUM!	#NUM!	1172139	337179	0	18	11	0	30	67	3460327	0.870789	1	0.0422535	0.0137741	0.00636943	0.0166667	0	0	0	0	3	0	0	0	0	3	3	3
	FAM193A	637151	209	46	628492	168767	0	14	5	0	30	44	2532215	0.167627	1	0.0422535	0.00826446	0.00636943	0.0111111	1	0	1	0	1	0	0	0	0	3	3	3
	FAM47A	7968	#NUM!	-15	386666	119848	0	14	1	0	11	13	894813	0.0423828	1	0.0422535	0.0275482	0.0254777	0.0277778	0	0	0	0	3	0	0	0	0	3	3	3
	FBLN1	448796	195	3	445454	119422	0	16	3	0	50	63	4030883	0.111946	1	0.0422535	0.0137741	0.00636943	0.0222222	0	0	0	0	3	0	0	0	0	3	3	3
	FBRS	2255010	158	60	224928	78171	0	9	3	0	47	109	4349957	0.565036	1	0.0422535				0	0	0	0	3	0	0	0	0	3	3	3
	FER1L5	906473	234	41	1096027	286343	0	27	7	0	14	41	1960665	0.557645	1	0.0422535				0	0	0	0	3	0	0	0	0	3	3	3
	FGB	59883	1034	20	257943	62835	0	6	2	0	7	4	404416	0.513428	1	0.0422535	0.00275482		0.00555556	0	0	0	1	2	0	0	0	0	3	3	3
	FHOD3	336896	728	61	732365	208669	0	20	4	0	27	33	2632893	0.227958	1	0.0422535	0.0247934	0.00636943	0.0444444	0	0	0	0	3	0	0	0	0	3	3	3
	FLNC	830283	310	35	1369235	412723	0	29	15	0	8	34	1209769	0.999803	1	0.0422535	0.0192837	0.0127389	0.0222222	1	0	0	0	2	0	0	0	0	3	3	3
	FMN2	55160	851	-26	838794	276687	0	13	4	0	16	17	1370300	0.759077	1	0.0422535	0.0440771	0.0573248	0.0388889	0	0	0	0	3	0	0	0	0	3	3	3
	GALNTL6	5263	1023	-13	313607	80443	0	9	2	0	5	8	602080	0.56541	1	0.0422535	0.0110193	0.00636943	0.0111111	0	0	0	0	2	0	0	1	0	3	3	3
	GATA5	1190564	205	22	194611	64823	0	4	3	0	16	22	1237814	0.885631	1	0.0422535				0	0	0	0	3	0	0	0	0	3	3	3
	GCC2	362408	478	6	886861	208598	0	3	0	0	10	9	945436	0.997197	1	0.0422535	0.00826446	0.0191083		0	0	0	0	3	0	0	0	0	3	3	3
	GRID2IP	#NUM!	#NUM!	#NUM!	600944	191416	0	14	1	0	9	15	1060456	0.694091	1	0.0422535	0.0110193	0.00636943	0.0166667	0	0	0	0	3	0	0	0	0	3	3	3
	GRIP1	228672	944	-6	550960	156839	0	20	1	0	1	2	284710	0.236202	1	0.0422535	0.0220386	0.0191083	0.0166667	0	0	0	0	2	1	0	0	0	3	3	3
	GRM7	4936	1156	-6	474919	134474	0	12	1	0	3	1	282296	0.692239	1	0.0422535	0.0165289	0.0127389	0.0166667	0	0	0	0	2	0	0	1	0	3	3	3
	GUCY2F	131317	#NUM!	29	567787	156839	0	10	4	0	17	33	1698391	0.814028	1	0.0422535				0	0	0	0	2	0	0	1	0	3	3	3
	HDAC9	65395	684	-6	575171	157975	0	19	2	0	20	33	1745819	0.145064	1	0.0422535	0.0247934	0.0318471	0.0166667	0	0	0	0	2	1	0	0	0	3	3	3
	HERC3	219535	452	13	547055	144982	0	9	5	0	5	17	435159	0.999635	1	0.0422535	0.00275482			0	0	0	0	3	0	0	0	0	3	3	3
	HFM1	263616	615	-10	763676	186304	0	13	1	0	5	4	434520	0.705803	1	0.0422535	0.0137741	0.0254777	0.00555556	0	0	0	0	3	0	0	0	0	3	3	3
	HIPK2	545030	522	37	601441	176648	0	10	4	0	50	109	5567607	0.644362	1	0.0422535	0.0192837	0.0127389	0.0277778	0	0	0	0	3	0	0	0	0	3	3	3
	HNF4A	769430	376	16	272214	77319	0	12	4	0	7	15	585963	0.568204	1	0.0422535	0.00826446	0.00636943	0.0111111	0	1	0	0	2	0	0	0	0	3	3	3
	HUWE1	888642	#NUM!	47	2224856	639781	0	28	8	0	0	8	639781	0.997066	1	0.0422535	0.0275482	0.0382166	0.0222222	0	0	0	0	3	0	0	0	0	3	3	3
	IARS2	651419	613	-1	525613	140438	0	19	4	0	0	4	140438	0.992807	1	0.0422535	0.00550964		0.00555556	0	0	0	0	3	0	0	0	0	3	3	3
	IGSF10	36173	606	6	1305335	385885	0	22	9	0	23	45	2534700	0.958969	1	0.0422535	0.0192837	0.0254777	0.0166667	0	0	0	0	3	0	0	0	0	3	3	3
	IGSF22	616892	562	25	677979	188718	0	13	6	0	5	17	608328	0.998411	1	0.0422535	0.00275482		0.00555556	0	0	0	0	3	0	0	0	0	3	3	3
	IQGAP2	229166	675	34	826511	210373	0	8	4	0	49	60	4146329	0.564789	1	0.0422535	0.0137741	0.00636943	0.0166667	0	0	0	0	2	1	0	0	0	3	3	3
	IQUB	89539	779	-21	413149	103163	0	10	0	0	31	41	2941317	0.121438	1	0.0422535	0.0110193	0.0191083		0	0	0	0	3	0	0	0	0	3	3	3
	IRS2	217826	438	4	633533	222940	0	13	16	0	6	20	493734	1	1	0.0422535	0.00550964	0.00636943	0.00555556	0	0	0	0	3	0	0	0	0	3	3	3
	ITGAM	1163323	478	7	593347	169193	0	6	4	0	12	22	1165181	0.985963	1	0.0422535	0.0137741	0.0191083	0.0111111	0	0	0	0	3	0	0	0	0	3	3	3
	ITGB6	227667	212	2	408960	107991	0	10	4	0	28	36	2174304	0.317599	1	0.0422535	0.00826446	0.0127389	0.00555556	0	0	0	0	3	0	0	0	0	3	3	3
	ITSN2	380538	378	37	898505	230182	0	24	2	0	3	5	436011	0.251313	1	0.0422535	0.00550964		0.0111111	1	0	0	0	2	0	0	0	0	3	3	3
	JAK2	255685	634	28	597749	145834	0	13	3	0	12	12	821896	0.56129	1	0.0422535	0.0110193	0.0127389	0.0111111	0	0	0	0	3	0	0	0	0	3	3	3
	KBTBD11	#NUM!	#NUM!	#NUM!	291810	106926	0	7	5	0	29	59	3025736	0.889609	1	0.0422535				0	0	0	0	2	1	0	0	0	3	3	3
	KDM3A	625501	424	22	684298	181760	0	16	2	0	13	21	1501366	0.287488	1	0.0422535	0.0110193	0.00636943	0.0166667	0	0	0	0	3	0	0	0	0	3	3	3
	KDR	175189	706	3	704675	187156	0	13	4	0	50	77	4048491	0.477046	1	0.0422535	0.0192837	0.0254777	0.0166667	1	0	0	0	2	0	0	0	0	3	3	3
	KIAA1109	325000	770	8	2574602	695374	0	35	6	0	6	7	1133515	0.086877	1	0.0422535	0.0358127	0.044586	0.0277778	0	0	0	0	2	0	0	1	0	3	3	3
	KIF26A	655915	468	32	895239	319926	0	17	11	0	1	11	359402	1	1	0.0422535	0.0192837	0.0191083	0.0222222	0	0	0	0	3	0	0	0	0	3	3	3
	KIF26B	609429	825	-5	1037026	322553	0	34	15	0	48	63	3346443	0.2846	1	0.0422535	0.0385675	0.0509554	0.0277778	1	0	0	0	2	1	0	0	0	4	3	3
	KLHL15	528219	#NUM!	41	305939	82360	0	6	1	0	10	30	1642585	0.503928	1	0.0422535	0.00550964	0.00636943		0	0	0	0	2	0	0	0	1	3	3	3
	LCOR	989428	512	43	220029	61770	0	6	2	0	0	2	61770	0.999977	1	0.0422535	0.00275482			2	0	0	0	1	0	0	0	0	3	3	3
	LRBA	207641	848	17	1476232	401576	0	23	7	0	9	13	823813	0.964252	1	0.0422535	0.0110193	0.00636943	0.0166667	0	0	0	0	3	0	0	0	0	3	3	3
	LRRIQ1	25069	946	-28	909084	214491	0	20	3	0	4	4	414285	0.251375	1	0.0422535	0.0440771	0.044586	0.0388889	0	0	0	0	3	0	0	0	0	3	3	3
	LRRN3	65006	840	2	352373	100678	0	8	1	0	50	57	4284637	0.211723	1	0.0422535	0.00275482		0.00555556	0	0	0	0	3	0	0	0	0	3	3	3
	LTBP1	213347	605	2	902339	237850	0	23	4	0	4	9	504242	0.439542	1	0.0422535	0.0220386	0.0191083	0.0277778	2	0	0	0	2	0	0	0	0	4	3	3
	MAGI2	17425	1055	-24	735489	212787	0	18	5	0	3	8	456743	0.870729	1	0.0422535	0.0275482	0.044586	0.0111111	1	0	0	0	2	0	0	0	0	3	3	3
	MAP2	109927	678	-9	963328	272924	0	13	6	0	50	76	4977171	0.829768	1	0.0422535	0.0247934	0.0318471	0.0222222	0	0	0	0	3	0	0	0	0	3	3	3
	MAPT	369065	469	19	388157	120274	0	11	3	0	50	92	4984697	0.252288	1	0.0422535	0.00826446		0.0166667	1	0	0	0	1	0	0	1	0	3	3	3
	MED12	759088	#NUM!	27	1116333	312897	0	16	3	0	8	15	893677	0.9989	1	0.0422535	0.0137741	0.0318471		0	0	0	0	3	0	0	0	0	3	3	3
	MED16	2168802	198	28	438283	135539	0	9	5	0	3	6	262700	0.99996	1	0.0422535	0.00275482			0	0	0	0	4	0	0	0	0	4	3	3
	MGAM	196155	846	-7	968866	258440	0	26	3	0	0	3	258440	0.614525	1	0.0422535	0.0247934	0.0382166	0.0166667	0	0	0	0	1	1	0	1	0	3	3	3
	MICAL1	328699	559	47	541304	161596	0	6	4	0	17	27	1379672	0.997656	1	0.0422535	0.0110193	0.0191083		0	0	0	0	3	0	0	0	0	3	3	3
	MMP16	27285	939	-34	340090	88892	0	9	0	0	16	10	994568	0.176918	1	0.0422535	0.0137741	0.0254777		0	0	0	0	2	1	0	0	0	3	3	3
	MRC1	#NUM!	#NUM!	#NUM!	1542617	369271	0	11	2	0	0	2	369271	0.982608	1	0.0422535	0.00275482		0.00555556	0	0	0	0	3	0	0	0	0	3	3	3
	MYBPC2	1038277	491	30	592353	160815	0	9	5	0	26	54	2070857	0.998653	1	0.0422535	0.0110193	0.0191083	0.00555556	0	0	0	0	4	0	0	0	0	4	3	3
	MYH13	83322	731	-47	1017927	254748	0	16	2	0	19	30	2365578	0.543462	1	0.0422535	0.0165289	0.0254777	0.00555556	0	0	0	0	2	0	0	1	0	3	3	3
	MYH8	80361	731	-49	1015442	255316	0	14	2	0	20	35	2595263	0.845065	1	0.0422535	0.0247934	0.0318471	0.0111111	0	1	0	0	3	0	0	0	0	4	3	3
	MYO10	275988	622	-15	1071248	278533	0	19	7	0	20	19	1266214	0.708424	1	0.0422535	0.0330579	0.0318471	0.0388889	0	0	0	0	2	1	0	0	0	3	3	3
	MYO15A	911350	192	29	1768965	541020	0	71	20	0	16	38	1678866	0.275851	1	0.0422535	0.0192837	0.0254777	0.0111111	0	0	0	0	3	0	0	0	0	3	3	3
	NBR1	1341175	172	25	499343	135610	0	11	0	0	2	0	228194	0.467601	1	0.0422535	0.0137741	0.0127389	0.0166667	0	0	0	1	2	0	0	0	0	3	3	3
	NELL1	45732	989	-19	429266	105151	0	12	1	0	50	46	4215341	0.0339723	1	0.0422535	0.00826446	0.00636943	0.0111111	0	0	0	0	3	0	0	0	0	3	3	3
	NRXN1	8891	1372	-25	829848	233661	0	32	7	0	4	9	461500	0.466912	1	0.0422535	0.0220386	0.0509554		0	0	0	0	2	1	0	0	0	3	3	3
	NTRK3	124519	730	-57	478611	128865	0	13	4	0	50	91	4716672	0.462918	1	0.0422535	0.0192837	0.0191083	0.0166667	0	0	0	0	3	0	0	0	0	3	3	3
	NUP214	759063	213	46	1035890	330079	0	18	5	0	20	19	1616315	0.281205	1	0.0422535	0.0220386	0.0191083	0.0277778	0	0	0	0	1	1	0	1	0	3	3	3
	NWD1	947233	293	35	708651	217899	0	12	9	0	14	30	1205722	0.973184	1	0.0422535	0.00826446	0.00636943	0.00555556	0	0	0	0	2	1	0	0	0	3	3	3
	ODF2	1916608	160	35	452909	119209	0	7	3	0	50	114	4554650	0.979335	1	0.0422535	0.0137741	0.00636943	0.0166667	0	0	0	0	3	0	0	0	0	3	3	3
	OR5AS1	4262	1044	-40	160460	46789	0	5	1	0	5	5	371685	0.484079	1	0.0422535	0.00275482		0.00555556	0	0	0	0	3	0	0	0	0	3	3	3
	OR5D13	4183	1091	-36	155916	45156	0	3	0	0	50	42	4165712	0.0917411	1	0.0422535	0.0110193	0.0191083	0.00555556	0	0	0	0	2	0	1	0	0	3	3	3
	OSBPL1A	150936	360	35	507579	123114	0	11	1	0	50	50	4115941	0.105205	1	0.0422535	0.00826446	0.0127389	0.00555556	0	0	0	0	3	0	0	0	0	3	3	3
	OTOP2	1045089	223	25	278249	86620	0	9	2	0	50	81	3967125	0.554427	1	0.0422535	0.00550964		0.0111111	0	0	0	0	3	0	0	0	0	3	3	3
	PAM	206242	550	9	509354	134119	0	16	5	0	24	46	2396321	0.20784	1	0.0422535	0.00826446		0.0166667	0	0	0	0	3	0	0	0	0	3	3	3
	PANK4	339388	228	38	395754	114594	0	11	3	0	50	63	3435548	0.512278	1	0.0422535	0.00275482		0.00555556	1	0	0	0	2	0	0	0	0	3	3	3
	PANX3	171574	746	-1	193972	59711	0	8	2	0	25	20	1815399	0.035157	1	0.0422535	0.0110193	0.0191083	0.00555556	1	0	0	0	2	0	0	0	0	3	3	3
	PCDH10	9477	1355	-31	517093	163868	0	15	6	0	12	16	933650	0.672664	1	0.0422535	0.0165289	0.00636943	0.0277778	0	1	0	0	2	0	0	0	0	3	3	3
	PCDH15	2832	1222	-41	1278639	351876	0	40	14	0	2	15	458305	0.975406	1	0.0422535	0.0550964	0.0573248	0.0555556	0	0	0	0	3	0	0	0	0	3	3	3
	PDE10A	46364	571	-26	423586	108701	0	6	4	0	15	21	1364904	0.749027	1	0.0422535	0.0165289	0.0127389	0.0222222	0	0	0	0	3	0	0	0	0	3	3	3
	PDE4DIP	#NUM!	#NUM!	#NUM!	1470836	403777	0	9	1	0	0	1	403777	0.999368	1	0.0422535	0.0275482	0.0254777	0.0333333	0	0	0	0	3	0	0	0	0	3	3	3
	PDZD2	440207	557	6	1401185	433171	0	34	9	0	47	76	4211436	0.709535	1	0.0422535	0.0192837	0.0127389	0.0277778	0	0	0	0	3	0	0	0	0	3	3	3
	PIK3C2A	513121	436	10	873726	231105	0	18	4	0	7	16	709929	0.846202	1	0.0422535	0.0110193	0.0127389	0.0111111	0	0	0	0	3	0	0	0	0	3	3	3
	PLCB3	1613996	257	65	631190	183535	0	18	3	0	15	15	981362	0.450338	1	0.0422535	0.00550964	0.0127389		1	0	0	0	2	0	0	0	0	3	3	3
	PLCL2	105775	400	15	569349	154851	0	5	2	0	31	38	2218750	0.928745	1	0.0422535	0.00826446	0.0191083		0	0	0	0	2	0	0	1	0	3	3	3
	PLXNB2	939384	257	70	930952	273989	0	36	6	0	11	15	989740	0.191336	1	0.0422535	0.0110193	0.00636943	0.0166667	0	0	0	0	3	0	0	0	0	3	3	3
	PTEN	259678	300	34	214988	49984	0	10	0	0	2	2	120203	0.320793	1	0.0422535	0.0192837	0.0254777	0.0111111	1	0	0	0	1	1	0	0	0	3	3	3
	PTPRG	223467	890	7	750470	198232	0	27	6	0	4	9	461074	0.8153	1	0.0422535	0.00550964	0.00636943	0.00555556	1	0	0	0	2	0	0	0	0	3	3	3
	PTPRT	17956	1018	-72	749192	210799	0	25	8	0	50	74	3309239	0.202625	1	0.0422535	0.0275482	0.0318471	0.0277778	0	0	0	0	3	0	0	0	0	3	3	3
	PTPRZ1	64760	971	-15	1178813	325819	0	19	9	0	36	60	3020340	0.783575	1	0.0422535	0.0247934	0.0382166	0.0166667	0	0	0	0	2	1	0	0	0	3	3	3
	PXDN	55677	536	-18	746494	218396	0	26	7	0	3	12	630693	0.8724	1	0.0422535	0.0247934	0.0191083	0.0277778	0	0	0	0	3	1	0	0	0	4	3	3
	RALGAPB	531076	440	45	768220	211793	0	14	10	0	14	38	1256132	0.978392	1	0.0422535	0.0110193		0.0166667	0	0	1	0	2	0	0	0	0	3	3	3
	RBL1	822888	309	42	554865	148035	0	12	1	0	3	6	369910	0.786686	1	0.0422535	0.0110193	0.00636943	0.0111111	0	0	0	0	3	0	0	0	0	3	3	3
	RBP3	117080	445	21	599595	200433	0	29	11	0	1	12	255458	0.999933	1	0.0422535	0.0192837	0.0127389	0.0222222	0	0	0	0	3	0	0	0	0	3	3	3
	RIF1	228411	589	19	1272888	337179	0	15	2	0	0	2	337179	0.852598	1	0.0422535	0.00826446	0.00636943	0.0111111	0	0	0	0	3	0	0	0	0	3	3	3
	RIMS1	35104	964	-12	892328	251908	0	22	6	0	12	40	1634846	0.153711	1	0.0422535	0.030303	0.044586	0.0222222	0	0	0	0	2	1	0	0	0	3	3	3
	ROR2	457045	572	30	469665	140367	0	14	3	0	27	48	2168056	0.837977	1	0.0422535	0.0110193	0.0127389	0.0111111	0	0	0	0	3	0	0	0	0	3	3	3
	RP1	148553	735	-8	1092619	288260	0	12	5	0	25	32	2395043	0.868096	1	0.0422535	0.0385675	0.044586	0.0277778	1	0	0	0	2	0	0	0	0	3	3	3
	RPAP1	744461	166	44	685505	225709	0	14	6	0	50	66	4122615	0.463883	1	0.0422535	0.00550964		0.0111111	0	0	0	0	3	0	0	0	0	3	3	3
	RPS6KA3	242944	#NUM!	36	390429	100962	0	11	0	0	7	12	649295	0.217306	1	0.0422535	0.0413223	0.0382166	0.0444444	0	0	0	0	1	0	0	2	0	3	3	3
	RRBP1	580543	347	0	506514	138876	0	15	4	0	20	43	2019737	0.309496	1	0.0422535	0.00826446	0.00636943	0.0111111	1	0	0	0	0	1	0	1	0	3	3	3
	RUNX2	54989	416	8	265043	78313	0	11	4	0	0	4	78313	1	1	0.0422535	0.00826446	0.00636943	0.0111111	0	0	0	0	3	0	0	0	0	3	3	3
	SDK1	48060	954	-23	1113919	338315	0	25	8	0	1	9	412865	0.999947	1	0.0422535	0.0550964	0.0382166	0.0666667	1	0	0	0	3	0	0	0	0	4	3	3
	SEMA3D	17511	646	-28	408605	102595	0	13	3	0	29	38	2148176	0.0459261	1	0.0422535	0.0192837	0.00636943	0.0166667	0	0	0	0	3	0	0	0	0	3	3	3
	SHISA7	#NUM!	#NUM!	#NUM!	252405	94572	0	5	3	0	50	161	8001416	0.86827	1	0.0422535	0.00275482		0.00555556	0	0	0	0	3	0	0	0	0	3	3	3
	SIPA1L2	94875	598	-14	870602	247435	0	19	9	0	5	16	642692	0.99742	1	0.0422535	0.0220386	0.0191083	0.0277778	0	0	0	0	3	0	0	0	0	3	3	3
	SIX5	929036	203	43	342291	132273	0	8	3	0	27	51	2420035	0.735751	1	0.0422535	0.00826446	0.0191083		1	0	0	0	2	0	0	0	0	3	3	3
	SLC30A1	380154	236	22	249210	76254	0	9	5	0	1	5	106500	0.999782	1	0.0422535	0.0165289	0.0254777	0.0111111	1	0	0	0	2	0	0	0	0	3	3	3
	SLC4A3	547550	487	29	624232	200504	0	16	2	0	7	15	699421	0.965941	1	0.0422535	0.0220386	0.0382166	0.0111111	0	0	0	0	3	0	0	0	0	3	3	3
	SLC9A2	75782	858	-5	409812	119067	0	9	1	0	7	13	753878	0.851396	1	0.0422535	0.0110193	0.0127389	0.0111111	0	0	0	0	2	1	0	0	0	3	3	3
	SORCS3	14547	986	-29	625865	177784	0	16	3	0	1	4	231602	0.990391	1	0.0422535	0.0358127	0.0254777	0.0333333	0	0	0	0	4	0	0	0	0	4	3	3
	SP100	478720	559	38	576449	130285	0	7	4	0	28	56	2312754	0.748523	1	0.0422535				0	1	0	0	2	0	0	0	0	3	3	3
	SRCAP	1632278	158	61	1552841	538180	0	25	10	0	7	18	1106961	0.987468	1	0.0422535	0.0247934	0.0191083	0.0277778	0	0	0	0	1	2	0	0	0	3	3	3
	SSPO	455147	615	28	2605771	774752	0	54	23	0	5	34	1341474	0.992542	1	0.0422535				1	0	0	0	2	0	0	0	0	3	3	3
	STARD9	#NUM!	#NUM!	#NUM!	2348751	682878	0	40	9	0	9	23	1551918	0.849426	1	0.0422535				0	0	0	0	3	0	0	0	0	3	3	3
	STK31	367849	441	14	540878	131350	0	11	1	0	9	11	567219	0.627973	1	0.0422535	0.0110193	0.0127389	0.00555556	0	0	0	0	2	1	0	0	0	3	3	3
	SYCP2	73470	842	-30	825446	189499	0	10	1	0	1	1	292520	0.744448	1	0.0422535	0.030303	0.044586	0.0166667	0	1	0	0	2	0	0	0	0	3	3	3
	SYN1	775214	#NUM!	38	350385	110973	0	8	3	0	50	72	4698993	0.501566	1	0.0422535	0.00275482	0.00636943		0	0	0	0	3	0	0	0	0	3	3	3
	TACC2	233439	340	9	1462387	455678	0	20	7	0	2	9	660584	0.959538	1	0.0422535	0.0247934	0.0191083	0.0333333	1	0	0	0	2	0	0	0	0	3	3	3
	TAF2	272257	591	13	632113	155987	0	22	0	0	1	1	202705	0.315738	1	0.0422535	0.0110193	0.00636943	0.0166667	0	0	0	0	3	0	0	0	0	3	3	3
	TANC2	778921	453	-27	998331	294792	0	30	2	0	9	13	1054421	0.42139	1	0.0422535	0.0192837	0.0254777	0.0166667	1	0	0	0	2	0	0	0	0	3	3	3
	TBCD	651944	456	14	617984	176719	0	30	5	0	8	12	702758	0.0526709	1	0.0422535	0.0110193		0.0111111	0	0	0	0	1	0	0	2	0	3	3	3
	TET1	824682	168	41	1070112	303951	0	11	3	0	2	7	490752	0.998816	1	0.0422535	0.0192837	0.0254777	0.0166667	0	0	0	0	4	0	0	0	0	4	3	3
	TF	489558	523	26	365082	95211	0	9	1	0	8	2	495154	0.0848268	1	0.0422535	0.0137741	0.0127389	0.0111111	0	1	0	0	1	0	0	0	1	3	3	3
	TH	837088	579	38	266889	82644	0	9	3	0	50	77	3854874	0.619224	1	0.0422535	0.00275482	0.00636943		0	0	0	0	3	0	0	0	0	3	3	3
	TMEM132C	#NUM!	#NUM!	#NUM!	546984	168483	0	11	2	0	27	41	2698852	0.696307	1	0.0422535	0.0110193	0.0127389		0	0	0	0	3	0	0	0	0	3	3	3
	TNRC6B	502506	484	34	950406	266463	0	14	2	0	9	11	1118889	0.292519	1	0.0422535	0.0137741	0.0191083	0.0111111	0	2	0	0	1	0	0	0	0	3	3	3
	TRANK1	391968	523	0	1486953	401505	0	29	5	0	9	16	1230927	0.748955	1	0.0422535	0.0110193	0.0127389	0.0111111	0	0	0	0	2	1	0	0	0	3	3	3
	TRIM58	87551	993	-35	242394	73485	0	7	3	0	4	6	265114	0.937948	1	0.0422535	0.0137741	0.0254777		0	0	0	0	3	0	0	0	0	3	3	3
	TRPM1	277407	497	28	826227	220881	0	19	4	0	14	18	1100784	0.736139	1	0.0422535	0.0165289	0.0191083	0.0111111	0	0	0	0	3	0	0	0	0	3	3	3
	TRPM5	833749	589	47	586886	178210	0	13	4	0	50	71	4664274	0.43524	1	0.0422535	0.00550964	0.00636943	0.00555556	0	0	0	0	3	0	0	0	0	3	3	3
	TRPM8	297512	527	14	575810	151585	0	12	1	0	50	58	3847632	0.195037	1	0.0422535	0.0220386	0.0318471	0.0111111	0	1	0	0	1	0	0	1	0	3	3	3
	TULP4	669285	403	41	763605	234087	0	22	5	0	6	7	674926	0.535878	1	0.0422535	0.0110193	0.0191083	0.00555556	0	0	0	0	3	0	0	0	0	3	3	3
	UHRF1BP1L	184820	559	7	761404	196457	0	11	2	0	1	2	246867	0.866968	1	0.0422535	0.00826446	0.0127389	0.00555556	1	0	0	0	2	0	0	0	0	3	3	3
	UNC5D	34554	1152	-45	489758	133480	0	16	2	0	21	36	2027902	0.157571	1	0.0422535	0.0137741	0.0127389	0.0166667	0	0	0	0	3	0	0	0	0	3	3	3
	URB1	#NUM!	#NUM!	#NUM!	1147005	337605	0	23	8	0	27	47	2867974	0.708784	1	0.0422535	0.00826446	0.0127389	0.00555556	0	0	0	0	4	0	0	0	0	4	3	3
	USP47	327690	317	17	679328	165856	0	16	2	0	50	73	5001595	0.159581	1	0.0422535	0.00550964		0.0111111	0	0	0	0	3	0	0	0	0	3	3	3
	VANGL2	987855	526	28	258227	80443	0	9	4	0	11	21	581774	0.935448	1	0.0422535	0.00275482		0.00555556	0	0	0	0	3	0	0	0	0	3	3	3
	VASH1	308800	471	39	184245	54741	0	6	3	0	0	3	54741	1	1	0.0422535				0	0	0	0	3	0	0	0	0	3	3	3
	VWA5B1	#NUM!	#NUM!	#NUM!	612233	182683	0	18	5	0	50	163	8089527	0.541137	1	0.0422535	0.00550964	0.00636943	0.00555556	0	0	0	0	3	0	0	0	0	3	3	3
	WBP1	1069803	343	45	133622	41464	0	4	1	0	50	62	3958605	0.172833	1	0.0422535				1	0	0	0	2	0	0	0	0	3	3	3
	WDFY4	#NUM!	#NUM!	#NUM!	1619865	467322	0	46	13	0	30	69	3590470	0.104374	1	0.0422535	0.030303	0.0318471	0.0333333	1	0	0	0	2	0	0	0	0	3	3	3
	WDR78	334231	692	-14	451063	118073	0	7	2	0	42	76	3094535	0.932178	1	0.0422535	0.00826446	0.0127389	0.00555556	0	0	0	0	3	0	0	0	0	3	3	3
	XIRP1	163147	452	44	892399	286769	0	24	8	0	22	34	2163441	0.479294	1	0.0422535	0.0110193	0.0127389	0.0111111	0	0	0	0	3	0	0	0	0	3	3	3
	XRN2	288961	638	-12	508147	124676	0	14	0	0	6	4	493024	0.198338	1	0.0422535	0.0110193	0.0191083	0.00555556	1	0	0	0	2	0	0	0	0	3	3	3
	ZFAT	35738	963	15	636444	171252	0	13	8	0	0	8	171252	1	1	0.0422535	0.00550964		0.0111111	0	0	0	0	2	0	0	1	0	3	3	3
	ZFPM2	46151	998	-25	585537	156981	0	21	5	0	13	26	1073094	0.542938	1	0.0422535	0.0247934	0.0191083	0.0277778	0	0	0	0	3	0	0	0	0	3	3	3
	ZFR2	2201226	204	37	493663	157265	0	7	4	0	4	16	484717	0.999949	1	0.0422535	0.0110193	0.00636943	0.0166667	0	0	0	0	3	0	0	0	0	3	3	3
	ZNF292	222401	547	19	1379104	367922	0	25	4	0	11	10	823316	0.385335	1	0.0422535	0.0137741	0.00636943	0.0166667	1	0	0	0	2	0	0	0	0	3	3	3
	ZNF318	1262275	273	43	1127338	337676	0	23	3	0	1	4	396748	0.642019	1	0.0422535	0.0247934	0.0191083	0.0277778	0	0	0	0	3	0	0	0	0	3	3	3
	ZNF462	259213	625	-7	1270545	341652	0	24	5	0	19	39	2586885	0.870476	1	0.0422535	0.0165289	0.0254777	0.0111111	0	0	0	0	3	0	0	0	0	3	3	3
	ZNF606	1219985	694	-30	414214	97625	0	6	0	0	12	11	754588	0.628696	1	0.0422535	0.00275482		0.00555556	2	0	0	0	1	0	0	0	0	3	3	3
	ZNF646	1398193	247	40	900635	272356	0	14	7	0	2	7	351947	0.999858	1	0.0422535	0.00275482	0.00636943		0	0	0	0	3	0	0	0	0	3	3	3
	SAA2	601955	371	17	67876	18389	0	17	0	0	50	54	4257160	9.89532e-11	1.69678e-07	0.028169	0.00550964		0.0111111	0	0	0	0	2	0	0	0	0	2	2	2
	PRKRA	159623	482	29	169619	43381	0	12	0	0	50	75	4774821	1.1903e-06	0.000817419	0.028169				0	0	0	0	1	0	0	1	0	2	2	2
	PCSK5	96278	886	-24	480812	120700	0	25	4	0	42	63	3271680	0.00012988	0.0429788	0.028169	0.0110193	0.0127389	0.0111111	0	0	0	0	2	0	0	0	0	2	2	2
	C4orf50	109875	686	16	139657	42884	0	10	1	0	50	76	3730837	0.000260737	0.075662	0.028169				1	0	0	0	1	0	0	0	0	2	2	2
	MS4A10	744779	621	23	137811	39405	0	8	1	0	49	81	4388865	0.000586295	0.125667	0.028169	0.00550964	0.00636943	0.00555556	0	0	0	0	2	0	0	0	0	2	2	2
	RNF130	1665304	424	17	213994	61202	0	13	2	0	50	97	4977668	0.000586211	0.125667	0.028169	0.00275482			0	0	0	0	2	0	0	0	0	2	2	2
	ARID3B	655453	206	59	280734	84561	0	9	0	0	12	11	941673	0.000634222	0.130029	0.028169	0.00275482		0.00555556	0	2	0	0	0	0	0	0	0	2	2	2
	STARD6	99256	451	41	116156	29110	0	8	0	0	50	81	5212891	0.000629316	0.130029	0.028169	0.00275482		0.00555556	0	0	0	0	1	1	0	0	0	2	2	2
	CEP170	180288	1024	0	811530	223863	0	34	3	0	48	46	3449961	0.000681384	0.135071	0.028169	0.0137741	0.0254777	0.00555556	1	0	0	0	1	0	0	0	0	2	2	2
	SFTPA2	478276	#NUM!	11	125031	37488	0	11	1	0	31	56	3199899	0.000802774	0.14845	0.028169	0.00275482		0.00555556	1	0	0	0	1	0	0	0	0	2	2	2
	SRGAP1	320926	460	-13	565941	146331	0	19	3	0	23	30	1754765	0.00137624	0.216886	0.028169	0.00550964	0.00636943	0.00555556	0	0	0	0	2	0	0	0	0	2	2	2
	PTPRQ	#NUM!	#NUM!	#NUM!	1102133	292591	0	31	6	0	27	45	2822960	0.0021497	0.28355	0.028169	0.046832	0.0573248	0.0333333	0	0	0	0	2	0	0	0	0	2	2	2
	SLC26A3	511053	515	19	393979	111896	0	14	0	0	3	0	383258	0.00264911	0.328734	0.028169				0	0	0	0	2	0	0	0	0	2	2	2
	GPR141	103891	630	6	152508	43026	0	11	0	0	16	23	1343533	0.00316635	0.374387	0.028169	0.00275482		0.00555556	0	0	0	0	1	1	0	0	0	2	2	2
	SPAG9	1009546	138	-3	687493	181973	0	27	3	0	10	13	947708	0.00367049	0.395008	0.028169	0.00826446	0.00636943	0.0111111	0	0	0	0	1	0	0	0	1	2	2	2
	DNMT3B	675780	173	42	449359	122759	0	18	3	0	18	28	1572863	0.0045253	0.453964	0.028169	0.00275482	0.00636943		0	0	0	0	1	0	0	1	0	2	2	2
	TUBA3D	455705	540	29	225496	66527	0	20	1	0	49	66	3505199	0.00474795	0.462481	0.028169	0.00826446	0.0127389	0.00555556	0	0	0	0	2	0	0	0	0	2	2	2
	DCBLD2	337232	411	6	396819	111825	0	11	0	0	9	4	700912	0.00546352	0.498474	0.028169	0.00275482		0.00555556	2	0	0	0	0	0	0	0	0	2	2	2
	C5orf51	113456	795	23	153928	38837	0	6	0	0	14	15	1058113	0.0066752	0.536478	0.028169	0.00550964		0.0111111	0	0	0	0	1	0	0	1	0	2	2	2
	PTPRC	100900	412	0	691824	171252	0	22	3	0	50	76	4437358	0.00659635	0.536478	0.028169	0.0247934	0.0254777	0.0277778	0	0	0	0	2	0	0	0	0	2	2	2
	NRK	18768	#NUM!	2	814299	221094	0	21	3	0	50	46	3964427	0.00686281	0.546187	0.028169	0.00275482		0.00555556	0	0	0	0	2	0	0	0	0	2	2	2
	ALG10	23464	1025	-29	239199	65391	0	9	1	0	17	17	1113351	0.00857526	0.619719	0.028169				0	0	0	0	1	1	0	0	0	2	2	2
	NUP155	339666	151	25	725904	193404	0	19	1	0	23	34	3008767	0.00946669	0.658895	0.028169	0.00826446	0.0127389	0.00555556	0	0	0	0	1	1	0	0	0	2	2	2
	ABCA12	526764	857	9	1348574	360751	0	30	3	0	22	18	2311618	0.00998513	0.668916	0.028169	0.0495868	0.0573248	0.05	0	0	0	0	2	0	0	0	0	2	2	2
	USP13	361278	589	12	452909	116653	0	16	2	0	30	40	2153856	0.00987531	0.668916	0.028169				1	0	0	0	1	0	0	0	0	2	2	2
	ILK	424523	491	17	238134	62409	0	8	0	0	48	66	4370760	0.0109028	0.692418	0.028169				2	0	0	0	0	0	0	0	0	2	2	2
	KHDRBS2	1561	1153	-32	180269	50197	0	10	1	0	37	38	2770988	0.0112334	0.70269	0.028169	0.00550964	0.0127389		0	0	0	0	1	1	0	0	0	2	2	2
	OLFML3	365516	596	7	199794	61983	0	11	1	0	50	79	4247220	0.0137236	0.767976	0.028169	0.00550964		0.0111111	0	0	0	0	2	0	0	0	0	2	2	2
	TSGA10	504327	770	19	370336	89957	0	11	1	0	50	47	4115231	0.0137618	0.767976	0.028169	0.00275482	0.00636943		0	0	0	0	1	1	0	0	0	2	2	2
	SPEN	823686	169	28	1800276	553587	0	119	20	0	19	42	1853739	0.0143312	0.775165	0.028169	0.0220386	0.0254777	0.0222222	0	0	0	0	2	0	0	0	0	2	2	2
	TCTE3	233648	447	3	104654	25915	0	5	0	0	50	100	4692035	0.0151112	0.793022	0.028169				0	0	0	0	0	1	0	1	0	2	2	2
	SPOCK1	216344	646	26	231602	57652	0	8	0	0	49	43	3478645	0.0162938	0.815208	0.028169	0.00550964	0.00636943		0	0	0	0	1	1	0	0	0	2	2	2
	ZNF17	451095	869	-24	342504	82857	0	12	0	0	31	21	2069011	0.0179538	0.8661	0.028169	0.00275482			0	0	0	0	1	1	0	0	0	2	2	2
	GABRB3	21132	1430	-54	255458	72136	0	8	1	0	13	13	1352550	0.0192071	0.884461	0.028169	0.00275482	0.00636943		0	0	0	0	2	0	0	0	0	2	2	2
	KL	209854	595	23	505236	145905	0	16	1	0	13	6	1006070	0.019317	0.884461	0.028169	0.00826446	0.0127389	0.00555556	0	0	0	0	2	0	0	0	0	2	2	2
	NEK7	114791	402	-13	161241	40044	0	8	0	0	50	97	4509707	0.0194075	0.884461	0.028169				0	0	0	0	2	0	0	0	0	2	2	2
	EZH2	564321	434	13	400156	96560	0	14	2	0	13	13	867265	0.0195918	0.888319	0.028169	0.00275482	0.00636943		0	0	0	0	2	0	0	0	0	2	2	2
	IPO8	239796	580	-19	546558	137172	0	17	1	0	31	47	2588589	0.0207769	0.900907	0.028169	0.00275482		0.00555556	0	1	0	0	0	1	0	0	0	2	2	2
	CLVS2	138384	1106	-26	167418	45582	0	12	2	0	11	23	1167808	0.0219304	0.925821	0.028169	0.00550964	0.00636943	0.00555556	0	0	0	0	2	0	0	0	0	2	2	2
	MET	558228	262	2	720650	196741	0	25	6	0	45	79	3849407	0.0219639	0.925821	0.028169	0.00550964	0.0127389		0	0	0	0	2	0	0	0	0	2	2	2
	NGFR	971109	303	31	212432	65320	0	15	2	0	46	94	4118639	0.0220488	0.925821	0.028169	0.00826446	0.0127389	0.00555556	0	0	0	0	2	0	0	0	0	2	2	2
	ZSCAN1	1187584	694	-42	201711	62196	0	10	1	0	50	60	3484964	0.0220878	0.925821	0.028169	0.00550964		0.0111111	0	1	0	0	1	0	0	0	0	2	2	2
	SLC25A27	141781	596	1	167276	46576	0	10	0	0	17	22	1342752	0.0227795	0.940191	0.028169				0	0	0	0	2	0	0	0	0	2	2	2
	OR4C15	1141	1100	-37	184245	52398	0	6	0	0	50	42	3929424	0.0232168	0.944789	0.028169	0.00550964		0.0111111	0	0	0	0	2	0	0	0	0	2	2	2
	SAMM50	155890	393	24	245731	66527	0	9	1	0	50	48	3805387	0.0232353	0.944789	0.028169				0	0	0	0	2	0	0	0	0	2	2	2
	DIP2A	895243	477	47	806489	252334	0	25	8	0	20	32	2103020	0.0237889	0.95065	0.028169	0.00275482	0.00636943		0	0	0	0	2	0	0	0	0	2	2	2
	VAV3	132139	554	-11	458305	111470	0	10	1	0	22	22	2234512	0.0238518	0.951148	0.028169	0.0220386	0.0254777	0.0222222	0	0	0	0	3	0	0	0	0	3	2	2
	AASS	57655	988	-13	482232	129717	0	23	3	0	35	78	3448896	0.0257447	0.971048	0.028169	0.00826446	0.00636943	0.0111111	0	0	0	0	0	0	0	2	0	2	2	2
	ATP6V0A4	310803	385	7	440129	114310	0	11	0	0	18	10	1318541	0.0256439	0.971048	0.028169	0.00826446	0.00636943	0.00555556	1	0	0	0	1	0	0	0	0	2	2	2
	NPHP3	211862	768	24	689126	183961	0	18	2	0	9	6	928538	0.025063	0.971048	0.028169	0.0110193	0.0191083	0.00555556	0	0	0	0	2	0	0	0	0	2	2	2
	ABCB1	287293	822	0	658241	183322	0	14	2	0	50	53	3941849	0.0280454	0.996131	0.028169	0.0220386	0.0318471	0.0166667	0	0	0	0	2	0	0	0	0	2	2	2
	A4GALT	808038	168	72	171749	55309	0	3	0	0	4	7	355355	0.961231	1	0.028169	0.00275482		0.00555556	0	0	0	0	2	0	0	0	0	2	2	2
	ABCA7	2387949	206	26	1061450	348823	0	27	8	0	5	14	868969	0.660055	1	0.028169	0.0220386	0.0127389	0.0333333	0	0	0	0	2	0	0	0	0	2	2	2
	ABCB9	1093113	196	47	380702	118783	0	12	0	0	1	0	179346	0.869566	1	0.028169				0	1	0	0	1	0	0	0	0	2	2	2
	ACVR1B	493265	371	27	278959	78668	0	9	1	0	0	1	78668	0.999492	1	0.028169	0.00550964	0.00636943	0.00555556	1	0	0	0	1	0	0	0	0	2	2	2
	ADAM12	214443	485	-29	486066	136746	0	10	2	0	22	34	2369341	0.249052	1	0.028169	0.0275482	0.00636943	0.05	0	0	0	0	1	1	0	0	0	2	2	2
	ADAM2	12694	576	-2	394405	93365	0	6	1	0	50	127	5636832	0.263078	1	0.028169	0.0110193	0.0127389	0.0111111	0	0	0	0	0	1	0	1	0	2	2	2
	ADAM22	178742	722	17	500905	124889	0	14	8	0	9	19	736767	0.327536	1	0.028169	0.00550964			0	0	0	0	2	0	0	0	0	2	2	2
	ADAM29	49942	889	-36	415918	108701	0	5	1	0	13	10	1360218	0.344247	1	0.028169	0.0137741	0.00636943	0.0222222	0	0	0	0	2	0	0	0	0	2	2	2
	ADAMTS12	373086	875	7	819340	219887	0	14	5	0	43	61	3437465	0.930393	1	0.028169	0.0220386	0.0318471	0.0111111	0	0	0	0	2	0	0	0	0	2	2	2
	ADAMTS14	546305	566	37	621250	180695	0	13	6	0	50	121	4825160	0.925163	1	0.028169	0.0165289	0.0191083	0.0166667	0	0	0	0	2	0	0	0	0	2	2	2
	ADAMTS16	89385	683	-23	627853	173666	0	23	4	0	15	16	1158649	0.0310322	1	0.028169	0.0192837	0.0191083	0.0166667	0	0	0	0	2	0	0	0	0	2	2	2
	ADAMTS20	126632	906	-21	1003656	249636	0	22	2	0	44	56	3928785	0.462668	1	0.028169	0.0275482	0.0191083	0.0277778	0	0	0	0	2	0	0	0	0	2	2	2
	ADAMTSL2	1869593	315	35	488338	134474	0	16	7	0	24	49	1755688	0.717155	1	0.028169				0	0	0	0	2	0	0	0	0	2	2	2
	ADCY6	1715886	328	38	586957	177926	0	16	3	0	14	28	1061592	0.944037	1	0.028169	0.00550964		0.0111111	0	0	0	0	2	0	0	0	0	2	2	2
	ADCY7	304156	520	21	547765	163442	0	21	8	0	1	11	280450	0.998005	1	0.028169				1	0	0	0	1	0	0	0	0	2	2	2
	ADNP2	477656	572	4	555078	170826	0	17	1	0	5	15	822819	0.389375	1	0.028169	0.0137741	0.0127389	0.0111111	0	0	1	0	1	0	0	0	0	2	2	2
	AFF1	270752	518	48	624303	175725	0	10	3	0	19	23	1277006	0.198745	1	0.028169	0.0137741	0.0191083	0.0111111	2	0	0	0	0	0	0	0	0	2	2	2
	AGL	289704	595	9	814867	207533	0	17	2	0	5	6	588164	0.241742	1	0.028169	0.00826446	0.0127389		0	0	0	0	2	0	0	0	0	2	2	2
	AHCTF1	422581	405	4	1163335	321275	0	12	2	0	1	2	332564	0.95855	1	0.028169	0.030303	0.0318471	0.0333333	1	0	0	0	0	1	0	0	0	2	2	2
	AHDC1	738004	217	25	758138	268522	0	13	3	0	8	17	842628	0.998243	1	0.028169	0.0192837	0.0254777	0.0166667	0	0	0	0	2	0	0	0	0	2	2	2
	AKAP11	183147	411	51	967233	257517	0	14	2	0	5	4	514466	0.719146	1	0.028169	0.0137741	0.0127389	0.0166667	0	0	0	0	1	1	0	0	0	2	2	2
	AKAP13	230754	454	17	1443359	400369	0	21	4	0	6	8	702261	0.610085	1	0.028169	0.0137741	0.0191083	0.0111111	0	0	0	0	2	0	0	0	0	2	2	2
	AKAP4	56301	#NUM!	5	436508	114097	0	4	1	0	24	32	2892895	0.750171	1	0.028169	0.00826446	0.00636943	0.0111111	0	0	0	0	2	0	0	0	0	2	2	2
	AKAP6	127586	715	-10	1175973	317583	0	22	2	0	9	12	967304	0.619357	1	0.028169	0.0192837	0.0191083	0.0222222	0	0	0	0	2	0	0	0	0	2	2	2
	AKNAD1	801073	236	8	435940	111044	0	8	1	0	24	47	2294365	0.793906	1	0.028169	0.00550964	0.0127389		0	0	0	0	2	0	0	0	0	2	2	2
	ALCAM	165047	784	-3	306649	79307	0	8	1	0	37	41	2645602	0.192754	1	0.028169				0	0	0	0	2	0	0	0	0	2	2	2
	ALMS1	777501	590	22	2082714	599382	0	22	4	0	0	4	599382	0.996082	1	0.028169	0.030303	0.0191083	0.0277778	0	0	0	0	2	0	0	0	0	2	2	2
	AMBRA1	880494	212	45	602364	184671	0	13	6	0	18	54	2404131	0.954496	1	0.028169	0.00826446	0.0127389	0.00555556	0	0	0	0	2	0	0	0	0	2	2	2
	AMPD2	989433	201	29	453406	131279	0	15	4	0	46	95	3873405	0.64148	1	0.028169	0.00275482		0.00555556	0	0	0	0	2	0	0	0	0	2	2	2
	ANK2	237324	911	14	2007880	574319	0	29	7	0	27	42	2272426	0.989259	1	0.028169	0.030303	0.0254777	0.0333333	2	0	0	0	1	0	0	0	0	3	2	2
	ANKDD1A	705779	185	57	268948	77603	0	6	0	0	21	26	1659483	0.3452	1	0.028169	0.00275482	0.00636943		0	0	0	0	1	1	0	0	0	2	2	2
	ANKFN1	184382	511	-53	399020	103660	0	19	6	0	9	26	708438	0.333516	1	0.028169	0.00826446		0.0166667	0	0	0	0	2	0	0	0	0	2	2	2
	ANKHD1-EIF4EBP3	688522	296	30	1322304	385743	0	21	5	0	2	7	509780	0.94098	1	0.028169				0	1	0	0	0	1	0	0	0	2	2	2
	ANKMY2	291955	612	-13	232383	57723	0	6	2	0	5	4	302744	0.353401	1	0.028169	0.00550964	0.00636943	0.00555556	0	1	0	0	1	0	0	0	0	2	2	2
	ANKRD12	434324	391	56	1066633	261848	0	5	0	0	1	0	309844	0.99936	1	0.028169	0.0385675	0.0382166	0.0444444	0	0	0	0	2	0	0	0	0	2	2	2
	ANKRD18A	#NUM!	#NUM!	#NUM!	521921	125812	0	8	0	0	0	0	125812	0.998323	1	0.028169	0.00275482	0.00636943		0	0	0	0	1	1	0	0	0	2	2	2
	ANKRD28	345831	435	29	546842	149668	0	10	2	0	3	3	374170	0.795437	1	0.028169	0.00275482	0.00636943		0	0	0	0	2	0	0	0	0	2	2	2
	ANKRD30B	#NUM!	#NUM!	#NUM!	740530	179417	0	6	2	0	27	41	2709786	0.892547	1	0.028169	0.0220386	0.0191083	0.0166667	0	0	0	0	2	0	0	0	0	2	2	2
	ANO10	106227	518	29	343782	88821	0	5	0	0	1	1	284355	0.47337	1	0.028169	0.00275482		0.00555556	0	0	0	0	1	0	0	1	0	2	2	2
	AP2B1	715620	196	9	490255	135965	0	6	0	0	15	19	1580673	0.619268	1	0.028169	0.0192837	0.0191083	0.0222222	0	0	0	0	1	0	0	1	0	2	2	2
	AP3B1	262852	592	40	570556	151301	0	16	1	0	4	9	421740	0.682802	1	0.028169	0.0110193	0.0127389	0.0111111	1	0	0	0	1	0	0	0	0	2	2	2
	APEH	1551582	271	48	379850	106429	0	9	4	0	14	45	1749937	0.641471	1	0.028169	0.00275482	0.00636943		0	0	0	0	2	0	0	0	0	2	2	2
	APLP1	1060028	321	47	330292	99968	0	9	3	0	6	10	620398	0.896192	1	0.028169				0	0	0	0	1	1	0	0	0	2	2	2
	AQR	468734	288	-5	777024	201498	0	22	3	0	18	22	1427100	0.0447441	1	0.028169	0.0137741	0.0127389	0.0166667	0	0	0	0	2	0	0	0	0	2	2	2
	ARAF	775214	#NUM!	38	310270	90383	0	8	0	0	36	48	3168162	0.526741	1	0.028169	0.00826446	0.00636943	0.0111111	0	0	0	0	2	0	0	0	0	2	2	2
	ARAP3	771583	353	25	774965	239554	0	21	4	0	46	73	4283714	0.166192	1	0.028169	0.0192837	0.0254777	0.0166667	2	0	0	0	0	0	0	0	0	2	2	2
	ARHGAP21	164987	309	-3	994284	277965	0	17	0	0	1	0	318435	0.591756	1	0.028169	0.00275482		0.00555556	0	0	0	0	2	0	0	0	0	2	2	2
	ARHGAP23	#NUM!	#NUM!	#NUM!	685931	225283	0	8	5	0	50	163	8132127	0.999869	1	0.028169	0.0110193	0.0191083	0.00555556	0	0	0	0	2	0	0	0	0	2	2	2
	ARHGAP24	29589	739	13	407469	103092	0	3	2	0	27	40	2761829	0.784717	1	0.028169	0.0165289	0.00636943	0.0277778	0	0	0	0	1	1	0	0	0	2	2	2
	ARHGAP26	156598	456	38	430615	109340	0	9	1	0	37	62	3643294	0.289204	1	0.028169	0.00275482	0.00636943		0	0	0	0	2	0	0	0	0	2	2	2
	ARHGAP28	241496	281	-28	323334	84348	0	8	0	0	3	10	623593	0.545562	1	0.028169				0	0	0	0	1	1	0	0	0	2	2	2
	ARHGAP31	265987	585	23	717668	215059	0	15	6	0	26	45	2676487	0.667156	1	0.028169	0.0165289	0.0254777	0.0111111	0	0	0	0	2	1	0	0	0	3	2	2
	ARHGAP32	195815	546	-11	1049522	302602	0	19	3	0	12	20	1335581	0.734347	1	0.028169	0.0137741	0.00636943	0.0222222	0	0	0	0	2	0	0	0	0	2	2	2
	ARHGEF11	958228	350	36	799957	232880	0	15	6	0	25	56	2577016	0.744134	1	0.028169	0.0137741	0.0127389	0.0166667	0	0	0	0	3	0	0	0	0	3	2	2
	ARHGEF12	264872	312	25	810607	211154	0	14	1	0	2	2	280734	0.722315	1	0.028169	0.0192837	0.0191083	0.0166667	0	0	0	0	1	0	0	1	0	2	2	2
	ARID1A	975965	182	27	1135858	341084	0	18	11	0	6	39	1362703	0.999955	1	0.028169	0.0798898	0.0828025	0.0722222	3	0	0	0	0	0	0	0	0	3	2	2
	ARID1B	143122	621	27	1129397	324541	0	36	8	0	29	37	2483864	0.339883	1	0.028169	0.0247934	0.0318471	0.0166667	0	0	0	0	2	0	0	0	0	2	2	2
	ARMC5	839076	558	11	482729	186091	0	17	2	0	7	10	842628	0.323236	1	0.028169	0.00550964	0.00636943	0.00555556	0	0	0	0	2	0	0	0	0	2	2	2
	ARRB2	1272092	222	28	214065	59853	0	4	1	0	50	111	4765094	0.863982	1	0.028169				0	0	0	0	2	0	0	0	0	2	2	2
	ARSK	310860	359	29	276403	72704	0	5	1	0	31	30	2615001	0.201319	1	0.028169				0	0	0	0	2	0	0	0	0	2	2	2
	ASB15	86799	644	-7	300543	83496	0	8	2	0	50	77	4465545	0.239156	1	0.028169	0.00275482		0.00555556	0	0	0	0	2	0	0	0	0	2	2	2
	ASMTL	#NUM!	#NUM!	#NUM!	330292	95921	0	10	5	0	8	19	878909	0.567793	1	0.028169	0.00275482		0.00555556	0	1	0	0	1	0	0	0	0	2	2	2
	ASPG	622747	468	20	289041	95211	0	11	2	0	8	11	555717	0.3093	1	0.028169				0	0	0	0	2	0	0	0	0	2	2	2
	ASXL1	780777	242	57	764670	231744	0	14	5	0	50	92	4264757	0.906841	1	0.028169	0.0137741	0.0127389	0.0166667	1	0	0	0	1	0	0	0	0	2	2	2
	ASXL3	7579	1014	-10	1119244	327665	0	17	9	0	30	72	3064218	0.970242	1	0.028169	0.0192837	0.0127389	0.0277778	0	0	0	0	2	0	0	0	0	2	2	2
	ATAD2B	233701	431	27	756789	198516	0	17	3	0	14	11	1098654	0.0969186	1	0.028169	0.0137741	0.0127389	0.00555556	1	0	0	0	1	0	0	0	0	2	2	2
	ATF7IP	339265	882	12	636515	187582	0	10	3	0	50	63	3413041	0.645264	1	0.028169	0.0165289	0.00636943	0.0222222	0	0	0	0	1	0	0	1	0	2	2	2
	ATG2B	327434	501	14	1072455	290958	0	11	9	0	24	39	2225850	0.9478	1	0.028169	0.030303	0.0382166	0.0222222	0	0	0	0	2	0	0	0	0	2	2	2
	ATM	415837	582	16	1604387	401860	0	43	9	0	25	40	2162944	0.421772	1	0.028169	0.0330579	0.044586	0.0277778	0	0	0	0	1	0	0	1	0	2	2	2
	ATP13A2	678965	221	52	633391	195818	0	10	2	0	6	6	530157	0.8428	1	0.028169	0.00550964		0.0111111	1	0	0	0	1	0	0	0	0	2	2	2
	ATP13A4	144678	776	-2	621463	168128	0	8	2	0	5	6	497071	0.958241	1	0.028169	0.0165289		0.0222222	0	0	0	0	2	0	0	0	0	2	2	2
	ATP2B3	940418	#NUM!	24	641911	188150	0	18	10	0	16	40	1209130	0.875157	1	0.028169	0.0110193	0.0191083	0.00555556	0	0	0	0	2	0	0	0	0	2	2	2
	ATP2B4	513211	256	35	642124	183464	0	10	4	0	13	22	1080478	0.978454	1	0.028169	0.0137741	0.00636943	0.0222222	0	0	0	0	2	0	0	0	0	2	2	2
	ATP7B	353147	461	28	734566	219248	0	13	4	0	3	4	459512	0.637676	1	0.028169	0.00275482		0.00555556	0	0	0	0	1	1	0	0	0	2	2	2
	ATP8B1	340613	247	36	653058	169974	0	11	1	0	3	4	384749	0.772976	1	0.028169	0.00275482		0.00555556	0	0	0	0	2	0	0	0	0	2	2	2
	ATP8B3	2180359	206	29	675281	189286	0	10	4	0	47	81	4129502	0.870079	1	0.028169	0.00826446	0.0127389	0.00555556	0	1	0	0	1	0	0	0	0	2	2	2
	ATR	564756	403	24	1371010	358337	0	25	7	0	20	20	1574567	0.359491	1	0.028169	0.0330579	0.044586	0.0277778	0	0	0	0	2	0	0	0	0	2	2	2
	AURKC	407201	924	-63	159750	45582	0	4	0	0	24	24	1829102	0.338802	1	0.028169				0	0	0	0	2	0	0	0	0	2	2	2
	AUTS2	52369	997	12	653484	197451	0	17	5	0	50	74	4477047	0.645081	1	0.028169	0.0137741	0.00636943	0.0166667	0	0	0	0	2	0	0	0	0	2	2	2
	B4GALNT4	1454043	344	48	518513	162661	0	22	6	0	49	131	5674320	0.228006	1	0.028169	0.00550964	0.00636943	0.00555556	0	0	0	0	3	0	0	0	0	3	2	2
	B4GALT1	901836	181	28	198232	60989	0	6	0	0	19	39	1768397	0.640382	1	0.028169				0	0	0	0	2	0	0	0	0	2	2	2
	BAP1	1078407	229	62	372395	107707	0	6	3	0	45	84	3559514	0.611647	1	0.028169	0.0550964	0.0318471	0.0833333	0	0	0	0	1	0	0	1	0	2	2	2
	BASP1	237391	349	-10	112677	33867	0	2	1	0	50	77	4139229	0.813203	1	0.028169	0.0110193	0.00636943	0.0166667	0	0	0	0	2	0	0	0	0	2	2	2
	BAZ2B	351229	414	23	1121161	294650	0	17	3	0	18	17	1394724	0.578006	1	0.028169	0.0275482	0.0191083	0.0388889	0	0	0	0	2	0	0	0	0	2	2	2
	BCAN	1851672	180	37	463133	146047	0	17	6	0	50	112	4681882	0.35187	1	0.028169	0.0137741	0.0127389	0.0166667	0	0	0	1	1	0	0	0	0	2	2	2
	BCL11B	316817	629	-40	437502	136959	0	11	8	0	0	8	136959	1	1	0.028169	0.0192837	0.0191083	0.0222222	0	0	0	0	2	0	0	0	0	2	2	2
	BCL2L2	1171456	330	20	94146	31524	0	5	0	0	50	90	4319072	0.249899	1	0.028169				0	0	0	0	2	0	0	0	0	2	2	2
	BDH1	685310	263	39	174802	50126	0	4	0	0	50	75	5024315	0.51035	1	0.028169	0.00550964	0.0127389		0	0	0	0	2	0	0	0	0	2	2	2
	BET1	467883	483	0	62764	15833	0	3	2	0	0	2	15833	1	1	0.028169				0	0	0	0	2	0	0	0	0	2	2	2
	BHLHE22	9265	1050	-1	179559	64539	0	5	0	0	50	56	4113882	0.597981	1	0.028169				0	0	0	0	2	0	0	0	0	2	2	2
	BHLHE41	151502	396	15	234655	77390	0	5	1	0	46	64	3435690	0.711922	1	0.028169	0.00550964		0.0111111	1	0	0	0	1	0	0	0	0	2	2	2
	BICD1	387398	460	23	498136	133622	0	5	1	0	6	4	786467	0.784703	1	0.028169	0.0110193	0.00636943	0.0166667	0	0	0	0	2	0	0	0	0	2	2	2
	BLK	476916	493	55	260996	72349	0	9	3	0	17	20	1096666	0.387844	1	0.028169	0.00275482		0.00555556	0	0	0	0	2	0	0	0	0	2	2	2
	BOP1	#NUM!	#NUM!	#NUM!	376868	114097	0	18	2	0	50	160	8020941	0.0662998	1	0.028169	0.00275482			0	0	0	0	2	0	0	0	0	2	2	2
	BRD1	644644	276	-18	533281	152792	0	21	10	0	2	15	291881	0.999999	1	0.028169	0.00275482		0.00555556	0	0	0	0	2	0	0	0	0	2	2	2
	BRPF3	821543	358	31	604352	176506	0	16	4	0	48	55	3498951	0.411586	1	0.028169	0.00550964	0.00636943	0.00555556	0	0	0	0	2	1	0	0	0	3	2	2
	BRS3	374989	#NUM!	23	198161	59569	0	3	0	0	50	84	4598031	0.578967	1	0.028169				0	0	0	0	2	0	0	0	0	2	2	2
	BTBD8	220071	406	-6	200007	49416	0	8	5	0	0	5	49416	0.999998	1	0.028169	0.00275482	0.00636943		0	0	0	0	2	0	0	0	0	2	2	2
	BTN1A1	426020	498	34	264120	78171	0	7	0	0	15	11	845042	0.386777	1	0.028169	0.00550964		0.0111111	0	0	0	0	2	0	0	0	0	2	2	2
	C18orf54	109698	451	33	195037	49274	0	5	1	0	50	72	4963610	0.108966	1	0.028169	0.00275482	0.00636943		0	0	0	0	2	0	0	0	0	2	2	2
	C1orf127	702484	307	33	402996	133764	0	10	5	0	2	5	199794	0.999579	1	0.028169	0.00826446	0.00636943	0.0111111	0	0	0	0	2	0	0	0	0	2	2	2
	C1QTNF4	989876	214	28	156413	55309	0	6	3	0	5	7	268096	0.988954	1	0.028169	0.00275482		0.00555556	0	0	0	0	2	0	0	0	0	2	2	2
	C3orf20	540760	510	41	458660	131563	0	7	1	0	24	50	2762681	0.477271	1	0.028169	0.00826446	0.00636943	0.0111111	0	0	0	0	2	0	0	0	0	2	2	2
	CA4	973133	347	10	161383	45014	0	4	1	0	34	40	1790407	0.649694	1	0.028169	0.00550964	0.00636943	0.00555556	0	0	0	0	2	0	0	0	0	2	2	2
	CABP2	1392213	215	53	113529	33228	0	4	0	0	50	68	3082394	0.174949	1	0.028169				1	0	0	0	1	0	0	0	0	2	2	2
	CACHD1	213591	581	-6	635237	169051	0	17	3	0	50	74	4062904	0.418022	1	0.028169	0.00826446		0.0111111	0	0	0	0	2	0	0	0	0	2	2	2
	CACNA1E	111356	832	10	1165678	324683	0	28	9	0	40	75	3676380	0.723388	1	0.028169	0.077135	0.0764331	0.0833333	0	0	0	0	2	0	0	0	0	2	2	2
	CACNA1G	1559131	196	19	1233057	374454	0	30	7	0	28	63	3210336	0.668656	1	0.028169	0.0165289	0.0254777	0.0111111	0	0	0	0	2	0	0	0	0	2	2	2
	CACNA2D1	58044	982	4	587454	142710	0	19	4	0	14	28	976676	0.269046	1	0.028169	0.0358127	0.0700637	0.00555556	0	0	0	0	2	0	0	0	0	2	2	2
	CACNG2	1202913	359	42	162874	46718	0	7	5	0	1	6	84206	0.999996	1	0.028169	0.00550964		0.00555556	0	0	0	0	2	0	0	0	0	2	2	2
	CACNG6	806175	338	-40	125599	43736	0	3	0	0	2	3	177074	0.922667	1	0.028169	0.00275482		0.00555556	0	0	0	0	1	1	0	0	0	2	2	2
	CADPS2	61224	1046	-3	686712	176151	0	14	2	0	11	22	1295466	0.477709	1	0.028169	0.0137741	0.0191083	0.0111111	0	0	0	0	2	0	0	0	0	2	2	2
	CAMTA1	289717	462	23	850651	237779	0	10	6	0	50	89	4657671	0.998874	1	0.028169	0.0220386	0.044586	0.00555556	0	0	0	0	2	0	0	0	0	2	2	2
	CAPN9	438898	550	7	365011	93152	0	3	3	0	29	56	2499981	0.99025	1	0.028169	0.0110193	0.0191083		0	0	0	0	2	0	0	0	0	2	2	2
	CARD10	985853	176	51	514750	161951	0	13	2	0	30	36	2209946	0.732738	1	0.028169	0.0110193	0.0127389	0.0111111	0	0	0	0	2	0	0	0	0	2	2	2
	CARD9	1194160	258	28	284852	79378	0	15	2	0	50	63	3356951	0.206112	1	0.028169	0.00275482		0.00555556	0	0	0	0	1	1	0	0	0	2	2	2
	CASC1	255116	633	18	410309	103021	0	7	4	0	4	5	266463	0.864819	1	0.028169	0.00550964	0.0127389		1	0	0	0	1	0	0	0	0	2	2	2
	CASD1	446033	469	3	419184	105222	0	11	0	0	3	3	250275	0.588661	1	0.028169	0.00550964	0.0127389		0	0	0	0	2	0	0	0	0	2	2	2
	CASKIN1	2179404	224	39	695516	236146	0	8	5	0	23	52	2300897	0.999867	1	0.028169	0.00550964	0.0127389		0	0	0	0	2	0	0	0	0	2	2	2
	CASKIN2	1918292	195	25	586176	197877	0	7	5	0	14	19	1233980	0.99197	1	0.028169	0.00275482	0.00636943		0	0	0	0	2	0	0	0	0	2	2	2
	CASP4	45234	626	-20	198587	50197	0	6	0	0	11	7	701977	0.153831	1	0.028169	0.0110193	0.0191083	0.00555556	0	0	0	0	2	0	0	0	0	2	2	2
	CASP5	45234	626	-20	234584	59782	0	5	0	0	11	7	701977	0.219911	1	0.028169				0	1	0	0	1	0	0	0	0	2	2	2
	CCDC129	34323	943	-1	533778	145053	0	5	2	0	43	60	3963362	0.676265	1	0.028169	0.0165289	0.00636943	0.0277778	0	0	0	0	1	1	0	0	0	2	2	2
	CCDC136	830283	310	35	605701	146828	0	11	4	0	8	34	1209769	0.826601	1	0.028169	0.0165289	0.0127389	0.0222222	0	0	0	0	2	0	0	0	0	2	2	2
	CCDC157	696089	214	57	374951	115162	0	8	2	0	47	92	4446872	0.490602	1	0.028169	0.00275482	0.00636943		0	0	0	1	1	0	0	0	0	2	2	2
	CCDC88A	621554	341	27	984557	238915	0	17	2	0	1	3	299691	0.903623	1	0.028169	0.00826446	0.0127389	0.00555556	0	0	0	0	1	0	0	1	0	2	2	2
	CCNE1	167528	609	-33	218183	54244	0	5	0	0	50	92	4969361	0.19441	1	0.028169	0.00275482		0.00555556	0	0	0	0	2	0	0	0	0	2	2	2
	CCNF	2161773	309	44	401931	115020	0	10	7	0	16	32	1276722	0.913227	1	0.028169	0.00550964	0.0127389		0	0	0	0	2	0	0	0	0	2	2	2
	CCNT1	1705947	328	30	368277	103518	0	4	0	0	0	0	103518	0.999617	1	0.028169	0.00550964	0.0127389		1	0	0	0	1	0	0	0	0	2	2	2
	CCR3	212198	634	46	186730	55877	0	10	2	0	2	7	193475	0.791172	1	0.028169	0.00826446		0.0166667	0	0	0	0	2	0	0	0	0	2	2	2
	CCRL2	243983	625	36	177784	51191	0	3	1	0	50	72	3443713	0.487807	1	0.028169	0.00275482		0.00555556	0	0	0	0	1	0	1	0	0	2	2	2
	CD109	706356	215	15	749973	201285	0	13	2	0	11	9	833824	0.603067	1	0.028169	0.0137741	0.0127389	0.00555556	0	0	0	0	2	0	0	0	0	2	2	2
	CD2	697845	431	21	180269	48493	0	3	0	0	50	83	4681740	0.337949	1	0.028169				0	0	0	0	2	0	0	0	0	2	2	2
	CD248	2133752	236	53	362313	122475	0	6	4	0	11	24	963044	0.944003	1	0.028169	0.00550964	0.00636943	0.00555556	0	0	0	0	2	0	0	0	0	2	2	2
	CD36	120451	351	-28	248216	64681	0	6	2	0	33	32	2439560	0.14564	1	0.028169	0.00550964	0.0127389		0	0	0	0	3	0	0	0	0	3	2	2
	CDCA2	178565	618	22	524051	141787	0	6	1	0	19	16	1669068	0.690267	1	0.028169	0.00550964	0.00636943	0.00555556	0	0	0	0	2	0	0	0	0	2	2	2
	CDCA7	255854	559	28	234442	61415	0	6	2	0	5	7	347332	0.730758	1	0.028169	0.0110193	0.00636943	0.0166667	1	0	0	0	1	0	0	0	0	2	2	2
	CDH11	23628	1085	-56	404913	112890	0	7	5	0	4	6	345273	0.991286	1	0.028169	0.0165289	0.0254777	0.00555556	0	0	0	0	2	0	0	0	0	2	2	2
	CDH17	474043	543	18	429550	117221	0	14	0	0	21	24	1940714	0.0350494	1	0.028169	0.0110193	0.00636943	0.0111111	0	0	0	0	2	0	0	0	0	2	2	2
	CDH18	4731	1195	-17	406688	107281	0	6	4	0	24	29	1678014	0.834447	1	0.028169	0.0330579	0.0318471	0.0333333	0	0	0	0	2	0	0	0	0	2	2	2
	CDH26	73597	856	-36	429266	121765	0	9	1	0	1	1	178210	0.854311	1	0.028169	0.0137741	0.0127389	0.0166667	0	0	0	0	0	2	0	0	0	2	2	2
	CDH5	479049	262	-20	397387	113600	0	10	2	0	50	92	4417620	0.437861	1	0.028169	0.00550964		0.0111111	0	1	0	0	1	0	0	0	0	2	2	2
	CDHR2	593410	318	45	665909	198658	0	9	7	0	26	38	1827327	0.935757	1	0.028169	0.0165289	0.0191083	0.0111111	1	0	0	0	1	0	0	0	0	2	2	2
	CDK12	1409087	239	28	743370	220455	0	10	1	0	3	1	312542	0.947072	1	0.028169	0.00550964		0.0111111	0	0	0	0	2	0	0	0	0	2	2	2
	CDYL	116037	445	26	277681	75686	0	7	4	0	0	4	75686	0.999998	1	0.028169	0.0110193	0.0127389	0.00555556	0	0	0	0	1	1	0	0	0	2	2	2
	CEBPZ	488101	253	42	554865	132912	0	13	1	0	13	16	1076857	0.2468	1	0.028169	0.00826446	0.00636943	0.0111111	0	0	0	1	1	0	0	0	0	2	2	2
	CENPE	344088	569	3	1438318	329582	0	14	5	0	19	18	1990059	0.397567	1	0.028169	0.0220386	0.0254777	0.0166667	1	0	0	0	1	0	0	0	0	2	2	2
	CEP250	1521661	167	53	1237672	350030	0	10	3	0	4	12	798040	0.99868	1	0.028169	0.0192837	0.0254777	0.0166667	0	0	0	0	2	0	0	0	0	2	2	2
	CES1	317734	581	-28	292236	82431	0	9	1	0	20	37	1936738	0.385892	1	0.028169	0.00826446		0.0166667	0	0	0	0	2	0	0	0	0	2	2	2
	CFH	198896	941	-26	648372	160176	0	16	1	0	28	58	3072099	0.0339288	1	0.028169	0.0165289	0.0127389	0.0166667	1	0	0	0	1	0	0	0	0	2	2	2
	CFTR	116609	480	-7	763037	205474	0	27	12	0	2	17	443679	0.931971	1	0.028169	0.0137741	0.0191083	0.0111111	0	0	0	0	3	0	0	0	0	3	2	2
	CGN	1385164	176	31	606766	179630	0	11	2	0	17	22	1596790	0.843177	1	0.028169	0.00826446	0.0127389	0.00555556	0	0	0	0	2	0	0	0	0	2	2	2
	CHAT	#NUM!	#NUM!	#NUM!	387589	113174	0	6	3	0	50	161	8020018	0.593564	1	0.028169	0.0137741		0.0277778	0	0	0	0	1	0	0	1	0	2	2	2
	CHD3	1971623	337	29	1076999	294721	0	22	3	0	9	15	1031488	0.90976	1	0.028169	0.00826446	0.00636943	0.0111111	0	0	0	0	2	0	0	0	0	2	2	2
	CHD8	710667	380	34	1316411	367141	0	31	4	0	1	6	440768	0.949128	1	0.028169	0.00826446	0.0127389	0.00555556	0	0	0	0	1	1	0	0	0	2	2	2
	CHD9	228561	675	-9	1477936	395186	0	15	4	0	4	10	716177	0.986375	1	0.028169	0.030303	0.0254777	0.0388889	0	0	0	0	2	0	0	0	0	2	2	2
	CHGB	310620	346	13	351237	85413	0	6	2	0	50	67	4246013	0.508786	1	0.028169	0.00826446	0.0191083		0	0	0	0	2	0	0	0	0	2	2	2
	CHIA	398726	559	15	248713	65888	0	3	2	0	50	82	4203413	0.860092	1	0.028169	0.00275482		0.00555556	0	0	0	0	2	0	0	0	0	2	2	2
	CHRNA4	1278630	332	62	307359	98193	0	22	5	0	22	40	1409705	0.204542	1	0.028169	0.0137741		0.0222222	0	0	0	0	2	0	0	0	0	2	2	2
	CHRNB2	1896659	403	41	249991	75686	0	9	2	0	50	80	3541693	0.591666	1	0.028169	0.00826446	0.00636943	0.0111111	0	0	0	0	1	1	0	0	0	2	2	2
	CHSY1	409968	290	26	401363	113458	0	5	1	0	37	62	3674392	0.797397	1	0.028169	0.00550964	0.00636943	0.00555556	0	0	0	0	2	0	0	0	0	2	2	2
	CILP2	868278	284	7	556782	188931	0	17	5	0	1	5	209379	0.999996	1	0.028169	0.0192837	0.0191083	0.0222222	1	0	0	0	0	0	0	1	0	2	2	2
	CIZ1	1762678	201	44	458234	129859	0	6	0	0	0	0	129859	0.996664	1	0.028169	0.00826446		0.0166667	1	0	0	0	1	0	0	0	0	2	2	2
	CKAP5	1075464	145	38	1052646	283077	0	18	1	0	8	10	1312719	0.0529726	1	0.028169	0.0165289	0.0191083	0.0166667	0	0	0	0	2	0	0	0	0	2	2	2
	CLDN10	228898	397	50	151798	44375	0	5	3	0	4	5	200788	0.918928	1	0.028169				0	0	0	0	2	0	0	0	0	2	2	2
	CLIC3	1979517	188	34	119848	36707	0	3	1	0	16	40	1154034	0.966842	1	0.028169				0	0	0	0	2	0	0	0	0	2	2	2
	CLIP3	980636	320	19	277184	84064	0	10	6	0	2	7	170897	0.99994	1	0.028169	0.00275482	0.00636943		0	0	0	0	2	0	0	0	0	2	2	2
	CLK1	635570	201	31	281657	65320	0	8	0	0	36	33	2701124	0.113316	1	0.028169	0.00550964		0.0111111	0	0	0	0	2	0	0	0	0	2	2	2
	CLNK	214087	1111	17	234868	54599	0	6	3	0	17	19	1043771	0.615752	1	0.028169	0.00550964	0.0127389		0	0	0	0	2	0	0	0	0	2	2	2
	CLSTN1	614159	177	31	507153	135681	0	9	4	0	50	54	3257977	0.580571	1	0.028169	0.00550964		0.0111111	0	0	0	0	2	0	0	0	0	2	2	2
	CMPK2	41287	1132	-4	218467	72491	0	9	1	0	39	67	3245623	0.21633	1	0.028169	0.0110193		0.0166667	0	0	0	0	2	0	0	0	0	2	2	2
	CNGB1	822498	125	10	653839	179417	0	6	2	0	14	14	1183996	0.982625	1	0.028169	0.00550964		0.0111111	0	0	0	0	2	0	0	0	0	2	2	2
	CNKSR2	90158	#NUM!	-2	540949	139799	0	13	2	0	10	13	973268	0.463354	1	0.028169	0.00826446		0.0166667	0	0	0	0	2	0	0	0	0	2	2	2
	CNN3	282666	333	-6	172175	43807	0	5	0	0	50	62	4664132	0.111669	1	0.028169	0.00550964	0.0127389		0	0	0	0	1	1	0	0	0	2	2	2
	CNOT1	660382	191	8	1264439	341794	0	18	6	0	20	28	1976924	0.761014	1	0.028169	0.0192837	0.0254777	0.0166667	0	0	0	0	2	0	0	0	0	2	2	2
	COBL	133439	509	-22	624658	191984	0	16	1	0	4	1	319713	0.418898	1	0.028169	0.0137741	0.00636943	0.0166667	0	0	0	0	2	0	0	0	0	2	2	2
	COG3	763957	379	50	435514	113387	0	6	2	0	50	86	4374310	0.851422	1	0.028169	0.0110193	0.0191083	0.00555556	0	0	0	0	2	0	0	0	0	2	2	2
	COL14A1	262056	839	-5	926550	261777	0	39	3	0	2	5	383755	0.0461101	1	0.028169	0.0110193	0.0127389	0.0111111	0	0	0	0	2	0	0	0	0	2	2	2
	COL24A1	263693	863	-12	885938	260641	0	19	0	0	0	0	260641	0.447403	1	0.028169	0.0110193	0.00636943	0.0166667	0	0	0	0	2	0	0	0	0	2	2	2
	COL2A1	374433	246	47	746352	249636	0	28	8	0	50	61	3552911	0.307171	1	0.028169	0.0192837	0.0254777	0.0166667	0	0	0	0	2	0	0	0	0	2	2	2
	COL4A4	248623	465	5	845255	275125	0	16	6	0	0	6	275125	0.999996	1	0.028169	0.0192837	0.0254777	0.0111111	1	0	0	0	1	0	0	0	0	2	2	2
	COL4A6	171617	#NUM!	31	844403	277255	0	9	3	0	4	9	718378	0.995714	1	0.028169	0.0137741	0.00636943	0.0222222	0	0	0	0	2	0	0	0	0	2	2	2
	COLEC12	587478	572	14	378572	103873	0	6	1	0	35	31	2530582	0.354247	1	0.028169	0.00275482	0.00636943		0	0	0	0	2	0	0	0	0	2	2	2
	COMP	1351321	189	26	394902	105222	0	19	8	0	0	8	105222	1	1	0.028169	0.0110193	0.0191083	0.00555556	0	0	0	0	1	1	0	0	0	2	2	2
	CPE	171042	494	-9	245376	66243	0	8	1	0	46	106	4319001	0.62043	1	0.028169	0.00275482		0.00555556	0	0	0	0	2	0	0	0	0	2	2	2
	CPNE4	238347	974	8	293940	75189	0	8	4	0	0	4	75189	0.999994	1	0.028169	0.0110193	0.0127389	0.00555556	0	0	0	0	2	0	0	0	0	2	2	2
	CPSF2	337384	415	29	407256	105009	0	7	3	0	7	12	765522	0.525766	1	0.028169	0.00550964		0.0111111	0	0	0	0	2	0	0	0	0	2	2	2
	CPXM2	147419	771	10	387376	107423	0	10	5	0	2	9	241684	0.999963	1	0.028169	0.00275482	0.00636943		0	0	0	0	2	0	0	0	0	2	2	2
	CR1L	386490	361	13	294721	79307	0	5	0	0	31	41	3209555	0.177041	1	0.028169	0.00826446	0.0127389	0.00555556	0	0	0	0	1	1	0	0	0	2	2	2
	CRB1	212549	428	-23	720224	188221	0	30	8	0	2	16	465476	0.816292	1	0.028169	0.0247934	0.0254777	0.0277778	0	0	0	0	2	0	0	0	0	2	2	2
	CREBBP	637890	242	39	1235755	350882	0	35	13	0	4	15	559409	0.993553	1	0.028169	0.0165289	0.0127389	0.0222222	0	1	0	0	1	0	0	0	0	2	2	2
	CROCC	681579	247	45	995846	324754	0	25	4	0	10	29	1286662	0.919196	1	0.028169	0.0192837	0.0191083	0.0222222	0	0	0	0	2	0	0	0	0	2	2	2
	CRTC3	1079582	204	41	312400	95708	0	16	2	0	37	63	2443891	0.0573549	1	0.028169	0.00275482	0.00636943		1	0	2	0	0	0	0	0	0	3	2	2
	CRYBA1	1533931	159	32	116511	26199	0	4	0	0	50	92	4305156	0.246138	1	0.028169	0.00275482		0.00555556	1	0	0	0	1	0	0	0	0	2	2	2
	CTCFL	181464	562	10	346196	86620	0	16	6	0	10	24	799460	0.260203	1	0.028169	0.00550964	0.00636943	0.00555556	0	0	0	0	1	0	0	1	0	2	2	2
	CUL7	1239021	301	42	893322	269019	0	26	9	0	14	53	1913592	0.727566	1	0.028169				1	0	0	0	1	0	0	0	0	2	2	2
	CUL9	1308754	363	35	1268060	375022	0	26	21	0	3	22	552735	1	1	0.028169	0.0275482	0.0318471	0.0222222	1	0	0	0	0	1	0	0	0	2	2	2
	CYBB	105298	#NUM!	9	295928	79591	0	7	0	0	3	3	289751	0.282146	1	0.028169	0.00275482		0.00555556	1	1	0	0	0	0	0	0	0	2	2	2
	CYLC2	13384	1215	-31	184742	42103	0	5	0	0	50	102	5121656	0.216451	1	0.028169	0.00826446		0.0111111	0	0	0	0	2	0	0	0	0	2	2	2
	CYYR1	345442	626	-75	78952	22649	0	3	1	0	21	33	1608647	0.409382	1	0.028169	0.00275482		0.00555556	0	0	0	0	2	0	0	0	0	2	2	2
	DACH1	30451	1135	-22	353935	107636	0	9	3	0	6	6	582413	0.679954	1	0.028169	0.0110193	0.0254777		0	0	0	0	2	0	0	0	0	2	2	2
	DACT3	1139694	347	28	294153	111399	0	6	1	0	1	1	129930	0.999985	1	0.028169				0	0	0	0	2	0	0	0	0	2	2	2
	DAPK2	678778	261	45	196457	49984	0	4	2	0	50	93	4385954	0.518237	1	0.028169	0.00826446	0.0127389	0.00555556	0	0	0	0	1	1	0	0	0	2	2	2
	DCHS1	424523	491	17	1559586	564663	0	36	12	0	48	66	4370760	0.63901	1	0.028169	0.0495868	0.044586	0.0444444	0	0	0	0	2	0	0	0	0	2	2	2
	DCLK1	82515	1033	-14	374454	106500	0	7	3	0	9	11	771415	0.764739	1	0.028169	0.0110193	0.00636943	0.0166667	0	0	0	0	2	0	0	0	0	2	2	2
	DCN	24351	591	-19	185168	50836	0	6	3	0	14	13	821967	0.376558	1	0.028169	0.00826446	0.0127389	0.00555556	0	0	0	0	2	0	0	0	0	2	2	2
	DDC	180088	561	11	250275	69012	0	7	2	0	50	77	4092582	0.206647	1	0.028169	0.00550964	0.00636943	0.00555556	1	0	0	0	0	1	0	0	0	2	2	2
	DDX43	723493	232	21	339877	88466	0	7	3	0	50	89	4081577	0.46136	1	0.028169	0.00826446	0.00636943	0.00555556	0	0	0	0	2	0	0	0	0	2	2	2
	DDX46	893816	193	36	539742	138450	0	9	0	0	5	4	481380	0.580288	1	0.028169	0.0137741	0.0127389	0.0111111	0	0	0	0	2	0	0	0	0	2	2	2
	DENND5B	300830	361	17	656253	175512	0	16	3	0	50	76	4809611	0.0737835	1	0.028169	0.0192837	0.0191083	0.0166667	0	0	0	0	2	0	0	0	0	2	2	2
	DGAT2	534135	418	46	197735	56800	0	6	5	0	6	19	500834	0.841965	1	0.028169				0	0	0	0	2	0	0	0	0	2	2	2
	DGKQ	675007	256	45	471937	149810	0	21	3	0	26	58	2701763	0.63449	1	0.028169	0.00275482		0.00555556	0	0	0	0	2	0	0	0	0	2	2	2
	DHRS13	1834230	220	37	182612	62338	0	8	2	0	50	99	4741167	0.0927157	1	0.028169	0.00275482	0.00636943		0	0	0	0	2	0	0	0	0	2	2	2
	DHX29	280901	417	31	710497	187085	0	11	2	0	11	15	1234761	0.342945	1	0.028169	0.00550964		0.0111111	0	1	0	0	1	0	0	0	0	2	2	2
	DHX38	414449	479	9	633036	173808	0	14	4	0	31	49	2762397	0.593089	1	0.028169				0	0	0	0	2	0	0	0	0	2	2	2
	DHX58	2171374	206	37	345486	98406	0	11	5	0	13	40	1244417	0.92373	1	0.028169				0	0	0	0	2	0	0	0	0	2	2	2
	DIO2	47674	533	-44	155135	45937	0	4	0	0	50	93	4237706	0.544251	1	0.028169	0.00275482	0.00636943		0	0	0	0	2	0	0	0	0	2	2	2
	DLG3	306369	#NUM!	30	469523	129433	0	8	2	0	42	61	3965776	0.306617	1	0.028169	0.00826446		0.0166667	0	0	0	0	2	0	0	0	0	2	2	2
	DLGAP1	368461	215	24	501615	143136	0	20	5	0	19	30	1652596	0.439625	1	0.028169	0.0110193	0.00636943	0.0166667	0	0	0	0	2	0	0	0	0	2	2	2
	DLGAP3	603922	534	28	480599	153289	0	10	2	0	50	98	4770774	0.56681	1	0.028169	0.00275482	0.00636943		0	0	0	0	2	0	0	0	0	2	2	2
	DLL1	374629	631	-23	367638	103518	0	9	6	0	1	6	163868	0.999616	1	0.028169	0.00550964		0.0111111	0	0	0	0	2	0	0	0	0	2	2	2
	DMRTA2	147973	639	-7	165217	63119	0	6	2	0	14	19	1188540	0.264802	1	0.028169	0.00275482	0.00636943		1	0	0	0	1	0	0	0	0	2	2	2
	DMXL2	380843	422	11	1556675	420391	0	23	9	0	21	60	2690971	0.749214	1	0.028169	0.0220386	0.0127389	0.0222222	0	0	0	0	1	0	0	1	0	2	2	2
	DNA2	761140	294	29	592992	156981	0	10	2	0	33	49	3275869	0.462348	1	0.028169	0.00826446	0.0127389	0.00555556	0	0	0	0	2	0	0	0	0	2	2	2
	DNAH14	#NUM!	#NUM!	#NUM!	2366998	598388	0	38	6	0	0	6	598388	0.787446	1	0.028169	0.0358127	0.0191083	0.05	0	0	0	0	2	0	0	0	0	2	2	2
	DNAH6	#NUM!	#NUM!	#NUM!	2156128	566225	0	40	10	0	27	49	3096594	0.289327	1	0.028169	0.0495868	0.0573248	0.0388889	0	0	0	0	0	1	0	1	0	2	2	2
	DNAJA3	753259	148	40	251979	70503	0	6	3	0	18	20	1297809	0.465161	1	0.028169				0	1	0	0	1	0	0	0	0	2	2	2
	DNM1L	307288	308	-5	380560	106571	0	11	1	0	35	75	3758527	0.132022	1	0.028169	0.00275482	0.00636943		0	0	0	0	2	0	0	0	0	2	2	2
	DNM2	2114424	208	31	469878	134190	0	11	5	0	46	90	3707620	0.87832	1	0.028169	0.00826446	0.00636943	0.0111111	0	0	0	0	2	0	0	0	0	2	2	2
	DNM3	435280	643	6	445951	123185	0	12	2	0	5	5	360041	0.43982	1	0.028169	0.0137741		0.0277778	0	0	0	0	2	0	0	0	0	2	2	2
	DOCK1	97878	856	-32	987965	248287	0	18	9	0	2	11	499414	0.998968	1	0.028169	0.0220386	0.0382166	0.00555556	0	0	0	0	2	0	0	0	0	2	2	2
	DOCK4	133354	718	-18	1032553	267812	0	19	8	0	12	38	1417799	0.85334	1	0.028169	0.0220386	0.0127389	0.0333333	0	0	0	0	2	0	0	0	0	2	2	2
	DOCK5	178665	512	14	987752	251269	0	14	2	0	4	9	594625	0.991794	1	0.028169	0.00550964	0.00636943		1	0	0	0	1	0	0	0	0	2	2	2
	DOCK6	1691034	233	32	1034044	315098	0	23	4	0	1	4	347545	0.997019	1	0.028169	0.00550964		0.0111111	0	0	0	0	2	0	0	0	0	2	2	2
	DPCR1	2483101	261	36	677411	215059	0	12	0	0	6	0	456530	0.215924	1	0.028169	0.0220386	0.0382166	0.0111111	1	0	0	0	1	0	0	0	0	2	2	2
	DPP9	860250	203	29	462139	125528	0	13	4	0	38	77	4143844	0.318981	1	0.028169	0.0110193	0.0127389	0.0111111	2	0	0	0	1	0	0	0	0	3	2	2
	DPYSL3	97519	827	-10	295005	80940	0	6	0	0	19	31	1463949	0.6566	1	0.028169	0.00826446	0.0191083		0	0	0	0	2	0	0	0	0	2	2	2
	DSC3	204823	521	-25	464979	128013	0	12	1	0	39	83	5022540	0.0950168	1	0.028169	0.00275482	0.00636943		0	0	0	0	1	0	0	1	0	2	2	2
	DSCAM	25449	971	-72	1020838	292733	0	28	14	0	1	14	355213	0.999991	1	0.028169	0.030303	0.0191083	0.0388889	0	0	0	0	2	0	0	0	0	2	2	2
	DUSP27	287664	611	-1	582200	161809	0	10	4	0	0	4	161809	1	1	0.028169	0.0275482	0.0254777	0.0333333	0	0	0	0	2	0	0	0	0	2	2	2
	DYNC1H1	1456679	196	38	2381482	653555	0	51	8	0	3	17	1115694	0.982643	1	0.028169	0.0247934	0.0254777	0.0222222	0	0	0	0	2	0	0	0	0	2	2	2
	DYRK2	232901	596	-9	298413	87969	0	7	5	0	9	21	825659	0.934021	1	0.028169	0.00275482		0.00555556	0	0	0	0	2	0	0	0	0	2	2	2
	EBF1	123440	728	39	306649	84419	0	12	0	0	3	7	291029	0.76703	1	0.028169	0.0165289	0.00636943	0.0222222	0	0	0	0	2	0	0	0	0	2	2	2
	EBP	726793	#NUM!	2	116724	34293	0	5	1	0	50	91	4502394	0.108274	1	0.028169				0	1	0	0	1	0	0	0	0	2	2	2
	ECM1	1532790	163	43	275267	78100	0	7	2	0	50	106	4646879	0.593136	1	0.028169				0	0	0	0	2	0	0	0	0	2	2	2
	EEF2K	522343	235	44	379850	98548	0	15	7	0	1	9	182683	0.978976	1	0.028169	0.00275482	0.00636943		0	0	0	0	0	2	0	0	0	2	2	2
	EFEMP1	376977	264	-15	257730	66456	0	6	1	0	46	65	3647909	0.380899	1	0.028169	0.0192837	0.0191083	0.0222222	0	0	0	0	2	0	0	0	0	2	2	2
	EFNB1	141847	#NUM!	19	173595	51546	0	7	4	0	2	6	173240	0.981514	1	0.028169				0	0	0	0	2	0	0	0	0	2	2	2
	EFTUD2	1101543	172	28	507792	136959	0	9	3	0	50	64	3449322	0.571894	1	0.028169	0.00826446	0.0127389	0.00555556	0	0	0	0	2	0	0	0	0	2	2	2
	EGR1	1202314	205	51	263694	84774	0	5	2	0	23	56	1983314	0.957886	1	0.028169				0	0	0	0	2	0	0	0	0	2	2	2
	EHD2	812020	262	36	270581	81295	0	6	2	0	4	5	523696	0.690439	1	0.028169	0.00550964		0.00555556	0	0	0	0	2	0	0	0	0	2	2	2
	EHHADH	775543	587	35	361035	107139	0	12	0	0	0	0	107139	0.845148	1	0.028169	0.0110193		0.0222222	0	0	0	1	1	0	0	0	0	2	2	2
	EIF2B4	1245306	182	52	278391	87117	0	6	1	0	47	90	3803683	0.622164	1	0.028169	0.00275482		0.00555556	0	0	0	0	1	1	0	0	0	2	2	2
	EIF4ENIF1	750597	313	19	500550	145479	0	8	0	0	7	3	596116	0.525949	1	0.028169	0.00826446	0.0127389	0.00555556	0	0	0	0	2	0	0	0	0	2	2	2
	ELFN1	#NUM!	#NUM!	#NUM!	396961	132770	0	15	2	0	27	41	2663139	0.0461311	1	0.028169	0.0110193	0.0191083	0.00555556	0	1	0	0	1	0	0	0	0	2	2	2
	ELOVL4	151698	913	-14	164436	41109	0	3	0	0	2	2	134261	0.981695	1	0.028169	0.00275482	0.00636943		0	0	0	0	2	0	0	0	0	2	2	2
	EMB	72996	1229	-3	172885	43523	0	7	2	0	38	48	2676913	0.0337814	1	0.028169	0.00826446		0.00555556	0	0	0	0	2	0	0	0	0	2	2	2
	EME1	1335838	196	24	296141	83851	0	3	0	0	2	0	153218	0.99456	1	0.028169	0.00826446	0.00636943	0.0111111	0	0	0	0	2	0	0	0	0	2	2	2
	EMILIN3	383021	309	5	366289	126380	0	9	3	0	50	81	5026374	0.495454	1	0.028169	0.00826446	0.0127389	0.00555556	0	0	0	0	1	1	0	0	0	2	2	2
	EML3	2695768	217	42	449643	141432	0	17	4	0	5	8	562462	0.235542	1	0.028169	0.00275482		0.00555556	0	0	0	0	2	0	0	0	0	2	2	2
	EP300	1167197	154	42	1229933	338812	0	27	4	0	2	5	477901	0.529205	1	0.028169	0.0220386	0.0254777	0.0222222	0	0	0	0	3	0	0	0	0	3	2	2
	EPC1	511962	189	15	429124	117647	0	13	3	0	29	36	2252759	0.154345	1	0.028169	0.00826446	0.0127389	0.00555556	1	1	0	0	0	0	0	0	0	2	2	2
	EPHA3	27204	#NUM!	-18	511058	136462	0	10	2	0	41	60	3633496	0.126929	1	0.028169	0.0247934	0.0254777	0.0222222	0	0	0	0	1	1	0	0	0	2	2	2
	EPHA5	57073	706	-19	531719	146047	0	10	5	0	4	9	433526	0.947654	1	0.028169	0.0110193	0.0127389	0.0111111	0	0	0	0	2	1	0	0	0	3	2	2
	EPHA7	18346	1054	-25	516383	135610	0	6	3	0	10	20	1389541	0.469863	1	0.028169	0.0137741	0.00636943	0.0222222	0	0	0	0	2	0	0	0	0	2	2	2
	EPHB1	74866	856	9	501260	140935	0	12	8	0	2	14	205687	1	1	0.028169	0.0192837	0.0191083	0.0222222	0	0	0	0	2	0	0	0	0	2	2	2
	EPHB6	284406	645	18	506514	159963	0	10	2	0	28	41	2709999	0.505823	1	0.028169	0.00550964	0.0127389		0	0	0	0	1	1	0	0	0	2	2	2
	EPM2AIP1	392784	473	21	302318	86194	0	7	0	0	4	7	468458	0.5803	1	0.028169	0.0110193	0.0127389	0.0111111	1	0	0	0	1	0	0	0	0	2	2	2
	EPS8	259826	496	11	430189	112748	0	9	3	0	10	13	764173	0.824788	1	0.028169	0.00550964	0.00636943	0.00555556	0	0	0	0	2	0	0	0	0	2	2	2
	ERC1	516677	470	25	579573	148674	0	6	1	0	0	1	148674	0.999637	1	0.028169	0.0137741	0.0191083	0.00555556	0	0	0	0	1	1	0	0	0	2	2	2
	ETFDH	171388	429	1	318790	86336	0	7	3	0	17	40	1388547	0.759494	1	0.028169	0.00826446	0.00636943	0.0111111	0	0	0	0	2	0	0	0	0	2	2	2
	EXPH5	369515	500	13	1003017	272853	0	8	5	0	50	63	4301535	0.841939	1	0.028169	0.0110193	0.0191083	0.00555556	1	0	0	0	1	0	0	0	0	2	2	2
	EYS	28896	1167	-23	1616102	418261	0	31	19	0	0	19	418261	1	1	0.028169	0.0523416	0.044586	0.0666667	0	0	0	0	2	0	0	0	0	2	2	2
	F11	364737	606	-12	327381	84348	0	10	1	0	2	2	140296	0.942119	1	0.028169	0.00275482	0.00636943		0	0	0	0	2	0	0	0	0	2	2	2
	F9	69360	#NUM!	0	240903	60705	0	4	2	0	3	8	273634	0.993085	1	0.028169				0	0	0	0	2	0	0	0	0	2	2	2
	FA2H	612822	173	27	189286	54599	0	2	0	0	16	18	1041854	0.952438	1	0.028169	0.00275482	0.00636943		0	0	0	0	2	0	0	0	0	2	2	2
	FAM13A	160978	576	8	540878	139657	0	10	6	0	24	45	2183037	0.612266	1	0.028169	0.00550964	0.00636943	0.00555556	0	0	0	0	2	0	0	0	0	2	2	2
	FAM184A	115280	856	-1	601441	142142	0	10	2	0	15	17	1530831	0.610069	1	0.028169	0.0137741		0.0222222	0	0	0	0	2	0	0	0	0	2	2	2
	FAM19A2	136152	930	-44	69722	17821	0	3	0	0	50	47	3380310	0.15792	1	0.028169	0.00275482			0	0	0	0	2	0	0	0	0	2	2	2
	FAM83B	25624	495	-15	511129	139373	0	10	2	0	49	78	4464764	0.35245	1	0.028169	0.00275482	0.00636943		0	0	0	0	2	0	0	0	0	2	2	2
	FAM84A	58286	1274	-10	143917	44162	0	6	3	0	7	10	483368	0.733342	1	0.028169	0.00275482	0.00636943		0	0	0	0	2	0	0	0	0	2	2	2
	FANCB	111662	#NUM!	21	441975	114381	0	6	1	0	0	1	114381	0.999966	1	0.028169	0.00826446	0.0127389	0.00555556	0	0	0	0	2	0	0	0	0	2	2	2
	FANCG	782447	350	42	311619	97554	0	8	2	0	50	78	4957220	0.251805	1	0.028169				0	0	0	0	2	0	0	0	0	2	2	2
	FARP2	1221130	383	31	545706	150591	0	12	3	0	12	20	1160353	0.603247	1	0.028169	0.00275482	0.00636943		0	0	1	0	1	0	0	0	0	2	2	2
	FASTKD2	206970	816	1	367993	95708	0	9	1	0	50	61	4314315	0.0750462	1	0.028169	0.0110193	0.0127389	0.0111111	0	0	0	0	2	0	0	0	0	2	2	2
	FBN1	399245	304	-1	1520607	369129	0	52	20	0	0	20	369129	0.999982	1	0.028169	0.0413223	0.0318471	0.0444444	0	0	0	0	2	0	0	0	0	2	2	2
	FBXL7	13845	956	-27	241329	75615	0	9	4	0	21	54	2337178	0.691563	1	0.028169	0.0220386	0.0254777	0.0222222	0	0	0	0	2	0	0	0	0	2	2	2
	FCAMR	467960	385	26	292591	83567	0	9	1	0	23	24	1638680	0.0663201	1	0.028169	0.00275482			0	0	1	0	2	0	0	0	0	3	2	2
	FCRL4	232460	820	28	263552	75544	0	4	3	0	15	15	775036	0.492629	1	0.028169	0.00550964	0.00636943	0.00555556	0	0	0	0	0	2	0	0	0	2	2	2
	FGF2	139927	184	18	137456	49345	0	7	1	0	50	65	3807801	0.0494615	1	0.028169				0	0	0	0	2	0	0	0	0	2	2	2
	FGFR2	204200	386	-9	465973	126593	0	19	6	0	3	12	388015	0.718954	1	0.028169	0.00826446		0.0166667	0	0	0	0	2	0	0	0	0	2	2	2
	FHDC1	227983	342	25	565373	174589	0	11	2	0	11	9	884234	0.800128	1	0.028169	0.0110193	0.00636943	0.0166667	0	0	0	0	2	0	0	0	0	2	2	2
	FHOD1	1109491	150	46	574674	187653	0	12	2	0	8	10	716674	0.743521	1	0.028169	0.00550964	0.00636943	0.00555556	0	0	0	0	1	0	0	1	0	2	2	2
	FILIP1	441614	325	19	611949	168057	0	15	4	0	23	27	1568248	0.568281	1	0.028169	0.0220386	0.0191083	0.0222222	0	0	0	0	2	0	0	0	0	2	2	2
	FLG2	387153	671	6	1174127	356065	0	22	29	0	4	30	516170	1	1	0.028169	0.0220386	0.0127389	0.0333333	0	0	0	0	1	1	0	0	0	2	2	2
	FLRT2	18925	671	-45	324257	98122	0	6	2	0	13	26	1877240	0.48165	1	0.028169	0.0137741	0.0127389	0.0166667	0	1	0	0	1	0	0	0	0	2	2	2
	FLYWCH1	1490697	189	48	353651	111541	0	5	2	0	50	77	4306150	0.82692	1	0.028169	0.00550964	0.0127389		1	0	0	0	1	0	0	0	0	2	2	2
	FNDC3A	321392	424	47	622031	167773	0	11	0	0	1	0	243317	0.650866	1	0.028169	0.00826446	0.0127389	0.00555556	0	0	0	0	2	0	0	0	0	2	2	2
	FNIP1	346839	637	27	604210	155987	0	10	3	0	8	23	1168518	0.895541	1	0.028169	0.0110193	0.0127389	0.0111111	0	0	0	0	2	0	0	0	0	2	2	2
	FOLH1	11046	1009	-19	391920	103305	0	4	2	0	50	53	4266177	0.525941	1	0.028169	0.00550964	0.00636943	0.00555556	0	1	0	0	1	0	0	0	0	2	2	2
	FOXO1	237876	449	55	324754	96134	0	9	2	0	50	83	4594197	0.392977	1	0.028169	0.00275482		0.00555556	1	0	0	0	1	0	0	0	0	2	2	2
	FRA10AC1	471978	399	17	177855	34719	0	3	0	0	50	79	3992188	0.324309	1	0.028169	0.00826446	0.00636943	0.00555556	0	0	0	0	2	0	0	0	0	2	2	2
	FREM3	#NUM!	#NUM!	#NUM!	1056764	316660	0	20	6	0	27	45	2847029	0.641524	1	0.028169				0	0	0	1	0	1	0	0	0	2	2	2
	FRMD4B	222480	432	12	538251	141858	0	8	2	0	44	83	4557916	0.647858	1	0.028169	0.0110193	0.00636943	0.0166667	0	0	0	0	2	0	0	0	0	2	2	2
	FRMPD4	191024	#NUM!	22	668323	190706	0	12	1	0	2	1	332990	0.875593	1	0.028169	0.0137741	0.0127389	0.0111111	0	0	0	0	2	0	0	0	0	2	2	2
	FRS2	540769	350	7	257091	72420	0	8	1	0	50	74	4442683	0.0651463	1	0.028169				0	0	0	0	2	0	0	0	0	2	2	2
	FURIN	833957	291	42	399162	120771	0	12	3	0	22	44	2351165	0.5146	1	0.028169	0.0137741	0.0254777	0.00555556	0	0	0	0	2	0	0	0	0	2	2	2
	FYCO1	224232	519	54	750186	208527	0	16	7	0	21	29	1601405	0.793018	1	0.028169	0.0165289	0.0127389	0.0166667	0	0	0	0	2	0	0	0	0	2	2	2
	GABRA2	69760	992	3	234655	61841	0	7	4	0	6	17	443253	0.746569	1	0.028169	0.0110193	0.0127389	0.0111111	0	1	0	0	1	0	0	0	0	2	2	2
	GALNT12	221241	164	17	293727	85839	0	8	1	0	20	25	1387482	0.0583896	1	0.028169	0.0110193	0.00636943	0.0111111	0	0	0	0	1	1	0	0	0	2	2	2
	GATA3	182932	675	-2	220242	67521	0	7	3	0	12	9	702332	0.370627	1	0.028169	0.00275482		0.00555556	0	0	0	0	2	0	0	0	0	2	2	2
	GBA2	922448	190	48	474280	132344	0	5	1	0	8	5	472079	0.988039	1	0.028169	0.00550964	0.0127389		0	0	0	0	2	0	0	0	0	2	2	2
	GCNT7	264053	455	-17	218964	59427	0	4	1	0	50	88	4177072	0.657101	1	0.028169	0.00550964	0.00636943	0.00555556	0	0	0	0	2	0	0	0	0	2	2	2
	GDF10	#NUM!	#NUM!	#NUM!	231602	76183	0	9	1	0	50	159	7983027	0.450423	1	0.028169	0.00275482	0.00636943		0	0	0	0	2	0	0	0	0	2	2	2
	GDF2	#NUM!	#NUM!	#NUM!	212787	62835	0	2	0	0	27	39	2593204	0.878173	1	0.028169	0.0137741	0.0254777	0.00555556	0	0	0	0	2	0	0	0	0	2	2	2
	GFRA3	1219794	273	43	203131	59072	0	5	1	0	40	92	4588659	0.392587	1	0.028169	0.00275482	0.00636943		0	0	0	0	2	0	0	0	0	2	2	2
	GGT5	729749	200	28	290745	94359	0	11	5	0	4	16	364940	0.9964	1	0.028169	0.00826446	0.00636943	0.0111111	0	0	0	0	2	0	0	0	0	2	2	2
	GLCCI1	179344	405	24	271149	84987	0	5	2	0	50	60	4041462	0.540601	1	0.028169				0	0	0	0	2	0	0	0	0	2	2	2
	GLIS1	598664	391	27	305229	98406	0	4	3	0	15	15	1136355	0.89834	1	0.028169	0.0110193	0.0191083	0.00555556	0	0	0	0	2	0	0	0	0	2	2	2
	GNA14	180930	608	-10	185594	47002	0	3	1	0	50	84	4937766	0.625363	1	0.028169				0	0	0	0	2	0	0	0	0	2	2	2
	GOLGA3	861960	601	21	783911	221662	0	9	5	0	19	48	2349177	0.944294	1	0.028169	0.00826446	0.0191083		0	1	0	0	0	0	0	1	0	2	2	2
	GPR132	857767	198	43	185239	59072	0	4	1	0	6	8	473996	0.862494	1	0.028169	0.00550964		0.00555556	0	0	0	0	2	0	0	0	0	2	2	2
	GPR156	429121	146	19	405907	121694	0	9	6	0	0	6	121694	0.999992	1	0.028169	0.00826446	0.00636943	0.00555556	0	0	0	0	2	0	0	0	0	2	2	2
	GPR158	43942	814	-21	609606	176364	0	12	2	0	14	9	1084738	0.347165	1	0.028169	0.0247934	0.0254777	0.0222222	0	0	0	0	1	1	0	0	0	2	2	2
	GPR37	34802	462	-24	297632	95566	0	5	3	0	2	3	189357	0.99916	1	0.028169	0.00550964		0.0111111	0	0	0	0	2	0	0	0	0	2	2	2
	GPX5	247624	576	27	118641	27051	0	2	2	0	0	2	27051	1	1	0.028169	0.00826446	0.0191083		1	0	0	0	1	0	0	0	0	2	2	2
	GRB10	185646	602	-4	311335	82076	0	7	4	0	21	23	1538499	0.15201	1	0.028169	0.00550964	0.00636943	0.00555556	0	0	0	0	1	0	0	1	0	2	2	2
	GRHL2	424003	399	36	331925	80869	0	7	1	0	50	53	4255314	0.305018	1	0.028169	0.00550964	0.00636943	0.00555556	0	0	0	0	2	0	0	0	0	2	2	2
	GRID2	4518	1143	-17	512904	143775	0	11	1	0	50	50	3801198	0.146485	1	0.028169	0.0110193		0.0222222	1	1	0	0	0	0	0	0	0	2	2	2
	GRK4	675364	336	51	308069	74692	0	4	1	0	36	44	2592281	0.44517	1	0.028169	0.00550964	0.00636943		0	1	0	0	1	0	0	0	0	2	2	2
	GRK7	426724	406	30	278604	77958	0	5	1	0	33	44	2597819	0.513655	1	0.028169	0.00826446	0.0127389	0.00555556	1	0	0	0	1	0	0	0	0	2	2	2
	GSDMB	1602321	292	18	217544	58291	0	11	1	0	0	1	58291	0.996833	1	0.028169	0.00550964	0.00636943	0.00555556	0	0	0	0	2	0	0	0	0	2	2	2
	GUCY1A2	63799	885	-21	369058	105293	0	6	0	0	11	5	830132	0.355003	1	0.028169	0.00550964	0.0127389		0	0	0	0	2	0	0	0	0	2	2	2
	GUSB	434728	365	31	331996	94004	0	9	1	0	36	44	2635307	0.322914	1	0.028169	0.00826446	0.00636943	0.0111111	0	0	0	0	2	0	0	0	0	2	2	2
	HAPLN1	220863	552	-9	180198	50055	0	7	1	0	50	97	4422164	0.360076	1	0.028169	0.00550964	0.00636943	0.00555556	0	0	0	0	2	0	0	0	0	2	2	2
	HBE1	109545	1056	-1	75047	21229	0	3	0	0	50	53	3589121	0.121359	1	0.028169	0.00550964	0.00636943	0.00555556	0	0	0	0	3	0	0	0	0	3	2	2
	HCN4	314300	642	16	580141	195179	0	12	5	0	3	6	528169	0.832177	1	0.028169	0.0192837	0.0191083	0.0222222	0	1	0	0	1	0	0	0	0	2	2	2
	HDAC10	944000	242	49	334268	110050	0	10	2	0	32	52	3512938	0.0989095	1	0.028169				0	0	0	0	2	0	0	0	0	2	2	2
	HDLBP	1287793	317	29	655188	177855	0	13	5	0	22	38	1923745	0.667686	1	0.028169	0.0110193	0.0127389	0.0111111	1	0	0	0	1	0	0	0	0	2	2	2
	HEATR5A	375544	154	20	883666	262274	0	19	4	0	22	36	2773544	0.045348	1	0.028169	0.00550964		0.0111111	1	0	0	0	1	0	0	0	0	2	2	2
	HECTD1	431156	164	26	1334800	369413	0	27	7	0	28	55	2864140	0.190909	1	0.028169	0.0220386	0.0318471	0.0111111	0	0	0	0	2	0	0	0	0	2	2	2
	HECW2	166718	447	13	806134	222869	0	17	3	0	18	34	1768255	0.894541	1	0.028169	0.0247934	0.0382166	0.0111111	0	0	0	0	2	0	0	0	0	2	2	2
	HEG1	367509	177	50	682452	214704	0	7	6	0	50	53	3345378	0.939333	1	0.028169	0.00826446	0.0127389	0.00555556	0	0	0	0	2	0	0	0	0	2	2	2
	HIF1A	252998	315	30	430331	110050	0	10	1	0	47	44	3385138	0.181011	1	0.028169	0.00550964	0.00636943	0.00555556	0	1	0	0	1	0	0	0	0	2	2	2
	HMGXB3	#NUM!	#NUM!	#NUM!	648869	193546	0	16	4	0	27	43	2723915	0.596951	1	0.028169	0.00826446	0.0127389	0.00555556	0	0	0	0	2	0	0	0	0	2	2	2
	HMMR	225981	603	11	389861	88537	0	2	1	0	50	65	4088464	0.908191	1	0.028169	0.0110193	0.0254777		0	0	0	0	2	0	0	0	0	2	2	2
	HNF1A	1225663	380	40	313039	98903	0	15	0	0	2	3	204693	0.734604	1	0.028169	0.0247934	0.00636943	0.0388889	0	0	0	0	2	0	0	0	0	2	2	2
	HNRNPA2B1	915230	445	43	188505	47073	0	6	1	0	50	81	4615781	0.130208	1	0.028169	0.0110193	0.0254777		0	0	0	0	2	0	0	0	0	2	2	2
	HOXA11	473864	394	13	154638	47286	0	2	0	0	50	118	5110438	0.852758	1	0.028169				0	0	0	0	2	0	0	0	0	2	2	2
	HPS4	163136	553	-46	360467	107920	0	11	3	0	50	88	4038835	0.140691	1	0.028169	0.00275482		0.00555556	0	0	0	0	2	0	0	0	0	2	2	2
	HPSE	335397	224	27	278746	79946	0	7	0	0	1	0	132770	0.887423	1	0.028169	0.00275482		0.00555556	0	0	0	0	2	0	0	0	0	2	2	2
	HSPA9	1188562	205	52	349888	98264	0	7	1	0	38	80	3684545	0.63515	1	0.028169	0.00826446	0.0191083		0	0	0	0	2	0	0	0	0	2	2	2
	HSPD1	681973	428	29	292591	83567	0	6	0	0	6	7	434236	0.593856	1	0.028169	0.00550964	0.0127389		0	1	0	0	0	0	0	1	0	2	2	2
	HTR1F	123008	898	-19	182612	52753	0	2	0	0	49	63	4436080	0.555165	1	0.028169	0.00550964	0.00636943	0.00555556	0	0	0	0	2	0	0	0	0	2	2	2
	HTT	661693	464	41	1602541	462068	0	30	5	0	2	7	734921	0.198277	1	0.028169	0.0495868	0.0318471	0.0666667	0	0	0	0	2	0	0	0	0	2	2	2
	IDO2	11054	414	0	217473	60066	0	7	0	0	43	62	3802405	0.141267	1	0.028169	0.00275482			0	0	0	0	2	0	0	0	0	2	2	2
	IFI44L	161560	636	-13	235720	60563	0	7	1	0	6	4	429834	0.304701	1	0.028169	0.00826446	0.00636943	0.0111111	0	0	0	0	2	0	0	0	0	2	2	2
	IFIT1	253827	213	17	244311	62622	0	3	0	0	15	8	898008	0.415998	1	0.028169				0	0	0	0	1	1	0	0	0	2	2	2
	IFIT5	253827	213	17	244879	64610	0	4	1	0	17	12	1085377	0.37723	1	0.028169	0.00550964	0.0127389		0	0	0	0	1	1	0	0	0	2	2	2
	IGFN1	572258	333	23	1829599	560048	0	24	9	0	8	16	1052433	0.997753	1	0.028169	0.00826446	0.00636943	0.0111111	0	0	0	0	2	0	0	0	0	2	2	2
	IGSF9B	270106	534	-8	666761	212077	0	15	3	0	9	19	1011537	0.765786	1	0.028169	0.0220386	0.0318471	0.0166667	0	0	0	0	2	0	0	0	0	2	2	2
	IKBIP	488021	461	18	321133	83567	0	3	0	0	9	6	413717	0.9761	1	0.028169	0.00826446	0.00636943	0.0111111	0	0	0	0	2	0	0	0	0	2	2	2
	IKZF1	160478	#NUM!	37	268451	69793	0	7	4	0	0	4	69793	1	1	0.028169	0.0137741	0.0127389	0.0166667	0	0	0	0	2	0	0	0	0	2	2	2
	IL17RB	475623	578	42	260357	70006	0	7	1	0	39	80	3386061	0.242957	1	0.028169	0.00275482	0.00636943		0	0	0	0	2	0	0	0	0	2	2	2
	IL6ST	317374	438	51	477404	122617	0	11	0	0	7	20	1257694	0.279666	1	0.028169	0.0275482	0.0318471	0.0277778	1	0	0	0	1	0	0	0	0	2	2	2
	INCENP	2712305	253	52	467961	134616	0	4	5	0	36	96	4108273	0.994356	1	0.028169	0.00275482		0.00555556	0	0	0	0	2	0	0	0	0	2	2	2
	INPPL1	744547	182	58	633959	193546	0	9	3	0	14	17	1082821	0.981698	1	0.028169	0.00550964		0.0111111	0	0	0	0	2	0	0	0	0	2	2	2
	IRAK4	132735	558	-16	242536	61415	0	6	0	0	50	75	4887569	0.0623552	1	0.028169	0.00826446		0.0166667	0	0	0	0	2	0	0	0	0	2	2	2
	IRF2BP1	883734	203	39	275906	97909	0	8	2	0	50	78	3932690	0.256099	1	0.028169	0.00550964		0.0111111	1	0	0	0	1	0	0	0	0	2	2	2
	ITFG2	495532	443	28	230395	65249	0	4	2	0	50	73	4339023	0.163419	1	0.028169	0.00826446	0.00636943	0.0111111	1	0	0	0	0	0	0	1	0	2	2	2
	ITGA2	193331	354	4	615854	164152	0	16	2	0	13	19	905463	0.502703	1	0.028169	0.00826446	0.0191083		0	0	0	0	3	0	0	0	0	3	2	2
	ITGA5	653663	190	42	536547	159537	0	11	5	0	7	20	833753	0.904218	1	0.028169	0.00275482	0.00636943		0	0	0	0	2	0	0	0	0	2	2	2
	ITGAL	2276763	142	57	603216	170613	0	15	4	0	27	48	2329865	0.820203	1	0.028169	0.00550964		0.0111111	0	0	0	0	2	0	0	0	0	2	2	2
	ITGAV	266463	373	7	555291	150165	0	15	1	0	11	7	906386	0.0336134	1	0.028169	0.00550964	0.00636943	0.00555556	0	0	0	0	2	0	0	0	0	2	2	2
	ITPR2	359658	548	22	1413255	361035	0	40	9	0	0	9	361035	0.996562	1	0.028169	0.0192837	0.0191083	0.0166667	0	0	0	0	1	1	0	0	0	2	2	2
	ITSN1	921622	370	44	897085	237353	0	11	4	0	22	45	2686427	0.936244	1	0.028169	0.0137741	0.00636943	0.0166667	0	1	0	0	1	0	0	0	0	2	2	2
	IVL	59999	804	12	299123	76183	0	5	2	0	50	68	4299689	0.24661	1	0.028169	0.0192837	0.0254777	0.0166667	0	1	0	0	1	0	0	0	0	2	2	2
	JAK3	1216364	212	37	566580	171891	0	23	11	0	8	27	567148	0.976411	1	0.028169	0.0192837	0.0191083	0.0222222	0	0	0	0	2	0	0	0	0	2	2	2
	JPH3	594064	251	23	367851	114168	0	6	3	0	1	6	173950	1	1	0.028169	0.00275482	0.00636943		0	0	0	0	2	0	0	0	0	2	2	2
	KALRN	315141	549	32	1570591	420746	0	22	14	0	18	33	1726294	0.998626	1	0.028169	0.0137741	0.00636943	0.0222222	0	0	0	0	2	0	0	0	0	2	2	2
	KAT5	4131934	202	53	279101	80656	0	6	1	0	12	27	1415598	0.777673	1	0.028169	0.00550964		0.00555556	0	0	0	0	2	0	0	0	0	2	2	2
	KBTBD13	688371	189	44	216408	76893	0	12	2	0	50	85	4684722	0.338468	1	0.028169				0	0	0	0	2	0	0	0	0	2	2	2
	KBTBD7	314264	337	66	339451	98264	0	4	4	0	1	5	195534	0.999986	1	0.028169	0.00275482		0.00555556	0	0	0	0	2	0	0	0	0	2	2	2
	KCNA7	2070141	200	35	216905	75970	0	7	0	0	13	16	1047676	0.75338	1	0.028169	0.0110193	0.00636943	0.0166667	0	0	0	0	2	0	0	0	0	2	2	2
	KCNB1	1002860	392	54	426710	123043	0	13	3	0	50	107	4256947	0.580561	1	0.028169	0.00275482		0.00555556	0	0	0	0	2	0	0	0	0	2	2	2
	KCNH3	2227486	224	53	529376	175228	0	14	4	0	11	22	913699	0.960103	1	0.028169	0.00275482	0.00636943		0	0	0	0	2	0	0	0	0	2	2	2
	KCNIP4	35439	1264	3	156981	37488	0	3	0	0	50	59	3925164	0.396689	1	0.028169	0.00275482	0.00636943		0	0	0	0	2	0	0	0	0	2	2	2
	KCNK13	300869	604	12	201214	60989	0	7	1	0	17	18	1398274	0.381239	1	0.028169	0.00550964	0.00636943	0.00555556	0	0	0	0	2	0	0	0	0	2	2	2
	KCNK9	62115	562	5	186872	54457	0	9	3	0	7	10	576520	0.180629	1	0.028169	0.0110193	0.00636943	0.0111111	0	0	0	0	2	0	0	0	0	2	2	2
	KCNQ1	812471	589	39	340800	106074	0	14	4	0	34	42	2307784	0.4889	1	0.028169				0	0	0	0	2	0	0	0	0	2	2	2
	KCNQ5	648013	975	15	479037	141219	0	8	3	0	15	13	1141751	0.796986	1	0.028169	0.0110193	0.0127389	0.0111111	0	0	0	0	2	0	0	0	0	2	2	2
	KCNU1	7048	474	-36	596045	161383	0	11	6	0	4	8	328162	0.972792	1	0.028169	0.0137741	0.0127389	0.0166667	0	0	0	0	1	0	0	1	0	2	2	2
	KCTD16	38690	643	-2	215485	59498	0	4	2	0	32	46	2328232	0.52451	1	0.028169	0.0137741	0.00636943	0.0222222	1	0	0	0	1	0	0	0	0	2	2	2
	KCTD3	82180	597	-30	419397	116511	0	12	0	0	3	2	373318	0.0444652	1	0.028169	0.00275482	0.00636943		0	0	0	0	0	1	0	1	0	2	2	2
	KDM4A	939679	209	34	553019	145408	0	7	1	0	12	11	877347	0.319536	1	0.028169	0.00275482		0.00555556	0	0	0	0	1	0	0	1	0	2	2	2
	KHNYN	897668	265	29	336043	103802	0	5	0	0	12	18	1061308	0.934803	1	0.028169	0.00826446	0.0191083		0	0	0	0	2	0	0	0	0	2	2	2
	KIAA1211	460708	489	17	613866	181476	0	9	4	0	31	47	2439063	0.994841	1	0.028169	0.0137741	0.00636943	0.0166667	0	0	0	0	2	0	0	0	0	2	2	2
	KIAA1522	1339617	195	26	516099	189144	0	6	3	0	1	3	264333	0.997383	1	0.028169	0.0137741	0.00636943	0.0222222	1	0	0	0	1	0	0	0	0	2	2	2
	KIAA1586	431412	348	29	402854	103234	0	3	0	0	23	36	2458943	0.826975	1	0.028169	0.0110193	0.0127389	0.0111111	0	0	0	0	2	0	0	0	0	2	2	2
	KIAA1614	232445	398	15	574958	193333	0	14	2	0	16	13	1269693	0.52076	1	0.028169	0.0137741	0.0254777	0.00555556	0	0	0	0	2	0	0	0	0	2	2	2
	KIF21B	552427	490	32	827576	238915	0	30	3	0	1	4	284639	0.898301	1	0.028169	0.0165289	0.0127389	0.0166667	0	0	0	0	2	0	0	0	0	2	2	2
	KIF2B	930	1125	-86	334623	96063	0	11	1	0	11	2	316092	0.526674	1	0.028169	0.00826446	0.0127389	0.00555556	0	0	0	0	2	0	0	0	0	2	2	2
	KIF5B	360559	166	29	513685	123611	0	10	1	0	2	1	283290	0.600156	1	0.028169				0	0	0	0	2	0	0	0	0	2	2	2
	KIF7	804572	319	27	665909	208243	0	12	8	0	0	8	208243	1	1	0.028169	0.0165289	0.0191083	0.0166667	0	0	0	0	1	0	0	0	1	2	2	2
	KIFC2	2043455	200	36	407753	142426	0	9	3	0	2	16	431751	0.999937	1	0.028169	0.00826446	0.0127389	0.00555556	1	0	0	0	1	0	0	0	0	2	2	2
	KISS1R	2292363	206	44	189002	69367	0	4	1	0	17	39	1480421	0.975868	1	0.028169				0	0	0	0	2	0	0	0	0	2	2	2
	KIT	92734	649	0	508999	132770	0	6	6	0	19	25	1376548	0.910115	1	0.028169	0.030303	0.044586	0.0222222	1	0	0	0	1	0	0	0	0	2	2	2
	KITLG	144795	419	-29	147183	35571	0	5	0	0	50	74	4597321	0.0412197	1	0.028169	0.00550964	0.0127389		1	0	0	0	1	0	0	0	0	2	2	2
	KLF15	181307	600	34	203841	64326	0	6	5	0	3	15	432177	0.980045	1	0.028169	0.0110193	0.0127389	0.00555556	0	0	0	0	2	0	0	0	0	2	2	2
	KLHL26	1397040	222	33	300401	95353	0	10	3	0	50	86	4457309	0.519211	1	0.028169	0.00275482		0.00555556	0	0	1	0	1	0	0	0	0	2	2	2
	KLHL4	34243	#NUM!	-31	379424	103021	0	5	0	0	11	12	701338	0.716838	1	0.028169	0.00550964	0.00636943	0.00555556	0	0	0	0	2	0	0	0	0	2	2	2
	KLHL5	497247	209	46	386666	104938	0	8	1	0	0	1	104938	0.988688	1	0.028169	0.00275482		0.00555556	0	0	0	0	2	0	0	0	0	2	2	2
	KLHL6	712779	593	32	315737	87259	0	7	10	0	0	10	87259	1	1	0.028169	0.00275482		0.00555556	0	0	0	0	2	0	0	0	0	2	2	2
	KLK1	655673	589	25	135184	37133	0	7	0	0	50	98	4914975	0.062062	1	0.028169	0.00826446		0.0166667	0	0	0	0	2	0	0	0	0	2	2	2
	KLK11	490795	632	22	155419	45653	0	6	1	0	50	57	3338420	0.142499	1	0.028169	0.00826446	0.00636943	0.00555556	0	0	0	0	2	0	0	0	0	2	2	2
	KLK7	581408	606	29	128865	37701	0	3	1	0	50	57	3653944	0.444557	1	0.028169	0.00275482	0.00636943		0	0	0	0	2	0	0	0	0	2	2	2
	KNTC1	917926	215	37	1168589	297277	0	18	3	0	7	8	799460	0.453286	1	0.028169	0.0165289	0.0191083	0.0111111	0	1	0	0	1	0	0	0	0	2	2	2
	KSR2	639801	685	-6	472505	133267	0	13	2	0	50	63	4476266	0.10654	1	0.028169	0.00826446		0.0166667	0	0	0	0	2	0	0	0	0	2	2	2
	KTN1	687929	308	23	739039	167702	0	8	2	0	23	32	2711135	0.572896	1	0.028169	0.0192837	0.0254777	0.0166667	0	0	0	0	2	0	0	0	0	2	2	2
	LAMB4	487451	326	4	915616	238418	0	20	8	0	10	20	990308	0.562528	1	0.028169	0.0165289	0.0191083	0.0166667	1	0	0	0	0	0	0	1	0	2	2	2
	LAMC2	764899	413	19	617416	165572	0	13	2	0	5	3	734566	0.176988	1	0.028169	0.0165289	0.0254777	0.0111111	0	0	0	0	2	0	0	0	0	2	2	2
	LARS2	439463	363	38	468103	126593	0	13	3	0	14	11	1276367	0.173629	1	0.028169	0.00550964	0.00636943		0	0	0	0	2	0	0	0	0	2	2	2
	LATS1	431427	210	40	571621	156200	0	9	5	0	19	27	1245766	0.593804	1	0.028169	0.0137741	0.0254777	0.00555556	0	0	0	0	1	1	0	0	0	2	2	2
	LEO1	575343	136	34	353722	82289	0	2	0	0	31	32	2482373	0.812556	1	0.028169	0.0137741	0.0254777	0.00555556	1	0	0	0	1	0	0	0	0	2	2	2
	LGR6	674939	297	37	501757	162164	0	13	6	0	14	16	782491	0.943955	1	0.028169	0.0192837	0.0191083	0.0222222	0	0	0	0	2	0	0	0	0	2	2	2
	LINGO2	8941	927	-34	299265	89460	0	3	1	0	46	50	3669422	0.771482	1	0.028169	0.0110193		0.0222222	0	0	0	0	2	0	0	0	0	2	2	2
	LIPK	160610	327	36	209663	52327	0	4	0	0	50	60	4014127	0.244698	1	0.028169	0.00275482		0.00555556	0	0	0	0	2	0	0	0	0	2	2	2
	LMO7	197158	342	46	890979	226419	0	12	4	0	24	21	1834569	0.06665	1	0.028169	0.0137741	0.00636943	0.0222222	0	0	0	0	1	1	0	0	0	2	2	2
	LOXL4	225311	581	9	386311	109340	0	11	3	0	21	36	2163015	0.557012	1	0.028169	0.0110193	0.0127389	0.00555556	1	0	0	0	2	0	0	0	0	3	2	2
	LPCAT3	2600423	211	49	252973	69083	0	9	0	0	7	11	685789	0.396555	1	0.028169	0.00550964		0.0111111	0	0	0	0	2	0	0	0	0	2	2	2
	LPIN1	219334	431	19	460151	125386	0	13	1	0	16	17	1233412	0.308963	1	0.028169	0.0110193	0.0127389	0.00555556	0	0	0	0	2	0	0	0	0	2	2	2
	LRFN5	8637	1309	-33	359118	104370	0	9	1	0	14	27	1938229	0.263822	1	0.028169	0.0192837	0.0127389	0.0222222	0	0	0	0	1	1	0	0	0	2	2	2
	LRP8	563155	310	23	496361	134971	0	8	2	0	50	66	4196668	0.586215	1	0.028169	0.0110193	0.0127389	0.0111111	0	0	1	0	1	0	0	0	0	2	2	2
	LRRC36	1158788	125	49	388796	110689	0	5	2	0	50	55	3763355	0.575629	1	0.028169	0.00275482		0.00555556	0	0	0	0	2	0	0	0	0	2	2	2
	LRRC4C	4203	1185	-34	315950	94501	0	6	2	0	16	9	1131882	0.35703	1	0.028169	0.0165289	0.0191083	0.0166667	0	0	0	0	2	0	0	0	0	2	2	2
	LRRFIP1	542668	347	33	615357	156768	0	7	0	0	20	22	1775994	0.858142	1	0.028169				0	1	0	0	1	0	0	0	0	2	2	2
	LRRK2	31336	994	12	1321452	336540	0	28	5	0	25	40	2732080	0.161682	1	0.028169	0.0358127	0.0509554	0.0166667	0	0	0	0	2	0	0	0	0	2	2	2
	LRRTM1	10982	1577	-18	255813	79236	0	10	1	0	27	17	1800631	0.0550903	1	0.028169	0.0110193	0.0127389	0.0111111	0	0	0	0	2	0	0	0	0	2	2	2
	LSR	767246	472	7	324399	98832	0	8	1	0	42	48	2811884	0.608641	1	0.028169	0.00826446	0.00636943	0.0111111	0	0	0	0	2	0	0	0	0	2	2	2
	LUM	23173	523	-18	170613	47712	0	3	1	0	49	56	4002057	0.39908	1	0.028169	0.0137741	0.0127389	0.0166667	0	0	0	0	2	0	0	0	0	2	2	2
	MAGEB18	33808	#NUM!	-25	173595	47925	0	3	0	0	50	116	5669847	0.699075	1	0.028169	0.00826446	0.0127389		0	0	0	0	2	0	0	0	0	2	2	2
	MAOB	66825	#NUM!	22	270155	74692	0	8	0	0	49	52	3736730	0.178863	1	0.028169	0.0165289	0.0191083	0.0111111	0	0	0	0	2	0	0	0	0	2	2	2
	MAP3K1	200595	412	38	761688	221307	0	8	4	0	10	15	1103411	0.802725	1	0.028169	0.0110193	0.0127389	0.0111111	0	0	0	0	1	0	0	1	0	2	2	2
	MAP3K15	222229	#NUM!	38	678618	184884	0	13	2	0	16	19	1545528	0.538579	1	0.028169	0.0165289	0.0254777	0.0111111	0	0	0	0	1	1	0	0	0	2	2	2
	MAP3K5	329812	448	31	714189	189144	0	15	6	0	34	41	2864495	0.0945172	1	0.028169	0.00275482		0.00555556	0	1	0	0	1	0	0	0	0	2	2	2
	MAP3K6	884974	188	30	643828	203699	0	20	2	0	17	58	2676132	0.45272	1	0.028169	0.00826446	0.00636943	0.00555556	0	0	0	0	2	0	0	0	0	2	2	2
	MAP3K7	74576	643	17	321133	80372	0	8	1	0	16	18	1189321	0.516991	1	0.028169	0.00826446	0.0127389	0.00555556	0	0	0	0	2	0	0	0	0	2	2	2
	MAP4	1023686	249	35	802868	239980	0	9	5	0	2	6	446945	0.980849	1	0.028169	0.00826446	0.00636943	0.0111111	0	0	0	0	2	0	0	0	0	2	2	2
	MAP4K5	603138	207	43	454613	112180	0	9	0	0	1	2	159608	0.965167	1	0.028169	0.0110193	0.0127389	0.0111111	0	0	0	0	2	0	0	0	0	2	2	2
	MAST1	1937827	226	32	778302	247293	0	22	5	0	50	98	4206537	0.730087	1	0.028169	0.00550964		0.0111111	0	0	0	0	2	0	0	0	1	3	2	2
	MBD4	917611	355	56	300472	76751	0	5	2	0	50	79	3193651	0.718243	1	0.028169	0.00550964	0.00636943	0.00555556	1	0	0	0	1	0	0	0	0	2	2	2
	MBD6	1347795	303	44	472576	178352	0	11	1	0	6	21	1467996	0.578631	1	0.028169				1	0	0	0	1	0	0	0	0	2	2	2
	MCOLN3	425053	623	4	293159	71071	0	6	0	0	10	17	808619	0.476737	1	0.028169	0.00275482		0.00555556	0	0	0	0	2	0	0	0	0	2	2	2
	MCTP1	148501	629	22	523554	146757	0	12	1	0	5	2	458376	0.396272	1	0.028169	0.0137741	0.0191083	0.0111111	0	0	0	0	2	0	0	0	0	2	2	2
	MED13L	186212	605	-12	1122865	315950	0	18	4	0	29	32	2246227	0.439162	1	0.028169	0.0192837	0.0191083	0.0222222	0	0	0	0	1	1	0	0	0	2	2	2
	METAP1	218494	549	21	202634	53179	0	6	1	0	50	54	3595227	0.0592623	1	0.028169				0	0	0	0	1	1	0	0	0	2	2	2
	METTL9	479469	466	40	163371	43878	0	7	2	0	10	17	892186	0.0884006	1	0.028169	0.00275482		0.00555556	0	0	0	0	0	0	0	2	0	2	2	2
	MFN2	518052	207	39	392630	106216	0	18	1	0	5	7	402925	0.613819	1	0.028169	0.00275482			0	0	0	0	2	0	0	0	0	2	2	2
	MFRP	1054477	263	40	295360	85484	0	9	2	0	50	119	4681527	0.231469	1	0.028169				1	0	0	0	0	1	0	0	0	2	2	2
	MFSD2B	243145	226	33	246086	82360	0	5	2	0	50	68	3605593	0.604012	1	0.028169				1	0	0	0	1	0	0	0	0	2	2	2
	MFSD5	1677275	191	49	267102	90738	0	6	1	0	50	87	3994460	0.756139	1	0.028169	0.00826446	0.0127389	0.00555556	0	0	0	0	2	0	0	0	0	2	2	2
	MFSD9	70590	913	-3	232099	76112	0	9	2	0	50	65	3906491	0.260545	1	0.028169	0.00275482	0.00636943		0	0	0	0	2	0	0	0	0	2	2	2
	MGAT4C	15683	881	-41	246299	62764	0	4	1	0	2	2	207391	0.953517	1	0.028169	0.00826446	0.00636943	0.00555556	0	0	0	0	2	0	0	0	0	2	2	2
	MIA3	225124	392	-1	985977	256665	0	18	1	0	9	10	912705	0.189297	1	0.028169	0.0192837	0.0127389	0.0277778	1	0	0	0	1	0	0	0	0	2	2	2
	MIIP	518052	207	39	194185	62054	0	6	2	0	50	65	3201248	0.419163	1	0.028169	0.0110193	0.00636943	0.0166667	0	0	0	0	2	0	0	0	0	2	2	2
	MIOS	213895	446	16	449785	118499	0	13	4	0	45	65	3591464	0.161757	1	0.028169				0	0	0	0	2	0	0	0	0	2	2	2
	MKNK1	608423	266	25	243317	64681	0	8	1	0	36	44	2715466	0.162567	1	0.028169	0.00550964	0.00636943	0.00555556	0	0	0	0	2	0	0	0	0	2	2	2
	MME	72464	650	-12	402144	96489	0	3	4	0	8	35	1034399	0.996702	1	0.028169	0.0137741	0.0254777	0.00555556	0	0	0	0	1	1	0	0	0	2	2	2
	MMP10	510838	567	-16	249139	63758	0	9	1	0	50	59	3700662	0.155688	1	0.028169	0.00826446	0.0127389	0.00555556	0	0	0	0	2	0	0	0	0	2	2	2
	MORC1	88595	1029	-12	526323	126522	0	6	1	0	15	18	1447193	0.663566	1	0.028169	0.0110193	0.0127389	0.00555556	0	0	0	0	1	1	0	0	0	2	2	2
	MPPED2	29166	1075	-21	162874	44801	0	7	2	0	0	2	44801	0.999995	1	0.028169	0.00550964	0.00636943	0.00555556	0	0	0	0	2	0	0	0	0	2	2	2
	MS4A14	433906	899	24	344137	93791	0	7	2	0	18	14	1251872	0.0762392	1	0.028169	0.00550964	0.0127389		0	0	0	0	2	0	0	0	0	2	2	2
	MS4A6A	336539	784	-2	135823	33725	0	2	0	0	50	55	4412579	0.339099	1	0.028169				0	0	0	0	2	0	0	0	0	2	2	2
	MSH4	146770	535	-10	485924	129433	0	8	0	0	0	0	129433	0.99838	1	0.028169	0.0110193	0.0191083	0.00555556	0	0	0	0	2	0	0	0	0	2	2	2
	MSH6	488225	587	32	687706	190493	0	15	3	0	50	80	3883558	0.0942982	1	0.028169	0.0137741	0.0254777	0.00555556	0	0	0	0	2	0	0	0	0	2	2	2
	MSLNL	1187310	273	39	511981	174305	0	5	0	0	0	0	174305	0.999908	1	0.028169	0.00275482		0.00555556	0	0	0	0	2	0	0	0	0	2	2	2
	MST1R	1289886	170	38	687919	223508	0	7	4	0	8	25	957151	0.999986	1	0.028169	0.0137741	0.0127389	0.0166667	0	0	0	0	2	0	0	0	0	2	2	2
	MTM1	287123	#NUM!	16	316873	81011	0	6	3	0	29	32	2028896	0.551809	1	0.028169	0.00826446	0.00636943	0.0111111	0	0	0	0	2	0	0	0	0	2	2	2
	MTMR10	279767	591	22	405268	105506	0	11	2	0	22	30	2122403	0.0310426	1	0.028169				0	0	0	0	1	1	0	0	0	2	2	2
	MTMR3	752285	253	29	617842	170258	0	15	8	0	18	41	1610635	0.800935	1	0.028169	0.00275482		0.00555556	0	0	0	0	2	0	0	0	0	2	2	2
	MUC4	920866	365	49	602861	168838	0	16	9	0	4	13	417409	0.996754	1	0.028169	0.0385675	0.0573248	0.0277778	0	0	0	0	2	0	0	0	0	2	2	2
	MYBPC3	1189866	245	45	655330	187298	0	25	9	0	3	13	357982	0.996605	1	0.028169	0.0110193	0.00636943	0.0166667	0	0	0	0	2	0	0	0	0	2	2	2
	MYH10	646488	488	10	1031488	265895	0	18	4	0	0	4	265895	0.999617	1	0.028169	0.00550964	0.0127389		1	0	0	0	1	0	0	0	0	2	2	2
	MYH2	75573	738	-49	1015158	258156	0	13	2	0	7	20	1504632	0.886467	1	0.028169	0.0192837	0.0127389	0.0277778	0	0	0	0	2	0	0	0	0	2	2	2
	MYO1F	674374	214	-7	569207	156058	0	20	5	0	20	47	1865241	0.674925	1	0.028169	0.00550964	0.0127389		1	0	0	0	1	0	0	0	0	2	2	2
	MYO6	362445	482	17	686215	164507	0	12	1	0	14	24	1578543	0.813764	1	0.028169	0.0220386	0.0191083	0.0277778	0	0	0	0	2	0	0	0	0	2	2	2
	MYO7A	442776	450	42	1146224	317512	0	33	6	0	1	6	351379	0.981869	1	0.028169	0.0247934	0.0191083	0.0333333	1	0	0	0	1	0	0	0	0	2	2	2
	MYOM2	104051	570	-26	765096	202350	0	13	3	0	5	14	933011	0.765604	1	0.028169	0.0165289	0.0127389	0.0166667	0	0	0	0	2	0	0	0	0	2	2	2
	MYRIP	195545	917	9	440413	122759	0	7	0	0	37	41	3150270	0.645871	1	0.028169	0.00550964	0.00636943	0.00555556	0	0	0	0	2	0	0	0	0	2	2	2
	NACAD	#NUM!	#NUM!	#NUM!	746991	258156	0	11	2	0	9	16	1127196	0.951972	1	0.028169	0.0192837	0.00636943	0.0277778	0	0	0	0	2	0	0	0	0	2	2	2
	NALCN	47011	804	5	909510	238347	0	16	3	0	17	16	1723241	0.241909	1	0.028169	0.0137741	0.0127389	0.0166667	0	0	0	0	2	0	0	0	0	2	2	2
	NAP1L2	196410	#NUM!	-3	234300	60279	0	3	0	0	19	18	1045546	0.663794	1	0.028169	0.00550964		0.0111111	0	0	0	0	2	0	0	0	0	2	2	2
	NAV2	164305	496	9	1245127	363875	0	22	11	0	6	16	698143	0.995261	1	0.028169	0.0165289	0.00636943	0.0277778	0	0	0	0	2	0	0	0	0	2	2	2
	NCAPD3	270385	601	14	778089	208740	0	7	2	0	12	15	1050729	0.931954	1	0.028169	0.0110193		0.0111111	0	0	0	0	2	0	0	0	0	2	2	2
	NCF2	618153	407	31	278462	71071	0	8	2	0	29	32	1857005	0.247928	1	0.028169				0	0	0	0	2	0	0	0	0	2	2	2
	NCOA7	184468	179	18	488693	126664	0	10	3	0	32	43	2288472	0.583896	1	0.028169	0.0137741	0.0127389	0.0111111	0	0	0	0	2	0	0	0	0	2	2	2
	NEBL	71095	484	-19	613156	137456	0	14	1	0	14	7	1041641	0.0444071	1	0.028169	0.0110193	0.0191083	0.00555556	0	0	0	0	2	0	0	0	0	2	2	2
	NEK10	107333	515	-15	381128	94075	0	11	0	0	8	13	858106	0.209001	1	0.028169	0.0137741	0.0191083	0.0111111	0	0	0	0	1	0	0	1	0	2	2	2
	NELL2	79685	930	-19	475274	116440	0	16	4	0	50	68	4396391	0.0854775	1	0.028169	0.00826446	0.0127389	0.00555556	0	0	0	0	2	0	0	0	0	2	2	2
	NES	1851672	180	37	792644	246370	0	11	5	0	48	101	4422448	0.980283	1	0.028169	0.0220386	0.0127389	0.0222222	0	0	0	0	2	0	0	0	0	2	2	2
	NETO1	32720	916	-26	285704	71710	0	7	0	0	15	15	927047	0.650674	1	0.028169	0.0110193		0.0111111	0	0	0	0	2	0	0	0	0	2	2	2
	NEUROD1	210899	380	17	178920	50055	0	8	4	0	5	7	214562	0.69335	1	0.028169	0.00826446		0.0166667	0	0	0	0	2	0	0	0	0	2	2	2
	NEUROD6	48298	883	-4	170968	45866	0	9	0	0	50	76	4495010	0.0599202	1	0.028169	0.00550964	0.00636943	0.00555556	0	0	0	0	2	0	0	0	0	2	2	2
	NFAT5	1302986	#NUM!	41	788526	213852	0	9	3	0	8	8	636231	0.966547	1	0.028169	0.0110193	0.0127389	0.0111111	0	0	0	0	2	0	0	0	0	2	2	2
	NFE2L1	1205950	255	20	380560	116795	0	9	1	0	4	3	323405	0.882443	1	0.028169	0.00826446		0.0166667	0	0	0	0	2	0	0	0	0	2	2	2
	NFE2L2	372300	145	36	309063	81579	0	7	1	0	19	18	1593311	0.282616	1	0.028169	0.030303	0.0318471	0.0333333	0	0	0	0	3	0	0	0	0	3	2	2
	NFRKB	635581	248	-3	662998	204125	0	14	5	0	15	46	1707408	0.990575	1	0.028169	0.0110193	0.0127389	0.0111111	0	0	0	0	2	0	0	0	0	2	2	2
	NHS	70191	#NUM!	12	821967	248145	0	15	7	0	5	14	634598	0.999393	1	0.028169	0.00826446	0.00636943	0.0111111	0	0	0	0	2	0	0	0	0	2	2	2
	NIPBL	341972	479	11	1462529	378217	0	46	8	0	2	10	468884	0.835647	1	0.028169	0.0137741	0.0127389	0.0166667	0	0	0	0	2	0	0	0	0	2	2	2
	NISCH	1096247	192	55	752458	226277	0	24	8	0	2	11	334481	0.998671	1	0.028169	0.00550964	0.0127389		0	0	0	0	2	0	0	0	0	2	2	2
	NKD2	692388	484	29	230253	66669	0	6	5	0	1	12	206042	0.999971	1	0.028169	0.00550964	0.0127389		0	0	0	0	1	1	0	0	0	2	2	2
	NLGN3	759088	#NUM!	27	419823	127800	0	6	4	0	50	112	5167735	0.945863	1	0.028169	0.00826446	0.0191083		0	0	0	0	2	0	0	0	0	2	2	2
	NLRP1	1016229	605	10	752245	218822	0	9	1	0	6	2	401647	0.946074	1	0.028169	0.00550964	0.00636943	0.00555556	0	0	0	0	2	0	0	0	0	2	2	2
	NLRP12	783610	486	-58	546984	160176	0	9	3	0	5	8	555717	0.802351	1	0.028169	0.0247934	0.044586	0.0111111	0	0	0	0	1	0	0	1	0	2	2	2
	NLRP13	802494	561	-68	534630	141006	0	8	0	0	7	30	3243351	0.0924015	1	0.028169	0.0110193	0.0127389	0.00555556	0	0	0	0	1	1	0	0	0	2	2	2
	NLRP3	293118	825	-17	528737	141574	0	23	9	0	24	40	1484823	0.426795	1	0.028169	0.0220386	0.0127389	0.0277778	0	0	0	0	2	0	0	0	0	2	2	2
	NOC3L	242278	482	12	423941	105364	0	11	1	0	0	1	105364	0.992693	1	0.028169	0.00275482	0.00636943		0	0	0	0	2	0	0	0	0	2	2	2
	NOG	268027	457	-44	112180	36707	0	4	1	0	50	74	3925803	0.241016	1	0.028169	0.00275482		0.00555556	0	0	0	0	2	0	0	0	0	2	2	2
	NOL4	10823	966	-14	329937	86904	0	9	1	0	12	52	1892150	0.76732	1	0.028169	0.0165289	0.0191083	0.0166667	0	0	0	0	2	0	0	0	0	2	2	2
	NR4A2	117105	440	4	302460	85413	0	6	2	0	50	65	3047178	0.655084	1	0.028169	0.00826446	0.00636943	0.0111111	0	0	0	0	2	0	0	0	0	2	2	2
	NR4A3	280636	538	8	331215	99045	0	7	2	0	50	85	4680746	0.538982	1	0.028169	0.00550964	0.00636943	0.00555556	0	0	0	0	1	0	0	0	1	2	2	2
	NRBP1	1244404	179	39	281089	75899	0	6	0	0	2	4	192268	0.94954	1	0.028169	0.00275482		0.00555556	2	0	0	0	0	0	0	0	0	2	2	2
	NRP1	360090	488	-9	480670	125741	0	8	4	0	16	36	1506833	0.981101	1	0.028169	0.00550964	0.0127389		0	0	0	0	2	0	0	0	0	2	2	2
	NT5DC3	1181243	358	15	289112	73201	0	7	2	0	26	42	2162873	0.314776	1	0.028169	0.00275482		0.00555556	0	0	0	0	2	0	0	0	0	2	2	2
	NTRK2	17424	692	1	447584	118144	0	6	0	0	6	8	772480	0.592899	1	0.028169	0.0192837	0.0191083	0.0222222	0	0	0	0	2	0	0	0	0	2	2	2
	NUP160	931839	158	14	746849	201640	0	16	0	0	4	0	366005	0.328061	1	0.028169	0.00550964	0.00636943	0.00555556	0	0	0	0	2	0	0	0	0	2	2	2
	NUP205	521421	326	14	1038446	284071	0	31	7	0	7	17	855337	0.539041	1	0.028169	0.00550964	0.00636943	0.00555556	0	0	0	0	2	0	0	0	0	2	2	2
	NUP93	706254	143	26	426071	115801	0	9	3	0	50	68	4150944	0.493855	1	0.028169	0.00826446		0.0166667	0	0	0	0	2	0	0	0	0	2	2	2
	NUP98	449630	310	25	927047	265966	0	11	3	0	0	3	265966	0.998993	1	0.028169	0.00826446		0.0111111	0	0	0	0	2	0	0	0	0	2	2	2
	OGG1	954590	264	39	298200	78597	0	8	1	0	50	122	5253148	0.746447	1	0.028169	0.00550964		0.0111111	0	0	0	0	2	0	0	0	0	2	2	2
	OLFM4	207557	842	2	257233	72704	0	3	2	0	50	65	4143418	0.531423	1	0.028169	0.00826446	0.00636943	0.0111111	1	0	0	0	1	0	0	0	0	2	2	2
	OPA1	148817	456	12	542724	132060	0	19	0	0	5	3	522276	0.0693811	1	0.028169	0.0137741	0.0254777	0.00555556	0	0	0	0	2	0	0	0	0	2	2	2
	OPRK1	147912	861	-14	190351	55664	0	5	3	0	2	9	310199	0.925139	1	0.028169	0.00826446	0.0127389	0.00555556	0	0	0	0	1	1	0	0	0	2	2	2
	OR10P1	1678592	523	-8	148532	51901	0	2	0	0	50	91	4715465	0.797356	1	0.028169				0	0	0	0	2	0	0	0	0	2	2	2
	OR2B2	228884	634	40	178068	51546	0	2	1	0	50	56	2952535	0.715689	1	0.028169				0	0	0	0	2	0	0	0	0	2	2	2
	OR2B6	225015	562	24	151940	48280	0	4	4	0	0	4	48280	0.999994	1	0.028169	0.00275482		0.00555556	0	0	0	0	2	0	0	0	0	2	2	2
	OR2G2	204354	957	-25	154354	48635	0	5	2	0	50	97	5149346	0.153248	1	0.028169	0.0165289	0.0254777	0.00555556	0	0	0	0	1	1	0	0	0	2	2	2
	OR2Y1	831824	515	18	150520	48848	0	3	1	0	1	4	93649	0.999854	1	0.028169	0.00275482		0.00555556	0	0	0	0	2	0	0	0	0	2	2	2
	OR51S1	66543	987	-3	154354	52469	0	2	0	0	50	63	3505270	0.716274	1	0.028169	0.00550964	0.00636943	0.00555556	0	0	0	0	2	0	0	0	0	2	2	2
	OR52N2	203856	922	-5	158756	46789	0	9	2	0	50	60	3391741	0.0322937	1	0.028169				0	0	0	0	2	0	0	0	0	2	2	2
	OR5AK2	474417	617	-38	154212	43452	0	4	0	0	50	60	3710247	0.176118	1	0.028169				0	0	0	0	1	1	0	0	0	2	2	2
	OR5C1	433740	487	10	152650	52256	0	6	1	0	50	66	3852673	0.126623	1	0.028169				0	0	0	0	2	0	0	0	0	2	2	2
	OR9Q2	637499	828	-25	153644	48493	0	6	1	0	50	45	3317759	0.160135	1	0.028169	0.00550964		0.0111111	0	0	0	0	2	0	0	0	0	2	2	2
	OSGIN2	251472	419	35	278604	77106	0	9	4	0	6	8	458021	0.136451	1	0.028169	0.00275482	0.00636943		0	0	0	0	1	1	0	0	0	2	2	2
	OTOA	520295	466	45	594625	166850	0	6	3	0	5	17	726756	0.999547	1	0.028169	0.00826446	0.00636943	0.00555556	0	0	0	0	2	0	0	0	0	2	2	2
	OTOP1	178901	584	34	302602	93791	0	7	1	0	8	17	1039653	0.587073	1	0.028169	0.00826446		0.0111111	0	0	0	0	2	0	0	0	0	2	2	2
	OTOP3	1045089	223	25	291171	95211	0	13	2	0	9	24	1100784	0.363782	1	0.028169				0	0	0	0	2	0	0	0	0	2	2	2
	P2RX2	819418	332	35	257659	68231	0	8	1	0	3	3	253825	0.708834	1	0.028169	0.00275482		0.00555556	1	0	0	0	0	1	0	0	0	2	2	2
	P2RX3	923815	191	-3	209308	55238	0	7	0	0	6	6	420107	0.448405	1	0.028169	0.00550964	0.00636943	0.00555556	0	0	0	0	2	0	0	0	0	2	2	2
	P2RY12	51795	505	10	170684	49345	0	3	0	0	50	81	5050869	0.263923	1	0.028169	0.00550964	0.00636943	0.00555556	0	0	0	0	1	1	0	0	0	2	2	2
	PABPN1L	860087	252	37	146544	43665	0	4	0	0	29	48	2587027	0.600843	1	0.028169				0	0	0	0	2	0	0	0	0	2	2	2
	PAN2	2869106	184	52	617629	171536	0	16	3	0	20	66	2573821	0.68521	1	0.028169	0.00550964	0.0127389		0	0	0	0	2	0	0	0	0	2	2	2
	PAPPA	69253	553	-19	827292	230892	0	15	6	0	50	67	3948807	0.559219	1	0.028169	0.0192837	0.0191083	0.0166667	0	0	0	0	2	0	0	0	0	2	2	2
	PARG	340607	454	28	510277	128510	0	1	0	0	4	5	510561	0.999837	1	0.028169	0.00826446	0.0127389	0.00555556	0	0	0	0	2	0	0	0	0	2	2	2
	PARP15	419536	311	44	358905	99471	0	5	3	0	10	17	1117753	0.529472	1	0.028169				0	0	0	0	2	0	0	0	0	2	2	2
	PAX6	172494	631	-11	225709	62906	0	10	3	0	13	17	968653	0.0353455	1	0.028169	0.00275482		0.00555556	0	0	0	0	2	0	0	0	0	2	2	2
	PBRM1	1217701	231	47	853846	215627	0	22	2	0	4	17	730235	0.751193	1	0.028169	0.0192837	0.0191083	0.0222222	0	1	0	0	1	0	0	0	0	2	2	2
	PC	1649909	187	38	589726	180269	0	13	8	0	14	28	1324647	0.939894	1	0.028169	0.00275482		0.00555556	1	0	0	0	1	0	0	0	0	2	2	2
	PCCA	139575	733	33	383116	102311	0	7	0	0	3	0	308850	0.165535	1	0.028169	0.00550964	0.0127389		0	0	0	0	2	0	0	0	0	2	2	2
	PCDH17	8275	1095	-28	568071	175725	0	13	0	0	3	0	321701	0.723244	1	0.028169	0.0137741	0.00636943	0.0166667	0	0	0	0	2	0	0	0	0	2	2	2
	PCDHGA1	662513	568	2	464553	143775	0	6	1	0	21	41	2373104	0.974613	1	0.028169	0.0110193	0.0127389	0.0111111	0	0	0	0	2	0	0	0	0	2	2	2
	PCDHGA7	#NUM!	#NUM!	#NUM!	459583	145124	0	4	2	0	27	41	2675493	0.952817	1	0.028169	0.00550964		0.0111111	0	0	0	0	2	0	0	0	0	2	2	2
	PCDHGB7	662513	568	2	456246	142710	0	6	4	0	21	41	2373104	0.981143	1	0.028169	0.0137741	0.0127389	0.0111111	0	0	0	0	2	0	0	0	0	2	2	2
	PCF11	308252	305	10	787248	219816	0	10	4	0	40	41	3048527	0.434086	1	0.028169	0.00826446	0.0127389	0.00555556	1	0	0	0	1	0	0	0	0	2	2	2
	PCYT2	3798594	211	19	213497	58291	0	12	1	0	50	109	3685113	0.120877	1	0.028169	0.00550964	0.0127389		0	0	0	0	2	0	0	0	0	2	2	2
	PDE1C	124074	828	6	335404	84845	0	9	2	0	50	73	3849762	0.209764	1	0.028169	0.0192837	0.0382166	0.00555556	0	0	0	0	2	0	0	0	0	2	2	2
	PDE7A	167106	425	37	270510	68373	0	6	1	0	50	80	4532072	0.36122	1	0.028169	0.00550964		0.0111111	0	0	0	0	2	0	0	0	0	2	2	2
	PDE8B	276128	451	26	462849	121623	0	11	1	0	11	13	617913	0.849668	1	0.028169	0.00550964	0.00636943	0.00555556	0	0	0	0	2	0	0	0	0	2	2	2
	PDGFRA	51422	518	27	565515	149739	0	10	2	0	2	8	300685	0.920262	1	0.028169	0.0192837	0.0318471	0.0111111	0	0	0	0	1	1	0	0	0	2	2	2
	PDZRN3	82249	888	-7	537257	152650	0	19	6	0	22	45	2488905	0.445061	1	0.028169	0.0192837	0.00636943	0.0277778	0	0	0	0	2	0	0	0	0	2	2	2
	PELP1	1249398	222	26	553090	183677	0	6	0	0	1	0	230679	0.995811	1	0.028169	0.0165289	0.0127389	0.0166667	0	0	0	0	2	0	0	0	0	2	2	2
	PEX3	318754	401	13	197664	50694	0	3	1	0	50	78	4631330	0.234291	1	0.028169				0	0	0	0	0	1	0	1	0	2	2	2
	PHF8	830265	#NUM!	30	572970	158259	0	6	2	0	50	75	4309842	0.930452	1	0.028169	0.00826446	0.00636943	0.00555556	0	0	1	0	1	0	0	0	0	2	2	2
	PHKB	320760	885	-3	600589	157691	0	13	5	0	50	53	3773721	0.0783602	1	0.028169	0.0137741	0.00636943	0.0222222	0	0	0	0	2	0	0	0	0	2	2	2
	PHTF2	246673	730	25	399162	107778	0	13	4	0	1	4	130640	0.946831	1	0.028169	0.0137741	0.0191083	0.00555556	1	0	0	0	1	0	0	0	0	2	2	2
	PI4K2B	218037	523	28	250701	64965	0	5	2	0	44	53	3574495	0.542908	1	0.028169				0	0	0	0	2	0	0	0	0	2	2	2
	PIF1	556478	205	50	314175	106287	0	11	2	0	50	77	3681208	0.166322	1	0.028169	0.00275482	0.00636943		0	0	0	0	2	0	0	0	0	2	2	2
	PIK3C2B	482894	188	34	832191	239838	0	23	11	0	11	25	1047818	0.926396	1	0.028169	0.0192837	0.0127389	0.0222222	0	0	0	0	2	0	0	0	0	2	2	2
	PIK3CA	401889	613	11	560474	139657	0	10	1	0	11	23	1052930	0.966266	1	0.028169	0.0358127	0.0509554	0.0222222	0	0	0	0	2	0	0	0	0	2	2	2
	PIK3R4	198723	430	17	695800	188789	0	17	4	0	19	20	1360786	0.189551	1	0.028169	0.00826446	0.00636943	0.0111111	0	0	0	0	2	0	0	0	0	2	2	2
	PINK1	631461	208	35	284142	94146	0	13	1	0	0	1	94146	0.99275	1	0.028169				1	0	0	0	1	0	0	0	0	2	2	2
	PIWIL3	399624	395	-4	459441	121836	0	11	2	0	30	30	2337178	0.227951	1	0.028169	0.00826446	0.0127389	0.00555556	0	0	0	0	2	0	0	0	0	2	2	2
	PIWIL4	367057	478	6	444602	116653	0	11	2	0	20	17	1613049	0.041433	1	0.028169	0.0165289	0.0127389	0.0166667	0	0	0	0	2	0	0	0	0	2	2	2
	PLA2G4D	680403	360	46	416628	123327	0	5	1	0	17	26	1261457	0.953119	1	0.028169	0.00275482	0.00636943		1	0	0	0	1	0	0	0	0	2	2	2
	PLCB4	77680	715	-57	651567	151230	0	11	2	0	7	19	1055628	0.457075	1	0.028169	0.0247934	0.0191083	0.0333333	0	0	0	0	2	0	0	0	0	2	2	2
	PLCH1	326198	765	-9	870318	234513	0	12	3	0	49	73	4348679	0.49525	1	0.028169	0.0110193	0.0127389	0.0111111	0	0	0	0	2	0	0	0	0	2	2	2
	PLCL1	627125	907	10	555291	149313	0	8	2	0	50	45	4349815	0.544291	1	0.028169	0.0110193	0.0127389	0.0111111	0	0	0	0	2	0	0	0	0	2	2	2
	PLEKHA6	554014	370	33	532216	155987	0	13	2	0	1	5	209947	0.998842	1	0.028169	0.0110193	0.0191083		0	0	0	0	1	1	0	0	0	2	2	2
	PLEKHG6	2670962	198	46	400156	127445	0	7	3	0	22	67	2522346	0.948304	1	0.028169	0.00550964	0.00636943	0.00555556	0	0	0	0	2	0	0	0	0	2	2	2
	PLEKHM2	683349	174	22	518655	149313	0	14	4	0	12	37	1438034	0.963378	1	0.028169	0.00826446	0.00636943	0.0111111	0	0	0	0	2	0	0	0	0	2	2	2
	PLEKHO1	1202779	309	41	205545	61131	0	3	1	0	50	105	5007062	0.648453	1	0.028169	0.0110193	0.0127389	0.0111111	1	0	0	0	1	0	0	0	0	2	2	2
	PLG	181774	624	-9	422876	111115	0	7	1	0	50	88	5368594	0.760215	1	0.028169	0.00826446	0.0127389	0.00555556	1	0	0	0	1	0	0	0	0	2	2	2
	PLIN1	880974	190	35	257872	83141	0	8	1	0	50	90	4444742	0.521623	1	0.028169	0.00275482	0.00636943		0	0	0	0	2	0	0	0	0	2	2	2
	PLXNA3	2220716	#NUM!	41	938691	284781	0	24	10	0	0	10	284781	0.999859	1	0.028169	0.0165289	0.0254777	0.00555556	0	0	0	0	2	0	0	0	0	2	2	2
	PLXNB3	2103463	#NUM!	30	966807	309063	0	24	8	0	50	110	4175581	0.992738	1	0.028169	0.0220386	0.0191083	0.0277778	0	0	0	0	2	0	0	0	0	2	2	2
	PLXND1	754944	210	53	967872	293088	0	15	13	0	1	13	339877	1	1	0.028169	0.0137741	0.00636943	0.0166667	0	1	0	0	1	0	0	0	0	2	2	2
	PNN	314417	166	13	373247	92797	0	2	1	0	23	30	1978202	0.872921	1	0.028169	0.00550964	0.0127389		0	0	0	0	1	1	0	0	0	2	2	2
	PNPLA8	366326	803	-6	402286	105719	0	6	1	0	50	70	4714684	0.271301	1	0.028169	0.00550964	0.00636943	0.00555556	0	0	0	0	2	0	0	0	0	2	2	2
	POLI	98827	436	44	381838	99755	0	9	1	0	50	64	4250699	0.12689	1	0.028169				0	0	0	0	1	1	0	0	0	2	2	2
	POLK	253484	500	54	457737	110760	0	4	1	0	48	62	4487058	0.819935	1	0.028169	0.00550964	0.00636943	0.00555556	0	0	0	0	2	0	0	0	0	2	2	2
	POLQ	292766	680	7	1325286	355071	0	29	5	0	7	6	820405	0.086743	1	0.028169	0.0385675	0.044586	0.0333333	0	0	0	0	2	0	0	0	0	2	2	2
	POLR1A	983860	391	46	883524	244311	0	25	4	0	4	7	527246	0.738795	1	0.028169	0.0110193	0.0191083	0.00555556	0	0	0	0	2	0	0	0	0	2	2	2
	POLR2B	570731	443	33	613156	158969	0	12	0	0	3	2	380844	0.255614	1	0.028169	0.0110193	0.0127389	0.0111111	0	0	0	0	2	0	0	0	0	2	2	2
	POLRMT	1832767	218	10	614079	190422	0	16	5	0	29	93	3391386	0.882219	1	0.028169	0.00550964	0.00636943	0.00555556	0	0	0	0	2	0	0	0	0	2	2	2
	POM121L2	#NUM!	#NUM!	#NUM!	497781	164649	0	6	7	0	30	63	3287797	0.961114	1	0.028169	0.0137741	0.0254777		0	0	0	0	3	0	0	0	0	3	2	2
	PPP1R9A	419387	534	-15	714047	185878	0	8	1	0	18	42	2388298	0.859298	1	0.028169	0.00275482	0.00636943		1	0	0	0	2	0	0	0	0	3	2	2
	PPP4R4	204538	714	17	472789	122120	0	8	2	0	32	43	2088678	0.800819	1	0.028169				0	0	0	0	1	1	0	0	0	2	2	2
	PPWD1	424356	444	25	336398	85981	0	8	2	0	17	40	2357981	0.145444	1	0.028169	0.00275482	0.00636943		1	0	0	0	1	0	0	0	0	2	2	2
	PRKCA	206987	603	-27	356491	87614	0	6	3	0	17	47	2293087	0.762562	1	0.028169	0.00550964	0.00636943	0.00555556	1	0	0	0	1	0	0	0	0	2	2	2
	PROM1	174831	435	37	454826	120700	0	8	4	0	22	36	2091873	0.24056	1	0.028169	0.0110193	0.0127389	0.0111111	0	0	0	0	2	0	0	0	0	2	2	2
	PRPF40A	285742	716	16	498420	118215	0	13	0	0	18	26	1991124	0.0300555	1	0.028169	0.0110193	0.00636943	0.0111111	0	0	0	0	1	0	0	1	0	2	2	2
	PRRT4	#NUM!	#NUM!	#NUM!	426142	152366	0	3	1	0	27	40	2682735	0.997627	1	0.028169	0.00550964	0.00636943	0.00555556	0	0	0	0	2	0	0	0	0	2	2	2
	PRSS21	1717244	210	42	159395	46150	0	7	0	0	50	89	4807552	0.0736549	1	0.028169	0.00550964	0.00636943		0	0	0	0	1	1	0	0	0	2	2	2
	PSMD1	1175473	345	36	500195	129859	0	13	3	0	29	53	2093222	0.448072	1	0.028169	0.0137741	0.0191083	0.00555556	0	0	0	0	3	0	0	0	0	3	2	2
	PTCH1	186893	510	53	762966	225354	0	42	8	0	19	27	1522382	0.0369799	1	0.028169	0.00550964		0.0111111	0	0	0	0	2	0	0	0	0	2	2	2
	PTCH2	656648	191	36	597039	194469	0	7	4	0	12	22	1094110	0.997918	1	0.028169	0.0110193	0.0127389		0	0	0	0	2	0	0	0	0	2	2	2
	PTGER4	210761	496	-8	236501	77674	0	3	3	0	50	110	4739463	0.941618	1	0.028169	0.00275482	0.00636943		0	0	0	0	2	0	0	0	0	2	2	2
	PTGS2	275352	552	-19	311974	82289	0	8	2	0	39	63	4211791	0.147076	1	0.028169	0.00550964	0.00636943	0.00555556	1	0	0	0	1	0	0	0	0	2	2	2
	PTPN12	306142	489	24	409244	104725	0	8	2	0	50	65	4817279	0.0742777	1	0.028169	0.0110193	0.0254777		0	0	0	0	1	0	0	1	0	2	2	2
	PTPN13	239175	533	31	1287301	344492	0	14	7	0	50	84	4544284	0.979989	1	0.028169	0.0358127	0.044586	0.0333333	0	0	0	0	2	0	0	0	0	2	2	2
	PTPN14	464456	404	-8	606269	167347	0	21	6	0	3	10	350527	0.953558	1	0.028169	0.0247934	0.0318471	0.0222222	0	0	0	0	2	0	0	0	0	2	2	2
	PTPN23	866535	215	46	810536	256381	0	13	12	0	3	23	702119	1	1	0.028169	0.0110193	0.00636943	0.0166667	0	0	0	0	2	0	0	0	0	2	2	2
	PTPN6	2704950	211	47	337321	90170	0	13	2	0	29	79	3146933	0.043703	1	0.028169	0.00826446	0.00636943	0.0111111	0	0	0	0	1	0	0	1	0	2	2	2
	PTPRN2	248205	792	-33	512691	155277	0	13	2	0	23	37	2128225	0.311039	1	0.028169	0.0192837	0.0191083	0.0222222	0	0	0	1	1	0	0	0	0	2	2	2
	PWP1	122461	805	19	266463	66669	0	7	0	0	2	3	443963	0.340217	1	0.028169				0	0	0	0	2	0	0	0	0	2	2	2
	R3HDM2	1862761	172	55	504810	137811	0	6	0	0	0	0	137811	0.988046	1	0.028169	0.00275482		0.00555556	0	0	0	0	2	0	0	0	0	2	2	2
	RAB11FIP4	501371	307	30	329227	90383	0	7	3	0	20	17	1250239	0.709309	1	0.028169	0.00275482	0.00636943		0	0	0	0	2	0	0	0	0	2	2	2
	RAB39B	371405	#NUM!	-13	106713	30885	0	4	0	0	16	31	1845929	0.267614	1	0.028169	0.00275482	0.00636943		0	0	0	0	2	0	0	0	0	2	2	2
	RAD51AP2	135410	1311	2	601157	142639	0	6	0	0	3	3	332280	0.968448	1	0.028169	0.00550964	0.00636943	0.00555556	0	0	0	0	2	0	0	0	0	2	2	2
	RAD54L2	647863	387	39	739962	215982	0	17	14	0	8	24	716745	0.986835	1	0.028169	0.00826446	0.00636943	0.0111111	1	0	0	0	1	0	0	0	0	2	2	2
	RADIL	1009587	523	13	527317	172175	0	15	7	0	46	63	3258261	0.311383	1	0.028169	0.0110193	0.0127389	0.00555556	0	0	0	0	2	0	0	0	0	2	2	2
	RAPH1	383558	333	19	647591	198871	0	12	6	0	15	26	1298519	0.774634	1	0.028169	0.0165289	0.00636943	0.0277778	0	0	1	0	1	0	0	0	0	2	2	2
	RARRES3	854193	303	56	84916	23501	0	3	0	0	50	51	3296033	0.193526	1	0.028169				0	0	0	0	2	0	0	0	0	2	2	2
	RASGRF1	420514	488	42	658880	178210	0	17	8	0	7	21	764457	0.88215	1	0.028169	0.0110193	0.00636943	0.0111111	0	0	0	0	2	0	0	0	0	2	2	2
	RBBP6	283287	204	25	921296	249991	0	6	2	0	3	3	344918	0.999544	1	0.028169	0.0137741	0.0127389	0.0166667	0	0	0	0	2	0	0	0	0	2	2	2
	RBM26	161846	521	30	506301	138024	0	12	2	0	5	10	791721	0.306865	1	0.028169				0	0	0	0	1	2	0	0	0	3	2	2
	RBM44	570382	407	24	548972	136675	0	6	1	0	25	29	2242038	0.875951	1	0.028169	0.00550964	0.00636943	0.00555556	0	0	0	0	2	0	0	0	0	2	2	2
	RBM5	965735	196	35	432248	109624	0	6	1	0	0	1	109624	0.999979	1	0.028169	0.00550964	0.00636943	0.00555556	0	0	0	0	2	0	0	0	0	2	2	2
	RBM6	1079795	152	39	583194	152082	0	5	0	0	3	4	761049	0.774891	1	0.028169	0.00550964		0.0111111	0	0	0	0	2	0	0	0	0	2	2	2
	RBMS1	191666	366	5	215556	55593	0	3	2	0	16	22	1031630	0.715255	1	0.028169				0	0	0	0	2	0	0	0	0	2	2	2
	RECK	866055	155	44	508147	130427	0	8	5	0	1	7	302460	0.988183	1	0.028169	0.00275482		0.00555556	0	0	0	0	2	0	0	0	0	2	2	2
	REXO4	1827885	416	28	217047	59214	0	8	2	0	50	76	3419431	0.180824	1	0.028169	0.00550964	0.00636943		0	0	0	0	2	0	0	0	0	2	2	2
	RGL1	493691	597	14	418332	110760	0	17	3	0	7	24	911924	0.358747	1	0.028169	0.00826446	0.00636943	0.0111111	0	0	0	0	2	0	0	0	0	2	2	2
	RGMA	243187	484	-19	228478	71213	0	6	2	0	50	87	4382049	0.46273	1	0.028169	0.00550964	0.0127389		0	0	0	0	2	0	0	0	0	2	2	2
	RGS20	266629	345	18	206894	61486	0	6	2	0	3	4	191132	0.948404	1	0.028169	0.00275482	0.00636943		0	0	0	0	3	0	0	0	0	3	2	2
	RGS7	134467	834	-27	264262	62054	0	7	0	0	36	56	3115338	0.151664	1	0.028169	0.0165289	0.0127389	0.0222222	0	0	0	0	1	0	0	1	0	2	2	2
	RNASEL	597206	812	-3	375448	102950	0	7	3	0	29	41	2044871	0.493277	1	0.028169	0.00550964		0.0111111	0	0	0	0	1	0	0	1	0	2	2	2
	RNF111	591201	230	31	501047	140722	0	13	2	0	50	66	3685397	0.0935358	1	0.028169	0.00826446	0.0127389	0.00555556	0	0	1	0	1	0	0	0	0	2	2	2
	RNF20	112827	872	-13	510774	129078	0	7	3	0	1	4	194398	0.999422	1	0.028169	0.0110193	0.0127389	0.0111111	0	0	1	0	1	0	0	0	0	2	2	2
	RNF31	974559	220	41	540736	162377	0	9	3	0	45	83	4448718	0.758181	1	0.028169	0.00826446	0.0127389	0.00555556	0	0	0	0	0	2	0	0	0	2	2	2
	ROBO4	175852	743	14	497426	161170	0	5	2	0	0	2	161170	0.999999	1	0.028169	0.0137741	0.0191083	0.0111111	0	0	0	0	2	0	0	0	0	2	2	2
	RPGRIP1	722324	263	39	666690	175725	0	13	2	0	14	22	1648904	0.32209	1	0.028169	0.0110193	0.0127389	0.0111111	0	0	0	0	2	0	0	0	0	2	2	2
	RPN1	1216952	303	49	306436	90170	0	4	1	0	12	32	1166246	0.976996	1	0.028169				0	0	0	0	2	0	0	0	0	2	2	2
	RPRD2	1460825	163	36	719798	222940	0	13	6	0	50	108	5416803	0.735722	1	0.028169	0.0110193	0.0191083	0.00555556	1	0	0	0	1	0	0	0	0	2	2	2
	RPS6KC1	226813	600	0	548475	145266	0	10	2	0	9	8	570485	0.701718	1	0.028169	0.00550964		0.0111111	0	0	0	0	2	0	0	0	0	2	2	2
	RPTOR	782748	381	22	688274	193546	0	33	13	0	0	13	193546	0.999998	1	0.028169	0.0110193	0.0127389	0.0111111	0	0	0	0	2	0	0	0	0	2	2	2
	RRM2B	504282	507	33	229117	59285	0	8	0	0	15	30	1730057	0.123049	1	0.028169				0	0	0	0	2	0	0	0	0	2	2	2
	RTKN2	111669	382	9	319145	80443	0	7	2	0	50	85	4465261	0.100216	1	0.028169	0.0165289	0.00636943	0.0166667	1	0	0	0	1	0	0	0	0	2	2	2
	RTN1	298900	639	-2	395399	121765	0	10	0	0	10	7	778870	0.361524	1	0.028169	0.0165289	0.00636943	0.0222222	0	0	0	0	1	1	0	0	0	2	2	2
	RTTN	64673	504	37	1147360	317015	0	19	2	0	5	4	707870	0.524527	1	0.028169	0.00550964		0.0111111	0	0	0	0	2	0	0	0	0	2	2	2
	RUNX1T1	5155	1075	-30	310341	87117	0	7	2	0	50	74	5029569	0.335951	1	0.028169	0.0192837	0.0254777	0.0166667	0	0	0	0	2	0	0	0	0	2	2	2
	S1PR2	1729517	200	31	168128	58930	0	9	1	0	50	116	4790512	0.228757	1	0.028169				0	0	0	0	2	0	0	0	0	2	2	2
	SAMD11	1851188	467	3	334410	112890	0	13	1	0	44	82	4402923	0.18345	1	0.028169	0.00275482	0.00636943		0	0	0	0	1	0	0	1	0	2	2	2
	SASH1	77939	454	-8	631190	182470	0	13	5	0	50	77	3963007	0.787674	1	0.028169	0.0165289	0.0191083	0.0111111	0	0	0	0	2	0	0	0	0	2	2	2
	SBF1	1028405	207	46	951684	292662	0	16	3	0	3	7	558202	0.995703	1	0.028169	0.0165289	0.0127389	0.0222222	1	0	0	0	1	0	0	0	0	2	2	2
	SBSN	1081638	390	41	295573	85058	0	4	4	0	17	26	1243849	0.891803	1	0.028169	0.00550964	0.00636943	0.00555556	0	0	0	0	2	0	0	0	0	2	2	2
	SCAF1	1733181	195	36	627995	219532	0	15	11	0	14	40	1356242	0.993636	1	0.028169	0.00826446	0.00636943	0.0111111	0	1	0	0	1	0	0	0	0	2	2	2
	SCN10A	304612	680	21	994923	278178	0	9	2	0	17	13	1921970	0.792875	1	0.028169	0.0247934	0.0382166	0.0166667	0	0	0	0	2	0	0	0	0	2	2	2
	SCN1A	98532	550	-11	1034399	271717	0	20	3	0	12	16	1176896	0.787192	1	0.028169	0.0275482	0.044586	0.0166667	0	0	0	0	2	0	0	0	0	2	2	2
	SCN2A	119701	879	-9	1050161	274273	0	19	3	0	6	7	678547	0.673948	1	0.028169	0.0192837	0.0254777	0.0166667	0	0	0	0	2	0	0	0	0	2	2	2
	SCN7A	68529	918	-11	874152	221733	0	16	2	0	14	13	1029287	0.38422	1	0.028169	0.0137741	0.0127389	0.0166667	1	0	0	0	1	0	0	0	0	2	2	2
	SCN9A	93566	908	-9	1021548	264546	0	15	5	0	19	42	2241967	0.958544	1	0.028169	0.0192837	0.0318471	0.0111111	0	0	0	0	2	0	0	0	0	2	2	2
	SCNN1G	547445	631	23	335688	89886	0	6	2	0	22	22	1373069	0.763209	1	0.028169	0.0110193	0.0191083	0.00555556	0	0	0	0	2	0	0	0	0	2	2	2
	SDAD1	486576	399	44	370052	87472	0	4	1	0	8	13	376868	0.997513	1	0.028169	0.00275482		0.00555556	0	0	0	0	2	0	0	0	0	2	2	2
	SDHB	678965	221	52	147254	38269	0	5	0	0	50	98	4180125	0.399853	1	0.028169	0.00275482		0.00555556	0	0	0	0	2	0	0	0	0	2	2	2
	SEC61A2	334974	227	29	256523	72988	0	5	2	0	16	44	2053888	0.652308	1	0.028169	0.00275482		0.00555556	0	0	0	0	2	0	0	0	0	2	2	2
	SEC63	290010	481	37	406617	96702	0	11	0	0	0	0	96702	0.851551	1	0.028169	0.00275482	0.00636943		0	0	0	0	1	0	0	1	0	2	2	2
	SELL	293592	597	13	205971	47499	0	6	1	0	50	58	3725370	0.0822484	1	0.028169				0	0	0	0	2	0	0	0	0	2	2	2
	SEMA4A	2294665	211	39	383613	115233	0	20	6	0	8	15	489687	0.275645	1	0.028169	0.00275482		0.00555556	0	0	0	0	2	0	0	0	0	2	2	2
	SERPINA1	201688	843	9	211651	59498	0	6	0	0	1	0	109624	0.89699	1	0.028169	0.00550964		0.00555556	0	0	1	0	1	0	0	0	0	2	2	2
	SETD2	593886	365	46	1302211	354290	0	20	6	0	17	39	1843018	0.830906	1	0.028169	0.0385675	0.0573248	0.0277778	0	1	0	0	1	1	0	0	0	3	2	2
	SEZ6L	196333	672	-62	516099	152508	0	21	7	0	19	43	1644289	0.563608	1	0.028169	0.0275482	0.0254777	0.0333333	0	0	0	0	2	0	0	0	0	2	2	2
	SFI1	741049	313	37	644964	177003	0	20	2	0	21	34	2247860	0.051632	1	0.028169	0.00275482	0.00636943		0	1	0	0	1	0	0	0	0	2	2	2
	SFRP4	100826	683	10	178707	47286	0	5	3	0	3	5	267386	0.829788	1	0.028169				0	0	0	0	2	0	0	0	0	2	2	2
	SGIP1	116994	601	-8	428130	122049	0	13	6	0	5	14	659448	0.667563	1	0.028169	0.00275482		0.00555556	0	0	0	0	1	0	0	1	0	2	2	2
	SH3BP4	133390	408	-10	475984	142568	0	10	2	0	10	12	926905	0.800781	1	0.028169	0.0110193	0.0191083	0.00555556	0	0	0	0	2	0	0	0	0	2	2	2
	SHC3	207531	633	8	300543	89034	0	4	2	0	13	13	1076857	0.872531	1	0.028169				0	0	0	0	2	0	0	0	0	2	2	2
	SHMT2	2162032	238	58	254464	77603	0	8	0	0	0	0	77603	0.98727	1	0.028169	0.00550964	0.00636943	0.00555556	1	0	0	0	0	1	0	0	0	2	2	2
	SHROOM2	157955	#NUM!	0	792360	248997	0	9	3	0	36	53	3706413	0.992922	1	0.028169	0.00826446	0.0191083		0	0	0	0	2	0	0	0	0	2	2	2
	SI	13371	1355	-23	964748	242962	0	36	6	0	0	6	242962	0.877132	1	0.028169	0.0330579	0.0191083	0.05	0	0	0	0	2	0	0	0	0	2	2	2
	SIGLEC1	942842	353	32	830913	278817	0	25	6	0	40	68	3745179	0.264483	1	0.028169	0.0165289	0.0318471	0.00555556	0	0	0	0	2	0	0	0	0	2	2	2
	SIM2	451019	447	47	355142	109411	0	8	3	0	23	42	2058361	0.77528	1	0.028169	0.0137741	0.0254777	0.00555556	0	0	0	0	2	0	0	0	0	2	2	2
	SIX4	352813	482	5	381625	120203	0	8	2	0	17	21	1675387	0.62219	1	0.028169	0.00826446	0.00636943	0.0111111	0	0	0	0	2	0	0	0	0	2	2	2
	SKAP1	1097775	588	4	195392	44872	0	5	1	0	50	78	4877771	0.1616	1	0.028169	0.00275482		0.00555556	0	0	0	0	1	0	0	1	0	2	2	2
	SLC13A2	1517567	225	24	320991	99045	0	13	2	0	50	73	3510808	0.262037	1	0.028169	0.00550964	0.00636943	0.00555556	0	0	0	0	2	0	0	0	0	2	2	2
	SLC17A4	272695	635	29	253754	73840	0	5	1	0	20	21	1503567	0.186245	1	0.028169	0.00826446	0.0127389	0.00555556	1	0	0	0	1	0	0	0	0	2	2	2
	SLC25A12	443171	185	35	349959	98832	0	7	1	0	36	66	3409704	0.210242	1	0.028169	0.0165289	0.0254777	0.00555556	0	0	0	0	2	0	0	0	0	2	2	2
	SLC26A11	684326	219	17	300472	101033	0	3	1	0	24	26	1976001	0.559696	1	0.028169	0.00826446	0.00636943	0.0111111	0	0	0	0	1	0	0	1	0	2	2	2
	SLC26A6	1386275	212	37	390642	120132	0	14	3	0	43	96	5022043	0.178603	1	0.028169	0.00550964	0.00636943	0.00555556	0	0	0	0	1	1	0	0	0	2	2	2
	SLC26A8	876298	407	33	498917	137740	0	5	0	0	0	0	137740	0.99982	1	0.028169				0	0	0	0	2	0	0	0	0	2	2	2
	SLC27A4	1928973	188	64	324399	97341	0	14	2	0	6	12	479321	0.629035	1	0.028169	0.00275482		0.00555556	0	0	0	0	2	0	0	0	0	2	2	2
	SLC35F1	200805	959	-18	205261	62054	0	7	1	0	42	57	3237174	0.0344792	1	0.028169				0	0	0	0	1	1	0	0	0	2	2	2
	SLC37A2	428178	762	30	267670	74834	0	6	5	0	15	11	457666	0.939588	1	0.028169				0	0	0	0	2	0	0	0	0	2	2	2
	SLC38A5	726793	#NUM!	2	244666	70148	0	7	1	0	15	16	1210266	0.233238	1	0.028169				0	0	0	0	1	1	0	1	0	3	2	2
	SLC44A3	329970	274	-13	339025	91235	0	7	2	0	50	67	4045935	0.17563	1	0.028169	0.0137741	0.0127389	0.0111111	0	0	0	0	2	0	0	0	0	2	2	2
	SLC5A7	122653	911	-16	291029	87046	0	13	3	0	29	40	2362738	0.0543614	1	0.028169	0.00826446	0.0191083		0	0	0	0	2	0	0	0	0	2	2	2
	SLC6A11	225460	545	30	326458	89957	0	8	3	0	36	47	3106747	0.500863	1	0.028169	0.0137741	0.0127389	0.0111111	0	0	0	0	2	0	0	0	0	2	2	2
	SLC6A19	657890	541	24	321772	93791	0	4	1	0	32	76	3379458	0.955373	1	0.028169	0.00550964		0.0111111	0	0	0	0	2	0	0	0	0	2	2	2
	SLC6A2	130705	565	-32	341084	97270	0	6	3	0	50	82	4464338	0.86442	1	0.028169				0	0	0	0	2	0	0	0	0	2	2	2
	SLC8A3	527365	409	28	484717	137882	0	11	2	0	16	29	1789768	0.254229	1	0.028169	0.00550964	0.0127389		0	0	0	0	2	0	0	0	0	2	2	2
	SLCO2A1	547213	487	21	326316	96276	0	8	2	0	5	19	553729	0.969972	1	0.028169	0.00550964	0.00636943		0	0	0	0	1	1	0	0	0	2	2	2
	SLCO3A1	70107	867	-8	368916	111186	0	7	4	0	6	17	619830	0.988703	1	0.028169	0.0137741	0.0127389	0.0166667	0	0	0	0	1	1	0	0	0	2	2	2
	SLCO4A1	1254192	192	24	358479	112890	0	12	10	0	1	11	163868	1	1	0.028169				0	0	0	0	2	0	0	0	0	2	2	2
	SLIT2	44181	1366	3	802087	206255	0	20	1	0	2	1	276048	0.28529	1	0.028169	0.0247934	0.0318471	0.0222222	0	0	0	0	2	0	0	0	0	2	2	2
	SLITRK3	26494	1315	-17	481096	144698	0	5	3	0	39	62	3552485	0.930244	1	0.028169	0.0110193	0.00636943	0.0166667	0	0	0	0	2	0	0	0	0	2	2	2
	SLU7	197504	619	30	315879	71994	0	9	0	0	2	0	180695	0.330537	1	0.028169	0.00550964	0.0127389		0	0	0	0	2	0	0	0	0	2	2	2
	SMAD4	156084	422	41	284994	76893	0	6	0	0	36	48	3461605	0.253061	1	0.028169	0.0110193	0.0191083	0.00555556	0	0	0	0	2	0	0	0	0	2	2	2
	SMG1	790295	125	37	1879086	513756	0	18	4	0	2	9	687990	0.999769	1	0.028169	0.0137741	0.00636943	0.00555556	0	0	0	0	1	0	0	1	0	2	2	2
	SMOC1	607548	307	41	226419	61557	0	7	0	0	50	71	3685823	0.217111	1	0.028169	0.00275482		0.00555556	0	0	0	0	2	0	0	0	0	2	2	2
	SNCAIP	142971	684	-6	465121	131279	0	5	3	0	50	85	4848306	0.926072	1	0.028169	0.00826446	0.00636943	0.0111111	0	0	0	0	2	0	0	0	0	2	2	2
	SND1	566402	650	22	468174	133551	0	10	3	0	5	7	445738	0.830811	1	0.028169	0.0137741	0.0254777	0.00555556	0	0	0	0	2	0	0	0	0	2	2	2
	SNRNP200	904852	213	43	1100358	302673	0	31	6	0	11	24	1065497	0.808059	1	0.028169	0.0110193	0.0127389	0.0111111	0	0	0	0	2	0	0	0	0	2	2	2
	SNRPN	#NUM!	#NUM!	#NUM!	119422	39689	0	4	0	0	50	158	7946533	0.226588	1	0.028169	0.00826446	0.0127389	0.00555556	1	0	0	0	1	0	0	0	0	2	2	2
	SNX14	393321	384	19	504597	124392	0	3	0	0	6	8	646668	0.951104	1	0.028169	0.00275482		0.00555556	0	0	1	0	1	0	0	0	0	2	2	2
	SP4	105280	643	26	387234	118641	0	6	4	0	42	56	3728068	0.286078	1	0.028169	0.00550964		0.00555556	1	0	0	0	1	0	0	0	0	2	2	2
	SPAG17	192120	741	-7	1168589	293443	0	24	3	0	14	20	1485249	0.0969349	1	0.028169	0.0247934	0.0191083	0.0333333	0	0	0	0	2	0	0	0	0	2	2	2
	SPAG5	1651143	225	31	613156	169832	0	8	0	0	4	5	639213	0.231797	1	0.028169	0.00550964	0.00636943		1	0	0	0	1	0	0	0	0	2	2	2
	SPEF2	140884	598	-5	959991	240051	0	21	3	0	16	25	1478220	0.170682	1	0.028169	0.0165289	0.00636943	0.0277778	0	0	0	0	2	0	0	0	0	2	2	2
	SPINK5	68058	390	-10	595619	135184	0	12	2	0	16	20	1170648	0.728279	1	0.028169	0.0137741	0.00636943	0.0222222	0	0	0	0	2	0	0	0	0	2	2	2
	SPTAN1	1917687	197	43	1300223	330931	0	17	10	0	6	15	701693	0.999884	1	0.028169	0.0220386	0.00636943	0.0388889	0	0	0	0	2	0	0	0	0	2	2	2
	SPTB	584151	204	38	1202243	329653	0	28	6	0	9	12	849089	0.926881	1	0.028169	0.0137741	0.00636943	0.0166667	0	0	0	0	2	0	0	0	0	2	2	2
	SPTBN1	714370	430	22	1259611	323192	0	22	3	0	4	7	631900	0.855873	1	0.028169	0.0358127	0.0191083	0.05	0	0	0	0	2	0	0	0	0	2	2	2
	SRCIN1	1028227	232	33	581419	190493	0	17	8	0	6	18	530370	0.999777	1	0.028169				0	0	0	0	2	0	0	0	0	2	2	2
	SRGAP3	373293	469	22	574887	153360	0	21	8	0	1	11	274912	0.996639	1	0.028169	0.0110193	0.0127389	0.0111111	0	0	0	0	2	0	0	0	0	2	2	2
	SRRM5	#NUM!	#NUM!	#NUM!	365366	100039	0	6	2	0	50	160	8006883	0.712971	1	0.028169	0.00826446	0.00636943	0.0111111	0	0	0	0	2	0	0	0	0	2	2	2
	SSTR3	845055	230	67	199510	69083	0	5	2	0	1	3	97767	0.999989	1	0.028169	0.00826446	0.0191083		0	0	0	0	2	0	0	0	0	2	2	2
	ST14	622463	276	19	441194	121126	0	7	5	0	14	18	1157087	0.967372	1	0.028169	0.0110193	0.0127389	0.00555556	0	0	0	0	2	0	0	0	0	2	2	2
	ST8SIA2	288853	578	-30	190209	54315	0	6	1	0	40	78	4085269	0.135682	1	0.028169	0.00550964		0.0111111	0	0	0	0	0	0	0	2	0	2	2	2
	STAC	151436	827	-17	212503	53960	0	5	2	0	28	40	2456955	0.501449	1	0.028169	0.00826446	0.00636943	0.0111111	0	0	0	0	2	0	0	0	0	2	2	2
	STK10	329023	272	49	502964	131563	0	13	2	0	50	57	3703502	0.299858	1	0.028169	0.00275482	0.00636943		2	0	0	0	0	0	0	0	0	2	2	2
	STK38	942238	148	37	250062	58788	0	7	0	0	43	69	3930560	0.10825	1	0.028169	0.00275482	0.00636943		1	0	0	0	1	0	0	0	0	2	2	2
	SULF2	266328	588	41	456246	117363	0	12	4	0	14	11	762185	0.633561	1	0.028169	0.00826446	0.00636943	0.00555556	1	0	0	0	1	0	0	0	0	2	2	2
	SUOX	2080397	229	31	266250	85200	0	6	0	0	14	32	1375625	0.837617	1	0.028169	0.00550964	0.00636943	0.00555556	0	0	0	0	2	0	0	0	0	2	2	2
	SUSD1	536415	164	32	385033	107210	0	8	1	0	42	73	3468279	0.815424	1	0.028169	0.00275482		0.00555556	0	0	0	0	2	0	0	0	0	2	2	2
	SUSD2	744077	202	44	414427	123824	0	13	5	0	6	14	701267	0.84704	1	0.028169	0.0165289	0.0191083	0.0166667	0	0	0	0	2	0	0	0	0	2	2	2
	SVIL	138938	504	1	1128119	317086	0	26	10	0	15	30	1397351	0.93402	1	0.028169	0.0192837	0.0318471	0.0111111	0	0	0	0	2	0	0	0	0	2	2	2
	SYCP2L	269928	483	20	440342	103873	0	12	2	0	50	74	4843975	0.0339637	1	0.028169	0.00550964		0.00555556	0	1	0	0	0	0	0	1	0	2	2	2
	SYNGAP1	1419781	236	31	669388	204764	0	19	9	0	4	14	493663	0.96375	1	0.028169	0.0137741	0.0254777	0.00555556	0	0	0	0	2	0	0	0	0	2	2	2
	SYNGR2	527017	217	27	113600	33157	0	2	0	0	50	64	4274768	0.456631	1	0.028169				0	0	0	0	2	0	0	0	0	2	2	2
	SYNPO2L	1042853	166	43	479392	170258	0	12	1	0	10	15	1354396	0.36489	1	0.028169	0.00826446	0.00636943	0.0111111	0	0	0	0	2	0	0	0	0	2	2	2
	SYT3	612522	593	35	289893	95424	0	7	0	0	17	35	1977279	0.709079	1	0.028169	0.0110193	0.0127389	0.0111111	0	0	0	0	2	0	0	0	0	2	2	2
	SYT4	4302	1101	-41	215343	59427	0	7	1	0	4	2	361958	0.187588	1	0.028169	0.0110193	0.00636943	0.0111111	1	0	0	0	1	0	0	0	0	2	2	2
	SYT6	760371	596	13	217757	60421	0	7	4	0	0	4	60421	1	1	0.028169	0.00550964	0.0127389		0	0	0	0	2	0	0	0	0	2	2	2
	TAF4	801904	411	-25	522418	183464	0	6	3	0	7	13	1029997	0.958862	1	0.028169	0.00275482			0	0	0	0	2	0	0	0	0	2	2	2
	TAF4B	173138	460	31	426852	136533	0	7	4	0	17	30	2066739	0.775623	1	0.028169	0.00826446	0.00636943	0.0111111	0	0	0	0	2	0	0	0	0	2	2	2
	TARBP1	336295	173	15	825375	235791	0	14	1	0	2	1	320849	0.618289	1	0.028169	0.00826446	0.0127389	0.00555556	0	0	0	0	1	0	0	1	0	2	2	2
	TAS2R16	54952	972	-23	146260	41180	0	2	1	0	3	10	469807	0.695773	1	0.028169	0.00275482	0.00636943		0	0	0	0	1	1	0	0	0	2	2	2
	TATDN1	456351	544	44	163939	37133	0	4	0	0	11	16	707444	0.260872	1	0.028169				0	0	0	0	2	0	0	0	0	2	2	2
	TBC1D9	146110	621	8	650928	175725	0	15	4	0	2	5	259718	0.997175	1	0.028169	0.0110193	0.0127389	0.0111111	0	0	0	0	2	0	0	0	0	2	2	2
	TBX10	1391063	393	56	193049	59995	0	6	1	0	50	99	3886398	0.580194	1	0.028169	0.00275482	0.00636943		0	0	0	0	2	0	0	0	0	2	2	2
	TBX22	26689	#NUM!	-26	268593	71568	0	7	2	0	20	66	2402924	0.420222	1	0.028169	0.00275482		0.00555556	0	0	0	0	1	1	0	0	0	2	2	2
	TBX3	32369	548	-30	366928	114452	0	8	3	0	50	62	3928359	0.370866	1	0.028169	0.0110193	0.00636943	0.0111111	1	0	0	0	1	0	0	0	0	2	2	2
	TCP11L2	204762	396	18	268309	71639	0	4	0	0	12	14	692747	0.913873	1	0.028169	0.00550964		0.0111111	0	0	0	0	2	0	0	0	0	2	2	2
	TDRD6	141781	596	1	1050587	291952	0	16	7	0	17	22	1342752	0.920882	1	0.028169	0.0165289	0.00636943	0.0166667	1	0	0	0	1	0	0	0	0	2	2	2
	TDRD7	489355	386	36	565373	150520	0	11	1	0	8	5	657318	0.312405	1	0.028169				0	0	0	0	2	0	0	0	0	2	2	2
	TDRD9	694566	406	28	721786	192197	0	11	3	0	1	5	284639	0.991409	1	0.028169	0.0137741	0.0127389	0.0166667	0	0	0	0	2	0	0	0	0	2	2	2
	TECPR1	464632	375	26	597323	168199	0	10	4	0	17	15	952323	0.866339	1	0.028169	0.00550964	0.00636943	0.00555556	0	0	0	0	1	0	0	1	0	2	2	2
	TECRL	2644	1049	-22	193759	48209	0	6	0	0	6	3	482374	0.128306	1	0.028169	0.00550964	0.00636943	0.00555556	0	0	0	0	3	0	0	0	0	3	2	2
	TELO2	1254229	256	34	415705	136817	0	9	3	0	36	67	2494940	0.953616	1	0.028169	0.00826446		0.0166667	0	0	0	0	2	0	0	0	0	2	2	2
	TEX10	246976	476	12	476126	132628	0	7	1	0	1	2	237992	0.988799	1	0.028169	0.00826446	0.00636943	0.0111111	0	0	0	0	2	0	0	0	0	2	2	2
	TEX15	352456	346	11	1423124	362242	0	17	2	0	1	2	389861	0.820688	1	0.028169	0.0137741	0.0127389	0.0111111	0	0	0	0	1	1	0	0	0	2	2	2
	TGFBRAP1	191525	381	4	434946	125244	0	11	4	0	5	9	382619	0.988351	1	0.028169	0.0165289	0.0127389	0.0166667	0	0	0	0	2	0	0	0	0	2	2	2
	TGIF1	444864	153	17	206397	68799	0	7	0	0	8	9	439916	0.829674	1	0.028169				0	0	0	0	2	0	0	0	0	2	2	2
	THBS2	172423	720	-32	609677	157762	0	17	10	0	1	12	212432	0.999999	1	0.028169	0.0137741	0.0127389	0.0111111	0	0	0	0	1	1	0	0	0	2	2	2
	THSD7B	11902	824	-16	816571	213710	0	23	6	0	9	15	836806	0.549284	1	0.028169	0.0330579	0.0318471	0.0333333	0	0	0	0	2	0	0	0	0	2	2	2
	TIGD5	2183482	235	37	303454	107423	0	8	4	0	0	4	107423	0.999999	1	0.028169	0.0110193	0.00636943	0.0166667	0	1	0	0	1	0	0	0	0	2	2	2
	TLE4	45472	956	-9	398665	112109	0	13	5	0	13	24	1167879	0.306457	1	0.028169	0.0165289	0.0191083	0.0166667	0	0	0	0	2	0	0	0	0	2	2	2
	TLN1	1062287	163	43	1281976	390074	0	30	6	0	13	19	1502573	0.4489	1	0.028169	0.0220386	0.0191083	0.0277778	0	0	0	0	2	0	0	0	0	2	2	2
	TLR5	361954	297	-8	429550	120203	0	9	1	0	39	48	3169582	0.261277	1	0.028169	0.00275482	0.00636943		0	0	0	0	2	0	0	0	0	2	2	2
	TMEM198	548994	487	35	170826	63261	0	3	4	0	0	4	63261	1	1	0.028169				0	0	0	0	2	0	0	0	0	2	2	2
	TMEM200C	269994	959	-10	293443	104867	0	7	6	0	7	22	724342	0.996404	1	0.028169	0.00550964	0.00636943	0.00555556	0	0	0	0	2	0	0	0	0	2	2	2
	TMTC1	99753	510	-15	399801	109908	0	8	1	0	46	88	4976035	0.44458	1	0.028169	0.00550964		0.0111111	1	0	0	0	0	1	0	0	0	2	2	2
	TNC	194891	374	0	1110724	318506	0	39	8	0	10	33	1756824	0.38906	1	0.028169	0.0137741	0.0191083	0.0111111	0	0	0	0	2	0	0	0	0	2	2	2
	TNFAIP3	315946	256	51	404771	107494	0	8	4	0	18	23	1578472	0.5403	1	0.028169				0	0	0	0	1	0	0	1	0	2	2	2
	TNFRSF8	517022	191	35	303028	90170	0	7	2	0	31	51	2477545	0.704931	1	0.028169	0.00275482		0.00555556	1	0	0	0	1	0	0	0	0	2	2	2
	TNKS1BP1	929334	250	-20	847456	267386	0	17	6	0	2	10	518442	0.995348	1	0.028169	0.0110193	0.00636943	0.0166667	0	0	0	0	2	0	0	0	0	2	2	2
	TNPO1	469585	388	30	476055	118854	0	4	1	0	50	71	4180693	0.742678	1	0.028169	0.0192837	0.0254777	0.0111111	0	0	0	0	2	0	0	0	0	2	2	2
	TNRC18	1893797	256	14	1442010	479037	0	24	13	0	5	30	1050800	1	1	0.028169	0.0165289	0.0191083	0.0166667	0	0	0	0	2	0	0	0	0	2	2	2
	TOB1	1152451	161	15	174376	47144	0	5	1	0	50	62	3416378	0.106571	1	0.028169	0.00550964		0.0111111	2	0	0	0	0	0	0	0	0	2	2	2
	TOX4	707390	470	30	310057	94430	0	5	0	0	2	2	208385	0.86119	1	0.028169	0.00550964	0.00636943	0.00555556	1	0	0	0	0	1	0	0	0	2	2	2
	TP53BP1	794398	368	43	1006922	280024	0	14	5	0	43	64	4000069	0.906479	1	0.028169	0.0110193	0.0191083	0.00555556	0	0	0	0	2	0	0	0	0	2	2	2
	TPM2	1202125	248	37	180695	43807	0	5	0	0	9	5	595548	0.239713	1	0.028169	0.00275482		0.00555556	0	0	0	0	2	0	0	0	0	2	2	2
	TPO	56524	599	-23	468600	141645	0	15	4	0	4	7	506798	0.842422	1	0.028169	0.0413223	0.0318471	0.05	0	0	0	0	2	0	0	0	0	2	2	2
	TPP1	424523	491	17	284497	86549	0	7	4	0	12	20	1185913	0.653448	1	0.028169	0.00550964		0.00555556	0	0	0	0	2	0	0	0	0	2	2	2
	TPRG1L	250027	288	16	136817	41464	0	3	2	0	19	18	1215023	0.605496	1	0.028169	0.00275482		0.00555556	0	0	0	0	2	0	0	0	0	2	2	2
	TRAF6	98751	412	-8	270936	68373	0	4	0	0	2	4	298697	0.96084	1	0.028169	0.00826446	0.0127389	0.00555556	0	0	0	0	2	0	0	0	0	2	2	2
	TRAPPC9	327071	689	16	632326	183677	0	21	4	0	50	71	4922501	0.109982	1	0.028169	0.0110193		0.0166667	0	0	0	0	2	0	0	0	0	2	2	2
	TREX1	1480689	223	45	173808	63048	0	4	0	0	16	56	2078454	0.803305	1	0.028169	0.00275482		0.00555556	0	0	0	0	2	0	0	0	0	2	2	2
	TREX2	971101	#NUM!	7	112464	39618	0	5	2	0	18	11	610316	0.456851	1	0.028169	0.00550964	0.00636943	0.00555556	0	0	0	0	2	0	0	0	0	2	2	2
	TRIM11	682437	316	7	230182	73769	0	4	0	0	19	72	2377009	0.983942	1	0.028169	0.00275482		0.00555556	0	0	0	0	2	0	0	0	0	2	2	2
	TRIM66	#NUM!	#NUM!	#NUM!	620540	173311	0	14	2	0	27	41	2703680	0.131345	1	0.028169	0.0220386	0.0191083	0.0277778	1	0	0	0	1	0	0	0	0	2	2	2
	TRIM69	673122	428	36	259292	66385	0	6	0	0	3	8	315595	0.7681	1	0.028169	0.00275482	0.00636943		1	0	0	0	1	0	0	0	0	2	2	2
	TRIM7	1034999	415	35	272001	86265	0	7	1	0	10	11	807057	0.764835	1	0.028169	0.00550964	0.00636943		0	0	0	0	2	0	0	0	0	2	2	2
	TRIO	518529	557	29	1593737	434023	0	51	11	0	6	14	629770	0.698725	1	0.028169	0.0165289	0.0318471	0.00555556	2	0	0	0	2	0	0	0	0	4	2	2
	TRIP10	736129	272	27	286343	74053	0	8	2	0	50	92	4891190	0.244892	1	0.028169	0.00550964	0.00636943	0.00555556	0	0	0	0	0	0	0	1	1	2	2	2
	TRIP12	321955	722	21	1027299	280308	0	16	5	0	15	20	1452731	0.640852	1	0.028169	0.0275482	0.0254777	0.0222222	1	0	0	0	1	0	0	0	0	2	2	2
	TRPM3	135903	707	-9	897369	240264	0	23	5	0	8	11	919947	0.096513	1	0.028169	0.0137741	0.0254777	0.00555556	0	0	0	0	2	0	0	0	0	2	2	2
	TRPS1	55597	711	-10	653129	178636	0	13	6	0	16	59	2590506	0.583157	1	0.028169	0.0275482	0.044586	0.0166667	0	0	0	0	2	0	0	0	0	2	2	2
	TRPV4	825887	423	41	440058	129930	0	20	9	0	4	16	398594	0.983755	1	0.028169	0.00550964		0.0111111	0	0	0	0	2	0	0	0	0	2	2	2
	TSGA10IP	3854361	208	57	278391	84348	0	4	2	0	9	6	674784	0.645896	1	0.028169				1	0	0	0	1	0	0	0	0	2	2	2
	TSHZ2	102643	626	-18	520785	142284	0	11	3	0	4	14	630196	0.800536	1	0.028169	0.0110193	0.0127389	0.0111111	0	0	0	0	1	1	0	0	0	2	2	2
	TSNARE1	163885	685	12	261422	78100	0	14	2	0	50	78	3702437	0.0612586	1	0.028169	0.00826446	0.00636943	0.0111111	0	0	0	0	2	0	0	0	0	2	2	2
	TSPAN11	315469	555	-5	130640	37630	0	2	1	0	50	53	3269976	0.70341	1	0.028169				0	0	0	0	2	0	0	0	0	2	2	2
	TTBK1	1293543	363	51	643899	212787	0	14	4	0	8	11	794064	0.932457	1	0.028169	0.0165289	0.0191083	0.00555556	0	0	0	0	2	0	0	0	0	2	2	2
	TTC17	355422	919	-7	593702	156058	0	10	2	0	3	6	481380	0.40411	1	0.028169	0.00550964	0.0127389		1	0	0	0	1	0	0	0	0	2	2	2
	TTC28	#NUM!	#NUM!	#NUM!	1236394	368348	0	18	6	0	27	45	2898717	0.915018	1	0.028169	0.0165289	0.0191083	0.0166667	0	0	0	0	2	0	0	0	0	2	2	2
	TTC3	351773	343	47	1067840	265114	0	7	0	0	1	1	330008	0.997156	1	0.028169	0.0247934	0.0127389	0.0277778	0	0	0	0	1	0	0	1	0	2	2	2
	TTC39C	292559	189	54	304803	79449	0	3	2	0	50	76	4177356	0.703036	1	0.028169	0.00550964	0.0127389		0	0	0	0	2	0	0	0	0	2	2	2
	TTLL5	415501	540	40	665057	180553	0	17	4	0	3	6	421669	0.237728	1	0.028169	0.00550964	0.00636943	0.00555556	0	0	0	0	1	1	0	0	0	2	2	2
	TUBA3C	193250	922	-15	225851	66598	0	15	1	0	4	5	221733	0.720737	1	0.028169	0.00826446	0.00636943	0.00555556	0	0	0	0	2	0	0	0	0	2	2	2
	TUBGCP2	362932	393	1	461429	130072	0	10	3	0	26	29	2085696	0.310629	1	0.028169	0.00275482		0.00555556	0	0	0	0	2	0	0	0	0	2	2	2
	TUBGCP5	347364	564	-32	547339	135965	0	11	4	0	45	63	3412828	0.402568	1	0.028169	0.00550964		0.0111111	0	0	0	0	2	0	0	0	0	2	2	2
	TULP2	1846623	211	38	268593	74763	0	5	3	0	50	90	4380487	0.711524	1	0.028169	0.00275482	0.00636943		0	0	1	0	1	0	0	0	0	2	2	2
	TYRO3	744461	166	44	449075	135610	0	11	0	0	6	11	873229	0.483547	1	0.028169	0.0110193	0.00636943	0.0111111	0	0	0	0	1	0	0	1	0	2	2	2
	TYRP1	77286	530	-31	273847	75899	0	12	4	0	0	4	75899	0.999971	1	0.028169				0	0	0	0	2	0	0	0	0	2	2	2
	TYW1B	#NUM!	#NUM!	#NUM!	373034	91519	0	13	3	0	50	161	7998363	0.04615	1	0.028169	0.00550964	0.00636943	0.00555556	0	0	0	0	0	1	0	1	0	2	2	2
	UBN1	704578	195	26	570272	169477	0	10	3	0	6	12	577443	0.981162	1	0.028169	0.00275482		0.00555556	0	0	0	0	2	0	0	0	0	2	2	2
	UCN	1245306	182	52	58646	22507	0	3	1	0	32	66	2445524	0.103872	1	0.028169	0.00275482	0.00636943		0	0	1	0	1	0	0	0	0	2	2	2
	UNC5B	608276	559	34	475345	142781	0	14	4	0	37	74	3603321	0.760986	1	0.028169	0.00275482	0.00636943		0	0	0	0	2	0	0	0	0	2	2	2
	UNC5C	25813	910	-12	472789	135539	0	14	6	0	5	34	841847	0.945783	1	0.028169	0.00550964	0.00636943		0	0	0	0	2	0	0	0	0	2	2	2
	UNC80	#NUM!	#NUM!	#NUM!	1669210	467393	0	34	9	0	27	48	2997762	0.590591	1	0.028169	0.0495868	0.0509554	0.0388889	0	0	0	0	2	0	0	0	0	2	2	2
	UNCX	748119	384	40	251482	89957	0	5	0	0	13	26	1857786	0.722594	1	0.028169				0	0	0	0	1	1	0	0	0	2	2	2
	UROS	211688	280	-5	140083	37559	0	2	0	0	50	69	4368559	0.572261	1	0.028169				0	0	0	0	2	0	0	0	0	2	2	2
	USH1C	442495	619	12	478753	135113	0	13	4	0	16	34	1607014	0.81155	1	0.028169	0.0110193	0.00636943	0.0166667	0	0	0	0	2	0	0	0	0	2	2	2
	USH1G	1045089	223	25	225496	71426	0	12	1	0	9	24	1100784	0.471176	1	0.028169	0.00275482	0.00636943		0	0	0	0	2	0	0	0	0	2	2	2
	USHBP1	865138	212	38	349533	110547	0	6	0	0	2	2	257517	0.933836	1	0.028169	0.00275482	0.00636943		0	0	0	0	2	0	0	0	0	2	2	2
	USP15	239150	456	-26	505165	121268	0	5	2	0	5	14	961482	0.961138	1	0.028169	0.00550964		0.0111111	0	0	0	0	2	0	0	0	0	2	2	2
	USP3	617922	178	42	277184	67663	0	9	1	0	50	69	4389291	0.0393578	1	0.028169	0.00275482	0.00636943		0	0	1	0	1	0	0	0	0	2	2	2
	USP31	576886	701	22	673222	204125	0	7	5	0	0	5	204125	1	1	0.028169	0.00275482		0.00555556	0	0	0	0	2	0	0	0	0	2	2	2
	USP34	841742	471	34	1870779	463488	0	21	4	0	3	6	700841	0.850917	1	0.028169	0.030303	0.0382166	0.0222222	1	0	0	0	1	0	0	0	0	2	2	2
	USP44	442533	328	13	363236	96631	0	10	1	0	50	56	4655754	0.102656	1	0.028169	0.00826446	0.0127389	0.00555556	0	0	0	0	2	0	0	0	0	2	2	2
	UTRN	183454	750	11	1803826	453122	0	21	8	0	8	18	985693	0.999853	1	0.028169	0.0192837	0.0318471	0.0111111	0	0	0	0	3	0	0	0	0	3	2	2
	UTS2R	2598845	179	36	178636	70361	0	3	1	0	50	50	4076607	0.783332	1	0.028169	0.00550964	0.00636943	0.00555556	0	0	0	0	2	0	0	0	0	2	2	2
	UTY	0	0	0	743086	196883	0	11	0	0	5	2	373105	0.843407	1	0.028169	0.00275482	0.00636943		1	0	0	0	1	0	0	0	0	2	2	2
	VCAM1	277299	899	-6	376229	103447	0	11	3	0	50	69	3807375	0.304853	1	0.028169	0.00826446	0.0127389	0.00555556	1	0	0	0	1	0	0	0	0	2	2	2
	VIM	546890	465	11	237353	67876	0	4	0	0	2	0	188079	0.883445	1	0.028169	0.00826446	0.0127389	0.00555556	0	0	0	0	2	0	0	0	0	2	2	2
	VLDLR	192846	541	-1	460861	112961	0	14	1	0	17	14	1393375	0.0341499	1	0.028169	0.00550964	0.0127389		0	0	0	0	2	0	0	0	0	2	2	2
	VPREB1	433352	612	35	73911	20661	0	3	1	0	50	83	4425643	0.123942	1	0.028169				0	0	0	0	1	1	0	0	0	2	2	2
	VPS13C	115338	586	14	1965706	510632	0	47	4	0	0	4	510632	0.161792	1	0.028169	0.0275482	0.0318471	0.0222222	0	0	0	0	2	0	0	0	0	2	2	2
	VRK2	198322	479	8	278178	67095	0	6	1	0	26	35	2402143	0.169815	1	0.028169	0.00826446	0.0127389	0.00555556	0	0	0	0	2	0	0	0	0	2	2	2
	VWA3B	361135	716	28	672583	177926	0	16	6	0	0	6	177926	0.999093	1	0.028169	0.0165289	0.0127389	0.0222222	0	0	0	0	3	0	0	0	0	3	2	2
	VWCE	1124603	480	43	477262	149810	0	12	1	0	15	35	2262131	0.329187	1	0.028169	0.00275482	0.00636943		0	0	0	0	2	0	0	0	0	2	2	2
	VWDE	#NUM!	#NUM!	#NUM!	830700	209805	0	14	3	0	27	42	2740174	0.232054	1	0.028169	0.0413223	0.0382166	0.0333333	0	0	0	0	2	0	0	0	0	2	2	2
	VWF	1716132	481	15	1443927	397245	0	37	6	0	40	52	3797222	0.237456	1	0.028169	0.0165289	0.0127389	0.0222222	0	0	0	0	2	0	0	0	0	2	2	2
	WASL	86898	536	-13	256523	75331	0	3	0	0	13	15	1557172	0.267248	1	0.028169	0.00550964	0.00636943	0.00555556	1	0	0	0	0	0	0	0	1	2	2	2
	WDR4	439191	276	57	213213	60492	0	6	0	0	19	21	1342042	0.231034	1	0.028169	0.00275482		0.00555556	0	0	0	0	2	0	0	0	0	2	2	2
	WDR87	#NUM!	#NUM!	#NUM!	1452873	388299	0	17	4	0	9	18	1257339	0.978709	1	0.028169	0.0550964	0.0573248	0.0611111	0	0	0	0	2	0	0	0	0	2	2	2
	WEE1	553054	158	28	328020	93933	0	7	1	0	13	26	1288366	0.613396	1	0.028169	0.00826446		0.0166667	1	0	0	0	1	0	0	0	0	2	2	2
	WNK1	467405	289	45	1416095	449572	0	16	3	0	1	4	617558	0.994367	1	0.028169	0.00550964	0.00636943	0.00555556	0	0	0	0	2	0	0	0	0	2	2	2
	WNK3	352631	#NUM!	25	916539	253044	0	12	3	0	25	29	2832048	0.450141	1	0.028169	0.0110193	0.0191083	0.00555556	0	0	0	0	2	0	0	0	0	2	2	2
	WWC3	169744	#NUM!	34	552664	164507	0	8	4	0	41	51	3647767	0.521235	1	0.028169	0.00550964	0.00636943	0.00555556	0	0	0	0	1	1	0	0	0	2	2	2
	XCR1	225584	551	54	162803	51475	0	7	0	0	38	46	3051935	0.0717292	1	0.028169				1	0	0	0	1	0	0	0	0	2	2	2
	XDH	99156	725	18	688700	193972	0	27	5	0	40	68	3317972	0.0502542	1	0.028169	0.0137741	0.0191083	0.0111111	0	0	0	0	2	0	0	0	0	2	2	2
	XKR8	891090	272	20	189002	66172	0	2	2	0	38	61	2899498	0.890081	1	0.028169	0.00275482		0.00555556	0	0	0	0	2	0	0	0	0	2	2	2
	XKRX	363715	#NUM!	37	224502	64752	0	3	0	0	13	14	1071177	0.724965	1	0.028169	0.00275482		0.00555556	0	0	0	0	2	0	0	0	0	2	2	2
	XPO1	842390	442	42	567929	137527	0	14	0	0	5	7	635876	0.152459	1	0.028169	0.0137741	0.0127389	0.0166667	0	0	0	0	2	0	0	0	0	2	2	2
	XYLT1	30248	996	-2	479747	143491	0	10	2	0	45	53	3191521	0.689969	1	0.028169	0.00826446	0.00636943	0.0111111	0	0	0	0	2	0	0	0	0	2	2	2
	ZAN	1483965	336	46	1437253	413504	0	32	7	0	11	36	1957754	0.60149	1	0.028169	0.0220386	0.0191083	0.0277778	0	0	0	0	2	0	0	0	0	2	2	2
	ZBTB10	239826	369	30	438496	122972	0	8	4	0	1	5	153289	0.999996	1	0.028169	0.00550964		0.00555556	1	0	0	0	2	0	0	0	0	3	2	2
	ZBTB12	2485614	188	36	224289	70503	0	7	5	0	1	6	81082	0.999999	1	0.028169	0.00275482	0.00636943		0	0	0	0	2	0	0	0	0	2	2	2
	ZBTB47	359739	329	38	375093	107139	0	8	5	0	8	9	514040	0.936087	1	0.028169				0	0	0	0	2	0	0	0	0	2	2	2
	ZC3H14	169650	686	-1	450708	116298	0	9	0	0	0	0	116298	0.994893	1	0.028169	0.0110193	0.00636943	0.0166667	0	0	1	0	1	0	0	0	0	2	2	2
	ZC3H18	626708	184	39	482303	141787	0	10	1	0	14	13	1054066	0.685895	1	0.028169	0.0137741	0.0127389	0.0166667	0	0	0	0	2	0	0	0	0	2	2	2
	ZC3HAV1	553735	243	29	461642	126025	0	13	3	0	41	61	3388901	0.194083	1	0.028169	0.00550964		0.00555556	0	0	0	0	2	0	0	0	0	2	2	2
	ZCCHC2	164923	286	44	583407	181050	0	8	4	0	6	8	618410	0.965768	1	0.028169	0.0137741	0.0191083	0.0111111	0	0	0	0	2	0	0	0	0	2	2	2
	ZFHX3	122465	495	-11	1841669	532855	0	40	10	0	3	13	724200	0.884832	1	0.028169	0.0220386	0.0191083	0.0277778	0	0	0	1	1	0	0	0	0	2	2	2
	ZFP64	145657	427	-8	546771	146544	0	5	7	0	1	11	220881	1	1	0.028169	0.0137741	0.0127389	0.0166667	0	0	0	0	2	0	0	0	0	2	2	2
	ZMYM3	728738	#NUM!	25	702545	197806	0	10	7	0	4	15	770279	0.966047	1	0.028169	0.00275482	0.00636943		0	0	0	0	2	0	0	0	0	2	2	2
	ZNF135	1187584	694	-42	369342	94998	0	8	0	0	7	5	608825	0.269432	1	0.028169	0.0192837	0.0318471	0.0111111	0	0	0	0	1	1	0	0	0	2	2	2
	ZNF16	1539444	440	23	348965	89176	0	5	1	0	13	9	872164	0.392985	1	0.028169	0.00826446	0.0127389		0	0	0	0	2	0	0	0	0	2	2	2
	ZNF207	679038	286	30	253612	72065	0	2	1	0	50	98	4258793	0.871484	1	0.028169	0.00275482		0.00555556	0	1	0	0	1	0	0	0	0	2	2	2
	ZNF208	87537	1261	-66	666264	154851	0	4	1	0	11	3	846462	0.832509	1	0.028169	0.030303	0.0382166	0.0277778	0	0	0	0	2	0	0	0	0	2	2	2
	ZNF233	618477	671	-31	350030	82147	0	3	0	0	13	8	899144	0.813122	1	0.028169				0	0	0	0	2	0	0	0	0	2	2	2
	ZNF256	1252385	750	-19	323050	80372	0	9	1	0	50	61	4768644	0.0628639	1	0.028169	0.00826446	0.0191083		0	0	0	0	1	1	0	0	0	2	2	2
	ZNF281	264057	431	9	448862	124534	0	6	1	0	27	40	2800666	0.770078	1	0.028169	0.00550964	0.0127389		0	0	0	0	2	0	0	0	0	2	2	2
	ZNF283	464802	286	11	354290	83212	0	4	0	0	50	71	4579926	0.552591	1	0.028169				0	1	0	0	1	0	0	0	0	2	2	2
	ZNF335	677949	209	55	679186	201995	0	17	8	0	26	50	2487130	0.922505	1	0.028169	0.0110193	0.0127389	0.00555556	0	0	0	0	2	0	0	0	0	2	2	2
	ZNF384	2816983	210	61	294011	82999	0	6	2	0	50	108	5097445	0.722001	1	0.028169	0.00550964	0.00636943	0.00555556	0	0	0	0	2	0	0	0	0	2	2	2
	ZNF407	190381	1127	23	1155596	314743	0	41	13	0	2	15	406759	0.998963	1	0.028169	0.0137741	0.00636943	0.0111111	0	0	0	0	2	0	0	0	0	2	2	2
	ZNF408	965022	176	48	357130	113813	0	10	5	0	47	82	3434483	0.735957	1	0.028169	0.00550964	0.0127389		0	0	0	0	2	0	0	0	0	2	2	2
	ZNF451	372718	348	26	557421	133125	0	12	1	0	50	64	4760621	0.0694688	1	0.028169	0.0137741	0.0127389	0.0166667	0	0	0	0	1	0	0	1	0	2	2	2
	ZNF48	2338593	142	59	300969	95850	0	13	4	0	30	80	3032623	0.598111	1	0.028169				0	0	0	0	2	0	0	0	0	2	2	2
	ZNF502	433000	541	28	282651	67308	0	4	0	0	4	2	235010	0.882077	1	0.028169	0.00550964	0.00636943	0.00555556	0	0	0	0	2	0	0	0	0	2	2	2
	ZNF512B	1154675	189	42	449643	134616	0	9	8	0	14	24	829848	0.998442	1	0.028169	0.0110193	0.00636943	0.0166667	0	0	0	0	2	0	0	0	0	2	2	2
	ZNF516	113406	813	18	569207	178210	0	19	8	0	2	13	475132	0.987139	1	0.028169	0.00275482	0.00636943		0	0	0	0	2	0	0	0	0	2	2	2
	ZNF518B	218121	1074	15	537328	149597	0	9	3	0	50	51	3459759	0.568989	1	0.028169	0.0110193	0.0127389	0.0111111	0	0	0	0	2	0	0	0	0	2	2	2
	ZNF528	548808	989	-53	325748	79591	0	7	0	0	9	4	792076	0.0691061	1	0.028169	0.00826446	0.00636943	0.0111111	1	0	0	0	1	0	0	0	0	2	2	2
	ZNF541	#NUM!	#NUM!	#NUM!	679612	205190	0	13	6	0	50	164	8112034	0.825384	1	0.028169	0.00550964	0.00636943		0	0	0	0	1	1	0	0	0	2	2	2
	ZNF544	1471648	581	-53	367354	93578	0	4	1	0	42	60	3366039	0.887425	1	0.028169	0.00550964	0.00636943	0.00555556	0	0	0	0	2	0	0	0	0	2	2	2
	ZNF573	623089	829	-44	367709	87898	0	6	1	0	50	52	3294542	0.447292	1	0.028169	0.00275482	0.00636943		0	0	0	0	1	0	0	1	0	2	2	2
	ZNF598	1747301	183	46	447655	140864	0	10	0	0	1	0	171039	0.932446	1	0.028169	0.00275482		0.00555556	0	0	0	0	2	0	0	0	0	2	2	2
	ZNF624	1055714	499	-26	448294	109340	0	6	3	0	6	16	444957	0.987895	1	0.028169	0.00275482			0	0	0	0	2	0	0	0	0	2	2	2
	ZNF641	809696	412	16	241400	65320	0	5	0	0	21	31	1827540	0.708659	1	0.028169				0	0	0	0	2	0	0	0	0	2	2	2
	ZNF687	1256374	184	31	601583	196315	0	24	12	0	9	38	1043629	0.857869	1	0.028169	0.0192837	0.0254777	0.0166667	1	0	0	0	1	0	0	0	0	2	2	2
	ZNF80	410007	614	10	139515	35571	0	5	1	0	50	89	4281513	0.218921	1	0.028169				0	0	0	0	2	0	0	0	0	2	2	2
	ZNF804A	18097	1171	4	614221	161525	0	5	2	0	16	20	1531044	0.857031	1	0.028169	0.0220386	0.0382166	0.0111111	0	0	0	0	1	1	0	0	0	2	2	2
	ZNF804B	3101	1030	-20	686712	178068	0	11	3	0	38	36	3479568	0.23523	1	0.028169	0.0275482	0.0191083	0.0388889	0	0	0	0	2	0	0	0	0	2	2	2
	ZNF813	361546	876	-58	319216	78242	0	5	0	0	1	0	170613	0.955405	1	0.028169	0.00826446	0.00636943	0.0111111	0	0	0	0	2	0	0	0	0	2	2	2
	ZNF827	110708	1103	30	547481	152863	0	8	3	0	30	27	2726400	0.562596	1	0.028169	0.0192837		0.0388889	0	0	0	0	2	0	0	0	0	2	2	2
	ZNF831	876466	202	15	804714	270936	0	32	7	0	6	12	544996	0.663284	1	0.028169	0.030303	0.0382166	0.0277778	0	0	0	0	2	0	0	0	0	2	2	2
	ZSWIM6	#NUM!	#NUM!	#NUM!	608754	179346	0	15	4	0	50	162	8086190	0.637892	1	0.028169	0.0220386	0.0191083	0.0277778	0	0	0	0	2	0	0	0	0	2	2	2
	ZYG11B	652910	232	28	382690	104441	0	7	0	0	9	17	880045	0.810181	1	0.028169	0.00275482		0.00555556	1	0	0	0	1	0	0	0	0	2	2	2
	CBL	1172813	183	53	459796	132557	0	43	1	0	13	19	1492704	1.88738e-15	5.93329e-12	0.0140845	0.0137741	0.00636943	0.0222222	0	0	0	0	1	0	0	0	0	1	1	1
	EXT1	190467	586	18	384181	101672	0	42	7	0	18	23	1038020	1.89629e-07	0.000223548	0.0140845	0.00275482		0.00555556	0	0	0	0	1	0	0	0	0	1	1	1
	DGKZ	811789	212	44	642692	192907	0	26	3	0	14	14	1311867	2.17366e-07	0.000241174	0.0140845				0	0	0	0	1	0	0	0	0	1	1	1
	TMEM67	234269	416	15	549043	141077	0	28	2	0	9	6	930526	2.39851e-07	0.000242783	0.0140845	0.00826446		0.0166667	0	0	0	0	1	0	0	0	0	1	1	1
	DBT	314135	495	9	249423	68160	0	13	0	0	45	56	3834781	4.61066e-07	0.000414125	0.0140845	0.00550964	0.00636943	0.00555556	0	0	0	0	1	0	0	0	0	1	1	1
	PTPN4	346126	446	25	490326	124179	0	16	2	0	50	75	5289358	5.50649e-07	0.000432764	0.0140845	0.00275482	0.00636943		0	0	0	0	1	0	0	0	0	1	1	1
	SFT2D2	442995	299	18	85839	23430	0	11	1	0	23	33	1534523	8.55362e-07	0.000645354	0.0140845	0.00550964		0.0111111	1	0	0	0	0	0	0	0	0	1	1	1
	FAM49B	272194	242	6	172814	43381	0	10	1	0	50	48	4548686	2.56169e-06	0.00161062	0.0140845				0	0	0	0	1	0	0	0	0	1	1	1
	SLC30A8	496501	456	8	191629	52469	0	16	0	0	22	23	2081507	2.95228e-06	0.00174019	0.0140845	0.0137741	0.00636943	0.0111111	0	0	0	0	1	0	0	0	0	1	1	1
	MFSD1	181588	972	2	269232	73059	0	24	0	0	22	31	1970889	5.89319e-06	0.00300425	0.0140845	0.00275482		0.00555556	0	0	0	0	1	0	0	0	0	1	1	1
	TM9SF3	790373	642	24	309560	79378	0	14	0	0	35	63	3797506	6.49408e-06	0.00322346	0.0140845	0.00275482		0.00555556	0	0	0	0	1	0	0	0	0	1	1	1
	EVC2	69455	688	19	666193	188576	0	32	2	0	13	14	1477652	9.67856e-05	0.0357955	0.0140845	0.0358127	0.044586	0.0277778	0	0	0	0	1	0	0	0	0	1	1	1
	TTC8	162049	703	-6	272285	69793	0	12	1	0	50	66	4434731	0.00010931	0.0389019	0.0140845	0.00275482	0.00636943		0	0	0	0	1	0	0	0	0	1	1	1
	CLDN16	163494	373	9	154070	44872	0	16	1	0	38	56	2689693	0.000162629	0.0514332	0.0140845	0.00550964		0.0111111	0	0	0	0	1	0	0	0	0	1	1	1
	DCAF17	514096	271	38	272285	72136	0	12	1	0	22	16	1915154	0.000166336	0.0514332	0.0140845	0.00275482	0.00636943		0	0	0	0	1	0	0	0	0	1	1	1
	DTL	452008	399	15	376016	103021	0	12	0	0	8	2	603500	0.000165077	0.0514332	0.0140845				0	0	0	0	1	0	0	0	0	1	1	1
	DCDC1	84163	938	-25	183677	49132	0	19	1	0	30	76	3424472	0.000330079	0.0889422	0.0140845	0.030303	0.044586	0.0222222	0	0	0	0	1	0	0	0	0	1	1	1
	AGXT2	243997	675	23	267670	72491	0	13	1	0	50	59	4302813	0.000360856	0.0921806	0.0140845				0	0	0	0	1	0	0	0	0	1	1	1
	CSNK1A1	607110	152	32	195179	47215	0	14	1	0	50	62	4005323	0.000424943	0.105464	0.0140845	0.00275482		0.00555556	0	0	0	0	0	1	0	0	0	1	1	1
	PLRG1	59883	1034	20	270439	71000	0	10	0	0	27	23	2292022	0.000449408	0.110088	0.0140845	0.00550964	0.00636943	0.00555556	0	0	0	0	0	0	0	1	0	1	1	1
	CPS1	158852	465	-1	780432	215343	0	23	6	0	44	56	3726790	0.000509922	0.117294	0.0140845	0.0247934	0.0318471	0.0222222	0	0	0	0	1	0	0	0	0	1	1	1
	LBR	660503	319	0	318577	86123	0	12	0	0	17	22	1701444	0.000569996	0.125015	0.0140845	0.0137741	0.0127389	0.0166667	0	0	0	0	2	0	0	0	0	2	1	1
	PACRGL	42454	1252	22	115304	32518	0	6	0	0	50	56	4160458	0.000741401	0.144168	0.0140845	0.00275482	0.00636943		0	0	0	0	1	0	0	0	0	1	1	1
	HGD	312906	391	5	236288	59782	0	12	0	0	49	41	4132555	0.00075859	0.146005	0.0140845	0.00826446	0.00636943	0.0111111	0	1	0	0	0	0	0	0	0	1	1	1
	SH2D1B	363646	391	1	69935	17608	0	5	0	0	26	29	2085696	0.000816093	0.149448	0.0140845				0	0	0	0	1	0	0	0	0	1	1	1
	PCMT1	424800	234	40	147609	41535	0	7	0	0	50	63	3708756	0.000846434	0.152052	0.0140845	0.00275482		0.00555556	0	0	0	0	1	0	0	0	0	1	1	1
	RAB3B	701660	353	22	113103	30459	0	6	0	0	50	83	5123928	0.00111261	0.190782	0.0140845				0	0	0	0	1	0	0	0	0	1	1	1
	TTC21A	213514	500	30	688700	179914	0	21	3	0	50	45	4208099	0.00132895	0.216092	0.0140845	0.0137741	0.0191083	0.00555556	0	0	0	0	1	0	0	0	0	1	1	1
	TMC1	395593	486	10	405126	98193	0	16	2	0	50	63	3972450	0.00137983	0.216886	0.0140845	0.00550964	0.0127389		0	0	0	0	1	0	0	0	0	1	1	1
	CDK20	207783	628	5	192410	43594	0	10	1	0	18	12	1166885	0.00139859	0.217719	0.0140845				0	0	0	0	1	0	0	0	0	1	1	1
	PAPOLG	370439	436	18	385388	103447	0	12	1	0	50	80	5021404	0.00163852	0.23958	0.0140845				0	0	0	0	0	0	0	1	0	1	1	1
	FAM126A	1063802	413	26	269161	72917	0	14	0	0	14	24	1545457	0.00174887	0.247872	0.0140845	0.00275482	0.00636943		0	0	0	0	0	1	0	0	0	1	1	1
	MED30	139000	574	0	91874	25063	0	13	1	0	2	9	350243	0.00178932	0.25	0.0140845	0.00275482	0.00636943		0	0	0	0	1	0	0	0	0	1	1	1
	GCG	95439	554	7	96773	23146	0	5	0	0	50	65	4031451	0.00184553	0.255959	0.0140845	0.00275482		0.00555556	0	0	0	0	0	1	0	0	0	1	1	1
	BUB1B	876373	161	42	549753	141006	0	19	2	0	22	31	2433454	0.00188886	0.260056	0.0140845	0.00275482		0.00555556	0	0	0	0	1	0	0	0	0	1	1	1
	MPP2	1025836	241	19	279953	83638	0	16	0	0	21	18	1764705	0.00203305	0.271495	0.0140845	0.00275482	0.00636943		0	0	0	0	0	1	0	0	0	1	1	1
	F8	1741051	#NUM!	4	1211686	318080	0	70	8	0	29	66	2765095	0.00217666	0.285112	0.0140845	0.00550964		0.0111111	0	0	0	0	1	0	0	0	0	1	1	1
	SLC25A38	160739	595	32	153360	46647	0	8	1	0	49	68	4083849	0.00230926	0.296116	0.0140845	0.00275482	0.00636943		0	0	0	0	1	0	0	0	0	1	1	1
	ZNF704	143727	501	1	211722	59001	0	15	1	0	50	53	3610421	0.0023825	0.299591	0.0140845				0	0	0	0	1	0	0	0	0	1	1	1
	CDC6	1480458	191	23	288331	79520	0	14	2	0	50	80	3663245	0.00248738	0.310708	0.0140845	0.00275482		0.00555556	0	0	0	0	1	0	0	0	0	1	1	1
	ALDOB	112947	898	-22	187085	52966	0	10	0	0	21	28	1603393	0.00291388	0.350073	0.0140845	0.00826446	0.00636943	0.00555556	0	0	0	0	0	0	0	1	0	1	1	1
	SP1	1707021	145	57	387944	118996	0	13	2	0	20	30	2042031	0.00332089	0.384286	0.0140845	0.0110193	0.0191083	0.00555556	1	0	0	0	0	0	0	0	0	1	1	1
	ATG10	156562	717	25	118144	29039	0	5	1	0	50	168	9162479	0.00360399	0.395008	0.0140845	0.00550964		0.00555556	0	0	0	0	0	1	0	0	0	1	1	1
	MON2	299830	359	-1	880755	246015	0	21	2	0	39	50	3933258	0.00363231	0.395008	0.0140845	0.0137741	0.0127389	0.0111111	0	0	0	0	1	0	0	0	0	1	1	1
	PGAM2	1151124	282	56	128297	36565	0	10	0	0	50	108	4636229	0.00370673	0.395008	0.0140845				0	0	0	0	1	0	0	0	0	1	1	1
	CWC22	35642	927	7	480386	115801	0	14	3	0	26	34	2324966	0.00392607	0.411408	0.0140845	0.0110193	0.0127389	0.0111111	0	0	0	0	1	0	0	0	0	1	1	1
	HMBS	1390854	195	58	188221	54173	0	10	0	0	22	30	1851254	0.00421672	0.435845	0.0140845	0.00826446		0.0166667	0	0	0	0	1	0	0	0	0	1	1	1
	DERL1	470881	412	33	131918	35074	0	8	1	0	50	81	4080796	0.00427737	0.436107	0.0140845				0	0	0	0	1	0	0	0	0	1	1	1
	MGAT2	563227	409	-4	222088	64184	0	22	1	0	6	2	281231	0.00454879	0.453964	0.0140845	0.00550964	0.00636943	0.00555556	0	0	0	0	1	0	0	0	0	1	1	1
	CD177	345698	182	-48	221591	65533	0	8	4	0	11	25	1185487	0.00457679	0.454355	0.0140845	0.00550964	0.00636943	0.00555556	0	0	0	0	1	0	0	0	0	1	1	1
	SCYL3	181109	624	5	380702	105151	0	15	2	0	13	10	840569	0.00462619	0.456855	0.0140845	0.00275482	0.00636943		0	0	0	0	1	0	0	0	0	1	1	1
	HECTD2	288529	384	4	413291	105364	0	14	1	0	32	29	2858602	0.00467683	0.45945	0.0140845	0.00550964	0.00636943	0.00555556	0	0	0	0	1	0	0	0	0	1	1	1
	ANXA1	247950	411	-15	184458	47499	0	7	1	0	50	56	3666156	0.00480478	0.462481	0.0140845				0	0	0	0	0	1	0	0	0	1	1	1
	CES3	993495	135	41	292804	83354	0	12	1	0	30	47	3649187	0.00479354	0.462481	0.0140845	0.00275482		0.00555556	0	0	0	0	1	0	0	0	0	1	1	1
	CALCR	197869	823	-10	269800	67379	0	12	1	0	50	91	4576163	0.00493858	0.470462	0.0140845	0.00275482		0.00555556	0	0	0	0	1	0	0	0	0	1	1	1
	BNIP1	483076	397	34	141148	37772	0	8	1	0	23	35	1861336	0.00517315	0.48305	0.0140845				0	0	0	0	1	0	0	0	0	1	1	1
	DHX15	194657	491	35	407966	111754	0	17	3	0	50	52	4142282	0.00520383	0.483521	0.0140845	0.00826446	0.0127389	0.00555556	0	0	0	0	0	1	0	0	0	1	1	1
	ZDHHC13	194027	625	11	327878	83851	0	11	0	0	33	44	2409314	0.0056829	0.51047	0.0140845	0.0110193	0.0127389	0.0111111	0	0	0	0	1	0	0	0	0	1	1	1
	CP	388273	312	10	558273	138237	0	16	2	0	50	59	4505873	0.00599212	0.530282	0.0140845	0.0165289	0.0254777	0.0111111	0	0	0	0	1	0	0	0	0	1	1	1
	KIF3A	717412	356	59	368916	92016	0	15	1	0	50	60	3432140	0.00598601	0.530282	0.0140845	0.00275482		0.00555556	0	0	0	0	1	0	0	0	0	1	1	1
	SPRR1B	687290	704	30	46008	12354	0	5	0	0	50	80	4273774	0.00601635	0.530282	0.0140845	0.00550964	0.00636943	0.00555556	0	0	0	0	1	0	0	0	0	1	1	1
	COL10A1	#NUM!	#NUM!	#NUM!	320068	116795	0	21	4	0	30	60	3239943	0.00627598	0.533354	0.0140845	0.00550964		0.00555556	0	0	0	0	1	0	0	0	0	1	1	1
	CYP7B1	8894	1018	22	259079	69154	0	12	0	0	24	17	1706840	0.00612675	0.533354	0.0140845	0.00275482	0.00636943		0	0	0	0	1	0	0	0	0	1	1	1
	IQCE	777967	226	44	359686	102950	0	19	2	0	33	61	3503424	0.0063473	0.533354	0.0140845	0.00550964		0.00555556	0	0	0	0	1	0	0	0	0	1	1	1
	PDLIM2	757216	224	45	200930	58291	0	11	1	0	50	76	4363518	0.00652546	0.536478	0.0140845	0.00275482	0.00636943		0	0	1	0	1	0	0	0	0	2	1	1
	PLD5	75320	854	-18	234087	57936	0	12	0	0	49	61	4140933	0.00647897	0.536478	0.0140845	0.0110193	0.00636943	0.0111111	0	0	0	0	1	0	0	0	0	1	1	1
	TMEM212	#NUM!	#NUM!	#NUM!	98335	30104	0	5	0	0	50	158	7936948	0.00646235	0.536478	0.0140845				0	0	0	0	0	0	0	1	0	1	1	1
	FERMT1	302334	351	-16	354787	90383	0	15	2	0	50	64	4013630	0.00700119	0.554859	0.0140845	0.0137741	0.0191083	0.00555556	0	0	0	0	1	0	0	0	0	1	1	1
	MIB1	246867	325	47	520359	140154	0	22	2	0	15	16	1206645	0.00725935	0.572912	0.0140845	0.0110193	0.0127389	0.0111111	0	0	0	0	1	0	0	0	0	1	1	1
	ERAP1	394409	345	36	493734	130143	0	18	5	0	21	25	1535943	0.00774938	0.588939	0.0140845	0.00550964	0.0127389		0	0	0	0	0	1	0	0	0	1	1	1
	ETS2	382323	151	5	245447	62125	0	14	2	0	4	3	390287	0.00777209	0.588939	0.0140845	0.00275482		0.00555556	1	0	0	0	0	0	0	0	0	1	1	1
	SLCO1C1	91874	501	-24	392772	96702	0	11	1	0	19	20	1526003	0.00768827	0.588939	0.0140845	0.0110193	0.00636943	0.0166667	0	0	0	0	0	1	0	0	0	1	1	1
	RICTOR	193512	336	-2	887713	236288	0	22	1	0	15	10	1058397	0.00784571	0.591943	0.0140845	0.0192837	0.0382166	0.00555556	0	0	0	0	1	0	0	0	0	1	1	1
	CC2D1B	815523	448	26	438780	129717	0	17	1	0	50	64	4680249	0.00803098	0.59638	0.0140845	0.00275482		0.00555556	0	0	0	0	1	0	0	0	0	1	1	1
	ABHD10	239044	250	10	155561	44446	0	5	0	0	50	61	4207815	0.00852498	0.618455	0.0140845	0.00826446	0.0127389	0.00555556	0	0	0	0	0	0	1	0	0	1	1	1
	SLC26A2	1070181	149	44	366715	107849	0	20	2	0	50	67	4404414	0.0092895	0.648958	0.0140845	0.00275482	0.00636943		0	0	0	0	1	0	0	0	0	1	1	1
	RAB18	313003	549	0	109979	27832	0	4	1	0	50	69	4376227	0.00970036	0.667767	0.0140845	0.0110193	0.00636943	0.0166667	0	0	0	0	1	0	0	0	0	1	1	1
	KATNAL1	288583	374	48	254890	67379	0	11	1	0	50	55	4114095	0.0100233	0.668916	0.0140845	0.00275482		0.00555556	0	0	0	0	1	0	0	0	0	1	1	1
	R3HCC1	#NUM!	#NUM!	#NUM!	127800	37914	0	8	1	0	50	159	7944758	0.00998819	0.668916	0.0140845				0	0	0	0	1	0	0	0	0	1	1	1
	CFHR1	205744	852	-29	170400	45369	0	9	0	0	50	73	4141927	0.0103109	0.680013	0.0140845				0	0	0	0	1	0	0	0	0	1	1	1
	CAPN14	#NUM!	#NUM!	#NUM!	362739	92868	0	10	1	0	50	159	7999712	0.0104841	0.684677	0.0140845	0.00275482	0.00636943		0	0	0	0	0	1	0	0	0	1	1	1
	GYS2	510830	830	-17	365934	96702	0	16	2	0	38	39	2455393	0.0106153	0.690437	0.0140845	0.0110193	0.0191083	0.00555556	0	0	0	0	1	0	0	0	0	1	1	1
	C1orf159	2134483	234	21	103447	30530	0	6	0	0	50	77	4271928	0.0107963	0.692418	0.0140845				0	0	0	0	1	0	0	0	0	1	1	1
	PMPCB	375620	620	8	254464	69296	0	12	0	0	25	28	2077389	0.0107946	0.692418	0.0140845	0.00550964	0.0127389		0	0	0	0	1	0	0	0	0	1	1	1
	COG6	73269	761	11	347403	93933	0	9	1	0	32	42	2939968	0.0110939	0.702188	0.0140845	0.00275482		0.00555556	0	0	0	0	1	0	0	0	0	1	1	1
	IPO5	496805	532	2	587454	148674	0	16	1	0	17	12	1250878	0.0113998	0.70269	0.0140845	0.00275482		0.00555556	0	0	0	0	1	0	0	0	0	1	1	1
	SLC30A6	387408	276	25	239412	67308	0	10	0	0	50	95	5507683	0.0113729	0.70269	0.0140845	0.00550964	0.00636943	0.00555556	1	0	0	0	0	0	0	0	0	1	1	1
	CHAF1B	289668	352	52	287763	81153	0	9	1	0	50	35	3295536	0.0115784	0.703587	0.0140845	0.00275482	0.00636943		0	0	0	0	1	0	0	0	0	1	1	1
	GLB1L2	270422	686	5	331002	91377	0	12	1	0	50	67	4196597	0.0115629	0.703587	0.0140845	0.00275482		0.00555556	0	0	0	0	1	0	0	0	0	1	1	1
	BPNT1	638729	613	-6	159253	45014	0	10	0	0	24	48	2234299	0.0118654	0.706029	0.0140845	0.00550964	0.0127389		0	0	0	0	1	0	0	0	0	1	1	1
	DRD5	207324	923	30	234016	71426	0	12	1	0	50	36	3588553	0.0118911	0.706029	0.0140845				0	0	0	0	1	0	0	0	0	1	1	1
	IL3RA	#NUM!	#NUM!	#NUM!	204906	53889	0	15	0	0	50	158	7960733	0.0117752	0.706029	0.0140845				0	0	0	0	1	0	0	0	0	1	1	1
	NPHP1	#NUM!	#NUM!	#NUM!	385956	99684	0	13	3	0	50	161	8006528	0.0119656	0.706029	0.0140845				0	0	0	0	1	0	0	0	0	1	1	1
	KRIT1	707455	454	27	387660	96915	0	13	1	0	35	53	2867548	0.0124319	0.723735	0.0140845	0.00275482	0.00636943		0	1	0	0	0	0	0	0	0	1	1	1
	FYN	245639	317	21	305513	81721	0	15	3	0	12	14	975824	0.0126214	0.728026	0.0140845	0.00275482		0.00555556	0	0	0	0	1	0	0	0	0	1	1	1
	PMS2	#NUM!	#NUM!	#NUM!	445454	118357	0	14	3	0	50	161	8025201	0.0128626	0.735457	0.0140845	0.00550964	0.00636943	0.00555556	0	0	0	0	1	0	0	0	0	1	1	1
	PPM1H	298536	426	0	258369	78384	0	11	1	0	50	77	4314883	0.0132364	0.749743	0.0140845	0.0137741	0.0254777	0.00555556	0	0	0	0	1	0	0	0	0	1	1	1
	OR51I2	99042	1030	1	152863	47996	0	6	0	0	50	48	3952712	0.0137046	0.767976	0.0140845	0.00550964	0.00636943	0.00555556	0	0	0	0	1	0	0	0	0	1	1	1
	SLC25A36	209562	727	18	157336	47144	0	5	1	0	50	72	4056301	0.0136606	0.767976	0.0140845	0.00275482		0.00555556	0	0	0	0	0	0	0	1	0	1	1	1
	RPGRIP1L	248316	406	-15	692392	170684	0	25	5	0	50	58	3680711	0.0142115	0.775165	0.0140845				0	0	0	0	1	0	0	0	0	1	1	1
	ST7	507440	389	19	323618	84490	0	15	1	0	50	67	4133052	0.0141067	0.775165	0.0140845	0.00550964	0.0127389		0	0	0	0	1	0	0	0	0	1	1	1
	TLK1	439214	379	38	412936	104015	0	10	0	0	12	7	992509	0.0143644	0.775165	0.0140845	0.00275482	0.00636943		0	0	0	0	0	0	0	1	0	1	1	1
	NOTCH3	630378	381	11	1155667	355781	0	27	4	0	50	25	3680569	0.0148352	0.790921	0.0140845	0.0275482	0.0254777	0.0277778	0	0	0	0	1	0	0	0	0	1	1	1
	PDK3	512129	#NUM!	34	218041	57581	0	8	1	0	50	69	4274555	0.0148439	0.790921	0.0140845	0.00550964	0.00636943	0.00555556	1	0	0	0	0	0	0	0	0	1	1	1
	NLRC4	394223	276	21	522489	139089	0	15	1	0	6	2	692889	0.0149341	0.792713	0.0140845	0.00826446	0.00636943	0.00555556	0	0	0	0	1	0	0	0	0	1	1	1
	POU2F1	399046	569	0	371685	116511	0	11	2	0	23	23	2148389	0.0149651	0.792713	0.0140845				0	0	0	0	1	0	0	0	0	1	1	1
	RGS1	269711	604	-12	110618	27406	0	7	0	0	21	25	1294259	0.0152025	0.793022	0.0140845	0.00550964		0.0111111	0	0	0	0	0	0	0	1	0	1	1	1
	BOD1	255069	371	31	97270	30317	0	6	1	0	38	36	2875571	0.0153104	0.795552	0.0140845	0.00275482		0.00555556	0	0	0	0	1	0	0	0	0	1	1	1
	ADCY10	534611	238	13	849657	207036	0	23	3	0	50	73	5084949	0.0156749	0.806591	0.0140845	0.0110193	0.0127389	0.0111111	0	0	0	0	1	0	0	0	0	1	1	1
	TAF13	989913	215	18	67095	15762	0	4	0	0	50	59	3437252	0.0157964	0.808296	0.0140845				0	0	0	0	1	0	0	0	0	1	1	1
	DDX27	886628	261	50	415776	110973	0	11	3	0	50	77	4801162	0.0159131	0.809039	0.0140845				0	0	0	0	1	0	0	0	0	1	1	1
	FKTN	215248	637	-5	242252	60634	0	8	0	0	50	60	4943588	0.0162139	0.81337	0.0140845				0	0	0	0	0	0	0	1	0	1	1	1
	USF1	689033	250	23	161951	45298	0	9	2	0	27	56	2235506	0.0165039	0.8192	0.0140845				0	0	0	0	1	0	0	0	0	1	1	1
	INTS7	469325	370	16	496006	135539	0	14	1	0	31	25	2266533	0.0165633	0.819994	0.0140845	0.0110193		0.0222222	0	0	0	0	1	0	0	0	0	1	1	1
	AKT3	208930	954	-4	265256	62764	0	11	3	0	50	80	4023428	0.017557	0.851312	0.0140845	0.00550964	0.00636943	0.00555556	0	0	0	0	1	0	0	0	0	1	1	1
	UTP6	705344	300	21	322056	75828	0	10	1	0	15	14	1484823	0.0175508	0.851312	0.0140845	0.00550964	0.00636943	0.00555556	0	0	0	0	1	0	0	0	0	1	1	1
	HOOK3	478917	475	25	385672	91661	0	12	0	0	14	10	1136426	0.0176486	0.853557	0.0140845	0.00275482		0.00555556	0	0	0	0	1	0	0	0	0	1	1	1
	PDCL3	235908	579	9	126167	31453	0	6	1	0	18	22	1562497	0.0182216	0.875847	0.0140845	0.00275482		0.00555556	0	0	0	0	1	0	0	0	0	1	1	1
	SGCG	189677	771	-4	150946	41180	0	6	0	0	50	63	4847028	0.0183324	0.875847	0.0140845				0	0	0	0	1	0	0	0	0	1	1	1
	CHD1L	#NUM!	#NUM!	#NUM!	468742	124250	0	20	1	0	27	40	2654619	0.0185059	0.879331	0.0140845	0.0110193		0.0166667	1	0	0	0	0	0	0	0	0	1	1	1
	CHRND	279084	156	34	263765	77035	0	11	0	0	14	9	837374	0.0186074	0.881842	0.0140845	0.00550964	0.00636943		0	0	0	0	1	0	0	0	0	1	1	1
	HIST1H4A	408919	685	43	49771	17111	0	5	0	0	50	53	3366820	0.0193607	0.884461	0.0140845	0.00275482	0.00636943		1	0	0	0	0	0	0	0	0	1	1	1
	RPS6KA2	235623	646	9	402783	110760	0	16	2	0	50	78	4355140	0.0194164	0.884461	0.0140845	0.00826446	0.00636943	0.00555556	0	0	0	0	1	0	0	0	0	1	1	1
	DYNC1I1	184459	747	-7	337534	88892	0	12	2	0	35	54	3073590	0.0198593	0.892155	0.0140845	0.0110193	0.0127389	0.0111111	0	0	0	0	1	0	0	0	0	1	1	1
	PRDM5	19279	961	-16	338528	77461	0	11	1	0	31	45	2557207	0.0198656	0.892155	0.0140845	0.0137741	0.0127389	0.0111111	0	0	0	0	1	0	0	0	0	1	1	1
	PSTPIP2	386983	300	54	185594	40825	0	9	0	0	50	68	3875819	0.0197287	0.892155	0.0140845				0	0	0	0	1	0	0	0	0	1	1	1
	ATIC	530312	531	12	306791	84916	0	13	1	0	50	53	4391066	0.0201429	0.896074	0.0140845	0.00550964		0.0111111	0	0	0	0	0	1	0	0	0	1	1	1
	TP53INP2	1047752	147	47	108275	35500	0	6	1	0	13	7	874649	0.0201219	0.896074	0.0140845				0	0	0	0	1	0	0	0	0	1	1	1
	PHF20L1	195342	773	-4	551102	136888	0	16	4	0	21	14	1178103	0.0203185	0.896779	0.0140845	0.00550964	0.00636943	0.00555556	0	0	0	0	1	0	0	0	0	1	1	1
	TDRD5	599875	613	-9	503816	137314	0	14	3	0	36	45	2936560	0.0204335	0.896779	0.0140845	0.0385675	0.0509554	0.0333333	0	0	0	0	0	1	0	0	0	1	1	1
	OR2T3	112460	903	-20	156768	47073	0	8	1	0	50	60	4406331	0.0207555	0.900907	0.0140845	0.00550964	0.00636943	0.00555556	0	0	0	0	1	0	0	0	0	1	1	1
	OTUD6A	166632	#NUM!	16	144769	40328	0	5	2	0	38	72	3021192	0.0215572	0.915792	0.0140845	0.00275482	0.00636943		0	0	1	0	0	0	0	0	0	1	1	1
	RAB3GAP2	651142	476	4	728389	191345	0	27	5	0	47	72	3431359	0.0220502	0.925821	0.0140845	0.0192837	0.0254777	0.0166667	0	0	0	0	1	0	0	0	0	1	1	1
	UBR2	1007026	194	42	956441	235507	0	22	2	0	9	15	1400475	0.0222557	0.926681	0.0140845	0.0192837	0.0127389	0.0277778	0	0	0	0	0	0	0	1	0	1	1	1
	UGT1A1	#NUM!	#NUM!	#NUM!	267315	77745	0	17	2	0	50	160	7984589	0.0222417	0.926681	0.0140845				0	0	0	0	1	0	0	0	0	1	1	1
	DDX4	331341	486	34	389577	100323	0	11	2	0	44	44	3235754	0.0225066	0.933011	0.0140845	0.00826446	0.0127389	0.00555556	0	0	0	0	1	0	0	0	0	1	1	1
	RNPC3	#NUM!	#NUM!	#NUM!	73982	21655	0	5	0	0	50	158	7928499	0.0232225	0.944789	0.0140845				0	0	0	0	1	0	0	0	0	1	1	1
	DNASE2B	235919	769	-13	188079	48351	0	5	1	0	50	71	3643223	0.0234445	0.946917	0.0140845	0.00275482	0.00636943		0	0	0	0	1	0	0	0	0	1	1	1
	ANKRD27	369667	455	-38	546842	148603	0	16	4	0	50	51	3476302	0.0236408	0.947025	0.0140845	0.0110193	0.0127389	0.0111111	0	0	0	0	0	1	0	0	0	1	1	1
	NDUFS1	311488	433	24	376158	104370	0	13	1	0	22	31	2073981	0.0240242	0.956	0.0140845	0.00550964	0.00636943	0.00555556	0	0	0	0	1	0	0	0	0	1	1	1
	ARHGAP12	359237	346	25	445525	111044	0	12	3	0	48	58	4036421	0.025938	0.971048	0.0140845				0	0	0	0	1	0	0	0	0	1	1	1
	BMP2K	234707	489	30	602790	160176	0	9	1	0	50	33	4061626	0.0262262	0.971048	0.0140845	0.00826446	0.0127389	0.00555556	0	0	0	0	1	0	0	0	0	1	1	1
	LRRC52	262572	574	-22	155135	46789	0	6	1	0	50	92	4900065	0.0261829	0.971048	0.0140845	0.00275482	0.00636943		0	0	1	0	0	0	0	0	0	1	1	1
	PDGFRL	462541	220	4	190493	54457	0	9	2	0	29	36	2309204	0.0254663	0.971048	0.0140845				0	0	0	0	1	0	0	0	0	1	1	1
	RIMS2	198819	1035	-8	724768	198800	0	23	7	0	50	68	4136247	0.0252459	0.971048	0.0140845	0.0165289	0.0127389	0.0166667	0	0	0	0	1	0	0	0	0	1	1	1
	SAMSN1	157937	898	56	197380	47996	0	8	0	0	50	40	3317049	0.0254105	0.971048	0.0140845	0.0110193	0.0127389	0.0111111	0	0	0	0	1	0	0	0	0	1	1	1
	SEC31A	775541	268	38	628989	173808	0	12	3	0	29	38	3061307	0.0261008	0.971048	0.0140845	0.00550964	0.00636943	0.00555556	1	0	0	0	0	0	0	0	0	1	1	1
	STAT4	529053	318	19	399304	98690	0	12	1	0	50	64	4299547	0.0248934	0.971048	0.0140845	0.0137741	0.00636943	0.0222222	0	0	0	0	1	0	0	0	0	1	1	1
	SUMF2	738325	642	4	211225	56303	0	6	1	0	33	37	2537611	0.0258645	0.971048	0.0140845	0.00275482		0.00555556	0	1	0	0	0	0	0	0	0	1	1	1
	UBE2U	175464	384	0	123824	28045	0	4	0	0	50	75	4930098	0.0254056	0.971048	0.0140845	0.00550964	0.00636943	0.00555556	0	0	0	0	1	0	0	0	0	1	1	1
	SLC26A7	79500	987	-11	352728	94146	0	15	2	0	27	62	2689622	0.0269603	0.982081	0.0140845	0.0220386	0.0191083	0.0277778	0	0	0	0	1	0	0	0	0	1	1	1
	SLC28A1	355337	291	25	343640	100891	0	14	2	0	39	77	3996093	0.0269408	0.982081	0.0140845				0	0	0	0	1	0	0	0	0	1	1	1
	CCDC91	96900	922	-5	235365	56871	0	8	0	0	17	19	1392381	0.027262	0.985088	0.0140845	0.00550964		0.0111111	0	0	0	0	0	1	0	0	0	1	1	1
	ELP4	165949	879	-7	217828	61841	0	9	0	0	18	30	1784159	0.0272184	0.985088	0.0140845	0.00826446	0.0191083		0	0	0	0	1	0	0	0	0	1	1	1
	CACNB4	279730	592	21	280734	76467	0	10	0	0	7	6	681032	0.0273991	0.98815	0.0140845	0.0110193		0.0222222	0	0	0	0	1	0	0	0	0	1	1	1
	ATXN10	498533	172	15	246370	67166	0	10	1	0	50	61	3782596	0.027491	0.989572	0.0140845				0	0	0	0	1	0	0	0	0	1	1	1
	AGTPBP1	227838	613	9	620398	159395	0	15	5	0	11	17	1173701	0.0282771	0.996131	0.0140845	0.00550964	0.00636943	0.00555556	1	0	0	0	0	0	0	0	0	1	1	1
	DDX5	1171555	184	15	319642	83567	0	12	1	0	39	67	2640348	0.028208	0.996131	0.0140845	0.00550964	0.00636943	0.00555556	0	0	0	0	0	1	0	0	0	1	1	1
	NF2	734742	149	38	323547	79875	0	9	1	0	41	55	3551136	0.0281661	0.996131	0.0140845	0.0165289	0.0191083	0.0166667	0	0	0	0	0	1	0	0	0	1	1	1
	OLAH	255576	571	28	166850	42955	0	6	0	0	50	69	4421383	0.0278376	0.996131	0.0140845				0	0	0	0	1	0	0	0	0	1	1	1
	TRIM37	678139	530	13	508076	129433	0	19	1	0	13	14	1300791	0.0278387	0.996131	0.0140845	0.00826446	0.00636943	0.00555556	0	0	0	0	1	0	0	0	0	1	1	1
	A2ML1	300254	407	12	752600	207178	0	10	3	0	8	20	1085661	0.961583	1	0.0140845	0.0137741	0.0191083	0.0111111	0	0	0	0	1	0	0	0	0	1	1	1
	AADACL2	91028	611	-5	204551	55735	0	8	0	0	50	85	4543574	0.120641	1	0.0140845	0.00550964	0.00636943		0	0	0	0	0	1	0	0	0	1	1	1
	AADAT	132912	831	-13	226135	57155	0	8	0	0	36	71	4003619	0.0553913	1	0.0140845				0	0	0	0	1	0	0	0	0	1	1	1
	AAK1	639466	309	35	491036	140722	0	10	3	0	1	5	239341	0.963961	1	0.0140845	0.00550964	0.00636943	0.00555556	0	0	0	0	1	0	0	0	0	1	1	1
	AARS2	1037256	312	54	489900	158472	0	18	5	0	44	73	3307535	0.33431	1	0.0140845	0.0137741	0.0191083	0.00555556	0	0	0	0	1	0	0	0	0	1	1	1
	AATF	668463	384	16	293372	74479	0	3	0	0	34	27	2688770	0.266998	1	0.0140845	0.00275482		0.00555556	0	0	0	0	1	0	0	0	0	1	1	1
	ABCA10	137274	415	-43	812950	204338	0	9	2	0	6	5	492669	0.817558	1	0.0140845	0.0137741		0.0222222	0	0	0	0	1	0	0	0	0	1	1	1
	ABCA2	1951939	202	40	1249600	382832	0	30	14	0	6	20	750825	0.999992	1	0.0140845	0.0110193	0.0127389	0.0111111	0	0	0	0	1	0	0	0	0	1	1	1
	ABCA4	512482	370	-2	1168660	326174	0	28	12	0	4	13	440200	0.990497	1	0.0140845	0.0330579	0.0382166	0.0222222	0	0	0	0	1	0	0	0	0	1	1	1
	ABCA9	263023	602	-42	847669	223082	0	18	5	0	24	52	2049415	0.819736	1	0.0140845	0.0137741	0.0127389	0.0166667	0	1	0	0	0	0	0	0	0	1	1	1
	ABCB10	255826	277	20	362526	120345	0	5	1	0	1	2	210444	0.999012	1	0.0140845	0.00550964		0.0111111	0	0	0	0	1	0	0	0	0	1	1	1
	ABCC1	409366	264	33	780290	224218	0	20	10	0	4	20	496645	0.999995	1	0.0140845	0.0110193		0.0166667	0	0	0	0	1	0	0	0	0	1	1	1
	ABCC10	1270265	230	49	709290	243033	0	11	8	0	9	23	1155028	0.982582	1	0.0140845	0.0137741	0.0127389	0.0166667	0	0	0	0	1	0	0	0	0	1	1	1
	ABCC11	216539	578	-22	707302	201143	0	14	2	0	15	22	1359792	0.754293	1	0.0140845	0.0137741	0.00636943	0.0166667	0	0	0	0	1	0	0	0	0	1	1	1
	ABCC12	229669	628	-27	696936	195960	0	13	11	0	1	15	314743	1	1	0.0140845	0.00826446	0.0127389	0.00555556	0	0	0	0	1	0	0	0	0	1	1	1
	ABCC2	1035115	171	30	790869	223437	0	11	3	0	5	13	547055	0.992125	1	0.0140845	0.0110193	0.0127389	0.0111111	1	0	0	0	0	0	0	0	0	1	1	1
	ABCC3	1585602	196	18	779793	240051	0	20	7	0	50	113	4843620	0.808027	1	0.0140845	0.0165289	0.0254777	0.0111111	0	0	0	0	1	0	0	0	0	1	1	1
	ABCC4	200377	596	30	691398	191487	0	11	6	0	9	26	1308530	0.74586	1	0.0140845	0.0137741	0.0191083	0.0111111	0	0	0	0	1	0	0	0	0	1	1	1
	ABCC5	1425631	375	43	740388	212148	0	8	10	0	15	29	1187972	0.999409	1	0.0140845	0.00826446	0.0127389	0.00555556	0	0	0	0	1	0	0	0	0	1	1	1
	ABCC6	385823	188	23	760907	242962	0	12	0	0	2	0	395754	0.490144	1	0.0140845	0.0110193	0.0191083	0.00555556	0	0	0	0	1	0	0	0	0	1	1	1
	ABCE1	189309	1139	32	317938	80585	0	4	0	0	14	19	1583300	0.541266	1	0.0140845	0.0137741	0.0127389	0.0166667	0	0	0	0	0	0	0	1	0	1	1	1
	ABCF1	2080582	271	32	446661	114807	0	6	1	0	31	74	3218572	0.982452	1	0.0140845	0.00275482		0.00555556	0	0	0	0	1	0	0	0	0	1	1	1
	ABCF2	610106	290	32	331073	87898	0	4	1	0	4	11	587241	0.706839	1	0.0140845				1	0	0	0	0	0	0	0	0	1	1	1
	ABCG2	432576	209	-7	339451	92513	0	4	0	0	1	2	222443	0.910689	1	0.0140845	0.00550964		0.0111111	0	0	0	0	1	0	0	0	0	1	1	1
	ABHD11	1082063	214	54	201214	63119	0	14	3	0	20	66	2117504	0.319913	1	0.0140845	0.00275482		0.00555556	0	0	0	0	1	0	0	0	0	1	1	1
	ABHD15	802576	353	23	223650	77319	0	4	0	0	9	14	992722	0.904675	1	0.0140845				0	0	0	0	1	0	0	0	0	1	1	1
	ABHD3	269726	244	57	210586	58220	0	3	2	0	50	81	4047213	0.709618	1	0.0140845				0	0	0	0	1	0	0	0	0	1	1	1
	ABHD5	103561	437	33	179275	49487	0	4	0	0	1	1	98761	0.980993	1	0.0140845				0	0	0	0	1	0	0	0	0	1	1	1
	ABL1	505506	211	29	584685	176364	0	19	5	0	50	69	4093150	0.122148	1	0.0140845	0.00275482			0	0	0	0	0	1	0	0	0	1	1	1
	ABL2	328468	301	6	616138	183038	0	13	2	0	3	4	512123	0.462895	1	0.0140845	0.00550964	0.00636943	0.00555556	0	0	0	0	0	1	0	0	0	1	1	1
	ABR	1346718	270	22	470588	127303	0	5	5	0	0	5	127303	1	1	0.0140845	0.00826446	0.0127389	0.00555556	0	0	0	0	1	0	0	0	0	1	1	1
	ACAA2	290591	530	35	203557	58433	0	1	0	0	13	12	913131	0.899008	1	0.0140845	0.00275482		0.00555556	0	0	0	0	1	0	0	0	0	1	1	1
	ACAD9	1117839	382	54	320920	91022	0	11	4	0	36	76	3074939	0.531269	1	0.0140845				0	0	0	0	1	0	0	0	0	1	1	1
	ACADL	190249	696	2	223650	60279	0	9	0	0	21	38	2084276	0.113328	1	0.0140845	0.00550964	0.00636943	0.00555556	0	0	0	0	1	0	0	0	0	1	1	1
	ACADVL	1782958	316	21	336753	99045	0	8	1	0	42	48	2960487	0.596096	1	0.0140845				0	0	0	0	1	0	0	0	0	1	1	1
	ACAN	561599	560	-1	1223543	408250	0	15	3	0	9	11	1214455	0.956623	1	0.0140845	0.0192837	0.0191083	0.0222222	0	0	0	0	1	0	0	0	0	1	1	1
	ACCS	345807	680	3	260428	71852	0	6	3	0	2	4	202847	0.990223	1	0.0140845	0.0110193	0.0127389	0.0111111	0	0	0	0	1	0	0	0	0	1	1	1
	ACE	874574	267	-20	705030	194469	0	14	2	0	0	2	194469	0.999912	1	0.0140845	0.0110193	0.0127389	0.0111111	0	0	0	0	1	0	0	0	0	1	1	1
	ACER1	943949	407	31	137882	36139	0	2	1	0	50	74	3606587	0.800268	1	0.0140845				0	0	0	0	1	0	0	0	0	1	1	1
	ACHE	1339207	433	48	317583	107139	0	7	4	0	27	59	2363874	0.965675	1	0.0140845	0.00826446	0.0127389	0.00555556	0	0	0	0	1	0	0	0	0	1	1	1
	ACMSD	275440	496	15	178494	44943	0	4	0	0	50	65	3650536	0.377107	1	0.0140845				0	0	0	0	0	0	0	1	0	1	1	1
	ACO1	290567	424	-18	459299	126451	0	9	3	0	50	54	3725796	0.319045	1	0.0140845	0.00826446	0.0191083		1	0	0	0	0	0	0	0	0	1	1	1
	ACRBP	2816983	210	61	278888	76822	0	2	1	0	19	38	2073129	0.960587	1	0.0140845	0.00275482		0.00555556	0	0	0	0	1	0	0	0	0	1	1	1
	ACSL1	311713	515	30	364798	98903	0	4	2	0	3	4	388228	0.976916	1	0.0140845	0.00275482		0.00555556	0	0	0	0	1	0	0	0	0	1	1	1
	ACSL4	209488	#NUM!	44	369342	96702	0	11	0	0	0	0	96702	0.907197	1	0.0140845				0	0	0	0	0	0	0	1	0	1	1	1
	ACSM2A	181483	823	6	297490	82928	0	7	2	0	31	37	2051900	0.608438	1	0.0140845	0.0110193	0.00636943	0.0166667	0	0	0	0	1	0	0	0	0	1	1	1
	ACSM2B	166410	726	-6	297632	82786	0	8	1	0	50	68	4095564	0.236003	1	0.0140845	0.00550964	0.00636943		0	0	0	0	1	0	0	0	0	1	1	1
	ACSS1	572146	563	-18	348894	103092	0	7	2	0	50	73	4091091	0.64109	1	0.0140845	0.00275482		0.00555556	0	0	0	0	1	0	0	0	0	1	1	1
	ACTA1	243405	361	29	192907	53747	0	6	7	0	0	7	53747	1	1	0.0140845				0	0	0	0	1	0	0	0	0	1	1	1
	ACTC1	521214	306	-1	192481	54173	0	4	1	0	50	104	4658807	0.550963	1	0.0140845	0.0110193	0.00636943	0.0166667	0	0	0	0	1	0	0	0	0	1	1	1
	ACTL6A	399933	477	11	228833	57865	0	9	2	0	20	35	1729631	0.147479	1	0.0140845	0.00550964	0.00636943	0.00555556	0	0	0	0	1	0	0	0	0	1	1	1
	ACTL7B	336944	471	9	203415	63261	0	8	4	0	1	6	127232	0.999969	1	0.0140845				0	0	0	0	1	0	0	0	0	1	1	1
	ACTL9	536422	487	-47	198303	68586	0	7	2	0	11	22	992296	0.771373	1	0.0140845	0.00550964		0.0111111	0	0	0	0	0	1	0	0	0	1	1	1
	ACTN4	1596646	322	36	477333	122901	0	9	3	0	2	5	173524	0.999979	1	0.0140845				1	0	0	0	0	0	0	0	0	1	1	1
	ACTRT2	308009	634	19	185168	56800	0	4	2	0	16	23	1396002	0.291034	1	0.0140845	0.00550964	0.00636943	0.00555556	0	0	0	0	0	1	0	0	0	1	1	1
	ACVR2A	90992	951	-2	268451	68515	0	10	1	0	50	65	4086760	0.0311633	1	0.0140845	0.030303	0.0254777	0.0333333	0	0	0	0	1	0	0	0	0	1	1	1
	ACVR2B	337567	514	28	262203	74550	0	3	1	0	12	11	701054	0.885119	1	0.0140845	0.00550964	0.00636943	0.00555556	0	0	0	0	0	1	0	0	0	1	1	1
	ACY3	1408104	424	60	159537	50055	0	4	1	0	50	99	3643720	0.851206	1	0.0140845	0.00275482		0.00555556	0	0	0	0	1	0	0	0	0	1	1	1
	ADAD2	582429	364	12	326316	107778	0	8	0	0	34	37	3300080	0.434247	1	0.0140845	0.0165289	0.0191083	0.0166667	0	0	0	0	1	0	0	0	0	1	1	1
	ADAM10	506165	386	31	394050	97341	0	7	4	0	3	5	170116	0.999502	1	0.0140845	0.00275482	0.00636943		0	0	0	0	1	0	0	0	0	1	1	1
	ADAM7	56052	741	6	403706	96844	0	9	1	0	17	30	1965919	0.398803	1	0.0140845	0.0110193	0.0127389	0.0111111	0	0	0	0	1	0	0	0	0	1	1	1
	ADAM8	339279	452	-12	435940	93365	0	13	4	0	50	92	4278176	0.574633	1	0.0140845	0.00826446		0.0111111	0	0	0	0	1	0	0	0	0	1	1	1
	ADAMTS13	1843278	263	33	717100	219248	0	17	10	0	20	34	1529908	0.980643	1	0.0140845	0.0137741	0.0191083	0.0111111	0	0	0	0	1	0	0	0	0	1	1	1
	ADAMTS4	728669	234	37	409244	133054	0	8	5	0	9	21	670595	0.97689	1	0.0140845	0.00275482	0.00636943		1	0	0	0	0	0	0	0	0	1	1	1
	ADAMTS5	33106	441	-79	460293	140580	0	9	4	0	36	41	2231033	0.919659	1	0.0140845	0.00550964	0.00636943	0.00555556	0	0	0	0	1	0	0	0	0	1	1	1
	ADAMTS8	693280	382	-6	438638	136888	0	9	2	0	2	6	326884	0.992947	1	0.0140845	0.00550964		0.0111111	0	0	0	0	1	0	0	0	0	1	1	1
	ADAMTSL3	112410	888	-7	871454	234442	0	27	3	0	12	20	1431076	0.0366236	1	0.0140845	0.0110193	0.0191083	0.00555556	0	0	0	0	1	0	0	0	0	1	1	1
	ADAP2	594135	209	20	200433	52185	0	3	0	0	4	0	257162	0.650725	1	0.0140845				0	0	0	0	1	0	0	0	0	1	1	1
	ADAT1	449343	354	18	259008	70077	0	4	3	0	4	6	262629	0.919343	1	0.0140845	0.0110193	0.0191083	0.00555556	0	0	0	0	1	0	0	0	0	1	1	1
	ADCYAP1R1	364216	631	7	248358	64539	0	7	0	0	7	7	793425	0.0933252	1	0.0140845	0.0110193	0.0127389	0.00555556	0	0	0	0	1	0	0	0	0	1	1	1
	ADD1	669373	264	45	399233	112180	0	6	5	0	7	21	772551	0.994347	1	0.0140845	0.00275482		0.00555556	0	0	0	0	1	0	0	0	0	1	1	1
	ADD2	659649	592	24	416415	108417	0	15	2	0	33	49	2495721	0.287915	1	0.0140845	0.00826446	0.0127389	0.00555556	0	0	0	0	1	0	0	0	0	1	1	1
	ADD3	349258	424	3	365579	98122	0	8	2	0	1	4	184813	0.969552	1	0.0140845	0.00550964	0.00636943	0.00555556	0	0	0	0	1	0	0	0	0	1	1	1
	ADH4	166160	760	1	195250	55451	0	6	1	0	31	43	2586530	0.0547693	1	0.0140845	0.00826446	0.0191083		1	0	0	0	0	0	0	0	0	1	1	1
	ADM	860704	273	12	92371	29039	0	2	2	0	13	30	1103624	0.632025	1	0.0140845	0.00550964	0.00636943	0.00555556	0	0	0	0	1	0	0	0	0	1	1	1
	ADORA3	374092	330	27	296425	83567	0	2	1	0	0	1	83567	1	1	0.0140845	0.00550964	0.0127389		0	0	0	0	1	0	0	0	0	1	1	1
	ADPGK	1106545	526	43	247364	75757	0	5	1	0	50	96	5195638	0.303614	1	0.0140845				0	0	0	0	0	1	0	0	0	1	1	1
	ADPRHL1	808201	223	49	182967	49416	0	5	3	0	5	5	318719	0.879975	1	0.0140845	0.00275482	0.00636943		0	0	0	0	1	0	0	0	0	1	1	1
	ADRA1A	259233	692	3	276190	83780	0	7	2	0	50	81	4058573	0.542397	1	0.0140845				0	0	0	0	0	1	0	0	0	1	1	1
	ADRA1B	206270	458	31	250488	83283	0	3	0	0	24	29	2478184	0.769676	1	0.0140845	0.00275482	0.00636943		0	0	0	0	1	0	0	0	0	1	1	1
	ADRA1D	805921	428	14	271575	95850	0	8	0	0	0	0	95850	0.999904	1	0.0140845	0.0165289	0.0127389	0.0222222	0	0	0	0	1	0	0	0	0	1	1	1
	ADRA2B	792336	366	41	214846	71426	0	10	3	0	35	62	3800559	0.0488613	1	0.0140845	0.00275482		0.00555556	0	0	0	0	0	1	0	0	0	1	1	1
	AEBP1	1151124	282	56	590010	167631	0	12	3	0	50	108	4636229	0.882424	1	0.0140845	0.0137741	0.00636943	0.0166667	0	0	0	0	1	0	0	0	0	1	1	1
	AFAP1	166375	260	38	416486	118783	0	13	1	0	50	55	4078666	0.084937	1	0.0140845	0.0110193	0.0127389	0.0111111	0	0	0	0	1	0	0	0	0	1	1	1
	AFAP1L1	386336	380	25	397174	109553	0	5	3	0	50	72	3869216	0.957214	1	0.0140845	0.0110193	0.0127389	0.0111111	0	0	0	0	1	0	0	0	0	1	1	1
	AFP	331900	594	3	321772	80372	0	9	1	0	50	67	4280661	0.0786375	1	0.0140845	0.00275482		0.00555556	1	0	0	0	0	0	0	0	0	1	1	1
	AGBL4	16483	1041	-18	266037	67095	0	2	0	0	50	52	4315238	0.751749	1	0.0140845	0.00275482	0.00636943		0	0	0	0	1	0	0	0	0	1	1	1
	AGBL5	1257014	290	34	454684	137882	0	7	4	0	2	4	278391	0.999101	1	0.0140845	0.00275482	0.00636943		0	0	0	0	1	0	0	0	0	1	1	1
	AGER	2119974	392	28	219319	54599	0	6	1	0	50	107	4741451	0.355781	1	0.0140845				0	0	0	0	0	1	0	0	0	1	1	1
	AGFG1	194117	353	23	301182	84987	0	12	1	0	9	10	742092	0.047628	1	0.0140845	0.00826446	0.00636943	0.0111111	1	0	0	0	0	0	0	0	0	1	1	1
	AGFG2	1651125	242	60	241258	76112	0	8	2	0	46	81	3240866	0.39391	1	0.0140845	0.00550964	0.0127389		0	0	0	0	1	0	0	0	0	1	1	1
	AGPAT2	1918290	190	56	139302	43665	0	3	3	0	4	8	261706	0.992609	1	0.0140845	0.00275482	0.00636943		0	0	0	0	1	0	0	0	0	1	1	1
	AGPAT4	74993	874	-5	195960	53037	0	8	1	0	50	79	4472077	0.14514	1	0.0140845				0	0	0	0	1	0	0	0	0	1	1	1
	AHCY	962066	151	50	222727	61628	0	9	0	0	50	68	4534912	0.074524	1	0.0140845				0	0	0	0	1	0	0	0	0	1	1	1
	AHR	370010	410	2	437147	113884	0	12	0	0	3	2	255316	0.723763	1	0.0140845	0.00550964		0.00555556	0	0	0	0	1	0	0	0	0	1	1	1
	AIF1L	829407	293	36	95921	22294	0	2	0	0	50	102	5332597	0.5397	1	0.0140845				0	0	0	0	1	0	0	0	0	1	1	1
	AIRE	1153513	308	65	319003	101885	0	11	4	0	39	71	2593417	0.27053	1	0.0140845	0.00826446	0.00636943	0.00555556	0	1	0	0	0	0	0	0	0	1	1	1
	AJAP1	5695	921	4	201001	66527	0	5	2	0	16	16	1217863	0.417544	1	0.0140845	0.00826446		0.0166667	0	0	0	0	0	1	0	0	0	1	1	1
	AK7	328475	560	14	381767	95779	0	4	1	0	3	2	222585	0.996525	1	0.0140845	0.00550964	0.0127389		0	0	0	0	1	0	0	0	0	1	1	1
	AKAP1	413131	258	-6	450637	135539	0	10	2	0	7	10	693386	0.565787	1	0.0140845	0.00826446		0.0111111	0	0	0	0	1	0	0	0	0	1	1	1
	AKAP12	340429	383	11	891192	256452	0	3	0	0	1	0	331641	0.999779	1	0.0140845	0.00275482		0.00555556	0	0	0	0	1	0	0	0	0	1	1	1
	AKAP8	494792	481	28	358408	95921	0	12	2	0	50	75	4781637	0.193279	1	0.0140845	0.00550964		0.0111111	0	0	0	0	1	0	0	0	0	1	1	1
	AKNA	218424	360	14	712556	224644	0	14	3	0	1	3	334552	0.975002	1	0.0140845	0.0110193	0.0127389	0.0111111	0	0	0	0	1	0	0	0	0	1	1	1
	AKR1B15	403585	319	21	182825	46150	0	6	1	0	50	79	4603924	0.304838	1	0.0140845	0.00275482	0.00636943		0	0	0	0	1	0	0	0	0	1	1	1
	AKR1C4	630098	678	-21	169690	44588	0	5	0	0	50	54	3558165	0.0677627	1	0.0140845	0.00275482	0.00636943		1	0	0	0	0	0	0	0	0	1	1	1
	AKR7A3	810462	448	40	168767	48919	0	5	1	0	50	57	3381446	0.0677478	1	0.0140845	0.00275482	0.00636943		0	0	0	0	1	0	0	0	0	1	1	1
	AKT2	1005838	400	30	252476	66598	0	4	3	0	35	52	2547835	0.925366	1	0.0140845	0.00550964	0.00636943	0.00555556	0	0	0	0	1	0	0	0	0	1	1	1
	ALAS2	245504	#NUM!	8	312542	87898	0	2	0	0	7	3	434023	0.902956	1	0.0140845				0	1	0	0	0	0	0	0	0	1	1	1
	ALDH18A1	369001	454	26	406191	116937	0	12	4	0	15	25	1431928	0.127745	1	0.0140845	0.00275482		0.00555556	0	0	0	0	1	0	0	0	0	1	1	1
	ALDH1A3	378556	374	0	263055	74976	0	4	1	0	50	48	3699384	0.480188	1	0.0140845	0.00275482	0.00636943		0	0	0	0	0	0	0	1	0	1	1	1
	ALDH1B1	272380	622	3	253541	78313	0	11	3	0	27	37	2249777	0.123054	1	0.0140845	0.00550964	0.00636943	0.00555556	0	0	0	0	0	1	0	0	0	1	1	1
	ALDH4A1	642600	453	27	288686	84490	0	10	3	0	38	48	3077069	0.351705	1	0.0140845				0	0	0	0	1	0	0	0	0	1	1	1
	ALG9	437477	182	28	320636	87898	0	2	0	0	19	48	2310837	0.98083	1	0.0140845	0.00550964	0.0127389		0	0	0	0	1	0	0	0	0	1	1	1
	ALKBH1	455772	384	47	198942	55380	0	6	1	0	50	97	4282294	0.370944	1	0.0140845				0	0	0	0	1	0	0	0	0	1	1	1
	ALKBH4	611052	174	63	147680	48067	0	2	5	0	3	10	171039	0.999913	1	0.0140845	0.00550964		0.0111111	1	0	0	0	0	0	0	0	0	1	1	1
	ALOX12B	1528802	272	26	357840	102666	0	10	1	0	24	38	1983172	0.720094	1	0.0140845	0.0110193	0.0191083	0.00555556	0	0	0	0	1	0	0	0	0	1	1	1
	ALOX5	127792	737	36	350811	92016	0	11	3	0	50	74	4267810	0.309443	1	0.0140845	0.0110193	0.0127389	0.0111111	0	0	0	0	0	1	0	0	0	1	1	1
	ALPI	271362	191	32	266108	80869	0	7	5	0	6	14	552309	0.978159	1	0.0140845	0.00275482	0.00636943		0	0	0	0	1	0	0	0	0	1	1	1
	ALPK2	204534	290	67	1093258	304235	0	22	8	0	50	87	4464409	0.586915	1	0.0140845	0.00826446		0.0166667	1	0	0	0	0	0	0	0	0	1	1	1
	ALPK3	351352	213	28	928254	302034	0	14	5	0	0	5	302034	0.999981	1	0.0140845	0.00275482		0.00555556	0	0	0	0	0	1	0	0	0	1	1	1
	ALX1	35916	925	-34	167489	44446	0	3	1	0	39	46	2796477	0.638894	1	0.0140845	0.00550964		0.0111111	0	0	0	0	1	0	0	0	0	1	1	1
	ALX3	571576	400	29	167773	55025	0	2	0	0	3	4	253399	0.993001	1	0.0140845	0.00275482		0.00555556	0	0	0	0	1	0	0	0	0	1	1	1
	ALX4	301098	575	9	204267	61557	0	3	4	0	3	12	293372	0.999975	1	0.0140845	0.00550964		0.00555556	0	0	0	0	1	0	0	0	0	1	1	1
	AMBN	262055	689	14	232028	64894	0	4	2	0	50	63	3877736	0.463773	1	0.0140845	0.00550964	0.00636943	0.00555556	1	0	0	0	0	0	0	0	0	1	1	1
	AMBP	244063	558	0	184174	49061	0	6	0	0	35	53	2682735	0.310881	1	0.0140845				0	0	0	0	1	0	0	0	0	1	1	1
	AMELY	0	0	0	99258	28329	0	2	0	0	50	60	4222796	0.448856	1	0.0140845				0	0	0	0	1	0	0	0	0	1	1	1
	AMFR	498079	442	-9	328375	94217	0	9	2	0	50	89	4705312	0.257212	1	0.0140845	0.00550964	0.0127389		1	0	0	0	0	0	0	0	0	1	1	1
	AMH	1603571	240	27	259008	102879	0	2	0	0	13	9	930668	0.983403	1	0.0140845				0	0	0	0	1	0	0	0	0	1	1	1
	AMHR2	1712232	191	56	293656	82502	0	12	2	0	44	84	3652595	0.0792871	1	0.0140845	0.00550964	0.00636943	0.00555556	0	0	0	0	0	1	0	0	0	1	1	1
	AMPD1	600650	472	11	409102	103589	0	5	4	0	16	22	1268557	0.942671	1	0.0140845	0.0137741	0.0254777	0.00555556	0	0	0	0	1	0	0	0	0	1	1	1
	AMPD3	777397	378	27	404558	108559	0	12	2	0	50	88	5221553	0.161623	1	0.0140845	0.00275482			0	0	1	0	0	0	0	0	0	1	1	1
	AMZ2	764688	237	11	187582	47783	0	1	1	0	50	72	4333982	0.799679	1	0.0140845	0.00550964		0.0111111	0	0	0	0	1	0	0	0	0	1	1	1
	ANAPC2	1722012	202	36	413220	123753	0	15	3	0	40	77	3585713	0.686641	1	0.0140845	0.0110193	0.0254777		0	0	0	0	1	0	0	0	0	1	1	1
	ANAPC7	964525	206	50	309489	83070	0	2	2	0	50	74	3857430	0.735591	1	0.0140845	0.00550964	0.00636943	0.00555556	0	0	0	0	0	0	0	1	0	1	1	1
	ANGEL2	315884	412	12	281657	73414	0	7	2	0	35	66	3269905	0.461413	1	0.0140845	0.00275482	0.00636943		0	0	1	0	0	0	0	0	0	1	1	1
	ANGPT1	50022	671	-19	263055	62622	0	7	0	0	19	16	1651602	0.0504883	1	0.0140845	0.0110193	0.0191083	0.00555556	0	0	0	0	0	1	0	0	0	1	1	1
	ANGPTL3	#NUM!	#NUM!	#NUM!	241826	58291	0	3	0	0	50	158	7965135	0.337108	1	0.0140845	0.00550964	0.0127389		1	0	0	0	0	0	0	0	0	1	1	1
	ANGPTL6	1675365	272	15	230395	75260	0	8	0	0	1	1	120487	0.995602	1	0.0140845	0.00275482		0.00555556	0	0	0	0	1	0	0	0	0	1	1	1
	ANKFY1	816229	357	26	614789	173524	0	14	5	0	50	67	4135608	0.145313	1	0.0140845	0.0137741	0.0191083	0.0111111	1	0	0	0	0	0	0	0	0	1	1	1
	ANKLE2	779125	601	32	472789	137882	0	10	2	0	4	15	701906	0.874953	1	0.0140845	0.00275482		0.00555556	0	0	0	0	1	0	0	0	0	1	1	1
	ANKMY1	452566	485	21	524406	148887	0	7	5	0	25	66	2246014	0.999508	1	0.0140845	0.0110193	0.0127389	0.0111111	0	0	0	0	1	0	0	0	0	1	1	1
	ANKRD13D	1369264	177	44	308282	90880	0	8	2	0	44	65	3748658	0.254868	1	0.0140845	0.00275482		0.00555556	0	0	0	0	1	0	0	0	0	1	1	1
	ANKRD23	822597	392	46	156555	46221	0	3	0	0	50	116	5515777	0.677958	1	0.0140845				0	0	0	0	1	0	0	0	0	1	1	1
	ANKRD24	2194691	244	41	569633	180340	0	6	1	0	0	1	180340	0.999996	1	0.0140845	0.0110193		0.0166667	0	0	0	0	1	0	0	0	0	1	1	1
	ANKRD26	390573	459	24	909084	212361	0	10	0	0	1	1	345983	0.961746	1	0.0140845	0.0220386	0.0254777	0.0166667	1	0	0	0	0	0	0	0	0	1	1	1
	ANKRD30A	53742	1067	-43	719940	166992	0	5	1	0	21	15	1695125	0.745589	1	0.0140845	0.0137741		0.0277778	0	0	0	0	1	0	0	0	0	1	1	1
	ANKRD35	#NUM!	#NUM!	#NUM!	497213	154141	0	7	1	0	27	40	2684510	0.928287	1	0.0140845	0.00275482	0.00636943		0	0	0	0	1	0	0	0	0	1	1	1
	ANKRD39	822597	392	46	92087	28471	0	3	0	0	50	116	5515777	0.306819	1	0.0140845				0	0	0	0	1	0	0	0	0	1	1	1
	ANKRD50	47412	616	-24	710781	205545	0	13	2	0	4	8	503106	0.85476	1	0.0140845	0.0137741	0.0127389	0.0166667	0	0	0	0	1	0	0	0	0	1	1	1
	ANKRD53	380551	561	27	286272	85200	0	9	2	0	1	2	113884	0.998301	1	0.0140845	0.00550964	0.00636943	0.00555556	0	0	0	0	1	0	0	0	0	1	1	1
	ANKS3	717235	194	35	337747	95708	0	7	1	0	44	51	3740138	0.162902	1	0.0140845	0.00275482		0.00555556	0	0	0	0	1	0	0	0	0	1	1	1
	ANO2	349024	712	13	522489	137598	0	11	2	0	50	83	4640489	0.540116	1	0.0140845	0.00275482	0.00636943		0	0	0	0	1	0	0	0	0	1	1	1
	ANO4	245388	937	-16	488764	121055	0	13	3	0	16	16	833043	0.0935879	1	0.0140845	0.0247934	0.0382166	0.0166667	1	0	0	0	0	0	0	0	0	1	1	1
	ANO6	313473	719	1	527033	133480	0	9	1	0	5	10	563385	0.63734	1	0.0140845	0.00826446		0.0166667	0	0	0	0	1	0	0	0	0	1	1	1
	ANO7	1333138	317	35	488835	143562	0	11	5	0	3	6	412581	0.763974	1	0.0140845	0.00826446	0.00636943	0.00555556	0	0	0	0	1	0	0	0	0	1	1	1
	ANO8	842088	211	43	609819	192552	0	12	2	0	9	9	609393	0.86696	1	0.0140845	0.00275482	0.00636943		0	0	0	0	0	1	0	0	0	1	1	1
	ANO9	2206786	344	58	406617	112890	0	10	2	0	7	10	574319	0.929178	1	0.0140845	0.0165289	0.0191083	0.0166667	0	0	0	0	1	0	0	0	0	1	1	1
	AP1G1	460697	#NUM!	24	430047	117363	0	10	3	0	1	4	164649	0.997165	1	0.0140845	0.0137741	0.0127389	0.0111111	0	0	0	0	1	0	0	0	0	1	1	1
	AP1G2	1250373	553	35	396393	123753	0	11	0	0	4	4	336256	0.939948	1	0.0140845	0.00550964	0.00636943	0.00555556	0	0	0	0	1	0	0	0	0	1	1	1
	AP1M2	2036812	226	23	221662	59072	0	2	0	0	6	12	451347	0.997632	1	0.0140845				0	0	0	0	1	0	0	0	0	1	1	1
	AP1S3	263604	197	16	83070	19383	0	4	0	0	50	57	3611557	0.0757227	1	0.0140845				0	0	0	0	1	0	0	0	0	1	1	1
	AP2A2	1509286	246	48	478824	139728	0	12	3	0	48	77	3908195	0.340523	1	0.0140845	0.00826446	0.00636943	0.0111111	0	0	0	0	0	1	0	0	0	1	1	1
	AP3D1	1712606	216	30	628918	166850	0	10	8	0	5	24	572970	0.999824	1	0.0140845	0.0110193	0.0191083	0.00555556	0	0	0	0	1	0	0	0	0	1	1	1
	AP3M1	776926	227	49	216408	58149	0	4	0	0	36	54	2772621	0.517434	1	0.0140845	0.00275482		0.00555556	0	1	0	0	0	0	0	0	0	1	1	1
	APBB1IP	236125	536	19	340800	96063	0	5	3	0	3	9	240051	0.998717	1	0.0140845	0.00275482	0.00636943		0	0	0	0	1	0	0	0	0	1	1	1
	APC2	2352825	221	38	1091980	392204	0	24	5	0	5	9	643260	0.79206	1	0.0140845	0.00826446	0.00636943	0.0111111	0	0	0	0	1	0	0	0	0	1	1	1
	APCDD1	219220	604	2	258369	74124	0	6	2	0	50	78	3869145	0.620167	1	0.0140845				0	0	0	0	1	0	0	0	0	1	1	1
	APLNR	929334	250	-20	186872	56587	0	8	2	0	50	88	4169475	0.203367	1	0.0140845	0.00275482	0.00636943		0	0	0	0	0	1	0	0	0	1	1	1
	APOA2	728669	234	37	52540	14555	0	3	1	0	9	21	670595	0.0968071	1	0.0140845				1	0	0	0	0	0	0	0	0	1	1	1
	APOC1	1003719	196	6	44233	11999	0	1	0	0	50	72	3413609	0.387066	1	0.0140845	0.00275482		0.00555556	0	0	0	0	1	0	0	0	0	1	1	1
	APOD	794351	315	38	97909	26909	0	3	0	0	50	81	4567927	0.263865	1	0.0140845	0.00275482		0.00555556	0	0	0	0	1	0	0	0	0	1	1	1
	APPL2	233879	387	30	351308	90667	0	2	1	0	9	10	948205	0.844832	1	0.0140845				0	0	0	0	0	0	0	1	0	1	1	1
	AQP10	1653296	236	29	147609	50055	0	7	1	0	50	86	4579642	0.120158	1	0.0140845	0.00275482		0.00555556	0	0	0	0	1	0	0	0	0	1	1	1
	AQP12A	1077835	446	25	143136	48990	0	2	0	0	33	67	3501720	0.577278	1	0.0140845				0	0	0	0	0	0	0	1	0	1	1	1
	ARAP2	28107	1066	26	890411	225496	0	15	7	0	19	28	1461322	0.193435	1	0.0140845	0.00550964	0.00636943	0.00555556	0	0	0	0	1	0	0	0	0	1	1	1
	ARC	300961	567	26	194753	58930	0	7	3	0	1	10	143846	0.999999	1	0.0140845	0.00550964	0.00636943		0	0	0	0	1	0	0	0	0	1	1	1
	ARCN1	1359480	167	47	263552	71284	0	3	3	0	11	14	1045759	0.847937	1	0.0140845				0	0	0	0	1	0	0	0	0	1	1	1
	ARFIP1	218185	385	33	194327	51475	0	4	0	0	50	54	4190846	0.0916986	1	0.0140845	0.00550964	0.00636943	0.00555556	0	0	0	0	1	0	0	0	0	1	1	1
	ARGLU1	169398	1237	11	138450	39192	0	4	0	0	50	66	3955055	0.304171	1	0.0140845				0	0	1	0	0	0	0	0	0	1	1	1
	ARHGAP11A	244857	383	1	526820	141787	0	2	2	0	35	52	3720968	0.913296	1	0.0140845	0.00826446	0.00636943	0.0111111	0	0	0	0	1	0	0	0	0	1	1	1
	ARHGAP18	73209	550	26	348042	88608	0	8	2	0	45	63	3903509	0.0510454	1	0.0140845	0.00275482		0.00555556	0	0	0	0	0	0	0	1	0	1	1	1
	ARHGAP20	146681	501	-5	605630	167986	0	13	5	0	23	39	1787851	0.665764	1	0.0140845	0.00826446	0.00636943	0.0111111	0	0	0	0	1	0	0	0	0	1	1	1
	ARHGAP22	#NUM!	#NUM!	#NUM!	347332	106997	0	10	3	0	50	161	8013841	0.689894	1	0.0140845	0.0165289	0.00636943	0.0277778	0	0	0	0	1	0	0	0	0	1	1	1
	ARHGAP25	385975	470	20	341155	88892	0	6	0	0	9	16	945081	0.840497	1	0.0140845	0.00550964	0.0127389		0	0	0	0	1	0	0	0	0	1	1	1
	ARHGAP27	754492	194	21	283361	80230	0	15	4	0	22	74	2608611	0.506282	1	0.0140845	0.00275482	0.00636943		0	0	0	0	1	0	0	0	0	1	1	1
	ARHGAP29	466144	327	-9	655543	169619	0	9	3	0	9	10	777450	0.749849	1	0.0140845	0.0110193	0.0127389	0.0111111	0	0	0	0	1	0	0	0	0	1	1	1
	ARHGAP30	689033	250	23	548404	165146	0	17	3	0	8	8	558060	0.263018	1	0.0140845	0.00550964	0.00636943	0.00555556	0	0	0	0	1	0	0	0	0	1	1	1
	ARHGAP40	#NUM!	#NUM!	#NUM!	341936	101743	0	13	2	0	50	160	8008587	0.0718743	1	0.0140845				0	0	0	0	1	0	0	0	0	1	1	1
	ARHGAP42	#NUM!	#NUM!	#NUM!	461429	117718	0	3	0	0	9	14	986758	0.980873	1	0.0140845	0.00550964	0.0127389		0	0	0	0	1	0	0	0	0	1	1	1
	ARHGAP5	153921	392	1	765877	198800	0	6	1	0	14	11	1460896	0.588423	1	0.0140845	0.0110193	0.0191083	0.00555556	0	0	0	0	0	1	0	0	0	1	1	1
	ARHGAP9	1347802	194	32	367425	114807	0	6	2	0	17	18	1386417	0.813871	1	0.0140845	0.00550964	0.00636943	0.00555556	0	0	0	0	1	0	0	0	0	1	1	1
	ARHGEF1	1255704	364	28	477120	140154	0	12	2	0	0	2	140154	0.997621	1	0.0140845	0.00275482		0.00555556	0	0	0	0	1	0	0	0	0	1	1	1
	ARHGEF10	100967	551	-24	694380	188931	0	14	2	0	20	40	2095210	0.841432	1	0.0140845	0.00826446		0.0166667	0	0	0	0	1	0	0	0	0	1	1	1
	ARHGEF15	772200	257	20	410877	139941	0	6	2	0	7	12	726543	0.94752	1	0.0140845	0.0137741	0.0318471		0	0	0	0	1	0	0	0	0	1	1	1
	ARHGEF17	601834	218	54	1007277	329085	0	27	9	0	8	22	1126699	0.945924	1	0.0140845	0.0220386	0.00636943	0.0333333	0	0	0	0	1	0	0	0	0	1	1	1
	ARHGEF19	824719	186	40	400511	125386	0	14	5	0	28	27	1769604	0.295371	1	0.0140845	0.00275482	0.00636943		0	0	0	0	1	0	0	0	0	1	1	1
	ARHGEF38	233591	486	15	115304	27832	0	5	1	0	50	79	3388333	0.103325	1	0.0140845				0	0	0	0	1	0	0	0	0	1	1	1
	ARHGEF7	405184	579	30	465050	126238	0	12	5	0	21	34	1518335	0.688095	1	0.0140845	0.0137741	0.0127389	0.0166667	0	0	0	0	1	0	0	0	0	1	1	1
	ARID4A	290710	552	36	664560	158898	0	10	1	0	0	1	158898	0.998681	1	0.0140845	0.00275482	0.00636943		0	0	0	0	1	0	0	0	0	1	1	1
	ARIH2	1818938	241	37	266960	60634	0	3	0	0	50	104	4519789	0.911921	1	0.0140845	0.00826446	0.0127389	0.00555556	0	0	0	0	1	0	0	0	0	1	1	1
	ARL13B	85478	1310	-13	226206	56445	0	2	0	0	49	89	4825302	0.836956	1	0.0140845	0.0110193	0.0191083	0.00555556	0	0	0	0	1	0	0	0	0	1	1	1
	ARL14	493112	396	8	96631	26696	0	1	0	0	50	115	5502642	0.784025	1	0.0140845	0.00275482		0.00555556	0	0	0	0	1	0	0	0	0	1	1	1
	ARL6	89238	731	-5	101104	24353	0	1	0	0	50	72	4747060	0.642945	1	0.0140845				0	0	0	0	1	0	0	0	0	1	1	1
	ARMC2	414039	431	32	448010	121126	0	11	3	0	35	58	2887428	0.322512	1	0.0140845	0.00826446	0.00636943	0.0111111	0	0	0	0	1	0	0	0	0	1	1	1
	ARMC4	125789	454	-4	537328	146615	0	5	0	0	0	0	146615	0.999898	1	0.0140845	0.00550964		0.0111111	0	0	0	0	1	0	0	0	0	1	1	1
	ARMC6	1327004	215	24	237779	72988	0	10	3	0	0	3	72988	0.999989	1	0.0140845	0.00275482	0.00636943		0	0	0	0	1	0	0	0	0	1	1	1
	ARMC9	1157442	394	41	350953	91661	0	8	4	0	28	49	1953352	0.606973	1	0.0140845	0.0110193	0.00636943	0.0166667	1	0	0	0	0	0	0	0	0	1	1	1
	ARMCX2	300391	#NUM!	31	304164	100323	0	2	2	0	29	37	2520926	0.809166	1	0.0140845	0.00550964	0.0127389		1	0	0	0	0	0	0	0	0	1	1	1
	ARNT2	365740	542	8	373886	100252	0	11	3	0	6	3	385033	0.494657	1	0.0140845	0.00826446	0.00636943	0.0111111	0	0	0	0	1	0	0	0	0	1	1	1
	ARNTL	296688	414	13	330008	87259	0	10	0	0	11	22	1234619	0.480896	1	0.0140845				0	0	0	0	1	0	0	0	0	1	1	1
	ARPC2	724341	197	30	161312	39973	0	3	1	0	50	62	3626680	0.230554	1	0.0140845	0.00275482	0.00636943		0	0	0	0	0	1	0	0	0	1	1	1
	ARPP21	3796	1075	-21	424154	113032	0	11	5	0	5	8	365863	0.797919	1	0.0140845	0.00826446	0.0127389	0.00555556	0	0	0	0	0	1	0	0	0	1	1	1
	ARRB1	740999	252	46	220526	59995	0	3	2	0	5	11	325677	0.970333	1	0.0140845	0.00826446		0.0111111	0	0	0	0	0	0	0	1	0	1	1	1
	ARRDC2	1291557	226	34	239270	82999	0	5	1	0	42	65	3110936	0.917551	1	0.0140845				0	0	0	0	1	0	0	0	0	1	1	1
	ARSF	217524	#NUM!	-11	301395	84774	0	8	3	0	50	89	4627567	0.220175	1	0.0140845				0	0	0	0	1	0	0	0	0	1	1	1
	ARSH	218545	#NUM!	-4	285846	80514	0	6	1	0	50	59	3748658	0.373308	1	0.0140845	0.00550964	0.00636943	0.00555556	0	0	0	0	1	0	0	0	0	1	1	1
	ARSI	954044	220	46	277823	87259	0	11	0	0	6	6	636657	0.200515	1	0.0140845	0.0137741	0.0127389	0.0111111	0	0	0	0	1	0	0	0	0	1	1	1
	ARSJ	100364	497	15	299549	84703	0	5	0	0	12	16	938762	0.86752	1	0.0140845				0	0	0	0	1	0	0	0	0	1	1	1
	ARVCF	616246	217	37	473357	157336	0	12	12	0	6	22	445028	0.999788	1	0.0140845	0.00826446	0.0191083		0	0	0	0	1	0	0	0	0	1	1	1
	AS3MT	711862	192	45	197522	51475	0	3	1	0	41	67	3867015	0.692623	1	0.0140845				0	0	0	0	1	0	0	0	0	1	1	1
	ASAP2	661229	340	34	526749	139728	0	14	5	0	1	5	193120	0.999491	1	0.0140845	0.0137741	0.0191083		0	0	0	0	1	0	0	0	0	1	1	1
	ASAP3	1050777	159	29	470801	132202	0	15	6	0	14	20	1035535	0.450729	1	0.0140845	0.0110193	0.0191083	0.00555556	0	0	0	0	1	0	0	0	0	1	1	1
	ASB18	121194	481	8	227910	74550	0	2	0	0	1	1	118144	0.999837	1	0.0140845				0	0	0	0	1	0	0	0	0	1	1	1
	ASB2	200153	600	30	293727	87969	0	16	3	0	6	16	752245	0.326273	1	0.0140845	0.00275482	0.00636943		0	0	0	0	1	0	0	0	0	1	1	1
	ASB7	290809	374	-9	162093	45582	0	3	1	0	50	80	4360323	0.400948	1	0.0140845	0.00275482		0.00555556	0	0	0	0	1	0	0	0	0	1	1	1
	ASCL2	#NUM!	#NUM!	#NUM!	89531	35287	0	3	2	0	8	16	818275	0.84577	1	0.0140845	0.00275482		0.00555556	0	0	0	0	1	0	0	0	0	1	1	1
	ASNA1	1959466	226	29	180056	48493	0	5	2	0	17	28	1329333	0.493601	1	0.0140845	0.00275482		0.00555556	0	0	0	0	1	0	0	0	0	1	1	1
	ASPH	423823	377	14	533920	126593	0	13	1	0	9	13	789875	0.83294	1	0.0140845	0.00826446		0.0166667	0	0	0	0	1	0	0	0	0	1	1	1
	ASRGL1	3053973	413	49	156981	46434	0	5	2	0	20	19	848166	0.703649	1	0.0140845	0.00550964	0.0127389		0	0	0	0	1	0	0	0	0	1	1	1
	ASTL	821367	251	45	215982	66669	0	6	2	0	9	11	818701	0.402988	1	0.0140845	0.0165289	0.0254777	0.0111111	0	0	0	0	1	0	0	0	0	1	1	1
	ASXL2	602691	287	31	715183	211793	0	9	3	0	1	3	299336	0.954407	1	0.0140845	0.0165289	0.0191083	0.0111111	0	0	0	0	1	0	0	0	0	1	1	1
	ASZ1	262404	394	-1	251127	63687	0	3	1	0	50	82	5104616	0.726955	1	0.0140845	0.00275482	0.00636943		0	0	0	0	1	0	0	0	0	1	1	1
	ATAD1	335357	169	45	189925	49061	0	6	0	0	50	70	3641448	0.0788818	1	0.0140845	0.00550964		0.0111111	0	0	0	0	1	0	0	0	0	1	1	1
	ATAD2	544857	225	30	723632	188221	0	10	2	0	50	66	4045154	0.278317	1	0.0140845	0.0247934	0.0191083	0.0333333	1	0	0	0	0	0	0	0	0	1	1	1
	ATG4A	201673	#NUM!	25	213994	51191	0	3	0	0	5	5	350669	0.910278	1	0.0140845	0.00275482	0.00636943		0	0	0	0	1	0	0	0	0	1	1	1
	ATG4C	220392	415	5	242181	59640	0	7	1	0	50	68	3576128	0.0336847	1	0.0140845	0.00275482			0	0	0	0	1	0	0	0	0	1	1	1
	ATG4D	2036812	226	23	238418	73201	0	5	4	0	8	16	555930	0.97831	1	0.0140845	0.00275482		0.00555556	0	0	0	0	1	0	0	0	0	1	1	1
	ATG5	181529	390	32	147751	34577	0	4	0	0	50	81	4627567	0.132074	1	0.0140845	0.00826446		0.0166667	0	0	0	0	1	0	0	0	0	1	1	1
	ATL1	483990	295	43	293230	75047	0	9	1	0	26	49	2672795	0.114961	1	0.0140845	0.00550964	0.00636943	0.00555556	0	0	0	0	1	0	0	0	0	1	1	1
	ATL3	1058363	170	50	282580	73982	0	7	0	0	25	26	2017891	0.213881	1	0.0140845	0.00550964	0.00636943	0.00555556	0	0	0	0	1	0	0	0	0	1	1	1
	ATN1	2704950	211	47	570201	197664	0	5	2	0	1	2	216692	0.999997	1	0.0140845	0.00275482		0.00555556	0	0	0	0	1	0	0	0	0	1	1	1
	ATOH1	58522	802	24	171465	55380	0	4	1	0	39	43	3283537	0.359744	1	0.0140845	0.00550964	0.00636943	0.00555556	0	0	1	0	0	0	0	0	0	1	1	1
	ATOH8	1105419	181	46	152295	55167	0	4	1	0	50	95	4334550	0.901909	1	0.0140845	0.00275482		0.00555556	0	0	0	0	1	0	0	0	0	1	1	1
	ATP10B	170108	904	11	746423	206539	0	12	5	0	50	67	4248072	0.300911	1	0.0140845	0.0220386	0.0254777	0.0222222	0	0	0	0	1	0	0	0	0	1	1	1
	ATP1A2	835734	386	23	519081	152082	0	24	5	0	10	29	1035748	0.801578	1	0.0140845	0.0165289	0.0191083	0.0166667	0	0	0	0	1	0	0	0	0	1	1	1
	ATP1B2	2069567	213	34	153431	37630	0	3	0	0	50	91	3679575	0.651048	1	0.0140845				0	0	0	0	1	0	0	0	0	1	1	1
	ATP2A3	617494	268	33	537399	163584	0	10	6	0	1	6	244311	0.998965	1	0.0140845	0.00275482		0.00555556	0	0	0	0	1	0	0	0	0	1	1	1
	ATP2B1	235578	418	9	652419	177642	0	8	1	0	16	9	1514075	0.182314	1	0.0140845	0.00550964	0.0127389		0	0	0	0	1	0	0	0	0	1	1	1
	ATP2C2	646239	396	5	488551	139160	0	3	2	0	13	11	936277	0.991608	1	0.0140845	0.0137741	0.0191083	0.0111111	0	0	0	0	1	0	0	0	0	1	1	1
	ATP6AP2	456094	#NUM!	63	180837	50694	0	1	1	0	50	80	3777910	0.879028	1	0.0140845				0	0	0	0	1	0	0	0	0	1	1	1
	ATP6V0A2	953707	315	40	446377	117434	0	7	0	0	2	2	239980	0.929613	1	0.0140845	0.00550964	0.0127389		0	0	0	0	1	0	0	0	0	1	1	1
	ATP6V0D1	1099149	153	45	182683	48635	0	2	3	0	3	7	298484	0.996247	1	0.0140845				0	0	0	0	1	0	0	0	0	1	1	1
	ATP6V0D2	192441	1158	-20	183677	47002	0	5	0	0	50	80	4369695	0.261775	1	0.0140845	0.00550964	0.0127389		0	0	0	0	1	0	0	0	0	1	1	1
	ATP6V0E2	438832	686	26	117505	42245	0	4	4	0	0	4	42245	1	1	0.0140845	0.00275482		0.00555556	0	0	0	0	1	0	0	0	0	1	1	1
	ATP6V1C1	470948	438	47	205332	49629	0	3	0	0	16	29	1708331	0.690468	1	0.0140845				0	0	0	0	1	0	0	0	0	1	1	1
	ATP6V1C2	744427	428	42	224005	60563	0	6	1	0	50	83	4837159	0.266378	1	0.0140845				0	0	0	0	1	0	0	0	0	1	1	1
	ATP6V1D	484235	291	32	130782	34506	0	3	0	0	50	63	3544249	0.470614	1	0.0140845	0.00550964	0.0127389		0	0	0	0	1	0	0	0	0	1	1	1
	ATP6V1E1	431401	243	-32	122617	29252	0	2	0	0	50	93	4229612	0.414451	1	0.0140845	0.00275482	0.00636943		0	0	0	0	0	1	0	0	0	1	1	1
	ATP8A2	331788	648	20	622670	167773	0	19	3	0	13	20	1243139	0.0413834	1	0.0140845	0.0247934	0.00636943	0.0444444	0	0	0	0	1	0	0	0	0	1	1	1
	ATRNL1	45264	1002	-20	722780	182896	0	12	2	0	40	41	3657352	0.240644	1	0.0140845	0.0247934	0.0318471	0.0222222	0	0	0	0	1	0	0	0	0	1	1	1
	ATXN2L	1146511	221	56	576520	179204	0	13	1	0	0	1	179204	0.979346	1	0.0140845				0	0	0	0	1	0	0	0	0	1	1	1
	AURKB	870950	218	18	176861	50410	0	6	2	0	0	2	50410	0.999958	1	0.0140845				0	0	0	0	1	0	0	0	0	1	1	1
	AVPR2	2328608	#NUM!	27	180908	62764	0	3	1	0	50	115	5253787	0.90123	1	0.0140845	0.00275482	0.00636943		0	0	0	0	1	0	0	0	0	1	1	1
	AWAT1	161347	#NUM!	27	170187	45582	0	3	0	0	50	71	4516381	0.629951	1	0.0140845				0	0	0	0	1	0	0	0	0	1	1	1
	AXL	1180169	214	15	454542	133551	0	10	8	0	3	12	302531	0.997967	1	0.0140845				0	0	0	0	1	0	0	0	0	1	1	1
	AZU1	2168802	198	28	123895	40967	0	8	0	0	50	88	4503104	0.0734853	1	0.0140845	0.00275482			0	0	0	0	1	0	0	0	0	1	1	1
	B3GALT2	#NUM!	#NUM!	#NUM!	212574	57723	0	4	2	0	50	160	7964567	0.407352	1	0.0140845				1	0	0	0	0	0	0	0	0	1	1	1
	B3GAT1	270422	686	5	164010	54315	0	5	4	0	3	8	219106	0.999077	1	0.0140845	0.00275482		0.00555556	0	0	0	0	1	0	0	0	0	1	1	1
	B3GNT2	316454	412	38	201285	53889	0	3	0	0	1	0	149597	0.959486	1	0.0140845	0.00275482		0.00555556	0	0	0	0	1	0	0	0	0	1	1	1
	B3GNT8	1104034	376	38	187653	67521	0	3	2	0	24	32	1530689	0.759572	1	0.0140845				1	0	0	0	0	0	0	0	0	1	1	1
	BACH1	315733	289	60	374099	100252	0	6	2	0	50	84	4301961	0.443908	1	0.0140845	0.00826446		0.0111111	0	0	0	0	0	1	0	0	0	1	1	1
	BAHCC1	3216151	268	24	1245127	409031	0	31	15	0	11	25	1118463	0.996349	1	0.0140845				0	0	0	0	1	0	0	0	0	1	1	1
	BAK1	1252332	205	35	107565	32163	0	1	0	0	50	91	3368666	0.853378	1	0.0140845				0	0	0	0	1	0	0	0	0	1	1	1
	BANK1	80568	482	-7	414498	101388	0	3	1	0	21	51	1942276	0.996347	1	0.0140845	0.0110193	0.0191083	0.00555556	0	0	0	0	1	0	0	0	0	1	1	1
	BARHL2	82474	897	-4	191700	58362	0	3	0	0	9	9	602222	0.783737	1	0.0140845	0.00275482		0.00555556	0	0	1	0	0	0	0	0	0	1	1	1
	BARX1	448425	479	25	124889	40612	0	6	0	0	50	87	5072382	0.0593905	1	0.0140845				0	0	0	0	1	0	0	0	0	1	1	1
	BBS12	134067	172	14	354219	100962	0	6	0	0	16	19	1278284	0.444291	1	0.0140845	0.00550964	0.00636943	0.00555556	0	0	0	0	1	0	0	0	0	1	1	1
	BBS2	543900	285	20	370620	104370	0	7	0	0	10	6	984486	0.242585	1	0.0140845	0.0110193	0.0127389	0.0111111	0	0	0	0	1	0	0	0	0	1	1	1
	BCAS2	652485	394	6	120558	29394	0	1	0	0	50	62	4007027	0.43304	1	0.0140845				0	0	0	0	0	0	0	1	0	1	1	1
	BCAS3	211130	576	-11	479747	134332	0	20	3	0	13	19	1009762	0.0483444	1	0.0140845	0.00550964	0.00636943	0.00555556	0	0	0	0	1	0	0	0	0	1	1	1
	BCAT2	1700740	181	39	200717	59356	0	4	1	0	50	87	4397669	0.587579	1	0.0140845	0.00275482	0.00636943		0	0	0	0	1	0	0	0	0	1	1	1
	BCL2A1	234803	702	28	100536	25560	0	1	0	0	50	66	4342644	0.449566	1	0.0140845				0	0	0	0	1	0	0	0	0	1	1	1
	BCL2L1	864206	213	21	116724	33654	0	5	0	0	2	1	110902	0.914119	1	0.0140845				0	0	0	0	1	0	0	0	0	1	1	1
	BCL9	#NUM!	#NUM!	#NUM!	698569	218396	0	7	5	0	50	163	8125240	0.991785	1	0.0140845	0.0137741	0.0127389	0.0166667	0	0	0	0	1	0	0	0	0	1	1	1
	BCOR	377184	#NUM!	42	875572	258440	0	18	8	0	18	48	2002555	0.980719	1	0.0140845	0.00550964	0.00636943	0.00555556	0	0	0	0	1	0	0	0	0	1	1	1
	BEST2	1959466	226	29	255103	77603	0	8	2	0	50	101	4672652	0.445072	1	0.0140845	0.00275482	0.00636943		0	0	0	0	1	0	0	0	0	1	1	1
	BEX5	119562	#NUM!	22	57723	14697	0	2	0	0	50	59	3639886	0.27671	1	0.0140845				0	0	0	0	1	0	0	0	0	1	1	1
	BGN	971101	#NUM!	7	187937	53818	0	2	0	0	20	13	806205	0.933023	1	0.0140845				0	0	0	0	1	0	0	0	0	1	1	1
	BIN1	324544	324	17	317583	87756	0	9	4	0	1	6	253612	0.876208	1	0.0140845	0.00826446	0.00636943	0.0111111	0	0	1	0	0	0	0	0	0	1	1	1
	BIN3	761528	224	49	136320	33228	0	4	1	0	50	74	3955552	0.212692	1	0.0140845				0	0	0	0	0	0	1	0	0	1	1	1
	BIRC2	463959	312	15	319926	81579	0	5	0	0	3	0	198800	0.813624	1	0.0140845	0.00275482		0.00555556	0	0	0	0	1	0	0	0	0	1	1	1
	BLID	143859	453	4	52895	16756	0	1	1	0	40	68	2526819	0.66225	1	0.0140845	0.00550964		0.0111111	0	0	0	0	1	0	0	0	0	1	1	1
	BLMH	516668	184	26	242891	57865	0	3	0	0	17	42	1764776	0.880855	1	0.0140845	0.00550964	0.0127389		0	0	0	0	1	0	0	0	0	1	1	1
	BLVRB	1010633	202	34	102666	33015	0	5	2	0	23	57	1716993	0.684311	1	0.0140845				0	0	0	0	1	0	0	0	0	1	1	1
	BMP10	404215	470	27	213923	58504	0	6	1	0	7	8	723206	0.26489	1	0.0140845				0	0	0	0	1	0	0	0	0	1	1	1
	BMP15	15214	#NUM!	27	195676	57155	0	3	0	0	10	23	1086300	0.723106	1	0.0140845	0.00826446		0.0166667	0	0	0	0	1	0	0	0	0	1	1	1
	BMP3	10953	1083	4	235578	68373	0	7	0	0	46	50	3383789	0.170936	1	0.0140845	0.00550964	0.00636943		0	0	0	0	1	0	0	0	0	1	1	1
	BMP7	207872	617	-21	220526	60634	0	9	2	0	7	11	681032	0.544539	1	0.0140845	0.0137741	0.00636943	0.0111111	0	0	0	0	1	0	0	0	0	1	1	1
	BMP8A	1026100	352	33	199439	63190	0	3	2	0	8	14	866839	0.837537	1	0.0140845				0	0	0	0	1	0	0	0	0	1	1	1
	BMS1	420649	787	-27	670098	168483	0	2	1	0	34	34	2726187	0.963692	1	0.0140845	0.0110193	0.00636943	0.0166667	0	0	0	0	1	0	0	0	0	1	1	1
	BMX	188273	#NUM!	36	361106	86194	0	2	2	0	50	55	3231210	0.962474	1	0.0140845	0.0110193	0.0127389	0.0111111	0	0	0	0	1	0	0	0	0	1	1	1
	BNC1	206688	679	11	503177	136462	0	14	3	0	50	80	3972734	0.620797	1	0.0140845	0.00550964		0.00555556	0	0	0	0	1	0	0	0	0	1	1	1
	BNC2	37330	534	-14	553800	154212	0	9	4	0	33	67	3389398	0.86192	1	0.0140845	0.0165289	0.0127389	0.0166667	0	0	0	0	1	0	0	0	0	1	1	1
	BOLL	639001	684	22	155632	42032	0	3	2	0	0	2	42032	0.999978	1	0.0140845	0.00275482		0.00555556	0	0	0	0	1	0	0	0	0	1	1	1
	BPHL	444075	435	41	149526	42600	0	5	3	0	3	8	175654	0.995757	1	0.0140845	0.00275482	0.00636943		0	0	0	0	1	0	0	0	0	1	1	1
	BPI	562486	350	45	254890	69296	0	8	1	0	50	96	4113030	0.227464	1	0.0140845	0.00275482		0.00555556	0	0	0	0	1	0	0	0	0	1	1	1
	BRAP	591444	191	32	309844	78455	0	13	3	0	50	74	3880363	0.0666935	1	0.0140845	0.0110193	0.0127389	0.0111111	1	0	0	0	0	0	0	0	0	1	1	1
	BRCA1	1466229	201	27	981504	243246	0	12	3	0	5	8	493805	0.976344	1	0.0140845	0.0110193	0.0127389	0.0111111	0	0	0	0	0	1	0	0	0	1	1	1
	BRCC3	#NUM!	#NUM!	#NUM!	169761	42600	0	3	1	0	50	159	7949444	0.290644	1	0.0140845	0.00275482		0.00555556	0	0	0	0	0	1	0	0	0	1	1	1
	BRD7	303953	520	14	348042	83283	0	2	1	0	50	60	4175652	0.581804	1	0.0140845	0.0275482	0.044586	0.0111111	0	0	0	0	0	0	0	1	0	1	1	1
	BRD8	1085933	314	45	685221	187866	0	20	0	0	0	0	187866	0.591151	1	0.0140845	0.0110193	0.0127389	0.0111111	0	0	0	0	1	0	0	0	0	1	1	1
	BRDT	311662	242	9	500124	120984	0	3	1	0	1	3	214136	0.999514	1	0.0140845	0.00826446	0.0127389	0.00555556	0	0	0	0	1	0	0	0	0	1	1	1
	BRF1	899979	260	32	349391	98335	0	3	3	0	10	18	641414	0.99834	1	0.0140845	0.00275482	0.00636943		0	0	0	0	1	0	0	0	0	1	1	1
	BRIP1	326357	412	-9	646810	168128	0	19	3	0	50	77	4742161	0.0311378	1	0.0140845	0.00826446	0.00636943	0.0111111	0	0	0	0	1	0	0	0	0	1	1	1
	BRIX1	241905	675	21	189002	45724	0	2	0	0	50	56	4070714	0.446372	1	0.0140845	0.00826446	0.0127389	0.00555556	0	0	0	0	1	0	0	0	0	1	1	1
	BSDC1	1529661	216	41	230679	64539	0	4	1	0	50	98	4682663	0.802659	1	0.0140845				0	0	0	0	1	0	0	0	0	1	1	1
	BSG	1647685	255	-8	202634	58504	0	6	2	0	4	6	340019	0.925079	1	0.0140845	0.00550964		0.0111111	0	0	0	0	1	0	0	0	0	1	1	1
	BSN	1657622	271	40	1884908	632965	0	27	15	0	16	48	2398948	0.999998	1	0.0140845	0.0330579	0.044586	0.0277778	0	0	0	0	1	0	0	0	0	1	1	1
	BTBD1	384974	679	27	246512	68089	0	11	1	0	0	1	68089	0.995601	1	0.0140845	0.00826446		0.0166667	0	0	0	0	1	0	0	0	0	1	1	1
	BTBD10	285926	458	10	245873	65107	0	7	1	0	50	66	4425714	0.124842	1	0.0140845				0	0	0	0	1	0	0	0	0	1	1	1
	BTF3L4	658095	315	18	84561	21300	0	1	0	0	50	67	4511411	0.617262	1	0.0140845				0	0	0	0	1	0	0	0	0	1	1	1
	BTN2A1	384310	375	47	271575	77106	0	2	1	0	50	46	3459688	0.829916	1	0.0140845	0.00275482	0.00636943		0	0	0	0	1	0	0	0	0	1	1	1
	BTNL2	1582117	580	27	230324	65320	0	3	1	0	50	64	4272780	0.771095	1	0.0140845	0.00550964	0.00636943	0.00555556	0	0	0	0	1	0	0	0	0	1	1	1
	BUB1	#NUM!	#NUM!	#NUM!	571692	142710	0	16	0	0	0	0	142710	0.735427	1	0.0140845	0.00550964	0.00636943	0.00555556	0	0	0	0	1	0	0	0	0	1	1	1
	C10orf76	932053	319	42	369697	92513	0	6	0	0	4	4	396464	0.498123	1	0.0140845	0.00550964		0.0111111	0	0	0	0	1	0	0	0	0	1	1	1
	C11orf1	437513	221	22	80301	18744	0	2	0	0	50	60	3721607	0.0627887	1	0.0140845	0.00550964	0.00636943	0.00555556	0	0	0	0	0	1	0	0	0	1	1	1
	C11orf24	833157	233	52	216053	73201	0	2	1	0	50	72	3792465	0.750425	1	0.0140845	0.00550964	0.00636943	0.00555556	1	0	0	0	0	0	0	0	0	1	1	1
	C11orf91	#NUM!	#NUM!	#NUM!	92158	32660	0	1	1	0	50	159	7939504	0.893366	1	0.0140845				0	0	0	0	1	0	0	0	0	1	1	1
	C14orf178	429207	388	37	65249	17821	0	1	0	0	50	59	4662428	0.195524	1	0.0140845				1	0	0	0	0	0	0	0	0	1	1	1
	C15orf48	214586	299	16	45795	11289	0	2	0	0	50	53	3492774	0.0525077	1	0.0140845				0	0	0	0	1	0	0	0	0	1	1	1
	C16orf58	826452	688	-17	239483	71284	0	8	0	0	43	54	4499057	0.160556	1	0.0140845	0.00275482		0.00555556	0	0	0	0	1	0	0	0	0	1	1	1
	C19orf38	#NUM!	#NUM!	#NUM!	118499	34648	0	4	1	0	50	159	7941492	0.187328	1	0.0140845	0.00275482		0.00555556	0	0	0	0	1	0	0	0	0	1	1	1
	C19orf47	1006719	289	35	177926	55522	0	7	1	0	49	109	4327308	0.592749	1	0.0140845				0	0	0	0	1	0	0	0	0	1	1	1
	C19orf57	842601	185	32	313820	99826	0	2	2	0	50	86	4748764	0.986683	1	0.0140845				0	0	0	0	1	0	0	0	0	1	1	1
	C1orf131	383866	603	14	153076	40754	0	5	1	0	50	100	4733144	0.431758	1	0.0140845	0.00275482	0.00636943		0	0	0	0	1	0	0	0	0	1	1	1
	C1orf228	#NUM!	#NUM!	#NUM!	228194	62977	0	3	1	0	50	159	7969821	0.27621	1	0.0140845				1	0	0	0	0	0	0	0	0	1	1	1
	C1orf35	702621	391	5	137811	37275	0	8	2	0	7	8	434165	0.318231	1	0.0140845	0.00550964	0.00636943	0.00555556	0	0	0	0	1	0	0	0	0	1	1	1
	C1orf56	1614665	165	40	164223	55593	0	6	1	0	50	77	4062549	0.278262	1	0.0140845				0	0	0	0	0	0	0	1	0	1	1	1
	C1orf68	#NUM!	#NUM!	#NUM!	123895	36494	0	1	1	0	50	159	7943338	0.703065	1	0.0140845	0.00550964	0.0127389		0	0	0	0	1	0	0	0	0	1	1	1
	C1orf87	66197	942	-13	284639	74266	0	3	1	0	0	1	74266	0.999999	1	0.0140845	0.00826446		0.0111111	0	0	0	0	1	0	0	0	0	1	1	1
	C1QC	389456	541	29	119493	39405	0	2	1	0	3	4	174660	0.990063	1	0.0140845	0.00275482		0.00555556	0	0	0	0	1	0	0	0	0	1	1	1
	C1QL1	1037808	191	34	125244	41109	0	3	1	0	50	94	3565265	0.903162	1	0.0140845				0	0	0	0	1	0	0	0	0	1	1	1
	C1QL3	96710	791	-1	125031	39405	0	4	1	0	30	52	2606623	0.601554	1	0.0140845	0.00275482	0.00636943		0	0	0	0	1	0	0	0	0	1	1	1
	C20orf194	1015129	338	40	623806	160034	0	9	0	0	1	0	190280	0.959771	1	0.0140845	0.00275482	0.00636943		0	0	0	0	1	0	0	0	0	1	1	1
	C2CD4B	#NUM!	#NUM!	#NUM!	166566	67521	0	4	1	0	50	159	7974365	0.939481	1	0.0140845	0.00275482		0.00555556	0	0	0	0	1	0	0	0	0	1	1	1
	C2CD4D	#NUM!	#NUM!	#NUM!	161525	65107	0	3	2	0	50	160	7971951	0.937518	1	0.0140845				0	0	0	0	1	0	0	0	0	1	1	1
	C2orf16	1192670	306	41	982924	285917	0	21	9	0	21	58	2500407	0.829756	1	0.0140845	0.00550964	0.0127389		0	0	0	0	1	0	0	0	0	1	1	1
	C2orf54	1187158	297	30	221165	71497	0	3	1	0	8	17	787035	0.901825	1	0.0140845				1	0	0	0	0	0	0	0	0	1	1	1
	C2orf81	#NUM!	#NUM!	#NUM!	283432	95495	0	5	3	0	50	161	8002339	0.795623	1	0.0140845	0.00826446		0.0166667	0	0	0	0	1	0	0	0	0	1	1	1
	C3AR1	142724	300	23	237708	71781	0	4	1	0	50	42	4096629	0.197497	1	0.0140845	0.00275482		0.00555556	0	0	0	0	1	0	0	0	0	1	1	1
	C3orf52	268780	440	28	171323	47641	0	1	0	0	50	69	4061697	0.644021	1	0.0140845				1	0	0	0	0	0	0	0	0	1	1	1
	C3orf67	146530	837	19	294863	75757	0	7	2	0	25	38	2341651	0.207416	1	0.0140845	0.00550964	0.00636943	0.00555556	0	0	0	0	1	0	0	0	0	1	1	1
	C3orf70	760533	598	32	127019	34222	0	2	1	0	50	87	4850223	0.381579	1	0.0140845				0	0	0	0	0	1	0	0	0	1	1	1
	C4A	#NUM!	#NUM!	#NUM!	1664666	494728	0	4	0	0	0	0	494728	0.999242	1	0.0140845	0.00275482		0.00555556	0	0	0	0	1	0	0	0	0	1	1	1
	C4orf22	46363	1141	-4	121765	32447	0	3	1	0	50	84	4218181	0.483698	1	0.0140845	0.00275482		0.00555556	0	0	0	0	1	0	0	0	0	1	1	1
	C4orf51	221010	1168	26	106429	27548	0	1	0	0	50	62	4102025	0.746992	1	0.0140845	0.00275482		0.00555556	0	0	0	0	1	0	0	0	0	1	1	1
	C5orf15	568918	269	60	132841	38837	0	4	1	0	50	81	3508749	0.26142	1	0.0140845	0.00275482	0.00636943		0	0	0	0	1	0	0	0	0	1	1	1
	C5orf22	235664	649	4	229756	60137	0	6	2	0	26	28	1740636	0.16964	1	0.0140845	0.00826446	0.00636943	0.0111111	0	0	0	0	0	1	0	0	0	1	1	1
	C5orf52	#NUM!	#NUM!	#NUM!	81366	23004	0	5	1	0	50	159	7929848	0.180352	1	0.0140845	0.00275482		0.00555556	0	0	0	0	1	0	0	0	0	1	1	1
	C6	252021	888	-14	489261	122688	0	8	1	0	7	5	353367	0.952185	1	0.0140845	0.00275482	0.00636943		0	0	0	0	1	0	0	0	0	1	1	1
	C6orf118	31222	466	-31	241826	65746	0	6	1	0	50	70	4128082	0.315678	1	0.0140845	0.0137741	0.0127389	0.0166667	0	0	0	0	1	0	0	0	0	1	1	1
	C6orf132	#NUM!	#NUM!	#NUM!	561184	201995	0	16	2	0	27	41	2732364	0.399835	1	0.0140845				0	0	0	0	1	0	0	0	0	1	1	1
	C6orf163	#NUM!	#NUM!	#NUM!	173950	40754	0	3	0	0	50	158	7947598	0.530695	1	0.0140845				0	0	0	0	1	0	0	0	0	1	1	1
	C6orf203	214917	417	22	127232	33370	0	2	0	0	50	63	3948168	0.540143	1	0.0140845				0	0	0	0	1	0	0	0	0	1	1	1
	C6orf58	169285	807	-9	172672	43523	0	5	0	0	50	88	4205472	0.454367	1	0.0140845	0.00275482	0.00636943		0	0	0	0	1	0	0	0	0	1	1	1
	C7orf25	163131	744	-6	237211	70787	0	7	0	0	30	36	2548048	0.0402394	1	0.0140845	0.00826446	0.00636943	0.0111111	1	0	0	0	0	0	0	0	0	1	1	1
	C7orf43	1299015	205	52	285065	94714	0	6	0	0	2	1	144414	0.998233	1	0.0140845	0.00275482		0.00555556	0	0	0	0	1	0	0	0	0	1	1	1
	C8orf34	36554	910	-22	226916	56800	0	8	1	0	6	5	682168	0.177321	1	0.0140845	0.00550964	0.0127389		0	0	0	0	1	0	0	0	0	1	1	1
	C9orf116	298554	539	14	73414	16259	0	2	0	0	50	66	4141998	0.424516	1	0.0140845				0	0	0	0	1	0	0	0	0	1	1	1
	C9orf129	439538	426	41	99187	30104	0	2	0	0	50	103	5180231	0.712736	1	0.0140845	0.00275482		0.00555556	0	0	0	0	1	0	0	0	0	1	1	1
	C9orf135	243260	478	-8	121623	30459	0	2	1	0	50	77	3895841	0.670061	1	0.0140845	0.00550964	0.00636943	0.00555556	0	0	0	0	1	0	0	0	0	1	1	1
	C9orf3	250013	432	35	371472	100323	0	5	2	0	37	52	2930454	0.700587	1	0.0140845	0.00275482		0.00555556	0	0	0	0	1	0	0	0	0	1	1	1
	C9orf40	95383	649	-18	94927	30530	0	2	0	0	9	24	1140899	0.621236	1	0.0140845	0.00275482	0.00636943		0	0	0	0	1	0	0	0	0	1	1	1
	CA10	36963	832	-68	173311	43736	0	4	1	0	50	89	4531504	0.272549	1	0.0140845	0.00550964	0.00636943	0.00555556	0	0	0	0	1	0	0	0	0	1	1	1
	CA3	100997	1460	-18	136036	36281	0	6	4	0	1	4	72136	0.999771	1	0.0140845				0	0	0	0	1	0	0	0	0	1	1	1
	CA8	206353	885	-14	152295	40470	0	5	0	0	36	57	3106534	0.0818374	1	0.0140845	0.00275482	0.00636943		0	0	0	0	0	1	0	0	0	1	1	1
	CA9	1202125	248	37	230111	72775	0	6	1	0	9	5	595548	0.329633	1	0.0140845	0.0137741	0.00636943	0.0222222	0	0	0	0	0	1	0	0	0	1	1	1
	CABP4	1392213	215	53	138379	42671	0	5	2	0	37	58	2388156	0.674652	1	0.0140845	0.00550964	0.0127389		0	0	0	0	1	0	0	0	0	1	1	1
	CACNA1B	286606	675	29	1184138	349462	0	15	9	0	26	28	1875110	0.945912	1	0.0140845	0.0385675	0.0254777	0.05	0	0	0	0	1	0	0	0	0	1	1	1
	CACNA1C	457513	765	26	1213745	343285	0	30	11	0	24	34	1760161	0.746629	1	0.0140845	0.0192837	0.0254777	0.0166667	0	0	0	0	0	0	0	1	0	1	1	1
	CACNA1D	514645	578	42	1152969	305229	0	19	10	0	50	101	4108344	0.951931	1	0.0140845	0.0137741	0.0127389	0.0166667	0	0	0	0	1	0	0	0	0	1	1	1
	CACNA1H	1275017	294	21	1165749	367425	0	22	12	0	10	26	1075082	0.999978	1	0.0140845	0.0165289	0.0127389	0.0166667	0	0	0	0	1	0	0	0	0	1	1	1
	CACNA1S	522609	490	31	966665	267457	0	28	14	0	0	14	267457	0.999173	1	0.0140845	0.0275482	0.0509554	0.0111111	0	0	0	0	0	0	0	1	0	1	1	1
	CACNA2D3	29637	816	12	582981	146757	0	13	3	0	3	9	498278	0.378384	1	0.0140845	0.0137741	0.0127389	0.0166667	0	0	0	0	0	0	0	1	0	1	1	1
	CACNA2D4	240778	593	28	598104	160602	0	8	3	0	41	66	3586352	0.567745	1	0.0140845	0.0137741		0.0222222	0	0	0	0	1	0	0	0	0	1	1	1
	CACNB2	74282	408	4	392417	105790	0	6	0	0	4	3	290106	0.990086	1	0.0140845	0.00275482	0.00636943		0	0	0	0	1	0	0	0	0	1	1	1
	CACNG3	360425	348	8	159111	45369	0	5	0	0	50	67	4171960	0.101754	1	0.0140845	0.00275482		0.00555556	0	0	0	0	1	0	0	0	0	1	1	1
	CACNG8	813774	360	-33	203983	71426	0	4	0	0	0	0	71426	0.999998	1	0.0140845	0.00275482		0.00555556	0	0	0	0	1	0	0	0	0	1	1	1
	CADM2	8467	1155	-19	235365	65604	0	3	3	0	14	14	971493	0.481348	1	0.0140845	0.0165289		0.0277778	0	0	0	0	1	0	0	0	0	1	1	1
	CADM3	99569	785	14	221307	63048	0	8	6	0	0	6	63048	1	1	0.0140845	0.00550964	0.0127389		0	0	0	0	1	0	0	0	0	1	1	1
	CALML3	769552	446	17	74834	21016	0	6	2	0	2	9	150804	0.967222	1	0.0140845				0	0	0	0	1	0	0	0	0	1	1	1
	CALN1	17685	956	-29	137811	34719	0	4	0	0	50	98	4670664	0.177518	1	0.0140845				1	0	0	0	0	0	0	0	0	1	1	1
	CAMK1D	326642	556	35	209379	52824	0	4	1	0	45	64	3608788	0.670795	1	0.0140845	0.00275482		0.00555556	0	0	0	0	1	0	0	0	0	1	1	1
	CAMK2A	978175	220	47	259789	68657	0	13	2	0	50	89	4099895	0.0525067	1	0.0140845	0.00826446	0.00636943	0.0111111	0	0	0	0	1	0	0	0	0	1	1	1
	CAMK2G	998685	191	42	312897	82218	0	6	2	0	2	5	173808	0.999923	1	0.0140845	0.00275482	0.00636943		0	0	0	0	1	0	0	0	0	1	1	1
	CAMKK2	981640	258	42	308140	83567	0	12	2	0	50	99	4742516	0.310347	1	0.0140845	0.00550964	0.0127389		0	0	0	0	1	0	0	0	0	1	1	1
	CAMKV	1298303	170	38	255245	74053	0	3	3	0	50	98	4320989	0.667633	1	0.0140845				0	1	0	0	0	0	0	0	0	1	1	1
	CAND2	508965	269	39	604991	197806	0	14	4	0	16	16	1098512	0.842282	1	0.0140845	0.0165289	0.0127389	0.0222222	0	0	0	0	1	0	0	0	0	1	1	1
	CAPN12	1697047	322	45	368987	108133	0	8	2	0	50	90	4432885	0.82048	1	0.0140845				0	0	0	0	1	0	0	0	0	1	1	1
	CAPNS1	978272	326	6	142852	38198	0	1	0	0	19	30	1144307	0.964349	1	0.0140845	0.00275482		0.00555556	0	0	0	0	1	0	0	0	0	1	1	1
	CAPRIN2	286973	420	-8	578792	156484	0	9	3	0	24	31	1985018	0.518502	1	0.0140845	0.00826446	0.00636943	0.0111111	0	0	0	0	1	0	0	0	0	1	1	1
	CARD11	635400	558	24	594909	162732	0	12	6	0	3	12	417054	0.998623	1	0.0140845	0.0275482	0.0318471	0.0277778	0	0	0	0	1	0	0	0	0	1	1	1
	CARD14	674340	219	22	537044	156910	0	11	7	0	15	32	1093400	0.997354	1	0.0140845	0.00550964	0.0127389		0	0	0	0	1	0	0	0	0	1	1	1
	CASC4	973993	493	37	229401	57510	0	2	0	0	25	50	3342680	0.863861	1	0.0140845	0.00275482		0.00555556	0	0	0	0	1	0	0	0	0	1	1	1
	CASP1	45435	622	-19	212290	54599	0	6	0	0	5	6	398026	0.471654	1	0.0140845				0	0	0	0	1	0	0	0	0	1	1	1
	CASP7	200770	587	0	201427	36494	0	4	1	0	33	49	2304376	0.57281	1	0.0140845				0	0	0	0	1	0	0	0	0	1	1	1
	CASP9	636573	188	34	211722	61983	0	4	1	0	50	80	4092511	0.37186	1	0.0140845				1	0	0	0	0	0	0	0	0	1	1	1
	CASQ1	841605	386	29	210089	52114	0	4	0	0	36	51	2689835	0.698075	1	0.0140845	0.00550964		0.0111111	0	0	0	0	1	0	0	0	0	1	1	1
	CASS4	254881	551	-25	390713	116440	0	9	3	0	14	36	1970037	0.727549	1	0.0140845	0.0110193	0.00636943	0.00555556	0	0	0	0	1	0	0	0	0	1	1	1
	CATSPERG	1467279	253	0	605559	159537	0	16	0	0	0	0	159537	0.651045	1	0.0140845	0.00275482	0.00636943		1	0	0	0	0	0	0	0	0	1	1	1
	CBFA2T3	967879	252	41	325677	101601	0	4	6	0	2	12	290816	0.999998	1	0.0140845	0.00826446	0.00636943	0.00555556	0	0	0	0	1	0	0	0	0	1	1	1
	CBLB	169365	628	0	502396	141077	0	12	2	0	26	29	2142638	0.116689	1	0.0140845	0.00550964	0.00636943	0.00555556	0	0	0	0	1	0	0	0	0	1	1	1
	CBLC	866184	178	-12	239838	72633	0	6	2	0	50	74	3819587	0.373566	1	0.0140845				0	0	0	0	1	0	0	0	0	1	1	1
	CBLN2	12878	1030	-35	109908	35571	0	2	0	0	16	26	2164648	0.585807	1	0.0140845	0.00275482	0.00636943		0	0	0	0	1	0	0	0	0	1	1	1
	CBX2	633863	209	31	317299	100820	0	6	1	0	34	29	2542226	0.424495	1	0.0140845				1	0	0	0	0	0	0	0	0	1	1	1
	CBY1	1056349	262	45	66385	18176	0	1	0	0	50	108	4847454	0.772782	1	0.0140845				0	0	0	0	1	0	0	0	0	1	1	1
	CC2D1A	930314	231	32	485498	146686	0	7	3	0	50	59	3686533	0.95468	1	0.0140845	0.0137741	0.0191083	0.0111111	0	0	0	0	1	0	0	0	0	1	1	1
	CC2D2A	163271	420	27	881891	227413	0	15	4	0	24	28	2172103	0.50651	1	0.0140845	0.0137741	0.0254777		0	0	0	0	1	0	0	0	0	1	1	1
	CC2D2B	515809	798	33	213923	51475	0	7	1	0	50	44	3054136	0.144348	1	0.0140845	0.00550964	0.0127389		0	0	0	0	1	0	0	0	0	1	1	1
	CCDC110	173409	422	20	437360	101104	0	4	0	0	6	8	567858	0.826633	1	0.0140845	0.00275482		0.00555556	0	1	0	0	0	0	0	0	0	1	1	1
	CCDC116	521773	194	37	303383	92371	0	6	1	0	7	7	525684	0.765595	1	0.0140845	0.00275482	0.00636943		0	0	0	0	1	0	0	0	0	1	1	1
	CCDC12	489602	371	43	95211	25347	0	3	2	0	22	56	1669281	0.791228	1	0.0140845				0	0	0	0	1	0	0	0	0	1	1	1
	CCDC126	389945	361	23	71142	19809	0	3	0	0	50	65	4137170	0.0574588	1	0.0140845				0	0	0	0	0	1	0	0	0	1	1	1
	CCDC13	369284	309	33	366928	103376	0	15	3	0	7	17	747488	0.576146	1	0.0140845	0.0220386	0.0254777	0.0222222	0	0	0	0	1	0	0	0	0	1	1	1
	CCDC137	3745109	205	30	148106	41890	0	4	0	0	42	87	2783413	0.814035	1	0.0140845	0.00826446	0.0127389		0	0	0	0	1	0	0	0	0	1	1	1
	CCDC138	366787	474	8	351166	86762	0	7	2	0	50	71	4116012	0.244062	1	0.0140845	0.00826446	0.0127389	0.00555556	0	0	0	0	1	0	0	0	0	1	1	1
	CCDC14	242712	450	20	464979	128226	0	10	2	0	1	3	189641	0.997733	1	0.0140845	0.00826446	0.00636943	0.0111111	0	0	0	0	1	0	0	0	0	1	1	1
	CCDC142	1044697	315	48	362810	119422	0	7	1	0	16	24	1311867	0.916936	1	0.0140845				0	0	0	0	1	0	0	0	0	1	1	1
	CCDC148	133882	759	-5	326600	73414	0	7	2	0	18	20	1219567	0.249919	1	0.0140845				0	0	0	0	1	0	0	0	0	1	1	1
	CCDC149	280003	621	34	274628	74266	0	4	3	0	22	23	1015868	0.870413	1	0.0140845				0	0	0	0	0	1	0	0	0	1	1	1
	CCDC154	#NUM!	#NUM!	#NUM!	338741	102169	0	6	1	0	27	40	2632538	0.662933	1	0.0140845	0.00275482			0	0	0	0	1	0	0	0	0	1	1	1
	CCDC18	657064	412	9	753239	175867	0	6	2	0	42	31	3146010	0.508183	1	0.0140845	0.00275482	0.00636943		0	0	0	0	1	0	0	0	0	1	1	1
	CCDC24	875223	214	39	155561	48067	0	5	0	0	50	74	3968474	0.405488	1	0.0140845				0	0	0	0	1	0	0	0	0	1	1	1
	CCDC30	644678	461	21	417054	96702	0	2	2	0	10	10	674429	0.966684	1	0.0140845	0.0110193	0.0191083	0.00555556	0	0	0	0	0	1	0	0	0	1	1	1
	CCDC40	663665	237	27	587667	159324	0	15	3	0	5	12	620469	0.875122	1	0.0140845	0.00275482		0.00555556	0	0	0	0	1	0	0	0	0	1	1	1
	CCDC51	1401411	263	32	202066	63758	0	2	1	0	50	89	4369269	0.924425	1	0.0140845				0	0	0	0	1	0	0	0	0	1	1	1
	CCDC65	1696692	214	56	253328	62551	0	3	0	0	20	33	1416805	0.805767	1	0.0140845	0.00550964		0.00555556	0	0	0	0	1	0	0	0	0	1	1	1
	CCDC69	916138	407	56	156129	40470	0	2	0	0	50	74	3567892	0.813533	1	0.0140845				0	0	0	0	1	0	0	0	0	1	1	1
	CCDC71	1855373	203	40	220100	79804	0	6	0	0	23	34	1731903	0.724594	1	0.0140845	0.0110193	0.0127389	0.0111111	0	0	0	0	1	0	0	0	0	1	1	1
	CCDC74A	455705	540	29	191629	56942	0	2	5	0	5	12	304519	0.998032	1	0.0140845	0.00275482		0.00555556	0	0	0	0	1	0	0	0	0	1	1	1
	CCDC74B	348702	548	13	192410	57439	0	6	1	0	50	68	3921827	0.294225	1	0.0140845	0.00550964	0.00636943	0.00555556	0	0	0	0	1	0	0	0	0	1	1	1
	CCDC77	409007	372	27	258156	63687	0	3	0	0	34	48	3073093	0.615391	1	0.0140845				0	0	0	0	1	0	0	0	0	1	1	1
	CCDC80	255516	510	24	478185	135468	0	7	3	0	50	69	4227269	0.773603	1	0.0140845	0.0247934	0.044586	0.0111111	0	0	0	0	1	0	0	0	0	1	1	1
	CCDC85A	63834	739	-15	277823	80443	0	5	0	0	6	3	400653	0.757528	1	0.0140845				0	0	0	0	1	0	0	0	0	1	1	1
	CCDC87	1343990	194	62	414427	129149	0	11	3	0	36	57	3147217	0.163252	1	0.0140845	0.00550964	0.00636943	0.00555556	0	0	0	0	0	1	0	0	0	1	1	1
	CCDC88B	1610483	257	51	729383	236998	0	8	2	0	0	2	236998	0.999773	1	0.0140845	0.00826446	0.0127389	0.00555556	0	0	0	0	1	0	0	0	0	1	1	1
	CCDC89	325720	554	-19	189499	50126	0	2	0	0	34	64	4056940	0.789938	1	0.0140845	0.00275482	0.00636943		0	0	0	0	1	0	0	0	0	1	1	1
	CCDC97	1193025	249	33	173240	49984	0	6	0	0	27	49	1897120	0.326475	1	0.0140845				0	0	0	0	1	0	0	0	0	1	1	1
	CCIN	858124	257	46	291668	85129	0	3	1	0	39	54	3688734	0.79242	1	0.0140845	0.00275482		0.00555556	0	0	0	0	1	0	0	0	0	1	1	1
	CCL2	26189	889	-12	52327	13703	0	2	0	0	50	109	5921187	0.227931	1	0.0140845				0	0	0	0	1	0	0	0	0	1	1	1
	CCNJL	197942	448	33	218183	65533	0	6	1	0	50	99	5214169	0.542418	1	0.0140845	0.00550964	0.00636943	0.00555556	0	0	0	0	1	0	0	0	0	1	1	1
	CCNK	345332	429	2	293088	86691	0	7	2	0	2	8	423941	0.931423	1	0.0140845				0	0	0	0	1	0	0	0	0	1	1	1
	CCNT2	288841	434	22	378075	96276	0	5	0	0	1	0	182044	0.9823	1	0.0140845	0.00275482		0.00555556	0	0	0	0	1	0	0	0	0	1	1	1
	CCNY	158899	591	2	178707	47499	0	6	1	0	47	74	3500939	0.0885011	1	0.0140845				0	0	0	0	1	0	0	0	0	1	1	1
	CCR4	511282	469	17	179559	51972	0	2	1	0	50	58	3351271	0.753008	1	0.0140845	0.00275482		0.00555556	0	0	0	0	1	0	0	0	0	1	1	1
	CCR7	1130946	203	25	188860	55451	0	7	0	0	50	64	3599700	0.344957	1	0.0140845	0.00826446	0.00636943	0.0111111	0	0	0	0	1	0	0	0	0	1	1	1
	CCT8	316438	178	79	285278	77887	0	5	0	0	13	22	1187475	0.652898	1	0.0140845				0	0	0	0	1	0	0	0	0	1	1	1
	CCT8L2	107592	852	-83	267244	89318	0	2	0	0	3	12	826724	0.954538	1	0.0140845	0.00550964	0.00636943	0.00555556	0	0	0	0	1	0	0	0	0	1	1	1
	CD163	665695	608	13	594625	158330	0	3	2	0	5	11	839291	0.948794	1	0.0140845	0.00275482		0.00555556	0	0	0	0	1	0	0	0	0	1	1	1
	CD180	36320	392	14	333345	91377	0	3	7	0	0	7	91377	1	1	0.0140845				0	0	0	0	1	0	0	0	0	1	1	1
	CD1A	120861	833	3	168128	45724	0	3	0	0	50	56	3598209	0.374121	1	0.0140845	0.00550964		0.0111111	0	0	0	0	1	0	0	0	0	1	1	1
	CD1B	128145	833	4	169335	48351	0	4	0	0	50	58	3808724	0.412232	1	0.0140845	0.0110193	0.00636943	0.0166667	0	0	0	0	1	0	0	0	0	1	1	1
	CD200R1L	240755	616	6	139018	39050	0	3	0	0	50	70	4437642	0.193676	1	0.0140845	0.00550964	0.00636943	0.00555556	0	0	0	0	0	0	0	1	0	1	1	1
	CD207	596622	629	24	169193	45724	0	3	0	0	19	20	1472256	0.572855	1	0.0140845	0.00826446	0.0191083		0	0	0	0	1	0	0	0	0	1	1	1
	CD209	719851	329	21	208314	56019	0	4	1	0	50	61	4889131	0.135566	1	0.0140845	0.00275482			1	0	0	0	0	0	0	0	0	1	1	1
	CD247	478690	558	10	88892	22507	0	1	1	0	2	2	98335	0.998301	1	0.0140845	0.00275482	0.00636943		0	0	0	0	1	0	0	0	0	1	1	1
	CD300LB	698491	504	10	122688	33015	0	5	1	0	50	73	3950298	0.0963217	1	0.0140845	0.00826446	0.00636943	0.0111111	0	0	0	0	1	0	0	0	0	1	1	1
	CD300LG	1025836	241	19	186091	57155	0	4	0	0	21	18	1764705	0.0977214	1	0.0140845	0.00275482	0.00636943		0	0	0	0	1	0	0	0	0	1	1	1
	CD37	2183690	309	30	144769	41393	0	3	0	0	50	92	4308493	0.436055	1	0.0140845	0.00275482		0.00555556	0	0	0	0	2	0	0	0	0	2	1	1
	CD3E	805791	211	41	111967	27761	0	2	0	0	50	76	4241398	0.306246	1	0.0140845				0	0	0	0	1	0	0	0	0	1	1	1
	CD48	1156068	634	26	125315	33583	0	1	0	0	50	80	3516275	0.616787	1	0.0140845				0	0	0	0	0	1	0	0	0	1	1	1
	CD55	500581	191	20	228620	61699	0	8	3	0	13	14	821328	0.334505	1	0.0140845	0.00550964	0.00636943	0.00555556	0	0	0	0	1	0	0	0	0	1	1	1
	CD6	802735	546	56	338954	98761	0	7	2	0	50	92	5033545	0.821073	1	0.0140845	0.0110193	0.00636943	0.0166667	0	0	0	0	1	0	0	0	0	1	1	1
	CD72	1202125	248	37	186020	50836	0	4	0	0	9	5	595548	0.0965372	1	0.0140845				0	0	0	0	1	0	0	0	0	1	1	1
	CD84	1164343	634	35	181547	45937	0	6	4	0	5	25	467180	0.980765	1	0.0140845				0	0	0	0	1	0	0	0	0	1	1	1
	CDA	631461	208	35	76041	20448	0	5	2	0	0	2	20448	0.999997	1	0.0140845	0.00826446		0.0166667	0	0	0	0	0	0	0	1	0	1	1	1
	CDADC1	329994	399	53	271007	65746	0	1	5	0	0	5	65746	1	1	0.0140845				0	0	0	0	0	1	0	0	0	1	1	1
	CDAN1	610808	453	26	613298	194398	0	18	1	0	3	4	319003	0.475067	1	0.0140845	0.00826446	0.00636943	0.0111111	0	0	0	0	1	0	0	0	0	1	1	1
	CDC16	612511	283	46	332138	80017	0	6	0	0	13	27	1278852	0.769834	1	0.0140845				0	0	0	0	1	0	0	0	0	1	1	1
	CDC20	1088321	252	27	254535	73911	0	5	1	0	27	48	2416556	0.436917	1	0.0140845				0	0	0	0	1	0	0	0	0	1	1	1
	CDC23	1127160	314	50	313394	81934	0	9	2	0	50	84	3971385	0.250154	1	0.0140845				0	1	0	0	0	0	0	0	0	1	1	1
	CDC25B	860065	241	43	299407	84632	0	3	0	0	1	1	114239	0.999996	1	0.0140845	0.0110193	0.0127389		0	0	0	0	1	0	0	0	0	1	1	1
	CDC42BPB	824377	286	43	884092	240548	0	20	8	0	9	26	1317618	0.756899	1	0.0140845	0.00826446	0.0127389		0	0	0	0	1	0	0	0	0	1	1	1
	CDC42BPG	2740031	204	61	776669	245731	0	18	3	0	18	33	1790691	0.436769	1	0.0140845	0.00826446		0.0166667	0	0	0	0	1	0	0	0	0	1	1	1
	CDC42EP4	193467	212	-15	172388	55735	0	5	3	0	11	21	885370	0.851986	1	0.0140845				0	0	0	0	1	0	0	0	0	1	1	1
	CDC45	710221	298	19	318861	80727	0	11	1	0	22	20	1912953	0.070254	1	0.0140845	0.00826446	0.0127389	0.00555556	0	0	0	0	1	0	0	0	0	1	1	1
	CDH10	30232	737	-29	400582	112109	0	5	1	0	1	2	165927	0.999488	1	0.0140845	0.00826446		0.0166667	0	0	0	0	1	0	0	0	0	1	1	1
	CDH13	94658	929	-26	361603	105719	0	12	3	0	50	96	4780430	0.168017	1	0.0140845	0.00826446	0.0127389	0.00555556	0	0	1	0	0	0	0	0	0	1	1	1
	CDH20	45961	896	-6	408037	113387	0	9	3	0	50	70	4275904	0.734561	1	0.0140845	0.00826446	0.0127389	0.00555556	0	0	0	0	1	0	0	0	0	1	1	1
	CDH22	553454	583	44	408179	130072	0	17	6	0	5	12	481025	0.83797	1	0.0140845	0.00550964	0.00636943	0.00555556	0	0	0	0	1	0	0	0	0	1	1	1
	CDH3	777628	299	24	420959	122191	0	7	0	0	2	5	377649	0.948894	1	0.0140845	0.00275482		0.00555556	0	0	0	0	1	0	0	0	0	1	1	1
	CDH7	4645	524	-49	399801	111399	0	13	3	0	36	66	2720436	0.531235	1	0.0140845	0.0275482	0.0318471	0.0277778	0	0	0	0	1	0	0	0	0	1	1	1
	CDH8	3859	1301	-48	406262	113458	0	10	5	0	9	27	1188895	0.81882	1	0.0140845	0.0137741	0.0191083	0.0111111	0	0	0	0	1	0	0	0	0	1	1	1
	CDHR3	337002	408	29	453406	128084	0	9	4	0	10	15	753949	0.846774	1	0.0140845	0.00275482	0.00636943		0	0	0	0	1	0	0	0	0	1	1	1
	CDK13	221361	636	14	751961	225922	0	13	4	0	42	83	4496998	0.612952	1	0.0140845	0.00550964	0.00636943		0	0	0	0	1	0	0	0	0	1	1	1
	CDK18	679311	268	34	261777	73698	0	11	2	0	5	4	376868	0.187418	1	0.0140845	0.00826446	0.0127389	0.00555556	1	0	0	0	0	0	0	0	0	1	1	1
[truncated: 3,222 more rows]
