# Supplementary material for: The genomic landscape of Mongolian hepatocellular carcinoma
Source: Nat Commun. 2020 Sep 1;11:4383. doi: 10.1038/s41467-020-18186-1 (PMC7462863; doi:10.1038/s41467-020-18186-1)
Supplement: Supplementary file 11 — Supplementary Data 9 [file 41467_2020_18186_MOESM11_ESM.xlsx]

## Sheet: Suppl Data 9
	Supplementary Data 9. Rank-ordered contributions of somatic substitution patterns to PC1, PC2, and PC3.
	substitution (PC1)	PC1 coefficient	substitution (PC2)	PC2 coefficient	substitution (PC3)	PC3 coefficient
	G[T>A]C	0.15343	G[C>T]G	-0.278276	T[C>T]A	0.19582
	A[T>C]G	0.151208	A[C>T]G	-0.27144	T[C>A]A	0.182513
	C[T>C]G	0.149861	C[C>T]G	-0.258004	G[C>A]G	0.180576
	G[T>A]G	0.147281	T[C>T]G	-0.232783	A[C>A]G	0.168487
	C[T>A]C	0.145011	G[C>T]C	-0.222492	C[C>G]T	0.160451
	T[T>C]G	0.144956	G[C>T]T	-0.196427	G[T>A]A	-0.157004
	C[C>A]C	0.14213	G[T>C]T	-0.192854	T[C>G]C	0.156909
	C[T>C]C	0.141049	C[T>A]G	0.176883	A[T>A]A	-0.153142
	C[T>A]G	0.140843	G[C>T]A	-0.172708	C[C>A]G	0.151922
	C[T>G]G	0.139302	C[T>A]A	0.167023	C[T>A]G	-0.150685
	T[T>A]C	0.134221	G[T>C]G	-0.165591	T[C>G]T	0.149965
	G[T>C]A	0.132522	A[T>A]C	-0.160988	T[C>A]C	0.148242
	C[T>A]A	0.132517	C[T>A]C	0.157544	T[T>A]G	-0.145363
	A[C>A]A	0.13131	T[T>A]G	0.157123	G[T>A]T	-0.142734
	T[T>C]C	0.131258	G[T>C]A	-0.150794	A[C>A]C	0.141032
	T[T>G]G	0.131067	G[T>A]G	0.147175	C[T>A]C	-0.139341
	C[C>A]T	0.12819	T[T>C]C	-0.140863	T[C>T]C	0.138412
	G[C>A]T	0.127021	G[T>C]C	-0.138919	G[T>C]G	-0.137569
	G[T>C]C	0.126217	C[T>G]G	0.129036	T[C>A]G	0.136954
	T[T>A]G	0.126001	A[T>A]G	0.128518	G[C>A]A	0.13625
	T[C>A]C	0.125513	A[C>T]A	-0.127738	G[C>A]C	0.135004
	A[T>A]G	0.125088	C[T>A]T	0.127521	A[T>A]C	-0.131019
	G[T>C]G	0.124595	C[C>A]T	-0.123315	C[C>T]T	0.130754
	T[T>C]A	0.124504	G[T>G]G	0.122415	G[C>G]T	0.128549
	A[T>A]C	0.123499	G[T>G]T	-0.119371	A[C>G]C	0.12829
	A[T>C]A	0.123443	T[T>G]G	0.116475	A[C>G]A	0.126778
	A[T>G]G	0.123019	A[C>T]C	-0.116454	T[C>G]G	0.126706
	A[C>A]T	0.122731	T[C>T]T	-0.108578	T[C>A]T	0.125705
	G[T>A]A	0.122471	T[T>A]A	0.106799	C[C>A]A	0.125212
	C[T>C]A	0.121836	A[T>G]G	0.10186	A[T>C]T	0.123389
	G[T>G]G	0.12113	C[T>C]C	0.0995776	G[T>C]A	-0.123302
	T[C>A]T	0.117781	G[T>A]A	0.0993046	G[T>A]C	-0.122672
	G[C>A]C	0.117384	T[T>C]G	0.0966488	G[C>G]G	0.122503
	T[T>C]T	0.115985	G[C>G]C	-0.0866058	C[T>A]A	-0.122257
	C[C>A]A	0.114437	C[T>G]A	0.086083	C[C>T]A	0.121377
	C[T>A]T	0.11369	T[T>A]T	0.0841492	G[T>C]C	-0.120085
	C[T>C]T	0.113137	C[T>G]T	-0.0829715	G[C>T]G	-0.115036
	G[C>A]A	0.109286	G[T>G]C	-0.0824558	A[T>A]G	-0.108822
	A[T>C]C	0.109259	C[C>G]C	0.0798299	T[T>A]A	-0.108578
	G[C>T]C	0.109222	A[T>C]C	-0.0778457	G[T>A]G	-0.106125
	A[C>A]C	0.106777	C[T>G]C	-0.0738369	T[C>T]T	0.104776
	A[T>A]T	0.103001	A[C>A]T	0.0685936	A[T>A]T	-0.104727
	C[C>T]C	0.102137	T[C>G]A	0.0663688	C[C>G]G	0.0982799
	A[T>A]A	0.101775	C[T>C]G	0.0660755	C[T>C]A	-0.0935281
	T[T>A]T	0.100542	T[T>C]T	-0.0612578	C[T>A]T	-0.0915533
	G[T>A]T	0.0993552	A[T>C]G	0.0599637	T[T>A]C	-0.0903695
	T[T>A]A	0.0992776	C[C>T]C	-0.0579531	C[C>T]G	-0.0881128
	G[C>T]T	0.0982563	C[C>T]A	-0.0542375	G[C>T]C	-0.0875598
	T[C>A]A	0.0969466	G[T>A]T	0.0525551	A[C>T]G	-0.0874341
	A[C>T]T	0.0945213	T[C>G]C	0.0524349	A[C>T]T	0.0873041
	T[C>G]T	0.0942711	A[C>A]A	0.0521998	T[T>C]T	-0.085854
	T[C>T]C	0.0939451	C[C>T]T	-0.0519155	C[T>G]G	-0.0856214
	C[C>G]C	0.0929021	T[C>T]C	-0.0478545	G[C>G]C	0.0843781
	G[T>C]T	0.0928506	A[C>G]G	0.0476609	T[C>G]A	0.0820643
	C[C>T]A	0.0915701	C[C>A]A	0.0468326	C[C>G]A	0.0815708
	G[C>T]A	0.0896501	G[C>G]T	-0.046448	C[T>G]T	0.0810429
	G[T>G]T	0.0868933	C[T>C]T	0.0425691	T[T>C]C	-0.0798806
	A[C>T]C	0.0855019	C[C>A]C	0.0424917	C[T>C]C	-0.0749003
	C[C>T]G	0.0842745	A[C>T]T	-0.0415855	G[T>C]T	-0.0738691
	T[C>T]G	0.0839777	A[T>C]A	0.0407558	C[C>G]C	0.0738376
	C[C>T]T	0.0831208	G[C>G]A	0.0391273	A[C>A]T	0.0727201
	G[C>G]C	0.0822528	T[C>A]G	0.0387059	G[T>G]G	-0.0705502
	C[T>G]A	0.0817995	C[C>G]G	0.0380724	C[C>A]C	0.0684831
	C[C>G]A	0.08034	T[T>G]T	-0.0379349	A[T>G]A	-0.0660579
	G[C>T]G	0.0785388	A[C>A]G	0.0355049	T[T>A]T	-0.0645462
	G[C>G]T	0.0772498	A[T>G]A	0.0349862	G[C>T]A	0.0644983
	G[C>A]G	0.0772141	A[C>A]C	0.034755	A[T>G]T	0.064205
	A[C>T]A	0.0771236	G[C>A]A	0.0337881	A[C>T]A	0.06159
	T[C>T]T	0.0748426	A[T>A]A	-0.0324657	A[C>A]A	0.0607102
	C[T>G]T	0.0743496	T[C>A]T	0.0305407	C[T>C]T	0.0601759
	A[C>T]G	0.073313	T[C>T]A	-0.0297836	T[T>G]T	0.0599981
	T[C>G]A	0.0724243	T[C>A]A	0.0270629	C[T>G]C	0.0517934
	T[T>G]A	0.0715131	C[C>G]A	-0.0269755	T[C>T]G	-0.049599
	A[C>G]C	0.0712255	A[C>G]T	-0.024297	G[T>G]A	0.0475981
	C[C>A]G	0.0708099	G[C>G]G	0.0233491	A[C>G]T	0.0460794
	A[C>A]G	0.0700526	G[T>G]A	0.021739	G[C>A]T	0.0380359
	C[T>G]C	0.0693089	T[C>A]C	0.0209645	T[T>C]G	-0.0379504
	G[T>G]C	0.0674671	G[T>A]C	0.018304	A[T>G]C	0.037019
	T[C>G]C	0.0661984	A[C>G]A	-0.0182571	G[C>T]T	0.0361482
	A[T>G]T	0.0629213	T[T>C]A	0.0177284	C[C>T]C	0.0358609
	A[T>C]T	0.0628307	T[C>G]G	0.017138	A[C>T]C	0.0311488
	A[T>G]A	0.0619636	T[T>A]C	0.0156406	C[T>G]A	0.0308
	A[T>G]C	0.0613589	G[C>A]G	0.0154557	T[T>G]C	0.0283965
	A[C>G]A	0.0610963	G[C>A]C	0.0134987	C[T>C]G	-0.0239542
	T[C>T]A	0.0604852	C[T>C]A	0.0132707	G[T>G]C	-0.0204259
	T[C>A]G	0.0577265	C[C>A]G	-0.0120638	A[C>G]G	0.019516
	G[C>G]A	0.0574223	A[T>A]T	-0.0115997	A[T>C]G	-0.0182428
	T[C>G]G	0.0565252	A[T>G]C	0.0104691	G[T>G]T	-0.0179807
	G[C>G]G	0.0553144	T[T>G]C	-0.00956195	T[T>C]A	-0.0163633
	C[C>G]T	0.0488117	T[T>G]A	0.00848309	A[T>C]C	0.0160752
	C[C>G]G	0.0472391	C[C>G]T	0.00843067	C[C>A]T	-0.00753619
	A[C>G]G	0.0434216	T[C>G]T	0.00542709	T[T>G]G	-0.00670397
	T[T>G]T	0.0412777	A[C>G]C	-0.00228954	T[T>G]A	-0.00669536
	A[C>G]T	0.0411907	G[C>A]T	-0.000737842	A[T>C]A	0.00536087
	T[T>G]C	0.0384911	A[T>C]T	-0.000631959	A[T>G]G	0.00507967
	G[T>G]A	0.0297434	A[T>G]T	0.000447346	G[C>G]A	-0.0046939
