# Supplementary material for: The genomic landscape of Mongolian hepatocellular carcinoma
Source: Nat Commun. 2020 Sep 1;11:4383. doi: 10.1038/s41467-020-18186-1 (PMC7462863; doi:10.1038/s41467-020-18186-1)
Supplement: Supplementary file 12 — Supplementary Data 10 [file 41467_2020_18186_MOESM12_ESM.xlsx]

## Sheet: Suppl Data 10
	Supplementary Data 10. Driver genes identified in the Mongolian cohort, compared with previous HCC and pan-cancer studies.															LEGEND
	Driver Gene	TCGA	TIGER-LC	Guichard	Fujimoto-1	Cleary	Kan	Ahn	Jhunjhunwala	Totoki	Shiraishi	Schulze	Fujimoto-2	Pan-Cancer		Publication	PMID
	TP53															TCGA	28622513
	CTNNB1															TIGER-LC	28648284
	ALB															Guichard	22561517
	GTF2IRD2B															Fujimoto-1	22634756
	RB1															Cleary	23728943
	COL11A1															Kan	23788652
	PNRC2															Ahn	24798001
	AK2															Jhunjhunwala	25159915
	VPS13A															Totoki	25362482
	SPTA1															Shiraishi	25526364
	PCLO															Schulze	25822088
	CSMD2															Fujimoto-2	27064257
	APOB															Pan-Cancer	29625053
	SMC6
	CSMD3															Driver Genes
	DYNC2H1																NOT reported in previous HCC studies
	FKBP9
	LRP1B																Reported in previous studies
	PCDH7
