# Supplementary material for: The genomic landscape of Mongolian hepatocellular carcinoma
Source: Nat Commun. 2020 Sep 1;11:4383. doi: 10.1038/s41467-020-18186-1 (PMC7462863; doi:10.1038/s41467-020-18186-1)
Supplement: Supplementary file 13 — Supplementary Data 11 [file 41467_2020_18186_MOESM13_ESM.xlsx]

## Sheet: Suppl Data 11
	Supplementary Data 11. Driver genes NOT found in the Mongolian cohort, compared with previous HCC studies.														LEGEND
	Driver Gene	TCGA	TIGER-LC	Guichard	Fujimoto-1	Cleary	Kan	Ahn	Jhunjhunwala	Totoki	Shiraishi	Schulze	Fujimoto-2		Publication	PMID
	AXIN1		0	0	1	1	1	1	1	1	1	1	1		TCGA	28622513
	ARID1A		1	0	0	0	0	1	0	1	1	1	1		TIGER-LC	28648284
	RPS6KA3		0	0	0	1	0	1	1	1	1	1	0		Guichard	22561517
	ARID2	1	0	0	0	0	0	1	1	1	1	1	1		Fujimoto-1	22634756
	NFE2L2	1	0	0	0	0	0	1	0	1	1	1	1		Cleary	23728943
	TERT	0	0	0	0	0	1	1	1	1	1	1	0		Kan	23788652
	CDKN2A	1	0	0	0	0	0	1	0	1	1	1	0		Ahn	24798001
	ACVR2A	0	0	0	0	0	0	1	0	1	1	1	1		Jhunjhunwala	25159915
	KEAP1	0	0	1	0	0	0	0	0	1	0	1	1		Totoki	25362482
	PIK3CA	1	0	0	0	0	0	0	0	0	0	1	1		Shiraishi	25526364
	FGF19	0	0	0	0	1	0	1	0	1	0	0	0		Schulze	25822088
	BAP1	0	0	0	0	0	1	0	0	0	1	1	0		Fujimoto-2	27064257
	BRD7	0	0	0	0	0	0	1	1	0	1	0	0
	CCND1	0	0	0	0	0	0	1	0	1	1	0	0
	PTEN	0	0	0	0	0	0	1	0	1	1	0	0		Driver Genes
	NF1	0	0	0	0	0	0	0	1	1	0	0	1			Reported in previous HCC studies
	HNF1A	1	0	0	0	0	0	0	0	1	0	0	0
	APC	1	0	0	0	0	0	0	1	0	0	0	0
	IL6ST	1	0	0	0	0	0	0	0	0	0	1	0
	KRAS	1	0	0	0	0	0	0	0	0	0	1	0
	ATM	0	1	0	0	0	0	0	0	1	0	0	0
	WWP1	0	1	0	0	0	0	0	1	0	0	0	0
	JAK1	0	0	0	1	0	1	0	0	0	0	0	0
	ZFPM2	0	0	0	0	0	1	0	0	1	0	0	0
	TSC2	0	0	0	0	0	0	1	0	1	0	0	0
	CDKN1A	0	0	0	0	0	0	1	0	1	0	0	0
	CDKN2B	0	0	0	0	0	0	1	0	1	0	0	0
	SRCAP	0	0	0	0	0	0	1	0	1	0	0	0
	HNF4A	0	0	0	0	0	0	0	1	0	1	0	0
	CPS1	0	0	0	0	0	0	0	1	0	1	0	0
	VPS13B	0	0	0	0	0	0	0	1	1	0	0	0
	TSC1	0	0	0	0	0	0	0	1	1	0	0	0
	MLL4	0	0	0	0	0	0	0	1	1	0	0	0
	RPL22	0	0	0	0	0	0	0	0	1	1	0	0
	TBL1XR1	0	0	0	0	0	0	0	0	1	1	0	0
	MTAP	0	0	0	0	0	0	0	0	1	1	0	0
	SETD2	0	0	0	0	0	0	0	0	1	0	0	1
	PTPRD	0	0	0	0	0	0	0	0	1	0	0	1
	SMARCA4	0	0	0	0	0	0	0	0	0	0	1	1
	IRF2	1	0	0	0	0	0	0	0	0	0	0	0
	ERRFI1	0	1	0	0	0	0	0	0	0	0	0	0
	ZIC3	0	1	0	0	0	0	0	0	0	0	0	0
	GXYLT1	0	1	0	0	0	0	0	0	0	0	0	0
	OTOP1	0	1	0	0	0	0	0	0	0	0	0	0
	ZNF226	0	1	0	0	0	0	0	0	0	0	0	0
	USP25	0	1	0	0	0	0	0	0	0	0	0	0
	IGSF10	0	1	0	0	0	0	0	0	0	0	0	0
	UBR3	0	1	0	0	0	0	0	0	0	0	0	0
	BAZ2B	0	1	0	0	0	0	0	0	0	0	0	0
	CPA2	0	0	1	0	0	0	0	0	0	0	0	0
	IGSF3	0	0	1	0	0	0	0	0	0	0	0	0
	ATAD3B	0	0	1	0	0	0	0	0	0	0	0	0
	PCMTD1	0	0	1	0	0	0	0	0	0	0	0	0
	BRD9	0	0	1	0	0	0	0	0	0	0	0	0
	TTLL2	0	0	1	0	0	0	0	0	0	0	0	0
	TMEM170A	0	0	1	0	0	0	0	0	0	0	0	0
	AR	0	0	1	0	0	0	0	0	0	0	0	0
	TMEM51	0	0	1	0	0	0	0	0	0	0	0	0
	GJA1	0	0	1	0	0	0	0	0	0	0	0	0
	EPS15	0	0	0	1	0	0	0	0	0	0	0	0
	SLC10A1	0	0	0	1	0	0	0	0	0	0	0	0
	CACNA2D4	0	0	0	1	0	0	0	0	0	0	0	0
	ADCY2	0	0	0	1	0	0	0	0	0	0	0	0
	FAM5C	0	0	0	1	0	0	0	0	0	0	0	0
	VCX	0	0	0	0	1	0	0	0	0	0	0	0
	SELPLG	0	0	0	0	1	0	0	0	0	0	0	0
	CDKN1B	0	0	0	0	1	0	0	0	0	0	0	0
	MYC	0	0	0	0	1	0	0	0	0	0	0	0
	LAMA2	0	0	0	0	0	1	0	0	0	0	0	0
	TAF1L	0	0	0	0	0	1	0	0	0	0	0	0
	IDH1	0	0	0	0	0	1	0	0	0	0	0	0
	CCNE1	0	0	0	0	0	1	0	0	0	0	0	0
	ANGPT1	0	0	0	0	0	1	0	0	0	0	0	0
	MEN1	0	0	0	0	0	0	1	0	0	0	0	0
	GALN11	0	0	0	0	0	0	1	0	0	0	0	0
	NCOR1	0	0	0	0	0	0	1	0	0	0	0	0
	ADH1B	0	0	0	0	0	0	1	0	0	0	0	0
	FCRL1	0	0	0	0	0	0	1	0	0	0	0	0
	HNRNPA2B1	0	0	0	0	0	0	1	0	0	0	0	0
	CYP2E1	0	0	0	0	0	0	1	0	0	0	0	0
	MAP2K3	0	0	0	0	0	0	1	0	0	0	0	0
	USH2A	0	0	0	0	0	0	0	1	0	0	0	0
	COL5A3	0	0	0	0	0	0	0	1	0	0	0	0
	FNIP1	0	0	0	0	0	0	0	1	0	0	0	0
	SUPT6H	0	0	0	0	0	0	0	1	0	0	0	0
	THRAP3	0	0	0	0	0	0	0	1	0	0	0	0
	TCF7L1	0	0	0	0	0	0	0	1	0	0	0	0
	TCF7L2	0	0	0	0	0	0	0	1	0	0	0	0
	WNT3A	0	0	0	0	0	0	0	1	0	0	0	0
	WNT10B	0	0	0	0	0	0	0	1	0	0	0	0
	ATP10B	0	0	0	0	0	0	0	0	1	0	0	0
	FGA	0	0	0	0	0	0	0	0	1	0	0	0
	MEF2C	0	0	0	0	0	0	0	0	1	0	0	0
	ZNRF3	0	0	0	0	0	0	0	0	1	0	0	0
	EPHA4	0	0	0	0	0	0	0	0	1	0	0	0
	HGF	0	0	0	0	0	0	0	0	1	0	0	0
	CYP11B2 t	0	0	0	0	0	0	0	0	1	0	0	0
	PTPN3	0	0	0	0	0	0	0	0	1	0	0	0
	CS	0	0	0	0	0	0	0	0	1	0	0	0
	MORC3	0	0	0	0	0	0	0	0	1	0	0	0
	FLT4	0	0	0	0	0	0	0	0	1	0	0	0
	GPAM	0	0	0	0	0	0	0	0	1	0	0	0
	ZNF521	0	0	0	0	0	0	0	0	1	0	0	0
	PBX4	0	0	0	0	0	0	0	0	1	0	0	0
	WBSCR17	0	0	0	0	0	0	0	0	1	0	0	0
	CD109	0	0	0	0	0	0	0	0	1	0	0	0
	ROR2	0	0	0	0	0	0	0	0	1	0	0	0
	PCSK5	0	0	0	0	0	0	0	0	1	0	0	0
	GPKOW	0	0	0	0	0	0	0	0	1	0	0	0
	GPR158	0	0	0	0	0	0	0	0	1	0	0	0
	MAGEC1	0	0	0	0	0	0	0	0	1	0	0	0
	NUP98	0	0	0	0	0	0	0	0	1	0	0	0
	MLL2	0	0	0	0	0	0	0	0	1	0	0	0
	SEMA6D	0	0	0	0	0	0	0	0	1	0	0	0
	ZFHX3	0	0	0	0	0	0	0	0	1	0	0	0
	NTRK3	0	0	0	0	0	0	0	0	1	0	0	0
	PTPRN2	0	0	0	0	0	0	0	0	1	0	0	0
	SMARCA2	0	0	0	0	0	0	0	0	1	0	0	0
	ITSN2	0	0	0	0	0	0	0	0	1	0	0	0
	SMC3	0	0	0	0	0	0	0	0	1	0	0	0
	EPB41L3	0	0	0	0	0	0	0	0	1	0	0	0
	JAK3	0	0	0	0	0	0	0	0	1	0	0	0
	MAP1B	0	0	0	0	0	0	0	0	1	0	0	0
	PEG3	0	0	0	0	0	0	0	0	1	0	0	0
	IGHMBP2	0	0	0	0	0	0	0	0	1	0	0	0
	FASN	0	0	0	0	0	0	0	0	1	0	0	0
	ITGAD	0	0	0	0	0	0	0	0	1	0	0	0
	NUP205	0	0	0	0	0	0	0	0	1	0	0	0
	COL5A1	0	0	0	0	0	0	0	0	1	0	0	0
	ARAP1	0	0	0	0	0	0	0	0	1	0	0	0
	MYOM2	0	0	0	0	0	0	0	0	1	0	0	0
	SLIT3	0	0	0	0	0	0	0	0	1	0	0	0
	GSDMC	0	0	0	0	0	0	0	0	1	0	0	0
	COL16A1	0	0	0	0	0	0	0	0	1	0	0	0
	SMCHD1	0	0	0	0	0	0	0	0	1	0	0	0
	MAP2	0	0	0	0	0	0	0	0	1	0	0	0
	USP34	0	0	0	0	0	0	0	0	1	0	0	0
	COL1A2	0	0	0	0	0	0	0	0	1	0	0	0
	ANKRD12	0	0	0	0	0	0	0	0	1	0	0	0
	COL3A1	0	0	0	0	0	0	0	0	1	0	0	0
	PCF11	0	0	0	0	0	0	0	0	1	0	0	0
	PTPRB	0	0	0	0	0	0	0	0	1	0	0	0
	NBEA	0	0	0	0	0	0	0	0	1	0	0	0
	NCOR2	0	0	0	0	0	0	0	0	1	0	0	0
	SDK2	0	0	0	0	0	0	0	0	1	0	0	0
	A2M	0	0	0	0	0	0	0	0	1	0	0	0
	ADAMTS9M	0	0	0	0	0	0	0	0	1	0	0	0
	CNOT1	0	0	0	0	0	0	0	0	1	0	0	0
	ATP13A1	0	0	0	0	0	0	0	0	1	0	0	0
	SPTB	0	0	0	0	0	0	0	0	1	0	0	0
	KIF26B	0	0	0	0	0	0	0	0	1	0	0	0
	DOCK2	0	0	0	0	0	0	0	0	1	0	0	0
	GMIP	0	0	0	0	0	0	0	0	1	0	0	0
	COL12A1	0	0	0	0	0	0	0	0	1	0	0	0
	DNAH12	0	0	0	0	0	0	0	0	1	0	0	0
	JMJD1C	0	0	0	0	0	0	0	0	1	0	0	0
	ANO1	0	0	0	0	0	0	0	0	1	0	0	0
	CLTC	0	0	0	0	0	0	0	0	1	0	0	0
	CACNA1F	0	0	0	0	0	0	0	0	1	0	0	0
	FN1	0	0	0	0	0	0	0	0	1	0	0	0
	DMD	0	0	0	0	0	0	0	0	1	0	0	0
	ASPM r	0	0	0	0	0	0	0	0	1	0	0	0
	LCT	0	0	0	0	0	0	0	0	1	0	0	0
	MUC2	0	0	0	0	0	0	0	0	1	0	0	0
	COL7A1	0	0	0	0	0	0	0	0	1	0	0	0
	FBN1	0	0	0	0	0	0	0	0	1	0	0	0
	UNC13A	0	0	0	0	0	0	0	0	1	0	0	0
	PLCE1	0	0	0	0	0	0	0	0	1	0	0	0
	MAST4	0	0	0	0	0	0	0	0	1	0	0	0
	PAPSS2	0	0	0	0	0	0	0	0	1	0	0	0
	NAV3	0	0	0	0	0	0	0	0	1	0	0	0
	COL6A3	0	0	0	0	0	0	0	0	1	0	0	0
	NBEAL2	0	0	0	0	0	0	0	0	1	0	0	0
	DAPK1	0	0	0	0	0	0	0	0	1	0	0	0
	TPCN2	0	0	0	0	0	0	0	0	1	0	0	0
	WDFY4	0	0	0	0	0	0	0	0	1	0	0	0
	ATP10A	0	0	0	0	0	0	0	0	1	0	0	0
	ANK3	0	0	0	0	0	0	0	0	1	0	0	0
	KALRN	0	0	0	0	0	0	0	0	1	0	0	0
	CFH	0	0	0	0	0	0	0	0	1	0	0	0
	CHD7	0	0	0	0	0	0	0	0	1	0	0	0
	CREBBP	0	0	0	0	0	0	0	0	1	0	0	0
	CACNA1H	0	0	0	0	0	0	0	0	1	0	0	0
	KNTC1	0	0	0	0	0	0	0	0	1	0	0	0
	SSPO	0	0	0	0	0	0	0	0	1	0	0	0
	HAS1	0	0	0	0	0	0	0	0	1	0	0	0
	PTPRQ	0	0	0	0	0	0	0	0	1	0	0	0
	ZNF292	0	0	0	0	0	0	0	0	1	0	0	0
	ZNF638	0	0	0	0	0	0	0	0	1	0	0	0
	DSP	0	0	0	0	0	0	0	0	1	0	0	0
	FRAS1	0	0	0	0	0	0	0	0	1	0	0	0
	KIF21B	0	0	0	0	0	0	0	0	1	0	0	0
	AKAP9	0	0	0	0	0	0	0	0	1	0	0	0
	MACF1	0	0	0	0	0	0	0	0	1	0	0	0
	DSCAM	0	0	0	0	0	0	0	0	1	0	0	0
	FAT4	0	0	0	0	0	0	0	0	1	0	0	0
	ZFHX4	0	0	0	0	0	0	0	0	1	0	0	0
	SPEG	0	0	0	0	0	0	0	0	1	0	0	0
	DNAH3	0	0	0	0	0	0	0	0	1	0	0	0
	MED13L	0	0	0	0	0	0	0	0	1	0	0	0
	SYNE2	0	0	0	0	0	0	0	0	1	0	0	0
	KIAA1109	0	0	0	0	0	0	0	0	1	0	0	0
	VCAN	0	0	0	0	0	0	0	0	1	0	0	0
	DST	0	0	0	0	0	0	0	0	1	0	0	0
	HUWE1	0	0	0	0	0	0	0	0	1	0	0	0
	F8	0	0	0	0	0	0	0	0	1	0	0	0
	FAM120C	0	0	0	0	0	0	0	0	1	0	0	0
	SACS	0	0	0	0	0	0	0	0	1	0	0	0
	PLEC	0	0	0	0	0	0	0	0	1	0	0	0
	ZNF469	0	0	0	0	0	0	0	0	1	0	0	0
	DCHS1	0	0	0	0	0	0	0	0	1	0	0	0
	FGF3	0	0	0	0	0	0	0	0	1	0	0	0
	FGF4	0	0	0	0	0	0	0	0	1	0	0	0
	MYEOV e	0	0	0	0	0	0	0	0	1	0	0	0
	ORAOV1	0	0	0	0	0	0	0	0	1	0	0	0
	KIAA1211L	0	0	0	0	0	0	0	0	1	0	0	0
	SLX4	0	0	0	0	0	0	0	0	1	0	0	0
	TTC40	0	0	0	0	0	0	0	0	1	0	0	0
	TTC28	0	0	0	0	0	0	0	0	0	1	0	0
	EYS	0	0	0	0	0	0	0	0	0	1	0	0
	ADRA1A	0	0	0	0	0	0	0	0	0	1	0	0
	SETDB1	0	0	0	0	0	0	0	0	0	1	0	0
	MACROD2	0	0	0	0	0	0	0	0	0	1	0	0
	NSMCE2	0	0	0	0	0	0	0	0	0	1	0	0
	PER3	0	0	0	0	0	0	0	0	0	1	0	0
	MUC17	0	0	0	0	0	0	0	0	0	1	0	0
	ESRRG	0	0	0	0	0	0	0	0	0	1	0	0
	KRTAP5-11	0	0	0	0	0	0	0	0	0	1	0	0
	ASH1L	0	0	0	0	0	0	0	0	0	1	0	0
	ERGIC1	0	0	0	0	0	0	0	0	0	1	0	0
	PRKACA	0	0	0	0	0	0	0	0	0	1	0	0
	WDTC1	0	0	0	0	0	0	0	0	0	1	0	0
	G6PC	0	0	0	0	0	0	0	0	0	1	0	0
	LZTR1	0	0	0	0	0	0	0	0	0	0	1	0
	AZIN1	0	0	0	0	0	0	0	0	0	0	1	0
	RP1L1	0	0	0	0	0	0	0	0	0	0	1	0
	EEF1A1	0	0	0	0	0	0	0	0	0	0	1	0
	GPATCH4	0	0	0	0	0	0	0	0	0	0	1	0
	CREB3L3	0	0	0	0	0	0	0	0	0	0	1	0
	NRAS	0	0	0	0	0	0	0	0	0	0	1	0
	AHCTF1	0	0	0	0	0	0	0	0	0	0	1	0
	HIST1H1C	0	0	0	0	0	0	0	0	0	0	1	0
	SF3B1	0	0	0	0	0	0	0	0	0	0	1	0
	CUL2	0	0	0	0	0	0	0	0	0	0	0	1
	RYR2	0	0	0	0	0	0	0	0	0	0	0	1
	ASXL1	0	0	0	0	0	0	0	0	0	0	0	1
	GRM8	0	0	0	0	0	0	0	0	0	0	0	1
	KAT6A	0	0	0	0	0	0	0	0	0	0	0	1
	KDR	0	0	0	0	0	0	0	0	0	0	0	1
	KIF1B	0	0	0	0	0	0	0	0	0	0	0	1
	PBRM1	0	0	0	0	0	0	0	0	0	0	0	1
	PDE4DIP	0	0	0	0	0	0	0	0	0	0	0	1
	PKHD1	0	0	0	0	0	0	0	0	0	0	0	1
	PML	0	0	0	0	0	0	0	0	0	0	0	1
	PRKDC	0	0	0	0	0	0	0	0	0	0	0	1
	PSIP1	0	0	0	0	0	0	0	0	0	0	0	1
	RPTOR	0	0	0	0	0	0	0	0	0	0	0	1
	RYR1	0	0	0	0	0	0	0	0	0	0	0	1
	SCN5A	0	0	0	0	0	0	0	0	0	0	0	1
