# Supplementary material for: The genomic landscape of Mongolian hepatocellular carcinoma
Source: Nat Commun. 2020 Sep 1;11:4383. doi: 10.1038/s41467-020-18186-1 (PMC7462863; doi:10.1038/s41467-020-18186-1)
Supplement: Supplementary file 14 — Supplementary Data 12 [file 41467_2020_18186_MOESM14_ESM.xlsx]

## Sheet: Suppl Data 12
	Supplementary Data 12. Co-occurrence of mutated driver genes in Mongolian HCC (full cohort and sub-cohorts). P-values determined from two-sided Fisher's exact tests without multiple-testing correction.
	gene 1	gene 2	group	mut samples (all driver genes)	mut samples (gene 1)	mut samples (gene 2)	mut samples (both genes 1 and 2)	odds	p-value
	GTF2IRD2B	CTNNB1	all	71	8	16	1	0.461352	0.673022
	GTF2IRD2B	PCDH7	all	71	8	8	1	1.14058	1
	GTF2IRD2B	TP53	all	71	8	21	0	0	0.0947644
	GTF2IRD2B	ALB	all	71	8	10	0	0	0.589937
	GTF2IRD2B	SMC6	all	71	8	8	0	0	0.583973
	GTF2IRD2B	APOB	all	71	8	9	3	5.48444	0.0581607
	GTF2IRD2B	RB1	all	71	8	7	2	3.75991	0.175244
	GTF2IRD2B	FKBP9	all	71	8	8	0	0	0.583973
	GTF2IRD2B	LRP1B	all	71	8	8	0	0	0.583973
	GTF2IRD2B	DYNC2H1	all	71	8	8	1	1.14058	1
	GTF2IRD2B	PNRC2	all	71	8	6	2	4.74414	0.132962
	GTF2IRD2B	PCLO	all	71	8	11	2	1.97686	0.600693
	GTF2IRD2B	COL11A1	all	71	8	7	0	0	1
	GTF2IRD2B	CSMD2	all	71	8	10	1	0.858927	1
	GTF2IRD2B	AK2	all	71	8	4	0	0	1
	GTF2IRD2B	SPTA1	all	71	8	4	0	0	1
	GTF2IRD2B	CSMD3	all	71	8	8	1	1.14058	1
	GTF2IRD2B	VPS13A	all	71	8	4	1	2.79825	0.386946
	CTNNB1	PCDH7	all	71	16	8	3	2.27595	0.367842
	CTNNB1	TP53	all	71	16	21	7	2.24895	0.214115
	CTNNB1	ALB	all	71	16	10	5	4.42089	0.0395165
	CTNNB1	SMC6	all	71	16	8	1	0.461352	0.673022
	CTNNB1	APOB	all	71	16	9	2	0.979866	1
	CTNNB1	RB1	all	71	16	7	3	2.88777	0.184735
	CTNNB1	FKBP9	all	71	16	8	2	1.16402	1
	CTNNB1	LRP1B	all	71	16	8	2	1.16402	1
	CTNNB1	DYNC2H1	all	71	16	8	2	1.16402	1
	CTNNB1	PNRC2	all	71	16	6	0	0	0.325601
	CTNNB1	PCLO	all	71	16	11	3	1.34963	0.702014
	CTNNB1	COL11A1	all	71	16	7	1	0.548483	1
	CTNNB1	CSMD2	all	71	16	10	2	0.841294	1
	CTNNB1	AK2	all	71	16	4	2	3.69561	0.216974
	CTNNB1	SPTA1	all	71	16	4	1	1.15309	1
	CTNNB1	CSMD3	all	71	16	8	1	0.461352	0.673022
	CTNNB1	VPS13A	all	71	16	4	1	1.15309	1
	PCDH7	TP53	all	71	8	21	3	1.49093	0.686342
	PCDH7	ALB	all	71	8	10	1	0.858927	1
	PCDH7	SMC6	all	71	8	8	1	1.14058	1
	PCDH7	APOB	all	71	8	9	3	5.48444	0.0581607
	PCDH7	RB1	all	71	8	7	0	0	1
	PCDH7	FKBP9	all	71	8	8	0	0	0.583973
	PCDH7	LRP1B	all	71	8	8	0	0	0.583973
	PCDH7	DYNC2H1	all	71	8	8	2	3.09634	0.219949
	PCDH7	PNRC2	all	71	8	6	2	4.74414	0.132962
	PCDH7	PCLO	all	71	8	11	3	4.011	0.101391
	PCDH7	COL11A1	all	71	8	7	1	1.35074	0.583973
	PCDH7	CSMD2	all	71	8	10	0	0	0.589937
	PCDH7	AK2	all	71	8	4	0	0	1
	PCDH7	SPTA1	all	71	8	4	1	2.79825	0.386946
	PCDH7	CSMD3	all	71	8	8	1	1.14058	1
	PCDH7	VPS13A	all	71	8	4	0	0	1
	TP53	ALB	all	71	21	10	5	2.76592	0.148195
	TP53	SMC6	all	71	21	8	1	0.311223	0.421475
	TP53	APOB	all	71	21	9	2	0.650319	0.716214
	TP53	RB1	all	71	21	7	3	1.89755	0.414505
	TP53	FKBP9	all	71	21	8	4	2.663	0.224319
	TP53	LRP1B	all	71	21	8	5	4.76557	0.0443017
	TP53	DYNC2H1	all	71	21	8	5	4.76557	0.0443017
	TP53	PNRC2	all	71	21	6	2	1.20714	1
	TP53	PCLO	all	71	21	11	3	0.876598	1
	TP53	COL11A1	all	71	21	7	2	0.948081	1
	TP53	CSMD2	all	71	21	10	5	2.76592	0.148195
	TP53	AK2	all	71	21	4	3	7.89005	0.0746011
	TP53	SPTA1	all	71	21	4	1	0.785929	1
	TP53	CSMD3	all	71	21	8	4	2.663	0.224319
	TP53	VPS13A	all	71	21	4	1	0.785929	1
	ALB	SMC6	all	71	10	8	0	0	0.589937
	ALB	APOB	all	71	10	9	3	3.8244	0.108114
	ALB	RB1	all	71	10	7	2	2.74695	0.254432
	ALB	FKBP9	all	71	10	8	1	0.858927	1
	ALB	LRP1B	all	71	10	8	1	0.858927	1
	ALB	DYNC2H1	all	71	10	8	1	0.858927	1
	ALB	PNRC2	all	71	10	6	0	0	0.584612
	ALB	PCLO	all	71	10	11	1	0.570612	1
	ALB	COL11A1	all	71	10	7	1	1.01826	1
	ALB	CSMD2	all	71	10	10	1	0.645554	1
	ALB	AK2	all	71	10	4	0	0	1
	ALB	SPTA1	all	71	10	4	1	2.11917	0.46291
	ALB	CSMD3	all	71	10	8	1	0.858927	1
	ALB	VPS13A	all	71	10	4	0	0	1
	SMC6	APOB	all	71	8	9	0	0	0.583973
	SMC6	RB1	all	71	8	7	1	1.35074	0.583973
	SMC6	FKBP9	all	71	8	8	0	0	0.583973
	SMC6	LRP1B	all	71	8	8	0	0	0.583973
	SMC6	DYNC2H1	all	71	8	8	1	1.14058	1
	SMC6	PNRC2	all	71	8	6	1	1.64336	0.525583
	SMC6	PCLO	all	71	8	11	0	0	0.341883
	SMC6	COL11A1	all	71	8	7	1	1.35074	0.583973
	SMC6	CSMD2	all	71	8	10	0	0	0.589937
	SMC6	AK2	all	71	8	4	0	0	1
	SMC6	SPTA1	all	71	8	4	0	0	1
	SMC6	CSMD3	all	71	8	8	3	6.64921	0.0411304
	SMC6	VPS13A	all	71	8	4	0	0	1
	APOB	RB1	all	71	9	7	2	3.18283	0.214171
	APOB	FKBP9	all	71	9	8	0	0	0.583973
	APOB	LRP1B	all	71	9	8	0	0	0.583973
	APOB	DYNC2H1	all	71	9	8	3	5.48444	0.0581607
	APOB	PNRC2	all	71	9	6	3	9.27107	0.0239008
	APOB	PCLO	all	71	9	11	3	3.29879	0.138364
	APOB	COL11A1	all	71	9	7	1	1.16398	1
	APOB	CSMD2	all	71	9	10	0	0	0.340971
	APOB	AK2	all	71	9	4	1	2.41732	0.42587
	APOB	SPTA1	all	71	9	4	1	2.41732	0.42587
	APOB	CSMD3	all	71	9	8	1	0.982389	1
	APOB	VPS13A	all	71	9	4	1	2.41732	0.42587
	RB1	FKBP9	all	71	7	8	0	0	1
	RB1	LRP1B	all	71	7	8	0	0	1
	RB1	DYNC2H1	all	71	7	8	0	0	1
	RB1	PNRC2	all	71	7	6	1	1.94347	0.476505
	RB1	PCLO	all	71	7	11	2	2.40609	0.295499
	RB1	COL11A1	all	71	7	7	0	0	1
	RB1	CSMD2	all	71	7	10	3	5.86503	0.0531281
	RB1	AK2	all	71	7	4	0	0	1
	RB1	SPTA1	all	71	7	4	0	0	1
	RB1	CSMD3	all	71	7	8	2	3.75991	0.175244
	RB1	VPS13A	all	71	7	4	0	0	1
	FKBP9	LRP1B	all	71	8	8	2	3.09634	0.219949
	FKBP9	DYNC2H1	all	71	8	8	1	1.14058	1
	FKBP9	PNRC2	all	71	8	6	1	1.64336	0.525583
	FKBP9	PCLO	all	71	8	11	0	0	0.341883
	FKBP9	COL11A1	all	71	8	7	2	3.75991	0.175244
	FKBP9	CSMD2	all	71	8	10	1	0.858927	1
	FKBP9	AK2	all	71	8	4	1	2.79825	0.386946
	FKBP9	SPTA1	all	71	8	4	1	2.79825	0.386946
	FKBP9	CSMD3	all	71	8	8	0	0	0.583973
	FKBP9	VPS13A	all	71	8	4	1	2.79825	0.386946
	LRP1B	DYNC2H1	all	71	8	8	2	3.09634	0.219949
	LRP1B	PNRC2	all	71	8	6	0	0	1
	LRP1B	PCLO	all	71	8	11	0	0	0.341883
	LRP1B	COL11A1	all	71	8	7	0	0	1
	LRP1B	CSMD2	all	71	8	10	1	0.858927	1
	LRP1B	AK2	all	71	8	4	0	0	1
	LRP1B	SPTA1	all	71	8	4	0	0	1
	LRP1B	CSMD3	all	71	8	8	0	0	0.583973
	LRP1B	VPS13A	all	71	8	4	1	2.79825	0.386946
	DYNC2H1	PNRC2	all	71	8	6	2	4.74414	0.132962
	DYNC2H1	PCLO	all	71	8	11	4	7.62923	0.01669
	DYNC2H1	COL11A1	all	71	8	7	0	0	1
	DYNC2H1	CSMD2	all	71	8	10	2	2.25871	0.313145
	DYNC2H1	AK2	all	71	8	4	2	9.53935	0.0599834
	DYNC2H1	SPTA1	all	71	8	4	1	2.79825	0.386946
	DYNC2H1	CSMD3	all	71	8	8	1	1.14058	1
	DYNC2H1	VPS13A	all	71	8	4	0	0	1
	PNRC2	PCLO	all	71	6	11	2	3.0449	0.230965
	PNRC2	COL11A1	all	71	6	7	0	0	1
	PNRC2	CSMD2	all	71	6	10	1	1.24036	1
	PNRC2	AK2	all	71	6	4	1	4.00006	0.303195
	PNRC2	SPTA1	all	71	6	4	0	0	1
	PNRC2	CSMD3	all	71	6	8	2	4.74414	0.132962
	PNRC2	VPS13A	all	71	6	4	0	0	1
	PCLO	COL11A1	all	71	11	7	1	0.901298	1
	PCLO	CSMD2	all	71	11	10	2	1.43628	0.647821
	PCLO	AK2	all	71	11	4	1	1.87929	0.498129
	PCLO	SPTA1	all	71	11	4	1	1.87929	0.498129
	PCLO	CSMD3	all	71	11	8	3	4.011	0.101391
	PCLO	VPS13A	all	71	11	4	1	1.87929	0.498129
	COL11A1	CSMD2	all	71	7	10	0	0	0.582482
	COL11A1	AK2	all	71	7	4	1	3.30201	0.346075
	COL11A1	SPTA1	all	71	7	4	1	3.30201	0.346075
	COL11A1	CSMD3	all	71	7	8	1	1.35074	0.583973
	COL11A1	VPS13A	all	71	7	4	1	3.30201	0.346075
	CSMD2	AK2	all	71	10	4	1	2.11917	0.46291
	CSMD2	SPTA1	all	71	10	4	1	2.11917	0.46291
	CSMD2	CSMD3	all	71	10	8	1	0.858927	1
	CSMD2	VPS13A	all	71	10	4	0	0	1
	AK2	SPTA1	all	71	4	4	1	6.71409	0.211144
	AK2	CSMD3	all	71	4	8	1	2.79825	0.386946
	AK2	VPS13A	all	71	4	4	0	0	1
	SPTA1	CSMD3	all	71	4	8	0	0	1
	SPTA1	VPS13A	all	71	4	4	0	0	1
	CSMD3	VPS13A	all	71	8	4	0	0	1
	GTF2IRD2B	CTNNB1	low_risk	50	7	13	1	0.436742	0.659607
	GTF2IRD2B	ALB	low_risk	50	7	9	0	0	0.324761
	GTF2IRD2B	APOB	low_risk	50	7	7	2	2.95283	0.25014
	GTF2IRD2B	RB1	low_risk	50	7	3	1	3.29903	0.370357
	GTF2IRD2B	TP53	low_risk	50	7	13	0	0	0.167928
	GTF2IRD2B	FKBP9	low_risk	50	7	4	0	0	1
	GTF2IRD2B	COL11A1	low_risk	50	7	5	0	0	1
	GTF2IRD2B	AK2	low_risk	50	7	3	0	0	1
	GTF2IRD2B	SPTA1	low_risk	50	7	4	0	0	1
	GTF2IRD2B	CSMD3	low_risk	50	7	5	1	1.60699	0.545679
	GTF2IRD2B	VPS13A	low_risk	50	7	4	1	2.17796	0.464134
	GTF2IRD2B	CSMD2	low_risk	50	7	4	1	2.17796	0.464134
	GTF2IRD2B	SMC6	low_risk	50	7	4	0	0	1
	GTF2IRD2B	PCLO	low_risk	50	7	6	2	3.75377	0.192318
	GTF2IRD2B	DYNC2H1	low_risk	50	7	4	1	2.17796	0.464134
	GTF2IRD2B	LRP1B	low_risk	50	7	6	0	0	0.575967
	GTF2IRD2B	PCDH7	low_risk	50	7	4	1	2.17796	0.464134
	GTF2IRD2B	PNRC2	low_risk	50	7	3	1	3.29903	0.370357
	CTNNB1	ALB	low_risk	50	13	9	5	4.94592	0.0397234
	CTNNB1	APOB	low_risk	50	13	7	2	1.16	1
	CTNNB1	RB1	low_risk	50	13	3	3	Inf	0.0145918
	CTNNB1	TP53	low_risk	50	13	13	4	1.37347	0.719263
	CTNNB1	FKBP9	low_risk	50	13	4	2	3.0944	0.27462
	CTNNB1	COL11A1	low_risk	50	13	5	1	0.692267	1
	CTNNB1	AK2	low_risk	50	13	3	2	6.24309	0.161837
	CTNNB1	SPTA1	low_risk	50	13	4	1	0.945512	1
	CTNNB1	CSMD3	low_risk	50	13	5	1	0.692267	1
	CTNNB1	VPS13A	low_risk	50	13	4	1	0.945512	1
	CTNNB1	CSMD2	low_risk	50	13	4	1	0.945512	1
	CTNNB1	SMC6	low_risk	50	13	4	1	0.945512	1
	CTNNB1	PCLO	low_risk	50	13	6	2	1.487	0.643398
	CTNNB1	DYNC2H1	low_risk	50	13	4	0	0	0.561398
	CTNNB1	LRP1B	low_risk	50	13	6	1	0.539265	1
	CTNNB1	PCDH7	low_risk	50	13	4	1	0.945512	1
	CTNNB1	PNRC2	low_risk	50	13	3	0	0	0.558265
	ALB	APOB	low_risk	50	9	7	3	4.43415	0.0996816
	ALB	RB1	low_risk	50	9	3	2	10.5793	0.0795918
	ALB	TP53	low_risk	50	9	13	5	4.94592	0.0397234
	ALB	FKBP9	low_risk	50	9	4	0	0	1
	ALB	COL11A1	low_risk	50	9	5	0	0	0.569829
	ALB	AK2	low_risk	50	9	3	0	0	1
	ALB	SPTA1	low_risk	50	9	4	1	1.56701	0.560269
	ALB	CSMD3	low_risk	50	9	5	1	1.1528	1
	ALB	VPS13A	low_risk	50	9	4	0	0	1
	ALB	CSMD2	low_risk	50	9	4	1	1.56701	0.560269
	ALB	SMC6	low_risk	50	9	4	0	0	1
	ALB	PCLO	low_risk	50	9	6	1	0.90185	1
	ALB	DYNC2H1	low_risk	50	9	4	1	1.56701	0.560269
	ALB	LRP1B	low_risk	50	9	6	1	0.90185	1
	ALB	PCDH7	low_risk	50	9	4	1	1.56701	0.560269
	ALB	PNRC2	low_risk	50	9	3	0	0	1
	APOB	RB1	low_risk	50	7	3	1	3.29903	0.370357
	APOB	TP53	low_risk	50	7	13	2	1.16	1
	APOB	FKBP9	low_risk	50	7	4	0	0	1
	APOB	COL11A1	low_risk	50	7	5	0	0	1
	APOB	AK2	low_risk	50	7	3	1	3.29903	0.370357
	APOB	SPTA1	low_risk	50	7	4	1	2.17796	0.464134
	APOB	CSMD3	low_risk	50	7	5	1	1.60699	0.545679
	APOB	VPS13A	low_risk	50	7	4	1	2.17796	0.464134
	APOB	CSMD2	low_risk	50	7	4	0	0	1
	APOB	SMC6	low_risk	50	7	4	0	0	1
	APOB	PCLO	low_risk	50	7	6	2	3.75377	0.192318
	APOB	DYNC2H1	low_risk	50	7	4	3	27.1637	0.00668693
	APOB	LRP1B	low_risk	50	7	6	0	0	0.575967
	APOB	PCDH7	low_risk	50	7	4	2	7.63045	0.0890274
	APOB	PNRC2	low_risk	50	7	3	2	15.0788	0.0478571
	RB1	TP53	low_risk	50	3	13	1	1.44652	1
	RB1	FKBP9	low_risk	50	3	4	0	0	1
	RB1	COL11A1	low_risk	50	3	5	0	0	1
	RB1	AK2	low_risk	50	3	3	0	0	1
	RB1	SPTA1	low_risk	50	3	4	0	0	1
	RB1	CSMD3	low_risk	50	3	5	1	5.07268	0.27602
	RB1	VPS13A	low_risk	50	3	4	0	0	1
	RB1	CSMD2	low_risk	50	3	4	1	6.77988	0.22551
	RB1	SMC6	low_risk	50	3	4	0	0	1
	RB1	PCLO	low_risk	50	3	6	1	4.01753	0.324286
	RB1	DYNC2H1	low_risk	50	3	4	0	0	1
	RB1	LRP1B	low_risk	50	3	6	0	0	1
	RB1	PCDH7	low_risk	50	3	4	0	0	1
	RB1	PNRC2	low_risk	50	3	3	0	0	1
	TP53	FKBP9	low_risk	50	13	4	2	3.0944	0.27462
	TP53	COL11A1	low_risk	50	13	5	2	2.02718	0.59477
	TP53	AK2	low_risk	50	13	3	2	6.24309	0.161837
	TP53	SPTA1	low_risk	50	13	4	1	0.945512	1
	TP53	CSMD3	low_risk	50	13	5	3	5.03404	0.102993
	TP53	VPS13A	low_risk	50	13	4	1	0.945512	1
	TP53	CSMD2	low_risk	50	13	4	0	0	0.561398
	TP53	SMC6	low_risk	50	13	4	1	0.945512	1
	TP53	PCLO	low_risk	50	13	6	0	0	0.319214
	TP53	DYNC2H1	low_risk	50	13	4	1	0.945512	1
	TP53	LRP1B	low_risk	50	13	6	3	3.30079	0.172915
	TP53	PCDH7	low_risk	50	13	4	1	0.945512	1
	TP53	PNRC2	low_risk	50	13	3	1	1.44652	1
	FKBP9	COL11A1	low_risk	50	4	5	1	3.37182	0.35304
	FKBP9	AK2	low_risk	50	4	3	1	6.77988	0.22551
	FKBP9	SPTA1	low_risk	50	4	4	1	4.53348	0.291424
	FKBP9	CSMD3	low_risk	50	4	5	0	0	1
	FKBP9	VPS13A	low_risk	50	4	4	1	4.53348	0.291424
	FKBP9	CSMD2	low_risk	50	4	4	0	0	1
	FKBP9	SMC6	low_risk	50	4	4	0	0	1
	FKBP9	PCLO	low_risk	50	4	6	0	0	1
	FKBP9	DYNC2H1	low_risk	50	4	4	0	0	1
	FKBP9	LRP1B	low_risk	50	4	6	1	2.65974	0.410547
	FKBP9	PCDH7	low_risk	50	4	4	0	0	1
	FKBP9	PNRC2	low_risk	50	4	3	0	0	1
	COL11A1	AK2	low_risk	50	5	3	1	5.07268	0.27602
	COL11A1	SPTA1	low_risk	50	5	4	1	3.37182	0.35304
	COL11A1	CSMD3	low_risk	50	5	5	1	2.49889	0.423361
	COL11A1	VPS13A	low_risk	50	5	4	1	3.37182	0.35304
	COL11A1	CSMD2	low_risk	50	5	4	0	0	1
	COL11A1	SMC6	low_risk	50	5	4	1	3.37182	0.35304
	COL11A1	PCLO	low_risk	50	5	6	0	0	1
	COL11A1	DYNC2H1	low_risk	50	5	4	0	0	1
	COL11A1	LRP1B	low_risk	50	5	6	0	0	1
	COL11A1	PCDH7	low_risk	50	5	4	0	0	1
	COL11A1	PNRC2	low_risk	50	5	3	0	0	1
	AK2	SPTA1	low_risk	50	3	4	1	6.77988	0.22551
	AK2	CSMD3	low_risk	50	3	5	1	5.07268	0.27602
	AK2	VPS13A	low_risk	50	3	4	0	0	1
	AK2	CSMD2	low_risk	50	3	4	0	0	1
	AK2	SMC6	low_risk	50	3	4	0	0	1
	AK2	PCLO	low_risk	50	3	6	0	0	1
	AK2	DYNC2H1	low_risk	50	3	4	1	6.77988	0.22551
	AK2	LRP1B	low_risk	50	3	6	0	0	1
	AK2	PCDH7	low_risk	50	3	4	0	0	1
	AK2	PNRC2	low_risk	50	3	3	1	10.0336	0.172704
	SPTA1	CSMD3	low_risk	50	4	5	0	0	1
	SPTA1	VPS13A	low_risk	50	4	4	0	0	1
	SPTA1	CSMD2	low_risk	50	4	4	1	4.53348	0.291424
	SPTA1	SMC6	low_risk	50	4	4	0	0	1
	SPTA1	PCLO	low_risk	50	4	6	1	2.65974	0.410547
	SPTA1	DYNC2H1	low_risk	50	4	4	1	4.53348	0.291424
	SPTA1	LRP1B	low_risk	50	4	6	0	0	1
	SPTA1	PCDH7	low_risk	50	4	4	1	4.53348	0.291424
	SPTA1	PNRC2	low_risk	50	4	3	0	0	1
	CSMD3	VPS13A	low_risk	50	5	4	0	0	1
	CSMD3	CSMD2	low_risk	50	5	4	0	0	1
	CSMD3	SMC6	low_risk	50	5	4	1	3.37182	0.35304
	CSMD3	PCLO	low_risk	50	5	6	2	6.40545	0.103006
	CSMD3	DYNC2H1	low_risk	50	5	4	1	3.37182	0.35304
	CSMD3	LRP1B	low_risk	50	5	6	0	0	1
	CSMD3	PCDH7	low_risk	50	5	4	0	0	1
	CSMD3	PNRC2	low_risk	50	5	3	1	5.07268	0.27602
	VPS13A	CSMD2	low_risk	50	4	4	0	0	1
	VPS13A	SMC6	low_risk	50	4	4	0	0	1
	VPS13A	PCLO	low_risk	50	4	6	1	2.65974	0.410547
	VPS13A	DYNC2H1	low_risk	50	4	4	0	0	1
	VPS13A	LRP1B	low_risk	50	4	6	1	2.65974	0.410547
	VPS13A	PCDH7	low_risk	50	4	4	0	0	1
	VPS13A	PNRC2	low_risk	50	4	3	0	0	1
	CSMD2	SMC6	low_risk	50	4	4	0	0	1
	CSMD2	PCLO	low_risk	50	4	6	0	0	1
	CSMD2	DYNC2H1	low_risk	50	4	4	0	0	1
	CSMD2	LRP1B	low_risk	50	4	6	0	0	1
	CSMD2	PCDH7	low_risk	50	4	4	0	0	1
	CSMD2	PNRC2	low_risk	50	4	3	0	0	1
	SMC6	PCLO	low_risk	50	4	6	0	0	1
	SMC6	DYNC2H1	low_risk	50	4	4	1	4.53348	0.291424
	SMC6	LRP1B	low_risk	50	4	6	0	0	1
	SMC6	PCDH7	low_risk	50	4	4	0	0	1
	SMC6	PNRC2	low_risk	50	4	3	0	0	1
	PCLO	DYNC2H1	low_risk	50	6	4	2	9.60366	0.0655015
	PCLO	LRP1B	low_risk	50	6	6	0	0	1
	PCLO	PCDH7	low_risk	50	6	4	1	2.65974	0.410547
	PCLO	PNRC2	low_risk	50	6	3	2	18.824	0.0346939
	DYNC2H1	LRP1B	low_risk	50	4	6	0	0	1
	DYNC2H1	PCDH7	low_risk	50	4	4	1	4.53348	0.291424
	DYNC2H1	PNRC2	low_risk	50	4	3	2	35.3512	0.0142857
	LRP1B	PCDH7	low_risk	50	6	4	0	0	1
	LRP1B	PNRC2	low_risk	50	6	3	0	0	1
	PCDH7	PNRC2	low_risk	50	4	3	1	6.77988	0.22551
	CTNNB1	PCDH7	high_risk	15	2	4	2	Inf	0.0571429
	CTNNB1	TP53	high_risk	15	2	6	2	Inf	0.142857
	CTNNB1	PNRC2	high_risk	15	2	3	0	0	1
	CTNNB1	APOB	high_risk	15	2	2	0	0	1
	CTNNB1	GTF2IRD2B	high_risk	15	2	1	0	0	1
	CTNNB1	RB1	high_risk	15	2	4	0	0	1
	CTNNB1	PCLO	high_risk	15	2	5	1	2.12136	1
	CTNNB1	CSMD2	high_risk	15	2	5	0	0	0.52381
	CTNNB1	FKBP9	high_risk	15	2	2	0	0	1
	CTNNB1	CSMD3	high_risk	15	2	3	0	0	1
	CTNNB1	DYNC2H1	high_risk	15	2	2	1	8.83176	0.257143
	CTNNB1	AK2	high_risk	15	2	1	0	0	1
	CTNNB1	COL11A1	high_risk	15	2	2	0	0	1
	CTNNB1	ALB	high_risk	15	2	1	0	0	1
	CTNNB1	SMC6	high_risk	15	2	3	0	0	1
	PCDH7	TP53	high_risk	15	4	6	2	1.68385	1
	PCDH7	PNRC2	high_risk	15	4	3	1	1.45761	1
	PCDH7	APOB	high_risk	15	4	2	1	3.02781	0.47619
	PCDH7	GTF2IRD2B	high_risk	15	4	1	0	0	1
	PCDH7	RB1	high_risk	15	4	4	0	0	0.516484
	PCDH7	PCLO	high_risk	15	4	5	2	2.48238	0.56044
	PCDH7	CSMD2	high_risk	15	4	5	0	0	0.230769
	PCDH7	FKBP9	high_risk	15	4	2	0	0	1
	PCDH7	CSMD3	high_risk	15	4	3	1	1.45761	1
	PCDH7	DYNC2H1	high_risk	15	4	2	1	3.02781	0.47619
	PCDH7	AK2	high_risk	15	4	1	0	0	1
	PCDH7	COL11A1	high_risk	15	4	2	1	3.02781	0.47619
	PCDH7	ALB	high_risk	15	4	1	0	0	1
	PCDH7	SMC6	high_risk	15	4	3	1	1.45761	1
	TP53	PNRC2	high_risk	15	6	3	1	0.716429	1
	TP53	APOB	high_risk	15	6	2	0	0	0.485714
	TP53	GTF2IRD2B	high_risk	15	6	1	0	0	1
	TP53	RB1	high_risk	15	6	4	2	1.68385	1
	TP53	PCLO	high_risk	15	6	5	3	3.19557	0.328671
	TP53	CSMD2	high_risk	15	6	5	4	12.4971	0.0889111
	TP53	FKBP9	high_risk	15	6	2	1	1.54914	1
	TP53	CSMD3	high_risk	15	6	3	1	0.716429	1
	TP53	DYNC2H1	high_risk	15	6	2	2	Inf	0.142857
	TP53	AK2	high_risk	15	6	1	1	Inf	0.4
	TP53	COL11A1	high_risk	15	6	2	0	0	0.485714
	TP53	ALB	high_risk	15	6	1	0	0	1
	TP53	SMC6	high_risk	15	6	3	0	0	0.228571
	PNRC2	APOB	high_risk	15	3	2	1	4.69047	0.371429
	PNRC2	GTF2IRD2B	high_risk	15	3	1	1	Inf	0.2
	PNRC2	RB1	high_risk	15	3	4	1	1.45761	1
	PNRC2	PCLO	high_risk	15	3	5	0	0	0.505495
	PNRC2	CSMD2	high_risk	15	3	5	1	1	1
	PNRC2	FKBP9	high_risk	15	3	2	1	4.69047	0.371429
	PNRC2	CSMD3	high_risk	15	3	3	1	2.32631	0.516484
	PNRC2	DYNC2H1	high_risk	15	3	2	0	0	1
	PNRC2	AK2	high_risk	15	3	1	0	0	1
	PNRC2	COL11A1	high_risk	15	3	2	0	0	1
	PNRC2	ALB	high_risk	15	3	1	0	0	1
	PNRC2	SMC6	high_risk	15	3	3	1	2.32631	0.516484
	APOB	GTF2IRD2B	high_risk	15	2	1	1	Inf	0.133333
	APOB	RB1	high_risk	15	2	4	1	3.02781	0.47619
	APOB	PCLO	high_risk	15	2	5	1	2.12136	1
	APOB	CSMD2	high_risk	15	2	5	0	0	0.52381
	APOB	FKBP9	high_risk	15	2	2	0	0	1
	APOB	CSMD3	high_risk	15	2	3	0	0	1
	APOB	DYNC2H1	high_risk	15	2	2	0	0	1
	APOB	AK2	high_risk	15	2	1	0	0	1
	APOB	COL11A1	high_risk	15	2	2	1	8.83176	0.257143
	APOB	ALB	high_risk	15	2	1	0	0	1
	APOB	SMC6	high_risk	15	2	3	0	0	1
	GTF2IRD2B	RB1	high_risk	15	1	4	1	Inf	0.266667
	GTF2IRD2B	PCLO	high_risk	15	1	5	0	0	1
	GTF2IRD2B	CSMD2	high_risk	15	1	5	0	0	1
	GTF2IRD2B	FKBP9	high_risk	15	1	2	0	0	1
	GTF2IRD2B	CSMD3	high_risk	15	1	3	0	0	1
	GTF2IRD2B	DYNC2H1	high_risk	15	1	2	0	0	1
	GTF2IRD2B	AK2	high_risk	15	1	1	0	0	1
	GTF2IRD2B	COL11A1	high_risk	15	1	2	0	0	1
	GTF2IRD2B	ALB	high_risk	15	1	1	0	0	1
	GTF2IRD2B	SMC6	high_risk	15	1	3	0	0	1
	RB1	PCLO	high_risk	15	4	5	1	0.603701	1
	RB1	CSMD2	high_risk	15	4	5	2	2.48238	0.56044
	RB1	FKBP9	high_risk	15	4	2	0	0	1
	RB1	CSMD3	high_risk	15	4	3	1	1.45761	1
	RB1	DYNC2H1	high_risk	15	4	2	0	0	1
	RB1	AK2	high_risk	15	4	1	0	0	1
	RB1	COL11A1	high_risk	15	4	2	0	0	1
	RB1	ALB	high_risk	15	4	1	0	0	1
	RB1	SMC6	high_risk	15	4	3	1	1.45761	1
	PCLO	CSMD2	high_risk	15	5	5	2	1.50913	1
	PCLO	FKBP9	high_risk	15	5	2	0	0	0.52381
	PCLO	CSMD3	high_risk	15	5	3	1	1	1
	PCLO	DYNC2H1	high_risk	15	5	2	2	Inf	0.0952381
	PCLO	AK2	high_risk	15	5	1	1	Inf	0.333333
	PCLO	COL11A1	high_risk	15	5	2	1	2.12136	1
	PCLO	ALB	high_risk	15	5	1	0	0	1
	PCLO	SMC6	high_risk	15	5	3	0	0	0.505495
	CSMD2	FKBP9	high_risk	15	5	2	1	2.12136	1
	CSMD2	CSMD3	high_risk	15	5	3	1	1	1
	CSMD2	DYNC2H1	high_risk	15	5	2	1	2.12136	1
	CSMD2	AK2	high_risk	15	5	1	1	Inf	0.333333
	CSMD2	COL11A1	high_risk	15	5	2	0	0	0.52381
	CSMD2	ALB	high_risk	15	5	1	0	0	1
	CSMD2	SMC6	high_risk	15	5	3	0	0	0.505495
	FKBP9	CSMD3	high_risk	15	2	3	0	0	1
	FKBP9	DYNC2H1	high_risk	15	2	2	0	0	1
	FKBP9	AK2	high_risk	15	2	1	0	0	1
	FKBP9	COL11A1	high_risk	15	2	2	1	8.83176	0.257143
	FKBP9	ALB	high_risk	15	2	1	1	Inf	0.133333
	FKBP9	SMC6	high_risk	15	2	3	0	0	1
	CSMD3	DYNC2H1	high_risk	15	3	2	0	0	1
	CSMD3	AK2	high_risk	15	3	1	0	0	1
	CSMD3	COL11A1	high_risk	15	3	2	0	0	1
	CSMD3	ALB	high_risk	15	3	1	0	0	1
	CSMD3	SMC6	high_risk	15	3	3	2	15.0729	0.0813187
	DYNC2H1	AK2	high_risk	15	2	1	1	Inf	0.133333
	DYNC2H1	COL11A1	high_risk	15	2	2	0	0	1
	DYNC2H1	ALB	high_risk	15	2	1	0	0	1
	DYNC2H1	SMC6	high_risk	15	2	3	0	0	1
	AK2	COL11A1	high_risk	15	1	2	0	0	1
	AK2	ALB	high_risk	15	1	1	0	0	1
	AK2	SMC6	high_risk	15	1	3	0	0	1
	COL11A1	ALB	high_risk	15	2	1	1	Inf	0.133333
	COL11A1	SMC6	high_risk	15	2	3	0	0	1
	ALB	SMC6	high_risk	15	1	3	0	0	1
	CTNNB1	ALB	MO1	20	8	7	5	7.32077	0.0623323
	CTNNB1	APOB	MO1	20	8	5	2	1	1
	CTNNB1	RB1	MO1	20	8	2	2	Inf	0.147368
	CTNNB1	TP53	MO1	20	8	8	3	0.847336	1
	CTNNB1	AK2	MO1	20	8	3	2	3.42394	0.536842
	CTNNB1	COL11A1	MO1	20	8	3	1	0.726069	1
	CTNNB1	SPTA1	MO1	20	8	1	1	Inf	0.4
	CTNNB1	FKBP9	MO1	20	8	2	2	Inf	0.147368
	CTNNB1	CSMD3	MO1	20	8	4	0	0	0.116615
	CTNNB1	SMC6	MO1	20	8	2	0	0	0.494737
	CTNNB1	PCDH7	MO1	20	8	3	1	0.726069	1
	CTNNB1	GTF2IRD2B	MO1	20	8	2	0	0	0.494737
	CTNNB1	PCLO	MO1	20	8	2	0	0	0.494737
	CTNNB1	PNRC2	MO1	20	8	2	0	0	0.494737
	CTNNB1	DYNC2H1	MO1	20	8	2	0	0	0.494737
	CTNNB1	CSMD2	MO1	20	8	1	1	Inf	0.4
	CTNNB1	VPS13A	MO1	20	8	1	0	0	1
	ALB	APOB	MO1	20	7	5	2	1.31382	1
	ALB	RB1	MO1	20	7	2	2	Inf	0.110526
	ALB	TP53	MO1	20	7	8	4	2.82847	0.356347
	ALB	AK2	MO1	20	7	3	0	0	0.521053
	ALB	COL11A1	MO1	20	7	3	0	0	0.521053
	ALB	SPTA1	MO1	20	7	1	0	0	1
	ALB	FKBP9	MO1	20	7	2	0	0	0.521053
	ALB	CSMD3	MO1	20	7	4	1	0.571131	1
	ALB	SMC6	MO1	20	7	2	0	0	0.521053
	ALB	PCDH7	MO1	20	7	3	1	0.920612	1
	ALB	GTF2IRD2B	MO1	20	7	2	0	0	0.521053
	ALB	PCLO	MO1	20	7	2	0	0	0.521053
	ALB	PNRC2	MO1	20	7	2	0	0	0.521053
	ALB	DYNC2H1	MO1	20	7	2	0	0	0.521053
	ALB	CSMD2	MO1	20	7	1	1	Inf	0.35
	ALB	VPS13A	MO1	20	7	1	0	0	1
	APOB	RB1	MO1	20	5	2	1	3.24034	0.447368
	APOB	TP53	MO1	20	5	8	2	1	1
	APOB	AK2	MO1	20	5	3	1	1.58265	1
	APOB	COL11A1	MO1	20	5	3	0	0	0.539474
	APOB	SPTA1	MO1	20	5	1	0	0	1
	APOB	FKBP9	MO1	20	5	2	0	0	1
	APOB	CSMD3	MO1	20	5	4	1	1	1
	APOB	SMC6	MO1	20	5	2	0	0	1
	APOB	PCDH7	MO1	20	5	3	2	7.99278	0.140351
	APOB	GTF2IRD2B	MO1	20	5	2	1	3.24034	0.447368
	APOB	PCLO	MO1	20	5	2	1	3.24034	0.447368
	APOB	PNRC2	MO1	20	5	2	2	Inf	0.0526316
	APOB	DYNC2H1	MO1	20	5	2	2	Inf	0.0526316
	APOB	CSMD2	MO1	20	5	1	0	0	1
	APOB	VPS13A	MO1	20	5	1	0	0	1
	RB1	TP53	MO1	20	2	8	1	1.53525	1
	RB1	AK2	MO1	20	2	3	0	0	1
	RB1	COL11A1	MO1	20	2	3	0	0	1
	RB1	SPTA1	MO1	20	2	1	0	0	1
	RB1	FKBP9	MO1	20	2	2	0	0	1
	RB1	CSMD3	MO1	20	2	4	0	0	1
	RB1	SMC6	MO1	20	2	2	0	0	1
	RB1	PCDH7	MO1	20	2	3	0	0	1
	RB1	GTF2IRD2B	MO1	20	2	2	0	0	1
	RB1	PCLO	MO1	20	2	2	0	0	1
	RB1	PNRC2	MO1	20	2	2	0	0	1
	RB1	DYNC2H1	MO1	20	2	2	0	0	1
	RB1	CSMD2	MO1	20	2	1	1	Inf	0.1
	RB1	VPS13A	MO1	20	2	1	0	0	1
	TP53	AK2	MO1	20	8	3	2	3.42394	0.536842
	TP53	COL11A1	MO1	20	8	3	2	3.42394	0.536842
	TP53	SPTA1	MO1	20	8	1	1	Inf	0.4
	TP53	FKBP9	MO1	20	8	2	1	1.53525	1
	TP53	CSMD3	MO1	20	8	4	3	5.95357	0.255315
	TP53	SMC6	MO1	20	8	2	1	1.53525	1
	TP53	PCDH7	MO1	20	8	3	1	0.726069	1
	TP53	GTF2IRD2B	MO1	20	8	2	0	0	0.494737
	TP53	PCLO	MO1	20	8	2	0	0	0.494737
	TP53	PNRC2	MO1	20	8	2	1	1.53525	1
	TP53	DYNC2H1	MO1	20	8	2	1	1.53525	1
	TP53	CSMD2	MO1	20	8	1	0	0	1
	TP53	VPS13A	MO1	20	8	1	0	0	1
	AK2	COL11A1	MO1	20	3	3	1	3.42835	0.403509
	AK2	SPTA1	MO1	20	3	1	1	Inf	0.15
	AK2	FKBP9	MO1	20	3	2	1	6.73285	0.284211
	AK2	CSMD3	MO1	20	3	4	1	2.2188	0.508772
	AK2	SMC6	MO1	20	3	2	0	0	1
	AK2	PCDH7	MO1	20	3	3	0	0	1
	AK2	GTF2IRD2B	MO1	20	3	2	0	0	1
	AK2	PCLO	MO1	20	3	2	0	0	1
	AK2	PNRC2	MO1	20	3	2	1	6.73285	0.284211
	AK2	DYNC2H1	MO1	20	3	2	1	6.73285	0.284211
	AK2	CSMD2	MO1	20	3	1	0	0	1
	AK2	VPS13A	MO1	20	3	1	0	0	1
	COL11A1	SPTA1	MO1	20	3	1	1	Inf	0.15
	COL11A1	FKBP9	MO1	20	3	2	1	6.73285	0.284211
	COL11A1	CSMD3	MO1	20	3	4	1	2.2188	0.508772
	COL11A1	SMC6	MO1	20	3	2	1	6.73285	0.284211
	COL11A1	PCDH7	MO1	20	3	3	0	0	1
	COL11A1	GTF2IRD2B	MO1	20	3	2	0	0	1
	COL11A1	PCLO	MO1	20	3	2	0	0	1
	COL11A1	PNRC2	MO1	20	3	2	0	0	1
	COL11A1	DYNC2H1	MO1	20	3	2	0	0	1
	COL11A1	CSMD2	MO1	20	3	1	0	0	1
	COL11A1	VPS13A	MO1	20	3	1	1	Inf	0.15
	SPTA1	FKBP9	MO1	20	1	2	1	Inf	0.1
	SPTA1	CSMD3	MO1	20	1	4	0	0	1
	SPTA1	SMC6	MO1	20	1	2	0	0	1
	SPTA1	PCDH7	MO1	20	1	3	0	0	1
	SPTA1	GTF2IRD2B	MO1	20	1	2	0	0	1
	SPTA1	PCLO	MO1	20	1	2	0	0	1
	SPTA1	PNRC2	MO1	20	1	2	0	0	1
	SPTA1	DYNC2H1	MO1	20	1	2	0	0	1
	SPTA1	CSMD2	MO1	20	1	1	0	0	1
	SPTA1	VPS13A	MO1	20	1	1	0	0	1
	FKBP9	CSMD3	MO1	20	2	4	0	0	1
	FKBP9	SMC6	MO1	20	2	2	0	0	1
	FKBP9	PCDH7	MO1	20	2	3	0	0	1
	FKBP9	GTF2IRD2B	MO1	20	2	2	0	0	1
	FKBP9	PCLO	MO1	20	2	2	0	0	1
	FKBP9	PNRC2	MO1	20	2	2	0	0	1
	FKBP9	DYNC2H1	MO1	20	2	2	0	0	1
	FKBP9	CSMD2	MO1	20	2	1	0	0	1
	FKBP9	VPS13A	MO1	20	2	1	0	0	1
	CSMD3	SMC6	MO1	20	4	2	1	4.47215	0.368421
	CSMD3	PCDH7	MO1	20	4	3	0	0	1
	CSMD3	GTF2IRD2B	MO1	20	4	2	0	0	1
	CSMD3	PCLO	MO1	20	4	2	1	4.47215	0.368421
	CSMD3	PNRC2	MO1	20	4	2	1	4.47215	0.368421
	CSMD3	DYNC2H1	MO1	20	4	2	1	4.47215	0.368421
	CSMD3	CSMD2	MO1	20	4	1	0	0	1
	CSMD3	VPS13A	MO1	20	4	1	0	0	1
	SMC6	PCDH7	MO1	20	2	3	0	0	1
	SMC6	GTF2IRD2B	MO1	20	2	2	0	0	1
	SMC6	PCLO	MO1	20	2	2	0	0	1
	SMC6	PNRC2	MO1	20	2	2	0	0	1
	SMC6	DYNC2H1	MO1	20	2	2	0	0	1
	SMC6	CSMD2	MO1	20	2	1	0	0	1
	SMC6	VPS13A	MO1	20	2	1	0	0	1
	PCDH7	GTF2IRD2B	MO1	20	3	2	1	6.73285	0.284211
	PCDH7	PCLO	MO1	20	3	2	1	6.73285	0.284211
	PCDH7	PNRC2	MO1	20	3	2	1	6.73285	0.284211
	PCDH7	DYNC2H1	MO1	20	3	2	1	6.73285	0.284211
	PCDH7	CSMD2	MO1	20	3	1	0	0	1
	PCDH7	VPS13A	MO1	20	3	1	0	0	1
	GTF2IRD2B	PCLO	MO1	20	2	2	1	12.3694	0.194737
	GTF2IRD2B	PNRC2	MO1	20	2	2	1	12.3694	0.194737
	GTF2IRD2B	DYNC2H1	MO1	20	2	2	1	12.3694	0.194737
	GTF2IRD2B	CSMD2	MO1	20	2	1	0	0	1
	GTF2IRD2B	VPS13A	MO1	20	2	1	0	0	1
	PCLO	PNRC2	MO1	20	2	2	1	12.3694	0.194737
	PCLO	DYNC2H1	MO1	20	2	2	1	12.3694	0.194737
	PCLO	CSMD2	MO1	20	2	1	0	0	1
	PCLO	VPS13A	MO1	20	2	1	0	0	1
	PNRC2	DYNC2H1	MO1	20	2	2	2	Inf	0.00526316
	PNRC2	CSMD2	MO1	20	2	1	0	0	1
	PNRC2	VPS13A	MO1	20	2	1	0	0	1
	DYNC2H1	CSMD2	MO1	20	2	1	0	0	1
	DYNC2H1	VPS13A	MO1	20	2	1	0	0	1
	CSMD2	VPS13A	MO1	20	1	1	0	0	1
	GTF2IRD2B	FKBP9	MO2	17	3	1	0	0	1
	GTF2IRD2B	APOB	MO2	17	3	2	1	5.50762	0.330882
	GTF2IRD2B	VPS13A	MO2	17	3	2	1	5.50762	0.330882
	GTF2IRD2B	CSMD2	MO2	17	3	2	0	0	1
	GTF2IRD2B	SMC6	MO2	17	3	2	0	0	1
	GTF2IRD2B	CTNNB1	MO2	17	3	3	1	2.76736	0.464706
	GTF2IRD2B	COL11A1	MO2	17	3	1	0	0	1
	GTF2IRD2B	SPTA1	MO2	17	3	3	0	0	1
	GTF2IRD2B	ALB	MO2	17	3	1	0	0	1
	GTF2IRD2B	PCLO	MO2	17	3	4	1	1.76214	1
	GTF2IRD2B	DYNC2H1	MO2	17	3	1	0	0	1
	GTF2IRD2B	PCDH7	MO2	17	3	2	0	0	1
	GTF2IRD2B	LRP1B	MO2	17	3	1	0	0	1
	GTF2IRD2B	PNRC2	MO2	17	3	2	0	0	1
	GTF2IRD2B	CSMD3	MO2	17	3	2	1	5.50762	0.330882
	GTF2IRD2B	RB1	MO2	17	3	1	1	Inf	0.176471
	FKBP9	APOB	MO2	17	1	2	0	0	1
	FKBP9	VPS13A	MO2	17	1	2	0	0	1
	FKBP9	CSMD2	MO2	17	1	2	0	0	1
	FKBP9	SMC6	MO2	17	1	2	0	0	1
	FKBP9	CTNNB1	MO2	17	1	3	0	0	1
	FKBP9	COL11A1	MO2	17	1	1	0	0	1
	FKBP9	SPTA1	MO2	17	1	3	0	0	1
	FKBP9	ALB	MO2	17	1	1	0	0	1
	FKBP9	PCLO	MO2	17	1	4	0	0	1
	FKBP9	DYNC2H1	MO2	17	1	1	0	0	1
	FKBP9	PCDH7	MO2	17	1	2	0	0	1
	FKBP9	LRP1B	MO2	17	1	1	0	0	1
	FKBP9	PNRC2	MO2	17	1	2	0	0	1
	FKBP9	CSMD3	MO2	17	1	2	0	0	1
	FKBP9	RB1	MO2	17	1	1	0	0	1
	APOB	VPS13A	MO2	17	2	2	1	10.247	0.227941
	APOB	CSMD2	MO2	17	2	2	0	0	1
	APOB	SMC6	MO2	17	2	2	0	0	1
	APOB	CTNNB1	MO2	17	2	3	0	0	1
	APOB	COL11A1	MO2	17	2	1	0	0	1
	APOB	SPTA1	MO2	17	2	3	1	5.50762	0.330882
	APOB	ALB	MO2	17	2	1	1	Inf	0.117647
	APOB	PCLO	MO2	17	2	4	1	3.6058	0.426471
	APOB	DYNC2H1	MO2	17	2	1	1	Inf	0.117647
	APOB	PCDH7	MO2	17	2	2	0	0	1
	APOB	LRP1B	MO2	17	2	1	0	0	1
	APOB	PNRC2	MO2	17	2	2	0	0	1
	APOB	CSMD3	MO2	17	2	2	0	0	1
	APOB	RB1	MO2	17	2	1	0	0	1
	VPS13A	CSMD2	MO2	17	2	2	0	0	1
	VPS13A	SMC6	MO2	17	2	2	0	0	1
	VPS13A	CTNNB1	MO2	17	2	3	1	5.50762	0.330882
	VPS13A	COL11A1	MO2	17	2	1	0	0	1
	VPS13A	SPTA1	MO2	17	2	3	0	0	1
	VPS13A	ALB	MO2	17	2	1	0	0	1
	VPS13A	PCLO	MO2	17	2	4	1	3.6058	0.426471
	VPS13A	DYNC2H1	MO2	17	2	1	0	0	1
	VPS13A	PCDH7	MO2	17	2	2	0	0	1
	VPS13A	LRP1B	MO2	17	2	1	0	0	1
	VPS13A	PNRC2	MO2	17	2	2	0	0	1
	VPS13A	CSMD3	MO2	17	2	2	0	0	1
	VPS13A	RB1	MO2	17	2	1	0	0	1
	CSMD2	SMC6	MO2	17	2	2	0	0	1
	CSMD2	CTNNB1	MO2	17	2	3	0	0	1
	CSMD2	COL11A1	MO2	17	2	1	0	0	1
	CSMD2	SPTA1	MO2	17	2	3	1	5.50762	0.330882
	CSMD2	ALB	MO2	17	2	1	0	0	1
	CSMD2	PCLO	MO2	17	2	4	0	0	1
	CSMD2	DYNC2H1	MO2	17	2	1	0	0	1
	CSMD2	PCDH7	MO2	17	2	2	0	0	1
	CSMD2	LRP1B	MO2	17	2	1	0	0	1
	CSMD2	PNRC2	MO2	17	2	2	0	0	1
	CSMD2	CSMD3	MO2	17	2	2	0	0	1
	CSMD2	RB1	MO2	17	2	1	0	0	1
	SMC6	CTNNB1	MO2	17	2	3	1	5.50762	0.330882
	SMC6	COL11A1	MO2	17	2	1	0	0	1
	SMC6	SPTA1	MO2	17	2	3	0	0	1
	SMC6	ALB	MO2	17	2	1	0	0	1
	SMC6	PCLO	MO2	17	2	4	0	0	1
	SMC6	DYNC2H1	MO2	17	2	1	0	0	1
	SMC6	PCDH7	MO2	17	2	2	1	10.247	0.227941
	SMC6	LRP1B	MO2	17	2	1	0	0	1
	SMC6	PNRC2	MO2	17	2	2	1	10.247	0.227941
	SMC6	CSMD3	MO2	17	2	2	1	10.247	0.227941
	SMC6	RB1	MO2	17	2	1	0	0	1
	CTNNB1	COL11A1	MO2	17	3	1	0	0	1
	CTNNB1	SPTA1	MO2	17	3	3	0	0	1
	CTNNB1	ALB	MO2	17	3	1	0	0	1
	CTNNB1	PCLO	MO2	17	3	4	2	9.63532	0.120588
	CTNNB1	DYNC2H1	MO2	17	3	1	0	0	1
	CTNNB1	PCDH7	MO2	17	3	2	0	0	1
	CTNNB1	LRP1B	MO2	17	3	1	0	0	1
	CTNNB1	PNRC2	MO2	17	3	2	0	0	1
	CTNNB1	CSMD3	MO2	17	3	2	1	5.50762	0.330882
	CTNNB1	RB1	MO2	17	3	1	1	Inf	0.176471
	COL11A1	SPTA1	MO2	17	1	3	0	0	1
	COL11A1	ALB	MO2	17	1	1	0	0	1
	COL11A1	PCLO	MO2	17	1	4	0	0	1
	COL11A1	DYNC2H1	MO2	17	1	1	0	0	1
	COL11A1	PCDH7	MO2	17	1	2	0	0	1
	COL11A1	LRP1B	MO2	17	1	1	0	0	1
	COL11A1	PNRC2	MO2	17	1	2	0	0	1
	COL11A1	CSMD3	MO2	17	1	2	0	0	1
	COL11A1	RB1	MO2	17	1	1	0	0	1
	SPTA1	ALB	MO2	17	3	1	1	Inf	0.176471
	SPTA1	PCLO	MO2	17	3	4	1	1.76214	1
	SPTA1	DYNC2H1	MO2	17	3	1	1	Inf	0.176471
	SPTA1	PCDH7	MO2	17	3	2	1	5.50762	0.330882
	SPTA1	LRP1B	MO2	17	3	1	0	0	1
	SPTA1	PNRC2	MO2	17	3	2	0	0	1
	SPTA1	CSMD3	MO2	17	3	2	0	0	1
	SPTA1	RB1	MO2	17	3	1	0	0	1
	ALB	PCLO	MO2	17	1	4	1	Inf	0.235294
	ALB	DYNC2H1	MO2	17	1	1	1	Inf	0.0588235
	ALB	PCDH7	MO2	17	1	2	0	0	1
	ALB	LRP1B	MO2	17	1	1	0	0	1
	ALB	PNRC2	MO2	17	1	2	0	0	1
	ALB	CSMD3	MO2	17	1	2	0	0	1
	ALB	RB1	MO2	17	1	1	0	0	1
	PCLO	DYNC2H1	MO2	17	4	1	1	Inf	0.235294
	PCLO	PCDH7	MO2	17	4	2	0	0	1
	PCLO	LRP1B	MO2	17	4	1	0	0	1
	PCLO	PNRC2	MO2	17	4	2	1	3.6058	0.426471
	PCLO	CSMD3	MO2	17	4	2	1	3.6058	0.426471
	PCLO	RB1	MO2	17	4	1	1	Inf	0.235294
	DYNC2H1	PCDH7	MO2	17	1	2	0	0	1
	DYNC2H1	LRP1B	MO2	17	1	1	0	0	1
	DYNC2H1	PNRC2	MO2	17	1	2	0	0	1
	DYNC2H1	CSMD3	MO2	17	1	2	0	0	1
	DYNC2H1	RB1	MO2	17	1	1	0	0	1
	PCDH7	LRP1B	MO2	17	2	1	0	0	1
	PCDH7	PNRC2	MO2	17	2	2	1	10.247	0.227941
	PCDH7	CSMD3	MO2	17	2	2	1	10.247	0.227941
	PCDH7	RB1	MO2	17	2	1	0	0	1
	LRP1B	PNRC2	MO2	17	1	2	0	0	1
	LRP1B	CSMD3	MO2	17	1	2	0	0	1
	LRP1B	RB1	MO2	17	1	1	0	0	1
	PNRC2	CSMD3	MO2	17	2	2	1	10.247	0.227941
	PNRC2	RB1	MO2	17	2	1	0	0	1
	CSMD3	RB1	MO2	17	2	1	1	Inf	0.117647
	CTNNB1	PCDH7	MO3	10	2	1	1	Inf	0.2
	CTNNB1	TP53	MO3	10	2	3	2	Inf	0.0666667
	CTNNB1	GTF2IRD2B	MO3	10	2	2	0	0	1
	CTNNB1	CSMD2	MO3	10	2	2	0	0	1
	CTNNB1	PCLO	MO3	10	2	1	0	0	1
	CTNNB1	CSMD3	MO3	10	2	1	0	0	1
	CTNNB1	RB1	MO3	10	2	1	0	0	1
	CTNNB1	LRP1B	MO3	10	2	1	0	0	1
	CTNNB1	COL11A1	MO3	10	2	1	0	0	1
	CTNNB1	ALB	MO3	10	2	1	0	0	1
	CTNNB1	FKBP9	MO3	10	2	1	0	0	1
	CTNNB1	SMC6	MO3	10	2	1	0	0	1
	CTNNB1	DYNC2H1	MO3	10	2	1	0	0	1
	PCDH7	TP53	MO3	10	1	3	1	Inf	0.3
	PCDH7	GTF2IRD2B	MO3	10	1	2	0	0	1
	PCDH7	CSMD2	MO3	10	1	2	0	0	1
	PCDH7	PCLO	MO3	10	1	1	0	0	1
	PCDH7	CSMD3	MO3	10	1	1	0	0	1
	PCDH7	RB1	MO3	10	1	1	0	0	1
	PCDH7	LRP1B	MO3	10	1	1	0	0	1
	PCDH7	COL11A1	MO3	10	1	1	0	0	1
	PCDH7	ALB	MO3	10	1	1	0	0	1
	PCDH7	FKBP9	MO3	10	1	1	0	0	1
	PCDH7	SMC6	MO3	10	1	1	0	0	1
	PCDH7	DYNC2H1	MO3	10	1	1	0	0	1
	TP53	GTF2IRD2B	MO3	10	3	2	0	0	1
	TP53	CSMD2	MO3	10	3	2	1	2.64575	1
	TP53	PCLO	MO3	10	3	1	1	Inf	0.3
	TP53	CSMD3	MO3	10	3	1	1	Inf	0.3
	TP53	RB1	MO3	10	3	1	1	Inf	0.3
	TP53	LRP1B	MO3	10	3	1	0	0	1
	TP53	COL11A1	MO3	10	3	1	0	0	1
	TP53	ALB	MO3	10	3	1	0	0	1
	TP53	FKBP9	MO3	10	3	1	0	0	1
	TP53	SMC6	MO3	10	3	1	0	0	1
	TP53	DYNC2H1	MO3	10	3	1	0	0	1
	GTF2IRD2B	CSMD2	MO3	10	2	2	1	5.29155	0.377778
	GTF2IRD2B	PCLO	MO3	10	2	1	0	0	1
	GTF2IRD2B	CSMD3	MO3	10	2	1	0	0	1
	GTF2IRD2B	RB1	MO3	10	2	1	0	0	1
	GTF2IRD2B	LRP1B	MO3	10	2	1	0	0	1
	GTF2IRD2B	COL11A1	MO3	10	2	1	0	0	1
	GTF2IRD2B	ALB	MO3	10	2	1	0	0	1
	GTF2IRD2B	FKBP9	MO3	10	2	1	0	0	1
	GTF2IRD2B	SMC6	MO3	10	2	1	0	0	1
	GTF2IRD2B	DYNC2H1	MO3	10	2	1	0	0	1
	CSMD2	PCLO	MO3	10	2	1	1	Inf	0.2
	CSMD2	CSMD3	MO3	10	2	1	1	Inf	0.2
	CSMD2	RB1	MO3	10	2	1	1	Inf	0.2
	CSMD2	LRP1B	MO3	10	2	1	0	0	1
	CSMD2	COL11A1	MO3	10	2	1	0	0	1
	CSMD2	ALB	MO3	10	2	1	0	0	1
	CSMD2	FKBP9	MO3	10	2	1	0	0	1
	CSMD2	SMC6	MO3	10	2	1	0	0	1
	CSMD2	DYNC2H1	MO3	10	2	1	0	0	1
	PCLO	CSMD3	MO3	10	1	1	1	Inf	0.1
	PCLO	RB1	MO3	10	1	1	1	Inf	0.1
	PCLO	LRP1B	MO3	10	1	1	0	0	1
	PCLO	COL11A1	MO3	10	1	1	0	0	1
	PCLO	ALB	MO3	10	1	1	0	0	1
	PCLO	FKBP9	MO3	10	1	1	0	0	1
	PCLO	SMC6	MO3	10	1	1	0	0	1
	PCLO	DYNC2H1	MO3	10	1	1	0	0	1
	CSMD3	RB1	MO3	10	1	1	1	Inf	0.1
	CSMD3	LRP1B	MO3	10	1	1	0	0	1
	CSMD3	COL11A1	MO3	10	1	1	0	0	1
	CSMD3	ALB	MO3	10	1	1	0	0	1
	CSMD3	FKBP9	MO3	10	1	1	0	0	1
	CSMD3	SMC6	MO3	10	1	1	0	0	1
	CSMD3	DYNC2H1	MO3	10	1	1	0	0	1
	RB1	LRP1B	MO3	10	1	1	0	0	1
	RB1	COL11A1	MO3	10	1	1	0	0	1
	RB1	ALB	MO3	10	1	1	0	0	1
	RB1	FKBP9	MO3	10	1	1	0	0	1
	RB1	SMC6	MO3	10	1	1	0	0	1
	RB1	DYNC2H1	MO3	10	1	1	0	0	1
	LRP1B	COL11A1	MO3	10	1	1	0	0	1
	LRP1B	ALB	MO3	10	1	1	0	0	1
	LRP1B	FKBP9	MO3	10	1	1	0	0	1
	LRP1B	SMC6	MO3	10	1	1	0	0	1
	LRP1B	DYNC2H1	MO3	10	1	1	0	0	1
	COL11A1	ALB	MO3	10	1	1	1	Inf	0.1
	COL11A1	FKBP9	MO3	10	1	1	1	Inf	0.1
	COL11A1	SMC6	MO3	10	1	1	0	0	1
	COL11A1	DYNC2H1	MO3	10	1	1	0	0	1
	ALB	FKBP9	MO3	10	1	1	1	Inf	0.1
	ALB	SMC6	MO3	10	1	1	0	0	1
	ALB	DYNC2H1	MO3	10	1	1	0	0	1
	FKBP9	SMC6	MO3	10	1	1	0	0	1
	FKBP9	DYNC2H1	MO3	10	1	1	0	0	1
	SMC6	DYNC2H1	MO3	10	1	1	1	Inf	0.1
	PNRC2	APOB	MO4	18	2	2	1	10.9547	0.215686
	PNRC2	GTF2IRD2B	MO4	18	2	1	1	Inf	0.111111
	PNRC2	RB1	MO4	18	2	3	1	5.91609	0.313725
	PNRC2	PCLO	MO4	18	2	4	0	0	1
	PNRC2	COL11A1	MO4	18	2	2	0	0	1
	PNRC2	CSMD2	MO4	18	2	4	1	3.89444	0.405229
	PNRC2	FKBP9	MO4	18	2	2	1	10.9547	0.215686
	PNRC2	TP53	MO4	18	2	8	1	1.26772	1
	PNRC2	CTNNB1	MO4	18	2	2	0	0	1
	PNRC2	PCDH7	MO4	18	2	2	0	0	1
	PNRC2	DYNC2H1	MO4	18	2	2	0	0	1
	PNRC2	LRP1B	MO4	18	2	4	0	0	1
	PNRC2	AK2	MO4	18	2	1	0	0	1
	PNRC2	VPS13A	MO4	18	2	1	0	0	1
	PNRC2	ALB	MO4	18	2	1	0	0	1
	PNRC2	SMC6	MO4	18	2	2	0	0	1
	PNRC2	CSMD3	MO4	18	2	1	0	0	1
	APOB	GTF2IRD2B	MO4	18	2	1	1	Inf	0.111111
	APOB	RB1	MO4	18	2	3	1	5.91609	0.313725
	APOB	PCLO	MO4	18	2	4	1	3.89444	0.405229
	APOB	COL11A1	MO4	18	2	2	1	10.9547	0.215686
	APOB	CSMD2	MO4	18	2	4	0	0	1
	APOB	FKBP9	MO4	18	2	2	0	0	1
	APOB	TP53	MO4	18	2	8	0	0	0.477124
	APOB	CTNNB1	MO4	18	2	2	0	0	1
	APOB	PCDH7	MO4	18	2	2	1	10.9547	0.215686
	APOB	DYNC2H1	MO4	18	2	2	0	0	1
	APOB	LRP1B	MO4	18	2	4	0	0	1
	APOB	AK2	MO4	18	2	1	0	0	1
	APOB	VPS13A	MO4	18	2	1	0	0	1
	APOB	ALB	MO4	18	2	1	0	0	1
	APOB	SMC6	MO4	18	2	2	0	0	1
	APOB	CSMD3	MO4	18	2	1	0	0	1
	GTF2IRD2B	RB1	MO4	18	1	3	1	Inf	0.166667
	GTF2IRD2B	PCLO	MO4	18	1	4	0	0	1
	GTF2IRD2B	COL11A1	MO4	18	1	2	0	0	1
	GTF2IRD2B	CSMD2	MO4	18	1	4	0	0	1
	GTF2IRD2B	FKBP9	MO4	18	1	2	0	0	1
	GTF2IRD2B	TP53	MO4	18	1	8	0	0	1
	GTF2IRD2B	CTNNB1	MO4	18	1	2	0	0	1
	GTF2IRD2B	PCDH7	MO4	18	1	2	0	0	1
	GTF2IRD2B	DYNC2H1	MO4	18	1	2	0	0	1
	GTF2IRD2B	LRP1B	MO4	18	1	4	0	0	1
	GTF2IRD2B	AK2	MO4	18	1	1	0	0	1
	GTF2IRD2B	VPS13A	MO4	18	1	1	0	0	1
	GTF2IRD2B	ALB	MO4	18	1	1	0	0	1
	GTF2IRD2B	SMC6	MO4	18	1	2	0	0	1
	GTF2IRD2B	CSMD3	MO4	18	1	1	0	0	1
	RB1	PCLO	MO4	18	3	4	0	0	1
	RB1	COL11A1	MO4	18	3	2	0	0	1
	RB1	CSMD2	MO4	18	3	4	1	1.9145	1
	RB1	FKBP9	MO4	18	3	2	0	0	1
	RB1	TP53	MO4	18	3	8	1	0.588951	1
	RB1	CTNNB1	MO4	18	3	2	0	0	1
	RB1	PCDH7	MO4	18	3	2	0	0	1
	RB1	DYNC2H1	MO4	18	3	2	0	0	1
	RB1	LRP1B	MO4	18	3	4	0	0	1
	RB1	AK2	MO4	18	3	1	0	0	1
	RB1	VPS13A	MO4	18	3	1	0	0	1
	RB1	ALB	MO4	18	3	1	0	0	1
	RB1	SMC6	MO4	18	3	2	1	5.91609	0.313725
	RB1	CSMD3	MO4	18	3	1	0	0	1
	PCLO	COL11A1	MO4	18	4	2	1	3.89444	0.405229
	PCLO	CSMD2	MO4	18	4	4	1	1.20819	1
	PCLO	FKBP9	MO4	18	4	2	0	0	1
	PCLO	TP53	MO4	18	4	8	2	1.31198	1
	PCLO	CTNNB1	MO4	18	4	2	1	3.89444	0.405229
	PCLO	PCDH7	MO4	18	4	2	2	Inf	0.0392157
	PCLO	DYNC2H1	MO4	18	4	2	2	Inf	0.0392157
	PCLO	LRP1B	MO4	18	4	4	0	0	0.524183
	PCLO	AK2	MO4	18	4	1	1	Inf	0.222222
	PCLO	VPS13A	MO4	18	4	1	0	0	1
	PCLO	ALB	MO4	18	4	1	0	0	1
	PCLO	SMC6	MO4	18	4	2	0	0	1
	PCLO	CSMD3	MO4	18	4	1	0	0	1
	COL11A1	CSMD2	MO4	18	2	4	0	0	1
	COL11A1	FKBP9	MO4	18	2	2	0	0	1
	COL11A1	TP53	MO4	18	2	8	0	0	0.477124
	COL11A1	CTNNB1	MO4	18	2	2	0	0	1
	COL11A1	PCDH7	MO4	18	2	2	1	10.9547	0.215686
	COL11A1	DYNC2H1	MO4	18	2	2	0	0	1
	COL11A1	LRP1B	MO4	18	2	4	0	0	1
	COL11A1	AK2	MO4	18	2	1	0	0	1
	COL11A1	VPS13A	MO4	18	2	1	0	0	1
	COL11A1	ALB	MO4	18	2	1	0	0	1
	COL11A1	SMC6	MO4	18	2	2	0	0	1
	COL11A1	CSMD3	MO4	18	2	1	0	0	1
	CSMD2	FKBP9	MO4	18	4	2	1	3.89444	0.405229
	CSMD2	TP53	MO4	18	4	8	3	4.89664	0.27451
	CSMD2	CTNNB1	MO4	18	4	2	0	0	1
	CSMD2	PCDH7	MO4	18	4	2	0	0	1
	CSMD2	DYNC2H1	MO4	18	4	2	1	3.89444	0.405229
	CSMD2	LRP1B	MO4	18	4	4	0	0	0.524183
	CSMD2	AK2	MO4	18	4	1	1	Inf	0.222222
	CSMD2	VPS13A	MO4	18	4	1	0	0	1
	CSMD2	ALB	MO4	18	4	1	0	0	1
	CSMD2	SMC6	MO4	18	4	2	0	0	1
	CSMD2	CSMD3	MO4	18	4	1	0	0	1
	FKBP9	TP53	MO4	18	2	8	2	Inf	0.183007
	FKBP9	CTNNB1	MO4	18	2	2	0	0	1
	FKBP9	PCDH7	MO4	18	2	2	0	0	1
	FKBP9	DYNC2H1	MO4	18	2	2	0	0	1
	FKBP9	LRP1B	MO4	18	2	4	1	3.89444	0.405229
	FKBP9	AK2	MO4	18	2	1	0	0	1
	FKBP9	VPS13A	MO4	18	2	1	1	Inf	0.111111
	FKBP9	ALB	MO4	18	2	1	0	0	1
	FKBP9	SMC6	MO4	18	2	2	0	0	1
	FKBP9	CSMD3	MO4	18	2	1	0	0	1
	TP53	CTNNB1	MO4	18	8	2	1	1.26772	1
	TP53	PCDH7	MO4	18	8	2	1	1.26772	1
	TP53	DYNC2H1	MO4	18	8	2	2	Inf	0.183007
	TP53	LRP1B	MO4	18	8	4	3	4.89664	0.27451
	TP53	AK2	MO4	18	8	1	1	Inf	0.444444
	TP53	VPS13A	MO4	18	8	1	1	Inf	0.444444
	TP53	ALB	MO4	18	8	1	1	Inf	0.444444
	TP53	SMC6	MO4	18	8	2	0	0	0.477124
	TP53	CSMD3	MO4	18	8	1	0	0	1
	CTNNB1	PCDH7	MO4	18	2	2	1	10.9547	0.215686
	CTNNB1	DYNC2H1	MO4	18	2	2	1	10.9547	0.215686
	CTNNB1	LRP1B	MO4	18	2	4	1	3.89444	0.405229
	CTNNB1	AK2	MO4	18	2	1	0	0	1
	CTNNB1	VPS13A	MO4	18	2	1	0	0	1
	CTNNB1	ALB	MO4	18	2	1	0	0	1
	CTNNB1	SMC6	MO4	18	2	2	0	0	1
	CTNNB1	CSMD3	MO4	18	2	1	0	0	1
	PCDH7	DYNC2H1	MO4	18	2	2	1	10.9547	0.215686
	PCDH7	LRP1B	MO4	18	2	4	0	0	1
	PCDH7	AK2	MO4	18	2	1	0	0	1
	PCDH7	VPS13A	MO4	18	2	1	0	0	1
	PCDH7	ALB	MO4	18	2	1	0	0	1
	PCDH7	SMC6	MO4	18	2	2	0	0	1
	PCDH7	CSMD3	MO4	18	2	1	0	0	1
	DYNC2H1	LRP1B	MO4	18	2	4	0	0	1
	DYNC2H1	AK2	MO4	18	2	1	1	Inf	0.111111
	DYNC2H1	VPS13A	MO4	18	2	1	0	0	1
	DYNC2H1	ALB	MO4	18	2	1	0	0	1
	DYNC2H1	SMC6	MO4	18	2	2	0	0	1
	DYNC2H1	CSMD3	MO4	18	2	1	0	0	1
	LRP1B	AK2	MO4	18	4	1	0	0	1
	LRP1B	VPS13A	MO4	18	4	1	1	Inf	0.222222
	LRP1B	ALB	MO4	18	4	1	1	Inf	0.222222
	LRP1B	SMC6	MO4	18	4	2	0	0	1
	LRP1B	CSMD3	MO4	18	4	1	0	0	1
	AK2	VPS13A	MO4	18	1	1	0	0	1
	AK2	ALB	MO4	18	1	1	0	0	1
	AK2	SMC6	MO4	18	1	2	0	0	1
	AK2	CSMD3	MO4	18	1	1	0	0	1
	VPS13A	ALB	MO4	18	1	1	0	0	1
	VPS13A	SMC6	MO4	18	1	2	0	0	1
	VPS13A	CSMD3	MO4	18	1	1	0	0	1
	ALB	SMC6	MO4	18	1	2	0	0	1
	ALB	CSMD3	MO4	18	1	1	0	0	1
	SMC6	CSMD3	MO4	18	2	1	1	Inf	0.111111
	GTF2IRD2B	CTNNB1	MO1_MO2	37	5	11	1	0.558093	1
	GTF2IRD2B	ALB	MO1_MO2	37	5	8	0	0	0.564099
	GTF2IRD2B	APOB	MO1_MO2	37	5	7	2	3.441	0.232982
	GTF2IRD2B	RB1	MO1_MO2	37	5	3	1	3.5604	0.361647
	GTF2IRD2B	TP53	MO1_MO2	37	5	8	0	0	0.564099
	GTF2IRD2B	FKBP9	MO1_MO2	37	5	3	0	0	1
	GTF2IRD2B	AK2	MO1_MO2	37	5	3	0	0	1
	GTF2IRD2B	COL11A1	MO1_MO2	37	5	4	0	0	1
	GTF2IRD2B	SPTA1	MO1_MO2	37	5	4	0	0	1
	GTF2IRD2B	CSMD3	MO1_MO2	37	5	6	1	1.33826	1
	GTF2IRD2B	VPS13A	MO1_MO2	37	5	3	1	3.5604	0.361647
	GTF2IRD2B	CSMD2	MO1_MO2	37	5	3	0	0	1
	GTF2IRD2B	SMC6	MO1_MO2	37	5	4	0	0	1
	GTF2IRD2B	PCLO	MO1_MO2	37	5	6	2	4.40016	0.177097
	GTF2IRD2B	DYNC2H1	MO1_MO2	37	5	3	1	3.5604	0.361647
	GTF2IRD2B	PCDH7	MO1_MO2	37	5	5	1	1.71962	0.538019
	GTF2IRD2B	LRP1B	MO1_MO2	37	5	1	0	0	1
	GTF2IRD2B	PNRC2	MO1_MO2	37	5	4	1	2.34449	0.455523
	CTNNB1	ALB	MO1_MO2	37	11	8	5	5.99868	0.0352283
	CTNNB1	APOB	MO1_MO2	37	11	7	2	0.935053	1
	CTNNB1	RB1	MO1_MO2	37	11	3	3	Inf	0.0212355
	CTNNB1	TP53	MO1_MO2	37	11	8	3	1.55477	0.67202
	CTNNB1	FKBP9	MO1_MO2	37	11	3	2	5.25921	0.205277
	CTNNB1	AK2	MO1_MO2	37	11	3	2	5.25921	0.205277
	CTNNB1	COL11A1	MO1_MO2	37	11	4	1	0.771922	1
	CTNNB1	SPTA1	MO1_MO2	37	11	4	1	0.771922	1
	CTNNB1	CSMD3	MO1_MO2	37	11	6	1	0.428652	0.646311
	CTNNB1	VPS13A	MO1_MO2	37	11	3	1	1.19389	1
	CTNNB1	CSMD2	MO1_MO2	37	11	3	1	1.19389	1
	CTNNB1	SMC6	MO1_MO2	37	11	4	1	0.771922	1
	CTNNB1	PCLO	MO1_MO2	37	11	6	2	1.2154	1
	CTNNB1	DYNC2H1	MO1_MO2	37	11	3	0	0	0.539897
	CTNNB1	PCDH7	MO1_MO2	37	11	5	1	0.558093	1
	CTNNB1	LRP1B	MO1_MO2	37	11	1	0	0	1
	CTNNB1	PNRC2	MO1_MO2	37	11	4	0	0	0.296313
	ALB	APOB	MO1_MO2	37	8	7	3	3.58618	0.15632
	ALB	RB1	MO1_MO2	37	8	3	2	8.558	0.111712
	ALB	TP53	MO1_MO2	37	8	8	4	5.84704	0.0486633
	ALB	FKBP9	MO1_MO2	37	8	3	0	0	1
	ALB	AK2	MO1_MO2	37	8	3	0	0	1
	ALB	COL11A1	MO1_MO2	37	8	4	0	0	0.557393
	ALB	SPTA1	MO1_MO2	37	8	4	1	1.23063	1
	ALB	CSMD3	MO1_MO2	37	8	6	1	0.692201	1
	ALB	VPS13A	MO1_MO2	37	8	3	0	0	1
	ALB	CSMD2	MO1_MO2	37	8	3	1	1.88948	0.52973
	ALB	SMC6	MO1_MO2	37	8	4	0	0	0.557393
	ALB	PCLO	MO1_MO2	37	8	6	1	0.692201	1
	ALB	DYNC2H1	MO1_MO2	37	8	3	1	1.88948	0.52973
	ALB	PCDH7	MO1_MO2	37	8	5	1	0.895532	1
	ALB	LRP1B	MO1_MO2	37	8	1	0	0	1
	ALB	PNRC2	MO1_MO2	37	8	4	0	0	0.557393
	APOB	RB1	MO1_MO2	37	7	3	1	2.2687	0.477477
	APOB	TP53	MO1_MO2	37	7	8	2	1.57809	0.63089
	APOB	FKBP9	MO1_MO2	37	7	3	0	0	1
	APOB	AK2	MO1_MO2	37	7	3	1	2.2687	0.477477
	APOB	COL11A1	MO1_MO2	37	7	4	0	0	0.569687
	APOB	SPTA1	MO1_MO2	37	7	4	1	1.48199	1
	APOB	CSMD3	MO1_MO2	37	7	6	1	0.837293	1
	APOB	VPS13A	MO1_MO2	37	7	3	1	2.2687	0.477477
	APOB	CSMD2	MO1_MO2	37	7	3	0	0	1
	APOB	SMC6	MO1_MO2	37	7	4	0	0	0.569687
	APOB	PCLO	MO1_MO2	37	7	6	2	2.52002	0.315499
	APOB	DYNC2H1	MO1_MO2	37	7	3	3	Inf	0.0045045
	APOB	PCDH7	MO1_MO2	37	7	5	2	3.441	0.232982
	APOB	LRP1B	MO1_MO2	37	7	1	0	0	1
	APOB	PNRC2	MO1_MO2	37	7	4	2	5.2389	0.154743
	RB1	TP53	MO1_MO2	37	3	8	1	1.88948	0.52973
	RB1	FKBP9	MO1_MO2	37	3	3	0	0	1
	RB1	AK2	MO1_MO2	37	3	3	0	0	1
	RB1	COL11A1	MO1_MO2	37	3	4	0	0	1
	RB1	SPTA1	MO1_MO2	37	3	4	0	0	1
	RB1	CSMD3	MO1_MO2	37	3	6	1	2.79199	0.421493
	RB1	VPS13A	MO1_MO2	37	3	3	0	0	1
	RB1	CSMD2	MO1_MO2	37	3	3	1	7.17179	0.229858
	RB1	SMC6	MO1_MO2	37	3	4	0	0	1
	RB1	PCLO	MO1_MO2	37	3	6	1	2.79199	0.421493
	RB1	DYNC2H1	MO1_MO2	37	3	3	0	0	1
	RB1	PCDH7	MO1_MO2	37	3	5	0	0	1
	RB1	LRP1B	MO1_MO2	37	3	1	0	0	1
	RB1	PNRC2	MO1_MO2	37	3	4	0	0	1
	TP53	FKBP9	MO1_MO2	37	8	3	1	1.88948	0.52973
	TP53	AK2	MO1_MO2	37	8	3	2	8.558	0.111712
	TP53	COL11A1	MO1_MO2	37	8	4	2	4.26365	0.197774
	TP53	SPTA1	MO1_MO2	37	8	4	1	1.23063	1
	TP53	CSMD3	MO1_MO2	37	8	6	3	4.89892	0.100954
	TP53	VPS13A	MO1_MO2	37	8	3	0	0	1
	TP53	CSMD2	MO1_MO2	37	8	3	0	0	1
	TP53	SMC6	MO1_MO2	37	8	4	1	1.23063	1
	TP53	PCLO	MO1_MO2	37	8	6	0	0	0.305283
	TP53	DYNC2H1	MO1_MO2	37	8	3	1	1.88948	0.52973
	TP53	PCDH7	MO1_MO2	37	8	5	1	0.895532	1
	TP53	LRP1B	MO1_MO2	37	8	1	0	0	1
	TP53	PNRC2	MO1_MO2	37	8	4	1	1.23063	1
	FKBP9	AK2	MO1_MO2	37	3	3	1	7.17179	0.229858
	FKBP9	COL11A1	MO1_MO2	37	3	4	1	4.80383	0.297812
	FKBP9	SPTA1	MO1_MO2	37	3	4	1	4.80383	0.297812
	FKBP9	CSMD3	MO1_MO2	37	3	6	0	0	1
	FKBP9	VPS13A	MO1_MO2	37	3	3	0	0	1
	FKBP9	CSMD2	MO1_MO2	37	3	3	0	0	1
	FKBP9	SMC6	MO1_MO2	37	3	4	0	0	1
	FKBP9	PCLO	MO1_MO2	37	3	6	0	0	1
	FKBP9	DYNC2H1	MO1_MO2	37	3	3	0	0	1
	FKBP9	PCDH7	MO1_MO2	37	3	5	0	0	1
	FKBP9	LRP1B	MO1_MO2	37	3	1	0	0	1
	FKBP9	PNRC2	MO1_MO2	37	3	4	0	0	1
	AK2	COL11A1	MO1_MO2	37	3	4	1	4.80383	0.297812
	AK2	SPTA1	MO1_MO2	37	3	4	1	4.80383	0.297812
	AK2	CSMD3	MO1_MO2	37	3	6	1	2.79199	0.421493
	AK2	VPS13A	MO1_MO2	37	3	3	0	0	1
	AK2	CSMD2	MO1_MO2	37	3	3	0	0	1
	AK2	SMC6	MO1_MO2	37	3	4	0	0	1
	AK2	PCLO	MO1_MO2	37	3	6	0	0	1
	AK2	DYNC2H1	MO1_MO2	37	3	3	1	7.17179	0.229858
	AK2	PCDH7	MO1_MO2	37	3	5	0	0	1
	AK2	LRP1B	MO1_MO2	37	3	1	0	0	1
	AK2	PNRC2	MO1_MO2	37	3	4	1	4.80383	0.297812
	COL11A1	SPTA1	MO1_MO2	37	4	4	1	3.1828	0.380422
	COL11A1	CSMD3	MO1_MO2	37	4	6	1	1.82997	0.523582
	COL11A1	VPS13A	MO1_MO2	37	4	3	1	4.80383	0.297812
	COL11A1	CSMD2	MO1_MO2	37	4	3	0	0	1
	COL11A1	SMC6	MO1_MO2	37	4	4	1	3.1828	0.380422
	COL11A1	PCLO	MO1_MO2	37	4	6	0	0	1
	COL11A1	DYNC2H1	MO1_MO2	37	4	3	0	0	1
	COL11A1	PCDH7	MO1_MO2	37	4	5	0	0	1
	COL11A1	LRP1B	MO1_MO2	37	4	1	0	0	1
	COL11A1	PNRC2	MO1_MO2	37	4	4	0	0	1
	SPTA1	CSMD3	MO1_MO2	37	4	6	0	0	1
	SPTA1	VPS13A	MO1_MO2	37	4	3	0	0	1
	SPTA1	CSMD2	MO1_MO2	37	4	3	1	4.80383	0.297812
	SPTA1	SMC6	MO1_MO2	37	4	4	0	0	1
	SPTA1	PCLO	MO1_MO2	37	4	6	1	1.82997	0.523582
	SPTA1	DYNC2H1	MO1_MO2	37	4	3	1	4.80383	0.297812
	SPTA1	PCDH7	MO1_MO2	37	4	5	1	2.34449	0.455523
	SPTA1	LRP1B	MO1_MO2	37	4	1	0	0	1
	SPTA1	PNRC2	MO1_MO2	37	4	4	0	0	1
	CSMD3	VPS13A	MO1_MO2	37	6	3	0	0	1
	CSMD3	CSMD2	MO1_MO2	37	6	3	0	0	1
	CSMD3	SMC6	MO1_MO2	37	6	4	2	6.66406	0.115224
	CSMD3	PCLO	MO1_MO2	37	6	6	2	3.23423	0.24477
	CSMD3	DYNC2H1	MO1_MO2	37	6	3	1	2.79199	0.421493
	CSMD3	PCDH7	MO1_MO2	37	6	5	1	1.33826	1
	CSMD3	LRP1B	MO1_MO2	37	6	1	0	0	1
	CSMD3	PNRC2	MO1_MO2	37	6	4	2	6.66406	0.115224
	VPS13A	CSMD2	MO1_MO2	37	3	3	0	0	1
	VPS13A	SMC6	MO1_MO2	37	3	4	0	0	1
	VPS13A	PCLO	MO1_MO2	37	3	6	1	2.79199	0.421493
	VPS13A	DYNC2H1	MO1_MO2	37	3	3	0	0	1
	VPS13A	PCDH7	MO1_MO2	37	3	5	0	0	1
	VPS13A	LRP1B	MO1_MO2	37	3	1	0	0	1
	VPS13A	PNRC2	MO1_MO2	37	3	4	0	0	1
	CSMD2	SMC6	MO1_MO2	37	3	4	0	0	1
	CSMD2	PCLO	MO1_MO2	37	3	6	0	0	1
	CSMD2	DYNC2H1	MO1_MO2	37	3	3	0	0	1
	CSMD2	PCDH7	MO1_MO2	37	3	5	0	0	1
	CSMD2	LRP1B	MO1_MO2	37	3	1	0	0	1
	CSMD2	PNRC2	MO1_MO2	37	3	4	0	0	1
	SMC6	PCLO	MO1_MO2	37	4	6	0	0	1
	SMC6	DYNC2H1	MO1_MO2	37	4	3	0	0	1
	SMC6	PCDH7	MO1_MO2	37	4	5	1	2.34449	0.455523
	SMC6	LRP1B	MO1_MO2	37	4	1	0	0	1
	SMC6	PNRC2	MO1_MO2	37	4	4	1	3.1828	0.380422
	PCLO	DYNC2H1	MO1_MO2	37	6	3	2	13.1763	0.0624196
	PCLO	PCDH7	MO1_MO2	37	6	5	1	1.33826	1
	PCLO	LRP1B	MO1_MO2	37	6	1	0	0	1
	PCLO	PNRC2	MO1_MO2	37	6	4	2	6.66406	0.115224
	DYNC2H1	PCDH7	MO1_MO2	37	3	5	1	3.5604	0.361647
	DYNC2H1	LRP1B	MO1_MO2	37	3	1	0	0	1
	DYNC2H1	PNRC2	MO1_MO2	37	3	4	2	25.2076	0.0259974
	PCDH7	LRP1B	MO1_MO2	37	5	1	0	0	1
	PCDH7	PNRC2	MO1_MO2	37	5	4	2	8.95374	0.0800212
	LRP1B	PNRC2	MO1_MO2	37	1	4	0	0	1
	CTNNB1	PCDH7	MO3_MO4	28	4	3	2	18.2048	0.045177
	CTNNB1	TP53	MO3_MO4	28	4	11	3	5.60687	0.269353
	CTNNB1	PNRC2	MO3_MO4	28	4	2	0	0	1
	CTNNB1	APOB	MO3_MO4	28	4	2	0	0	1
	CTNNB1	GTF2IRD2B	MO3_MO4	28	4	3	0	0	1
	CTNNB1	RB1	MO3_MO4	28	4	4	0	0	1
	CTNNB1	PCLO	MO3_MO4	28	4	5	1	1.63287	1
	CTNNB1	COL11A1	MO3_MO4	28	4	3	0	0	1
	CTNNB1	CSMD2	MO3_MO4	28	4	6	0	0	0.548718
	CTNNB1	FKBP9	MO3_MO4	28	4	3	0	0	1
	CTNNB1	CSMD3	MO3_MO4	28	4	2	0	0	1
	CTNNB1	LRP1B	MO3_MO4	28	4	5	1	1.63287	1
	CTNNB1	DYNC2H1	MO3_MO4	28	4	3	1	3.4356	0.382173
	CTNNB1	AK2	MO3_MO4	28	4	1	0	0	1
	CTNNB1	VPS13A	MO3_MO4	28	4	1	0	0	1
	CTNNB1	ALB	MO3_MO4	28	4	2	0	0	1
	CTNNB1	SMC6	MO3_MO4	28	4	3	0	0	1
	PCDH7	TP53	MO3_MO4	28	3	11	2	3.3908	0.543346
	PCDH7	PNRC2	MO3_MO4	28	3	2	0	0	1
	PCDH7	APOB	MO3_MO4	28	3	2	1	10	0.206349
	PCDH7	GTF2IRD2B	MO3_MO4	28	3	3	0	0	1
	PCDH7	RB1	MO3_MO4	28	3	4	0	0	1
	PCDH7	PCLO	MO3_MO4	28	3	5	2	12.4481	0.0732601
	PCDH7	COL11A1	MO3_MO4	28	3	3	1	5.19028	0.297924
	PCDH7	CSMD2	MO3_MO4	28	3	6	0	0	1
	PCDH7	FKBP9	MO3_MO4	28	3	3	0	0	1
	PCDH7	CSMD3	MO3_MO4	28	3	2	0	0	1
	PCDH7	LRP1B	MO3_MO4	28	3	5	0	0	1
	PCDH7	DYNC2H1	MO3_MO4	28	3	3	1	5.19028	0.297924
	PCDH7	AK2	MO3_MO4	28	3	1	0	0	1
	PCDH7	VPS13A	MO3_MO4	28	3	1	0	0	1
	PCDH7	ALB	MO3_MO4	28	3	2	0	0	1
	PCDH7	SMC6	MO3_MO4	28	3	3	0	0	1
	TP53	PNRC2	MO3_MO4	28	11	2	1	1.57244	1
	TP53	APOB	MO3_MO4	28	11	2	0	0	0.505291
	TP53	GTF2IRD2B	MO3_MO4	28	11	3	0	0	0.257937
	TP53	RB1	MO3_MO4	28	11	4	2	1.63544	1
	TP53	PCLO	MO3_MO4	28	11	5	3	2.70428	0.353073
	TP53	COL11A1	MO3_MO4	28	11	3	0	0	0.257937
	TP53	CSMD2	MO3_MO4	28	11	6	4	4.04869	0.174051
	TP53	FKBP9	MO3_MO4	28	11	3	2	3.3908	0.543346
	TP53	CSMD3	MO3_MO4	28	11	2	1	1.57244	1
	TP53	LRP1B	MO3_MO4	28	11	5	3	2.70428	0.353073
	TP53	DYNC2H1	MO3_MO4	28	11	3	2	3.3908	0.543346
	TP53	AK2	MO3_MO4	28	11	1	1	Inf	0.392857
	TP53	VPS13A	MO3_MO4	28	11	1	1	Inf	0.392857
	TP53	ALB	MO3_MO4	28	11	2	1	1.57244	1
	TP53	SMC6	MO3_MO4	28	11	3	0	0	0.257937
	PNRC2	APOB	MO3_MO4	28	2	2	1	18.0231	0.140212
	PNRC2	GTF2IRD2B	MO3_MO4	28	2	3	1	10	0.206349
	PNRC2	RB1	MO3_MO4	28	2	4	1	6.78214	0.269841
	PNRC2	PCLO	MO3_MO4	28	2	5	0	0	1
	PNRC2	COL11A1	MO3_MO4	28	2	3	0	0	1
	PNRC2	CSMD2	MO3_MO4	28	2	6	1	3.92428	0.388889
	PNRC2	FKBP9	MO3_MO4	28	2	3	1	10	0.206349
	PNRC2	CSMD3	MO3_MO4	28	2	2	0	0	1
	PNRC2	LRP1B	MO3_MO4	28	2	5	0	0	1
	PNRC2	DYNC2H1	MO3_MO4	28	2	3	0	0	1
	PNRC2	AK2	MO3_MO4	28	2	1	0	0	1
	PNRC2	VPS13A	MO3_MO4	28	2	1	0	0	1
	PNRC2	ALB	MO3_MO4	28	2	2	0	0	1
	PNRC2	SMC6	MO3_MO4	28	2	3	0	0	1
	APOB	GTF2IRD2B	MO3_MO4	28	2	3	1	10	0.206349
	APOB	RB1	MO3_MO4	28	2	4	1	6.78214	0.269841
	APOB	PCLO	MO3_MO4	28	2	5	1	5.03004	0.330688
	APOB	COL11A1	MO3_MO4	28	2	3	1	10	0.206349
	APOB	CSMD2	MO3_MO4	28	2	6	0	0	1
	APOB	FKBP9	MO3_MO4	28	2	3	0	0	1
	APOB	CSMD3	MO3_MO4	28	2	2	0	0	1
	APOB	LRP1B	MO3_MO4	28	2	5	0	0	1
	APOB	DYNC2H1	MO3_MO4	28	2	3	0	0	1
	APOB	AK2	MO3_MO4	28	2	1	0	0	1
	APOB	VPS13A	MO3_MO4	28	2	1	0	0	1
	APOB	ALB	MO3_MO4	28	2	2	0	0	1
	APOB	SMC6	MO3_MO4	28	2	3	0	0	1
	GTF2IRD2B	RB1	MO3_MO4	28	3	4	1	3.4356	0.382173
	GTF2IRD2B	PCLO	MO3_MO4	28	3	5	0	0	1
	GTF2IRD2B	COL11A1	MO3_MO4	28	3	3	0	0	1
	GTF2IRD2B	CSMD2	MO3_MO4	28	3	6	1	1.94351	0.529915
	GTF2IRD2B	FKBP9	MO3_MO4	28	3	3	0	0	1
	GTF2IRD2B	CSMD3	MO3_MO4	28	3	2	0	0	1
	GTF2IRD2B	LRP1B	MO3_MO4	28	3	5	0	0	1
	GTF2IRD2B	DYNC2H1	MO3_MO4	28	3	3	0	0	1
	GTF2IRD2B	AK2	MO3_MO4	28	3	1	0	0	1
	GTF2IRD2B	VPS13A	MO3_MO4	28	3	1	0	0	1
	GTF2IRD2B	ALB	MO3_MO4	28	3	2	0	0	1
	GTF2IRD2B	SMC6	MO3_MO4	28	3	3	0	0	1
	RB1	PCLO	MO3_MO4	28	4	5	1	1.63287	1
	RB1	COL11A1	MO3_MO4	28	4	3	0	0	1
	RB1	CSMD2	MO3_MO4	28	4	6	2	4.62855	0.191453
	RB1	FKBP9	MO3_MO4	28	4	3	0	0	1
	RB1	CSMD3	MO3_MO4	28	4	2	1	6.78214	0.269841
	RB1	LRP1B	MO3_MO4	28	4	5	0	0	1
	RB1	DYNC2H1	MO3_MO4	28	4	3	0	0	1
	RB1	AK2	MO3_MO4	28	4	1	0	0	1
	RB1	VPS13A	MO3_MO4	28	4	1	0	0	1
	RB1	ALB	MO3_MO4	28	4	2	0	0	1
	RB1	SMC6	MO3_MO4	28	4	3	1	3.4356	0.382173
	PCLO	COL11A1	MO3_MO4	28	5	3	1	2.51384	0.459402
	PCLO	CSMD2	MO3_MO4	28	5	6	2	3.01109	0.28547
	PCLO	FKBP9	MO3_MO4	28	5	3	0	0	1
	PCLO	CSMD3	MO3_MO4	28	5	2	1	5.03004	0.330688
	PCLO	LRP1B	MO3_MO4	28	5	5	0	0	0.549501
	PCLO	DYNC2H1	MO3_MO4	28	5	3	2	12.4481	0.0732601
	PCLO	AK2	MO3_MO4	28	5	1	1	Inf	0.178571
	PCLO	VPS13A	MO3_MO4	28	5	1	0	0	1
	PCLO	ALB	MO3_MO4	28	5	2	0	0	1
	PCLO	SMC6	MO3_MO4	28	5	3	0	0	1
	COL11A1	CSMD2	MO3_MO4	28	3	6	0	0	1
	COL11A1	FKBP9	MO3_MO4	28	3	3	1	5.19028	0.297924
	COL11A1	CSMD3	MO3_MO4	28	3	2	0	0	1
	COL11A1	LRP1B	MO3_MO4	28	3	5	0	0	1
	COL11A1	DYNC2H1	MO3_MO4	28	3	3	0	0	1
	COL11A1	AK2	MO3_MO4	28	3	1	0	0	1
	COL11A1	VPS13A	MO3_MO4	28	3	1	0	0	1
	COL11A1	ALB	MO3_MO4	28	3	2	1	10	0.206349
	COL11A1	SMC6	MO3_MO4	28	3	3	0	0	1
	CSMD2	FKBP9	MO3_MO4	28	6	3	1	1.94351	0.529915
	CSMD2	CSMD3	MO3_MO4	28	6	2	1	3.92428	0.388889
	CSMD2	LRP1B	MO3_MO4	28	6	5	0	0	0.553419
	CSMD2	DYNC2H1	MO3_MO4	28	6	3	1	1.94351	0.529915
	CSMD2	AK2	MO3_MO4	28	6	1	1	Inf	0.214286
	CSMD2	VPS13A	MO3_MO4	28	6	1	0	0	1
	CSMD2	ALB	MO3_MO4	28	6	2	0	0	1
	CSMD2	SMC6	MO3_MO4	28	6	3	0	0	1
	FKBP9	CSMD3	MO3_MO4	28	3	2	0	0	1
	FKBP9	LRP1B	MO3_MO4	28	3	5	1	2.51384	0.459402
	FKBP9	DYNC2H1	MO3_MO4	28	3	3	0	0	1
	FKBP9	AK2	MO3_MO4	28	3	1	0	0	1
	FKBP9	VPS13A	MO3_MO4	28	3	1	1	Inf	0.107143
	FKBP9	ALB	MO3_MO4	28	3	2	1	10	0.206349
	FKBP9	SMC6	MO3_MO4	28	3	3	0	0	1
	CSMD3	LRP1B	MO3_MO4	28	2	5	0	0	1
	CSMD3	DYNC2H1	MO3_MO4	28	2	3	0	0	1
	CSMD3	AK2	MO3_MO4	28	2	1	0	0	1
	CSMD3	VPS13A	MO3_MO4	28	2	1	0	0	1
	CSMD3	ALB	MO3_MO4	28	2	2	0	0	1
	CSMD3	SMC6	MO3_MO4	28	2	3	1	10	0.206349
	LRP1B	DYNC2H1	MO3_MO4	28	5	3	0	0	1
	LRP1B	AK2	MO3_MO4	28	5	1	0	0	1
	LRP1B	VPS13A	MO3_MO4	28	5	1	1	Inf	0.178571
	LRP1B	ALB	MO3_MO4	28	5	2	1	5.03004	0.330688
	LRP1B	SMC6	MO3_MO4	28	5	3	0	0	1
	DYNC2H1	AK2	MO3_MO4	28	3	1	1	Inf	0.107143
	DYNC2H1	VPS13A	MO3_MO4	28	3	1	0	0	1
	DYNC2H1	ALB	MO3_MO4	28	3	2	0	0	1
	DYNC2H1	SMC6	MO3_MO4	28	3	3	1	5.19028	0.297924
	AK2	VPS13A	MO3_MO4	28	1	1	0	0	1
	AK2	ALB	MO3_MO4	28	1	2	0	0	1
	AK2	SMC6	MO3_MO4	28	1	3	0	0	1
	VPS13A	ALB	MO3_MO4	28	1	2	0	0	1
	VPS13A	SMC6	MO3_MO4	28	1	3	0	0	1
	ALB	SMC6	MO3_MO4	28	2	3	0	0	1
