# Supplementary material for: The genomic landscape of Mongolian hepatocellular carcinoma
Source: Nat Commun. 2020 Sep 1;11:4383. doi: 10.1038/s41467-020-18186-1 (PMC7462863; doi:10.1038/s41467-020-18186-1)
Supplement: Supplementary file 15 — Supplementary Data 13 [file 41467_2020_18186_MOESM15_ESM.xlsx]

## Sheet: Suppl Data 13
	Supplementary Data 13. Mutated loci in all reported candidate driver genes for Mongolian HCC.
	Hugo Symbol	Variant Classification	Variant Type	Consequence	Chromosome	Start Position	End Position	Strand	Reference Allele	Tumor Genotype	Normal Genotype	Transcript Change	Protein Change	Normal Depth	Normal Ref Depth	Normal Alt Depth	Tumor Depth	Tumor Ref Depth	Tumor Alt Depth	Tumor Alt Frequency	gnomAD Frequency	ExAC Frequency	1000Genomes Frequency	Existing Annotation	ClinVar Pathogenicity	SIFT Predicted Pathogenicity	PolyPhen Predicted Pathogenicity	Patient ID
	GTF2IRD2B	Missense_Mutation	SNP	missense_variant	chr7	75148237	75148237	+	T	T/C	T/T	c.1790T>C	p.L597S	246	229	17	271	254	17	0.0627306	0.0002629	0.0002071	-	rs782183978	-	tolerated(0.74)	benign(0)	12
	CTNNB1	Missense_Mutation	SNP	missense_variant	chr3	41224606	41224606	+	G	G/T	G/G	c.94G>T	p.D32Y	319	318	1	408	221	187	0.458333	-	-	-	rs28931588,COSM5672,COSM5668,COSM5661	likely_pathogenic,pathogenic	deleterious(0)	probably_damaging(0.992)	13
	PCDH7	Missense_Mutation	SNP	missense_variant	chr4	30722497	30722497	+	C	C/A	C/C	c.1075C>A	p.R359S	518	517	1	558	460	98	0.175627	-	-	-	-	-	tolerated(0.2)	possibly_damaging(0.672)	13
	TP53	Missense_Mutation	SNP	missense_variant	chr17	7674253	7674253	+	A	A/T	A/A	c.710T>A	p.M237K	231	231	0	237	80	157	0.662447	-	9.415e-06	-	rs765848205,COSM984923,COSM984922,COSM984920,COSM45862,COSM45329,COSM45032,COSM43952,COSM4271816,COSM2744633	uncertain_significance,likely_pathogenic	deleterious(0)	probably_damaging(0.999)	13
	CTNNB1	Missense_Mutation	SNP	missense_variant	chr3	41224613	41224613	+	G	G/T	G/G	c.101G>T	p.G34V	297	297	0	547	514	33	0.0603291	-	-	-	rs28931589,COSM5988492,COSM5671,COSM5670	uncertain_significance,likely_pathogenic,pathogenic	deleterious(0)	probably_damaging(1)	14
	ALB	Frame_Shift_Ins	INS	frameshift_variant	chr4	73417641	73417642	+	-	-/A	-/-	c.1405dup	p.R469Kfs*21	124	124	0	230	194	36	0.156522	-	-	-	-	-	-	-	14
	SMC6	Splice_Site	SNP	splice_donor_variant	chr2	17718075	17718075	+	A	A/T	A/A	c.1092+2T>A	p.X364_splice	86	79	7	135	126	9	0.0666667	-	-	-	-	-	-	-	15
	APOB	Missense_Mutation	SNP	missense_variant	chr2	21001974	21001974	+	G	G/A	G/G	c.13448C>T	p.A4483V	313	311	2	1287	993	294	0.228438	2.855e-05	1.883e-05	-	rs147416761	uncertain_significance	tolerated(0.2)	benign(0.034)	16
	CTNNB1	Missense_Mutation	SNP	missense_variant	chr3	41224633	41224633	+	A	A/G	A/A	c.121A>G	p.T41A	191	191	0	507	330	177	0.349112	-	-	-	rs121913412,COSM5716,COSM5688,COSM5664	likely_pathogenic,pathogenic	deleterious(0)	possibly_damaging(0.694)	16
	ALB	Missense_Mutation	SNP	missense_variant	chr4	73419569	73419569	+	T	T/C	T/T	c.1715T>C	p.M572T	99	99	0	365	221	144	0.394521	-	-	-	-	-	tolerated(1)	benign(0.009)	16
	APOB	Frame_Shift_Del	DEL	frameshift_variant	chr2	21005779	21005800	+	CAATGCTGGTGGTTACATCCAG	CAATGCTGGTGGTTACATCCAG/-	CAATGCTGGTGGTTACATCCAG/CAATGCTGGTGGTTACATCCAG	c.11068_11089del	p.L3690Vfs*27	1406	1406	0	2775	1832	943	0.33982	-	-	-	-	-	-	-	17
	CTNNB1	Missense_Mutation	SNP	missense_variant	chr3	41224622	41224622	+	C	C/G	C/C	c.110C>G	p.S37C	221	221	0	486	298	188	0.386831	-	-	-	rs121913403,COSM5679,COSM5666,COSM5662	likely_pathogenic,pathogenic	deleterious(0)	probably_damaging(1)	17
	ALB	Frame_Shift_Del	DEL	frameshift_variant	chr4	73409413	73409413	+	T	T/-	T/T	c.543del	p.F181Lfs*60	258	258	0	657	405	252	0.383562	-	-	-	-	-	-	-	17
	RB1	Missense_Mutation	SNP	missense_variant,splice_region_variant	chr13	48456349	48456349	+	G	G/A	G/G	c.1960G>A	p.V654M	124	124	0	163	67	96	0.588957	-	-	-	rs483352690,CM034902,CM045967,CS081965,CS050405,CS083261,COSM6001062,COSM6001061,COSM35800,COSM225014,COSM2150876,COSM214525,COSM1135502	pathogenic	deleterious(0.02)	probably_damaging(0.991)	17
	TP53	Nonsense_Mutation	DEL	stop_gained,frameshift_variant	chr17	7674260	7674261	+	TG	TG/-	TG/TG	c.702_703del	p.Y234*	104	104	0	217	201	16	0.0737327	-	-	-	COSM45645,COSM44516,COSM44400	-	-	-	17
	FKBP9	Missense_Mutation	SNP	missense_variant	chr7	33005339	33005339	+	C	C/G	C/C	c.1860C>G	p.H620Q	74	68	6	148	137	11	0.0743243	-	-	-	-	-	deleterious(0)	probably_damaging(0.998)	18
	LRP1B	Missense_Mutation	SNP	missense_variant	chr2	140851699	140851699	+	G	G/A	G/G	c.4664C>T	p.A1555V	377	377	0	588	355	233	0.396259	-	-	-	COSM218655	-	deleterious(0.02)	benign(0.17)	19
	FKBP9	Missense_Mutation	SNP	missense_variant	chr7	33005339	33005339	+	C	C/G	C/C	c.1860C>G	p.H620Q	72	66	6	205	194	11	0.0536585	-	-	-	-	-	deleterious(0)	probably_damaging(0.998)	19
	DYNC2H1	Nonsense_Mutation	SNP	stop_gained	chr11	103243696	103243696	+	C	C/T	C/C	c.9844C>T	p.R3282*	305	304	1	381	267	114	0.299213	-	-	-	-	-	-	-	19
	TP53	Missense_Mutation	SNP	missense_variant	chr17	7675085	7675085	+	C	C/A	C/C	c.527G>T	p.C176F	363	363	0	243	80	163	0.670782	4.064e-06	-	-	TP53_g.12515G>T,COSM99672,COSM99671,COSM99670,COSM99669,COSM44645,COSM3388204,COSM3378352,COSM1649384,COSM1640850,COSM117398,COSM117397,COSM117396,COSM117395,COSM10687,COSM10645	-	deleterious(0)	probably_damaging(0.998)	19
	PNRC2	Missense_Mutation	SNP	missense_variant	chr1	23961703	23961703	+	G	G/C	G/G	c.246G>C	p.R82S	350	320	30	281	265	16	0.0569395	5.166e-05	2.922e-05	-	rs776171746	-	tolerated(0.87)	benign(0)	20
	APOB	Splice_Site	DEL	splice_donor_variant,coding_sequence_variant,intron_variant	chr2	21018974	21019003	+	TGTGTTTTGAATACTCACCTTCTGCTTGAG	TGTGTTTTGAATACTCACCTTCTGCTTGAG/-	TGTGTTTTGAATACTCACCTTCTGCTTGAG/TGTGTTTTGAATACTCACCTTCTGCTTGAG	c.3110_3121+18del	p.X1037_splice	66	66	0	65	45	20	0.307692	-	-	-	-	-	-	-	20
	GTF2IRD2B	Missense_Mutation	SNP	missense_variant	chr7	75148237	75148237	+	T	T/C	T/T	c.1790T>C	p.L597S	374	347	27	543	515	28	0.0515654	0.0002629	0.0002071	-	rs782183978	-	tolerated(0.74)	benign(0)	20
	RB1	Frame_Shift_Del	DEL	frameshift_variant	chr13	48362888	48362888	+	A	A/-	A/A	c.795del	p.K265Nfs*3	130	130	0	141	28	113	0.801418	-	-	-	-	-	-	-	20
	PCLO	Missense_Mutation	SNP	missense_variant	chr7	82908899	82908899	+	G	G/T	G/G	c.13415C>A	p.P4472Q	175	175	0	511	414	97	0.189824	-	-	-	-	-	deleterious(0.05)	probably_damaging(0.952)	1
	COL11A1	Missense_Mutation	SNP	missense_variant	chr1	102934486	102934486	+	C	C/G	C/C	c.3563G>C	p.R1188T	119	119	0	186	136	50	0.268817	-	-	-	-	-	deleterious(0)	probably_damaging(0.977)	21
	PNRC2	Missense_Mutation	SNP	missense_variant	chr1	23961703	23961703	+	G	G/C	G/G	c.246G>C	p.R82S	297	253	44	337	319	18	0.0534125	5.166e-05	2.922e-05	-	rs776171746	-	tolerated(0.87)	benign(0)	22
	CSMD2	Missense_Mutation	SNP	missense_variant	chr1	33533843	33533843	+	G	G/T	G/G	c.9944C>A	p.T3315N	219	219	0	339	217	122	0.359882	-	-	-	-	-	deleterious(0)	probably_damaging(0.959)	22
	FKBP9	Missense_Mutation	SNP	missense_variant	chr7	33005339	33005339	+	C	C/G	C/C	c.1860C>G	p.H620Q	59	55	4	91	85	6	0.0659341	-	-	-	-	-	deleterious(0)	probably_damaging(0.998)	22
	TP53	Frame_Shift_Del	DEL	frameshift_variant	chr17	7674895	7674896	+	AA	AA/-	AA/AA	c.635_636del	p.F212Sfs*3	80	80	0	52	19	33	0.634615	-	-	-	rs1131691030,TP53_g.12704_12705del,COSM5010239,COSM44162,COSM292498,COSM292497,COSM292496,COSM292495,COSM1735835	pathogenic	-	-	22
	CSMD2	Missense_Mutation	SNP	missense_variant	chr1	33557803	33557803	+	G	G/A	G/G	c.8674C>T	p.L2892F	162	160	2	215	138	77	0.35814	-	-	-	-	-	deleterious(0.03)	probably_damaging(0.984)	23
	RB1	Nonsense_Mutation	SNP	stop_gained	chr13	48463767	48463767	+	A	A/T	A/A	c.2143A>T	p.K715*	142	142	0	125	76	49	0.392	-	-	-	COSM940,COSM1677659	-	-	-	23
	TP53	Nonsense_Mutation	SNP	stop_gained	chr17	7673570	7673570	+	T	T/A	T/T	c.958A>T	p.K320*	80	80	0	82	33	49	0.597561	-	-	-	TP53_g.14030A>T,COSM5731511,COSM5731510,COSM5731509,COSM44335	-	-	-	23
	AK2	In_Frame_Ins	INS	inframe_insertion,splice_region_variant	chr1	33013400	33013401	+	-	-/ATGTCATCTTTC	-/-	c.500_501insGAAAGATGACAT	p.M163_D166dup	195	188	7	223	203	20	0.0896861	-	-	-	-	-	-	-	25
	COL11A1	Missense_Mutation	SNP	missense_variant	chr1	103014591	103014591	+	G	G/A	G/G	c.1492C>T	p.R498C	55	55	0	139	115	24	0.172662	-	-	-	COSM4822978,COSM4822977,COSM268491,COSM1688176	-	deleterious(0.01)	possibly_damaging(0.719)	25
	SPTA1	Missense_Mutation	SNP	missense_variant	chr1	158683438	158683438	+	A	A/T	A/A	c.323T>A	p.M108K	364	364	0	763	660	103	0.134993	-	-	-	-	-	deleterious(0)	benign(0.11)	25
	CTNNB1	Missense_Mutation	SNP	missense_variant	chr3	41224613	41224613	+	G	G/T	G/G	c.101G>T	p.G34V	308	308	0	549	477	72	0.131148	-	-	-	rs28931589,COSM5988492,COSM5671,COSM5670	uncertain_significance,likely_pathogenic,pathogenic	deleterious(0)	probably_damaging(1)	25
	FKBP9	Missense_Mutation	SNP	missense_variant	chr7	33005339	33005339	+	C	C/G	C/C	c.1860C>G	p.H620Q	81	72	9	100	92	8	0.08	-	-	-	-	-	deleterious(0)	probably_damaging(0.998)	25
	TP53	Missense_Mutation	SNP	missense_variant	chr17	7674189	7674189	+	T	T/A	T/T	c.774A>T	p.E258D	199	199	0	184	67	117	0.63587	-	-	-	TP53_g.13411A>T,COSM5752701,COSM5752700,COSM5752699,COSM5752698,COSM46410,COSM45640,COSM44962,COSM3733375,COSM3733374,COSM1522509,COSM1522508	-	deleterious(0)	possibly_damaging(0.903)	25
	ALB	Frame_Shift_Del	DEL	frameshift_variant	chr4	73418135	73418138	+	AGTA	AGTA/-	AGTA/AGTA	c.1479_1482del	p.S494Tfs*12	107	107	0	246	198	48	0.195122	-	-	-	-	-	-	-	26
	CSMD3	Missense_Mutation	SNP	missense_variant	chr8	112638831	112638831	+	G	G/T	G/G	c.3391C>A	p.Q1131K	245	245	0	470	314	156	0.331915	-	-	-	-	-	deleterious(0.03)	benign(0.403)	26
	TP53	Missense_Mutation	SNP	missense_variant	chr17	7675190	7675190	+	C	C/T	C/C	c.422G>A	p.C141Y	201	201	0	302	215	87	0.288079	-	-	-	rs587781288,CM993216,COSM44911,COSM43708,COSM3378367,COSM3378366,COSM293914,COSM293913,COSM293912,COSM293911,COSM293910,COSM1559494,COSM1559493,COSM1559492,COSM1559491,COSM131473,COSM131472,COSM131471,COSM131470	likely_pathogenic,pathogenic	deleterious(0)	probably_damaging(0.999)	26
	APOB	Missense_Mutation	SNP	missense_variant	chr2	21007861	21007861	+	T	T/G	T/T	c.9007A>C	p.T3003P	2223	2219	4	4549	4177	372	0.0817762	-	-	-	-	-	deleterious(0.01)	possibly_damaging(0.791)	27
	GTF2IRD2B	Missense_Mutation	SNP	missense_variant	chr7	75148237	75148237	+	T	T/C	T/T	c.1790T>C	p.L597S	374	338	36	582	549	33	0.056701	0.0002629	0.0002071	-	rs782183978	-	tolerated(0.74)	benign(0)	27
	VPS13A	Missense_Mutation	SNP	missense_variant	chr9	77370465	77370465	+	G	G/T	G/G	c.8794G>T	p.V2932L	265	265	0	482	435	47	0.0975104	-	-	-	-	-	tolerated(1)	benign(0.346)	27
	CSMD2	Nonsense_Mutation	SNP	stop_gained	chr1	33611050	33611050	+	C	C/A	C/C	c.6334G>T	p.E2112*	140	139	1	374	351	23	0.0614973	-	-	-	-	-	-	-	28
	SMC6	Splice_Site	SNP	splice_donor_variant	chr2	17718075	17718075	+	A	A/T	A/A	c.1092+2T>A	p.X364_splice	64	61	3	138	127	11	0.0797101	-	-	-	-	-	-	-	30
	GTF2IRD2B	Missense_Mutation	SNP	missense_variant	chr7	75148237	75148237	+	T	T/C	T/T	c.1790T>C	p.L597S	249	230	19	394	366	28	0.071066	0.0002629	0.0002071	-	rs782183978	-	tolerated(0.74)	benign(0)	2
	CSMD2	Missense_Mutation	SNP	missense_variant	chr1	33537498	33537498	+	C	C/A	C/C	c.9743G>T	p.G3248V	656	656	0	969	677	292	0.301342	-	-	-	-	-	deleterious(0)	probably_damaging(0.995)	32
	CSMD2	Missense_Mutation	SNP	missense_variant,splice_region_variant	chr1	33626487	33626487	+	T	T/A	T/T	c.5295A>T	p.Q1765H	196	196	0	334	208	126	0.377246	-	-	-	-	-	deleterious(0)	probably_damaging(1)	32
	PCLO	Missense_Mutation	SNP	missense_variant	chr7	82954555	82954555	+	G	G/A	G/G	c.6398C>T	p.T2133I	459	459	0	785	562	223	0.284076	-	-	-	rs765484551	-	deleterious(0)	probably_damaging(0.944)	32
	CSMD3	Nonsense_Mutation	SNP	stop_gained	chr8	112492574	112492574	+	A	A/C	A/A	c.5193T>G	p.Y1731*	332	332	0	416	278	138	0.331731	-	-	-	COSM5664708,COSM5664709	-	-	-	32
	CSMD3	Missense_Mutation	SNP	missense_variant	chr8	112637002	112637002	+	T	T/G	T/T	c.3530A>C	p.Y1177S	207	206	1	315	197	118	0.374603	-	-	-	-	-	deleterious(0)	probably_damaging(0.997)	32
	RB1	Splice_Site	SNP	splice_acceptor_variant	chr13	48307279	48307279	+	G	G/T	G/G	c.138-1G>T	p.X46_splice	301	301	0	263	129	134	0.509506	-	-	-	CS030547,COSM333157	-	-	-	32
	TP53	Missense_Mutation	SNP	missense_variant	chr17	7673763	7673763	+	T	T/A	T/T	c.857A>T	p.E286V	115	115	0	251	47	204	0.812749	-	-	-	CM920679,TP53_g.13837A>T,rs1057519985,COSM5635879,COSM5635878,COSM4816281,COSM4816280,COSM45892,COSM43936,COSM437480,COSM43565,COSM3958795,COSM3958794,COSM288255,COSM251425	uncertain_significance,likely_pathogenic	deleterious(0)	probably_damaging(0.987)	32
	SMC6	Splice_Site	SNP	splice_donor_variant	chr2	17718075	17718075	+	A	A/T	A/A	c.1092+2T>A	p.X364_splice	61	57	4	84	79	5	0.0595238	-	-	-	-	-	-	-	33
	CTNNB1	Missense_Mutation	SNP	missense_variant	chr3	41224646	41224646	+	C	C/A	C/C	c.134C>A	p.S45Y	375	375	0	712	546	166	0.233146	-	-	-	rs121913409,COSM6100,COSM5692,COSM5689,COSM5667	likely_pathogenic,pathogenic,other	deleterious(0)	probably_damaging(0.95)	33
	TP53	Splice_Site	SNP	splice_acceptor_variant	chr17	7675237	7675237	+	C	C/G	C/C	c.376-1G>C	p.X126_splice	103	102	1	135	55	80	0.592593	-	-	-	CS1313555,TP53_g.12363G>C,COSM6900,COSM45809,COSM45364,COSM4271998,COSM4271997,COSM4271996,COSM4271995,COSM4271994,COSM3388229,COSM3378369,COSM2744965,COSM22908,COSM218538,COSM218537,COSM218536,COSM2156353,COSM18655,COSM1167887,COSM1167886,COSM1167885	-	-	-	34
	COL11A1	Missense_Mutation	SNP	missense_variant,splice_region_variant	chr1	102920363	102920363	+	C	C/A	C/C	c.3710G>T	p.G1237V	350	350	0	611	524	87	0.14239	-	-	-	COSM1248738,COSM1248737	-	deleterious(0)	benign(0.311)	35
	SPTA1	Missense_Mutation	SNP	missense_variant,splice_region_variant	chr1	158618055	158618055	+	C	C/T	C/C	c.6532G>A	p.A2178T	213	213	0	402	335	67	0.166667	-	-	-	-	-	tolerated(0.89)	benign(0.013)	39
	APOB	Missense_Mutation	SNP	missense_variant	chr2	21019055	21019055	+	A	A/C	A/A	c.3058T>G	p.Y1020D	55	55	0	120	103	17	0.141667	-	-	-	-	-	tolerated(0.06)	probably_damaging(0.999)	39
	ALB	Missense_Mutation	SNP	missense_variant	chr4	73404380	73404380	+	C	C/T	C/C	c.53C>T	p.S18F	270	267	3	495	396	99	0.2	-	-	-	COSM1694527	-	deleterious(0)	benign(0.188)	39
	ALB	In_Frame_Del	DEL	inframe_deletion	chr4	73413496	73413498	+	TGT	TGT/-	TGT/TGT	c.922_924del	p.L308del	196	196	0	421	358	63	0.149644	-	-	-	-	-	-	-	39
	PCLO	Missense_Mutation	SNP	missense_variant	chr7	82956318	82956318	+	G	G/T	G/G	c.4635C>A	p.D1545E	230	230	0	556	377	179	0.321942	-	-	-	-	-	tolerated(0.17)	benign(0.361)	39
	DYNC2H1	Splice_Site	SNP	splice_donor_variant	chr11	103304721	103304721	+	G	G/A	G/G	c.11403+1G>A	p.X3801_splice	146	146	0	219	186	33	0.150685	-	-	-	COSM5371527	-	-	-	39
	LRP1B	Missense_Mutation	SNP	missense_variant	chr2	140950295	140950295	+	C	C/T	C/C	c.3076G>A	p.D1026N	156	156	0	235	217	18	0.0765957	-	-	-	COSM6490963	-	tolerated(0.09)	probably_damaging(0.996)	40
	CTNNB1	Missense_Mutation	SNP	missense_variant	chr3	41224634	41224634	+	C	C/T	C/C	c.122C>T	p.T41I	294	293	1	489	406	83	0.169734	-	-	-	rs121913413,COSM5730,COSM5701,COSM5676	likely_pathogenic,pathogenic	deleterious(0)	probably_damaging(0.955)	41
	PCDH7	Missense_Mutation	SNP	missense_variant	chr4	31142800	31142800	+	A	A/G	A/A	c.2764A>G	p.Y922C	200	200	0	289	232	57	0.197232	-	-	-	rs530969479	-	deleterious(0)	probably_damaging(0.997)	41
	PCLO	Missense_Mutation	SNP	missense_variant	chr7	82954763	82954763	+	C	C/A	C/C	c.6190G>T	p.A2064S	391	389	2	594	521	73	0.122896	-	-	-	-	-	deleterious(0.01)	possibly_damaging(0.536)	41
	DYNC2H1	Missense_Mutation	SNP	missense_variant	chr11	103170940	103170940	+	G	G/C	G/G	c.5206G>C	p.A1736P	172	172	0	287	239	48	0.167247	-	-	-	-	-	deleterious(0)	probably_damaging(1)	41
	TP53	Nonsense_Mutation	SNP	stop_gained	chr17	7673746	7673746	+	T	T/A	T/T	c.874A>T	p.K292*	172	172	0	201	163	38	0.189055	-	-	-	TP53_g.13854A>T,COSM6191155,COSM6191154,COSM6191153,COSM44894,COSM44451,COSM44207,COSM1172458	-	-	-	41
	CSMD2	Missense_Mutation	SNP	missense_variant	chr1	33792477	33792477	+	G	G/T	G/G	c.1496C>A	p.T499N	105	105	0	137	74	63	0.459854	4.067e-06	9.415e-06	-	rs761010005	-	deleterious(0.02)	probably_damaging(0.999)	3
	CTNNB1	Missense_Mutation	SNP	missense_variant	chr3	41224610	41224610	+	C	C/G	C/C	c.98C>G	p.S33C	324	324	0	517	322	195	0.377176	-	-	-	rs121913400,COSM5677,COSM5673,COSM5669	likely_pathogenic,pathogenic,other	deleterious(0)	probably_damaging(1)	42
	PCDH7	Missense_Mutation	SNP	missense_variant	chr4	30721468	30721468	+	G	G/T	G/G	c.46G>T	p.G16C	72	72	0	173	109	64	0.369942	-	-	-	-	-	tolerated(0.18)	benign(0)	42
	ALB	Frame_Shift_Del	DEL	frameshift_variant	chr4	73417624	73417624	+	T	T/-	T/T	c.1384del	p.C462Vfs*20	161	161	0	237	153	84	0.35443	-	-	-	-	-	-	-	42
	TP53	Missense_Mutation	SNP	missense_variant	chr17	7676041	7676041	+	G	G/A	G/G	c.328C>T	p.R110C	644	640	4	395	153	242	0.612658	2.032e-05	9.415e-06	-	rs587781371,CD136796,TP53_g.11559C>T,COSM45604,COSM44669,COSM4449790,COSM4449789,COSM43682,COSM4272030,COSM2745019,COSM247949,COSM247948,COSM166234,COSM166233	uncertain_significance	tolerated(0.14)	benign(0.047)	42
	GTF2IRD2B	Missense_Mutation	SNP	missense_variant	chr7	75148237	75148237	+	T	T/C	T/T	c.1790T>C	p.L597S	425	380	45	373	352	21	0.0563003	0.0002629	0.0002071	-	rs782183978	-	tolerated(0.74)	benign(0)	43
	TP53	Missense_Mutation	SNP	missense_variant	chr17	7675160	7675160	+	G	G/C	G/G	c.452C>G	p.P151R	226	226	0	317	183	134	0.422713	-	-	-	TP53_g.12440C>G,rs1057520000,COSM707871,COSM707870,COSM707869,COSM707868,COSM44288,COSM44003,COSM4139888,COSM4139887,COSM3388218,COSM2744918,COSM259152,COSM259151,COSM259150,COSM259149,COSM11476	likely_pathogenic	deleterious(0)	probably_damaging(0.996)	44
	COL11A1	Missense_Mutation	SNP	missense_variant	chr1	103002766	103002766	+	G	G/T	G/G	c.2024C>A	p.P675Q	245	245	0	336	148	188	0.559524	-	-	-	COSM6540688,COSM6540687,COSM1954081,COSM1954080	-	tolerated(0.74)	benign(0.003)	45
	SMC6	Splice_Site	SNP	splice_donor_variant	chr2	17718075	17718075	+	A	A/T	A/A	c.1092+2T>A	p.X364_splice	47	44	3	149	140	9	0.0604027	-	-	-	-	-	-	-	45
	CSMD3	Missense_Mutation	SNP	missense_variant	chr8	112975930	112975930	+	G	G/T	G/G	c.1249C>A	p.P417T	161	159	2	321	248	73	0.227414	-	-	-	-	-	tolerated(1)	benign(0.007)	45
	TP53	Nonsense_Mutation	SNP	stop_gained	chr17	7670664	7670664	+	C	C/A	C/C	c.1045G>T	p.E349*	142	142	0	135	24	111	0.822222	-	-	-	TP53_g.16936G>T,COSM46056,COSM1735857,COSM140784,COSM10770	-	-	-	45
	SPTA1	Missense_Mutation	SNP	missense_variant	chr1	158639661	158639661	+	T	T/A	T/T	c.4901A>T	p.D1634V	236	236	0	380	326	54	0.142105	-	-	-	-	-	deleterious(0)	probably_damaging(1)	46
	PCDH7	Missense_Mutation	SNP	missense_variant	chr4	30722275	30722275	+	G	G/C	G/G	c.853G>C	p.D285H	205	205	0	461	405	56	0.121475	-	-	-	-	-	tolerated(0.09)	possibly_damaging(0.654)	46
	PCLO	Frame_Shift_Ins	INS	frameshift_variant	chr7	82966130	82966131	+	-	-/T	-/-	c.3657dup	p.L1220Tfs*4	280	274	6	229	190	39	0.170306	-	-	-	-	-	-	-	48
	CSMD3	Missense_Mutation	SNP	missense_variant	chr8	112224910	112224910	+	T	T/C	T/T	c.10985A>G	p.Y3662C	289	287	2	318	202	116	0.36478	-	-	-	-	-	deleterious(0)	probably_damaging(0.997)	48
	LRP1B	Nonsense_Mutation	SNP	stop_gained	chr2	140322060	140322060	+	G	G/T	G/G	c.12543C>A	p.C4181*	136	136	0	239	188	51	0.213389	-	-	-	-	-	-	-	49
	TP53	Missense_Mutation	SNP	missense_variant	chr17	7674241	7674241	+	G	G/A	G/G	c.722C>T	p.S241F	305	305	0	370	197	173	0.467568	4.061e-06	-	-	rs28934573,CM920673,CM1212186,TP53_g.13359C>T,COSM44657,COSM437503,COSM437502,COSM437501,COSM3712577,COSM3522695,COSM3362448,COSM2744620,COSM2744619,COSM214172,COSM214171,COSM214170,COSM1649402,COSM1230112,COSM1230111,COSM1230110,COSM10935,COSM10812,COSM10709	likely_pathogenic,pathogenic	deleterious(0)	probably_damaging(1)	49
	LRP1B	Missense_Mutation	SNP	missense_variant	chr2	140501766	140501766	+	T	T/C	T/T	c.8771A>G	p.N2924S	345	345	0	666	572	94	0.141141	8.143e-06	9.415e-06	-	rs781747055	-	tolerated(0.17)	benign(0.007)	50
	PNRC2	Missense_Mutation	SNP	missense_variant	chr1	23961703	23961703	+	G	G/C	G/G	c.246G>C	p.R82S	239	208	31	336	313	23	0.0684524	5.166e-05	2.922e-05	-	rs776171746	-	tolerated(0.87)	benign(0)	51
	AK2	In_Frame_Ins	INS	inframe_insertion,splice_region_variant	chr1	33013400	33013401	+	-	-/ATGTCATCTTTC	-/-	c.500_501insGAAAGATGACAT	p.M163_D166dup	169	159	10	214	202	12	0.0560748	-	-	-	-	-	-	-	51
	APOB	Frame_Shift_Del	DEL	frameshift_variant	chr2	21007232	21007233	+	TC	TC/-	TC/TC	c.9635_9636del	p.R3212Kfs*12	1017	1005	12	2570	1460	1110	0.431907	-	-	-	COSM6335200	-	-	-	51
	CSMD3	Missense_Mutation	SNP	missense_variant	chr8	112291555	112291555	+	A	A/C	A/A	c.8929T>G	p.C2977G	139	137	2	345	217	128	0.371014	-	-	-	-	-	deleterious(0)	probably_damaging(0.998)	51
	DYNC2H1	Missense_Mutation	SNP	missense_variant	chr11	103171038	103171038	+	T	T/G	T/T	c.5304T>G	p.H1768Q	151	151	0	272	152	120	0.441176	-	-	-	-	-	tolerated(0.25)	benign(0.377)	51
	TP53	Frame_Shift_Del	DEL	frameshift_variant	chr17	7673733	7673767	+	TGAGGCTCCCCTTTCTTGCGGAGATTCTCTTCCTC	TGAGGCTCCCCTTTCTTGCGGAGATTCTCTTCCTC/-	TGAGGCTCCCCTTTCTTGCGGAGATTCTCTTCCTC/TGAGGCTCCCCTTTCTTGCGGAGATTCTCTTCCTC	c.853_887del	p.E285Pfs*9	177	174	3	198	64	134	0.676768	-	-	-	-	-	-	-	51
	AK2	Frame_Shift_Ins	INS	frameshift_variant,splice_region_variant	chr1	33013400	33013401	+	-	-/ATGTC	-/-	c.500_501insGACAT	p.I167Mfs*8	208	200	8	295	275	20	0.0677966	-	-	-	-	-	-	-	52
	CSMD2	Missense_Mutation	SNP	missense_variant	chr1	33633454	33633454	+	C	C/T	C/C	c.5168G>A	p.R1723Q	78	76	2	142	93	49	0.34507	-	-	-	-	-	tolerated(0.06)	probably_damaging(0.995)	52
	PCLO	Missense_Mutation	SNP	missense_variant	chr7	82954281	82954281	+	C	C/A	C/C	c.6672G>T	p.E2224D	347	346	1	569	380	189	0.332162	-	-	-	-	-	deleterious_low_confidence(0.01)	benign(0.234)	52
	DYNC2H1	Missense_Mutation	SNP	missense_variant	chr11	103455212	103455212	+	G	G/T	G/G	c.12504G>T	p.Q4168H	307	307	0	378	182	196	0.518519	-	-	-	-	-	tolerated(0.09)	benign(0.007)	52
	TP53	Missense_Mutation	SNP	missense_variant	chr17	7674227	7674227	+	T	T/C	T/T	c.736A>G	p.M246V	218	218	0	198	71	127	0.641414	-	-	-	rs483352695,CM942294,TP53_g.13373A>G,COSM45992,COSM44903,COSM43555,COSM4166418,COSM4166417,COSM4166416,COSM4166415,COSM4166414,COSM3958808,COSM251431,COSM251430,COSM251429,COSM1726382	uncertain_significance,likely_pathogenic,pathogenic	deleterious(0)	probably_damaging(0.979)	52
	CSMD2	Nonsense_Mutation	SNP	stop_gained	chr1	33586553	33586553	+	G	G/T	G/G	c.7002C>A	p.C2334*	76	76	0	117	68	49	0.418803	-	-	-	-	-	-	-	53
	LRP1B	Nonsense_Mutation	SNP	stop_gained	chr2	140325844	140325844	+	A	A/T	A/A	c.12258T>A	p.Y4086*	166	166	0	348	300	48	0.137931	-	-	-	-	-	-	-	53
	LRP1B	Missense_Mutation	SNP	missense_variant	chr2	140982166	140982166	+	A	A/G	A/A	c.2881T>C	p.S961P	123	123	0	271	237	34	0.125461	-	-	-	-	-	deleterious(0.01)	possibly_damaging(0.455)	53
	CTNNB1	Missense_Mutation	SNP	missense_variant	chr3	41224610	41224610	+	C	C/A	C/C	c.98C>A	p.S33Y	313	312	1	622	517	105	0.16881	-	-	-	rs121913400,COSM5677,COSM5673,COSM5669	likely_pathogenic,pathogenic,other	deleterious(0)	probably_damaging(1)	53
	DYNC2H1	Missense_Mutation	SNP	missense_variant,splice_region_variant	chr11	103203774	103203774	+	A	A/G	A/A	c.8309A>G	p.Y2770C	165	165	0	337	238	99	0.293769	8.512e-06	9.477e-06	-	rs775009595	-	tolerated(0.16)	possibly_damaging(0.77)	53
	TP53	Frame_Shift_Del	DEL	frameshift_variant	chr17	7676543	7676543	+	T	T/-	T/T	c.52del	p.T18Hfs*26	773	773	0	585	113	472	0.806838	-	-	-	rs876658627,COSM5346945,COSM220788,COSM220787,COSM220786,COSM220785	pathogenic	-	-	53
	PNRC2	Missense_Mutation	SNP	missense_variant	chr1	23961703	23961703	+	G	G/C	G/G	c.246G>C	p.R82S	280	242	38	377	356	21	0.0557029	5.166e-05	2.922e-05	-	rs776171746	-	tolerated(0.87)	benign(0)	55
	APOB	Frame_Shift_Del	DEL	frameshift_variant	chr2	21002850	21002853	+	TCAA	TCAA/-	TCAA/TCAA	c.12569_12572del	p.I4190Tfs*7	137	137	0	342	204	138	0.403509	-	-	-	-	-	-	-	55
	PCDH7	Frame_Shift_Del	DEL	frameshift_variant	chr4	30723627	30723633	+	AAATGAC	AAATGAC/-	AAATGAC/AAATGAC	c.2207_2213del	p.N736Mfs*25	133	133	0	243	104	139	0.572016	-	-	-	-	-	-	-	55
	GTF2IRD2B	Missense_Mutation	SNP	missense_variant	chr7	75148237	75148237	+	T	T/C	T/T	c.1790T>C	p.L597S	335	301	34	499	474	25	0.0501002	0.0002629	0.0002071	-	rs782183978	-	tolerated(0.74)	benign(0)	55
	PCLO	Missense_Mutation	SNP	missense_variant	chr7	82916434	82916434	+	T	T/A	T/T	c.11552A>T	p.H3851L	102	102	0	272	156	116	0.426471	-	-	-	-	-	tolerated(0.09)	benign(0.178)	55
	DYNC2H1	Missense_Mutation	SNP	missense_variant	chr11	103160995	103160995	+	G	G/T	G/G	c.4442G>T	p.G1481V	51	51	0	88	74	14	0.159091	-	-	-	-	-	deleterious(0)	possibly_damaging(0.875)	55
	APOB	Frame_Shift_Del	DEL	frameshift_variant	chr2	21037981	21037981	+	C	C/-	C/C	c.514del	p.E172Kfs*60	122	121	1	253	134	119	0.470356	-	-	-	-	-	-	-	56
	PCDH7	Missense_Mutation	SNP	missense_variant	chr4	30721553	30721553	+	C	C/A	C/C	c.131C>A	p.A44D	209	209	0	337	270	67	0.198813	-	-	-	-	-	tolerated(0.32)	probably_damaging(0.931)	56
	LRP1B	Missense_Mutation	SNP	missense_variant	chr2	140274445	140274445	+	T	T/A	T/T	c.13121A>T	p.D4374V	109	109	0	239	164	75	0.313808	-	-	-	-	-	tolerated(0.15)	benign(0.125)	57
	FKBP9	Missense_Mutation	SNP	missense_variant	chr7	33005339	33005339	+	C	C/G	C/C	c.1860C>G	p.H620Q	50	42	8	112	102	10	0.0892857	-	-	-	-	-	deleterious(0)	probably_damaging(0.998)	57
	VPS13A	Missense_Mutation	SNP	missense_variant	chr9	77295702	77295702	+	C	C/T	C/C	c.3668C>T	p.S1223F	250	250	0	512	321	191	0.373047	-	-	-	-	-	deleterious(0)	probably_damaging(0.998)	57
	TP53	Missense_Mutation	SNP	missense_variant	chr17	7675206	7675206	+	G	G/C	G/G	c.406C>G	p.Q136E	150	150	0	152	61	91	0.598684	-	-	-	CM971503,TP53_g.12394C>G,COSM4746625,COSM4746624,COSM4746623,COSM4746622,COSM4746621,COSM4746620,COSM45123,COSM44866,COSM43767,COSM437600,COSM437599,COSM437598,COSM437597,COSM3735153,COSM3403290,COSM2153121,COSM1736060,COSM126988,COSM126987,COSM126986,COSM126985,COSM11166	-	deleterious(0)	probably_damaging(0.956)	57
	CTNNB1	Missense_Mutation	SNP	missense_variant	chr3	41224621	41224621	+	T	T/G	T/T	c.109T>G	p.S37A	63	63	0	583	508	75	0.128645	-	-	-	rs121913228,COSM5729,COSM5687,COSM5675	likely_pathogenic	deleterious(0)	probably_damaging(0.999)	58
	TP53	Nonsense_Mutation	SNP	stop_gained	chr17	7670664	7670664	+	C	C/A	C/C	c.1045G>T	p.E349*	54	54	0	206	157	49	0.237864	-	-	-	TP53_g.16936G>T,COSM46056,COSM1735857,COSM140784,COSM10770	-	-	-	58
	CTNNB1	Missense_Mutation	SNP	missense_variant	chr3	41224622	41224622	+	C	C/T	C/C	c.110C>T	p.S37F	316	316	0	596	380	216	0.362416	-	-	-	rs121913403,COSM5679,COSM5666,COSM5662	likely_pathogenic,pathogenic	deleterious(0)	probably_damaging(1)	59
	FKBP9	Missense_Mutation	SNP	missense_variant	chr7	33005339	33005339	+	C	C/G	C/C	c.1860C>G	p.H620Q	72	65	7	167	150	17	0.101796	-	-	-	-	-	deleterious(0)	probably_damaging(0.998)	59
	LRP1B	Nonsense_Mutation	SNP	stop_gained	chr2	140315070	140315070	+	C	C/A	C/C	c.12670G>T	p.G4224*	244	242	2	559	339	220	0.39356	-	-	-	-	-	-	-	61
	LRP1B	Missense_Mutation	SNP	missense_variant	chr2	140867678	140867678	+	C	C/A	C/C	c.4491G>T	p.K1497N	166	166	0	276	215	61	0.221014	-	-	-	-	-	deleterious(0)	probably_damaging(0.994)	61
	ALB	Frame_Shift_Del	DEL	frameshift_variant	chr4	73416297	73416300	+	AATC	AATC/-	AATC/AATC	c.1235_1238del	p.I412Nfs*20	208	207	1	385	310	75	0.194805	-	-	-	-	-	-	-	61
	TP53	Nonsense_Mutation	SNP	stop_gained	chr17	7673749	7673749	+	T	T/A	T/T	c.871A>T	p.K291*	125	123	2	154	25	129	0.837662	-	-	-	TP53_g.13851A>T,COSM45256,COSM45050,COSM44475,COSM4139863,COSM2744510,COSM2744509	-	-	-	61
	LRP1B	Missense_Mutation	SNP	missense_variant	chr2	141013727	141013727	+	C	C/T	C/C	c.2209G>A	p.E737K	251	251	0	401	275	126	0.314214	-	-	-	-	-	tolerated(0.08)	benign(0.125)	65
	CTNNB1	Missense_Mutation	SNP	missense_variant	chr3	41224622	41224622	+	C	C/T	C/C	c.110C>T	p.S37F	263	263	0	569	457	112	0.196837	-	-	-	rs121913403,COSM5679,COSM5666,COSM5662	likely_pathogenic,pathogenic	deleterious(0)	probably_damaging(1)	65
	CTNNB1	Missense_Mutation	SNP	missense_variant	chr3	41224646	41224646	+	C	C/G	C/C	c.134C>G	p.S45C	241	241	0	585	450	135	0.230769	-	-	-	rs121913409,COSM6100,COSM5692,COSM5689,COSM5667	likely_pathogenic,pathogenic,other	deleterious(0)	probably_damaging(0.95)	6
	PCLO	Missense_Mutation	SNP	missense_variant	chr7	82916688	82916688	+	T	T/C	T/T	c.11298A>G	p.I3766M	183	181	2	570	467	103	0.180702	4.078e-06	-	-	rs781496133	-	deleterious(0)	probably_damaging(0.999)	6
	VPS13A	Frame_Shift_Ins	INS	frameshift_variant	chr9	77282134	77282135	+	-	-/T	-/-	c.2981dup	p.L994Ffs*8	55	55	0	172	130	42	0.244186	-	-	-	-	-	-	-	6
	ALB	Splice_Site	DEL	splice_donor_variant,coding_sequence_variant,intron_variant	chr4	73412117	73412135	+	GATGACAGGGTAAAGAGTC	GATGACAGGGTAAAGAGTC/-	GATGACAGGGTAAAGAGTC/GATGACAGGGTAAAGAGTC	c.836_843+11del	p.X279_splice	167	167	0	254	222	32	0.125984	-	-	-	-	-	-	-	66
	TP53	Frame_Shift_Del	DEL	frameshift_variant	chr17	7675204	7675204	+	T	T/-	T/T	c.408del	p.Q136Hfs*34	142	142	0	119	27	92	0.773109	-	-	-	CM064342,TP53_g.12396del,COSM45929,COSM45743,COSM45183,COSM44154	-	-	-	66
	COL11A1	Missense_Mutation	SNP	missense_variant	chr1	102974840	102974840	+	T	T/A	T/T	c.2798A>T	p.K933I	721	721	0	1080	605	475	0.439815	-	-	-	-	-	deleterious(0.05)	probably_damaging(0.979)	67
	ALB	Missense_Mutation	SNP	missense_variant	chr4	73404380	73404380	+	C	C/T	C/C	c.53C>T	p.S18F	199	199	0	434	264	170	0.391705	-	-	-	COSM1694527	-	deleterious(0)	benign(0.188)	67
	FKBP9	Missense_Mutation	SNP	missense_variant	chr7	33005339	33005339	+	C	C/G	C/C	c.1860C>G	p.H620Q	67	61	6	91	84	7	0.0769231	-	-	-	-	-	deleterious(0)	probably_damaging(0.998)	67
	PNRC2	Missense_Mutation	SNP	missense_variant	chr1	23961703	23961703	+	G	G/C	G/G	c.246G>C	p.R82S	280	245	35	361	340	21	0.0581718	5.166e-05	2.922e-05	-	rs776171746	-	tolerated(0.87)	benign(0)	68
	PCLO	Missense_Mutation	SNP	missense_variant	chr7	82916095	82916095	+	C	C/G	C/C	c.11891G>C	p.R3964P	522	522	0	941	668	273	0.290117	-	-	-	-	-	deleterious(0)	probably_damaging(0.991)	68
	SMC6	Splice_Site	SNP	splice_donor_variant	chr2	17718075	17718075	+	A	A/T	A/A	c.1092+2T>A	p.X364_splice	39	38	1	93	85	8	0.0860215	-	-	-	-	-	-	-	69
	CSMD3	Nonsense_Mutation	SNP	stop_gained	chr8	112650204	112650204	+	G	G/T	G/G	c.3150C>A	p.C1050*	132	132	0	290	181	109	0.375862	-	-	-	COSM6490868,COSM6490869	-	-	-	69
	CSMD2	In_Frame_Del	DEL	inframe_deletion	chr1	33557857	33557859	+	GCG	GCG/-	GCG/GCG	c.8618_8620del	p.P2873del	187	187	0	503	402	101	0.200795	-	-	-	-	-	-	-	70
	CTNNB1	Missense_Mutation	SNP	missense_variant	chr3	41224613	41224613	+	G	G/A	G/G	c.101G>A	p.G34E	271	270	1	536	359	177	0.330224	4.067e-06	-	-	rs28931589,COSM5988492,COSM5671,COSM5670	uncertain_significance,likely_pathogenic,pathogenic	deleterious(0.03)	probably_damaging(1)	70
	ALB	Frame_Shift_Ins	INS	frameshift_variant	chr4	73418249	73418250	+	-	-/T	-/-	c.1592dup	p.T532Hfs*11	138	138	0	283	175	108	0.381625	-	-	-	-	-	-	-	70
	RB1	Frame_Shift_Ins	INS	frameshift_variant	chr13	48456301	48456302	+	-	-/C	-/-	c.1915dup	p.Q639Pfs*14	193	192	1	580	282	298	0.513793	-	-	-	-	-	-	-	70
	SMC6	Splice_Site	SNP	splice_donor_variant	chr2	17718075	17718075	+	A	A/T	A/A	c.1092+2T>A	p.X364_splice	38	38	0	108	99	9	0.0833333	-	-	-	-	-	-	-	71
	DYNC2H1	Missense_Mutation	SNP	missense_variant	chr11	103399742	103399742	+	A	A/T	A/A	c.12257A>T	p.E4086V	255	254	1	586	537	49	0.0836178	-	-	-	-	-	deleterious(0)	probably_damaging(0.999)	71
	COL11A1	Missense_Mutation	SNP	missense_variant	chr1	102888913	102888913	+	G	G/T	G/G	c.4471C>A	p.P1491T	369	369	0	470	265	205	0.43617	8.131e-06	1.883e-05	-	rs762071331	-	tolerated(0.28)	benign(0.001)	72
	APOB	Missense_Mutation	SNP	missense_variant	chr2	21006250	21006250	+	C	C/T	C/C	c.10618G>A	p.D3540N	1845	1843	2	2950	1664	1286	0.435932	-	-	-	-	-	tolerated(0.21)	benign(0.017)	72
	PCDH7	Frame_Shift_Ins	INS	frameshift_variant	chr4	30724242	30724243	+	-	-/A	-/-	c.2826dup	p.S943Ifs*2	184	184	0	309	162	147	0.475728	-	-	-	-	-	-	-	72
	PCLO	Missense_Mutation	SNP	missense_variant	chr7	82952660	82952660	+	C	C/A	C/C	c.8293G>T	p.G2765W	288	288	0	479	346	133	0.277662	-	-	-	-	-	deleterious(0)	probably_damaging(0.989)	72
	SMC6	Splice_Site	SNP	splice_donor_variant	chr2	17718075	17718075	+	A	A/T	A/A	c.1092+2T>A	p.X364_splice	58	56	2	85	80	5	0.0588235	-	-	-	-	-	-	-	73
	RB1	Splice_Site	SNP	splice_acceptor_variant	chr13	48373403	48373403	+	A	A/G	A/A	c.1128-2A>G	p.X376_splice	139	139	0	129	46	83	0.643411	-	-	-	rs1131690892,CS145469,COSM1734705,COSM1734704	pathogenic	-	-	73
	CSMD2	Missense_Mutation	SNP	missense_variant	chr1	33663058	33663058	+	G	G/T	G/G	c.4087C>A	p.H1363N	71	71	0	147	123	24	0.163265	-	-	-	COSM5380731,COSM5380730	-	deleterious(0.01)	probably_damaging(0.944)	74
	GTF2IRD2B	Missense_Mutation	SNP	missense_variant	chr7	75148237	75148237	+	T	T/C	T/T	c.1790T>C	p.L597S	233	214	19	311	295	16	0.0514469	0.0002629	0.0002071	-	rs782183978	-	tolerated(0.74)	benign(0)	74
	FKBP9	Missense_Mutation	SNP	missense_variant	chr7	33005339	33005339	+	C	C/G	C/C	c.1860C>G	p.H620Q	66	57	9	171	162	9	0.0526316	-	-	-	-	-	deleterious(0)	probably_damaging(0.998)	75
	PNRC2	Missense_Mutation	SNP	missense_variant	chr1	23961703	23961703	+	G	G/C	G/G	c.246G>C	p.R82S	387	333	54	311	293	18	0.0578778	5.166e-05	2.922e-05	-	rs776171746	-	tolerated(0.87)	benign(0)	7
	SMC6	Splice_Site	SNP	splice_donor_variant	chr2	17718075	17718075	+	A	A/T	A/A	c.1092+2T>A	p.X364_splice	66	61	5	85	75	10	0.117647	-	-	-	-	-	-	-	7
	PCDH7	Missense_Mutation	SNP	missense_variant	chr4	30721906	30721906	+	T	T/C	T/T	c.484T>C	p.Y162H	310	310	0	292	235	57	0.195205	-	-	-	-	-	deleterious(0)	probably_damaging(0.976)	7
	CSMD3	Missense_Mutation	SNP	missense_variant	chr8	112506769	112506769	+	T	T/A	T/T	c.4817A>T	p.H1606L	235	235	0	282	245	37	0.131206	-	-	-	-	-	tolerated(0.15)	benign(0.05)	7
	AK2	In_Frame_Ins	INS	inframe_insertion,splice_region_variant	chr1	33013401	33013402	+	-	-/TGTCATCTT	-/-	c.499_500insAAGATGACA	p.K164_D166dup	201	193	8	172	162	10	0.0581395	-	-	-	-	-	-	-	76
	CTNNB1	Missense_Mutation	SNP	missense_variant	chr3	41224606	41224606	+	G	G/T	G/G	c.94G>T	p.D32Y	299	298	1	418	312	106	0.253589	-	-	-	rs28931588,COSM5672,COSM5668,COSM5661	likely_pathogenic,pathogenic	deleterious(0)	probably_damaging(0.992)	76
	CSMD2	Missense_Mutation	SNP	missense_variant	chr1	33572673	33572673	+	G	G/T	G/G	c.7595C>A	p.P2532H	204	204	0	202	180	22	0.108911	-	-	-	COSM4394472,COSM4394471	-	deleterious(0)	probably_damaging(0.998)	78
	SPTA1	Nonsense_Mutation	SNP	stop_gained	chr1	158685194	158685194	+	G	G/A	G/G	c.178C>T	p.R60*	310	308	2	457	401	56	0.122538	4.114e-06	9.463e-06	-	rs373695294,COSM1472836	-	-	-	78
	CTNNB1	Missense_Mutation	SNP	missense_variant	chr3	41224607	41224607	+	A	A/T	A/A	c.95A>T	p.D32V	296	295	1	465	411	54	0.116129	-	-	-	rs121913396,COSM5691,COSM5690,COSM5681	likely_pathogenic,pathogenic	deleterious(0)	probably_damaging(0.988)	8
	GTF2IRD2B	Missense_Mutation	SNP	missense_variant	chr7	75148237	75148237	+	T	T/C	T/T	c.1790T>C	p.L597S	239	221	18	337	319	18	0.0534125	0.0002629	0.0002071	-	rs782183978	-	tolerated(0.74)	benign(0)	8
	PCLO	Missense_Mutation	SNP	missense_variant	chr7	82827904	82827904	+	G	G/C	G/G	c.14312C>G	p.T4771R	178	178	0	298	261	37	0.124161	8.278e-06	9.479e-06	-	rs759513623	-	deleterious(0)	probably_damaging(0.999)	8
	CSMD3	Missense_Mutation	SNP	missense_variant	chr8	112550835	112550835	+	T	T/A	T/T	c.4400A>T	p.D1467V	272	271	1	598	491	107	0.17893	-	-	-	-	-	deleterious(0)	probably_damaging(0.909)	8
	RB1	Splice_Site	SNP	splice_donor_variant	chr13	48373493	48373493	+	G	G/C	G/G	c.1215+1G>C	p.X405_splice	124	124	0	222	191	31	0.13964	-	-	-	CS890133,CS982341,COSM416350,COSM29786,COSM1152654,COSM1133427,COSM1133426,COSM1015	-	-	-	8
	COL11A1	Missense_Mutation	SNP	missense_variant	chr1	102914378	102914378	+	C	C/A	C/C	c.3952G>T	p.G1318C	251	251	0	284	178	106	0.373239	-	-	-	-	-	deleterious(0)	probably_damaging(1)	10
	VPS13A	Missense_Mutation	SNP	missense_variant,splice_region_variant	chr9	77353641	77353641	+	G	G/A	G/G	c.7652G>A	p.S2551N	248	247	1	141	19	122	0.865248	-	-	-	-	-	deleterious(0.03)	benign(0.149)	10
