# Supplementary material for: The genomic landscape of Mongolian hepatocellular carcinoma
Source: Nat Commun. 2020 Sep 1;11:4383. doi: 10.1038/s41467-020-18186-1 (PMC7462863; doi:10.1038/s41467-020-18186-1)
Supplement: Supplementary file 16 — Supplementary Data 14 [file 41467_2020_18186_MOESM16_ESM.xlsx]

## Sheet: Suppl Data 14
	Supplementary Data 14. Frequency distributions of single-nucleotide substitutions in the Mongolian HCC cohort and HDV+/- subcohorts. P-values determined empirically by random permutation analysis.
	substitution (pur.)	substitution (pyr.)	frequency	freq HDV+	freq HDV-	freq diff HDV+/-	p-val diff HDV+/-
	A[A>T]C	G[T>A]T	0.00246238	0.00443295	0.0013035	0.545538	0.017982
	G[G>C]G	C[C>G]C	0.00683995	0.00406354	0.00847274	-0.351715	0.018981
	A[A>G]T	A[T>C]T	0.0108071	0.00738825	0.0128177	-0.268706	0.021978
	G[A>G]T	A[T>C]C	0.00670315	0.00960473	0.00499674	0.315584	0.026973
	A[G>A]A	T[C>T]T	0.00902873	0.00628001	0.0106452	-0.257912	0.0589411
	C[A>C]A	T[T>G]G	0.00560876	0.00369413	0.00673474	-0.291557	0.0699301
	A[G>T]G	C[C>A]T	0.0206566	0.0265977	0.0171627	0.215606	0.0769231
	T[A>G]T	A[T>C]A	0.0154583	0.01256	0.0171627	-0.154854	0.0769231
	T[G>A]A	T[C>T]A	0.0179207	0.0140377	0.0202042	-0.180087	0.0779221
	G[A>T]A	T[T>A]C	0.00711354	0.00960473	0.00564849	0.259371	0.0779221
	A[G>C]A	T[C>G]T	0.0151847	0.0114518	0.01738	-0.205613	0.0799201
	C[G>C]A	T[C>G]G	0.00205198	0.00369413	0.00108625	0.545538	0.0819181
	G[G>T]A	T[C>A]C	0.0254446	0.0210565	0.0280252	-0.141981	0.110889
	T[A>G]G	C[T>C]A	0.00437756	0.0029553	0.00521399	-0.276485	0.126873
	A[G>C]G	C[C>G]T	0.00998632	0.00738825	0.0115142	-0.218277	0.12987
	G[G>A]T	A[C>T]C	0.0128591	0.0158847	0.0110797	0.178198	0.150849
	A[G>A]C	G[C>T]T	0.0124487	0.0151459	0.0108625	0.164694	0.156843
	C[A>G]C	G[T>C]G	0.00943912	0.0114518	0.00825549	0.162189	0.160839
	G[G>C]C	G[C>G]C	0.00656635	0.00849649	0.00543124	0.220083	0.167832
	C[A>G]G	C[T>C]G	0.0158687	0.0129294	0.0175972	-0.152908	0.176823
	G[A>C]T	A[T>G]C	0.00341997	0.00480236	0.002607	0.296297	0.182817
	T[A>C]T	A[T>G]A	0.00164159	0.00258589	0.00108625	0.408384	0.18981
	A[G>T]A	T[C>A]T	0.0280438	0.0247506	0.0299804	-0.0955545	0.218781
	T[G>T]T	A[C>A]A	0.0160055	0.01884	0.0143385	0.135677	0.231768
	G[G>T]C	G[C>A]C	0.019699	0.0229036	0.0178145	0.124984	0.233766
	A[A>T]T	A[T>A]T	0.00383037	0.00517178	0.00304149	0.259371	0.238761
	A[A>C]G	C[T>G]T	0.00943912	0.00775767	0.010428	-0.146836	0.257742
	A[A>C]A	T[T>G]T	0.00683995	0.00517178	0.00782099	-0.203899	0.266733
	T[G>C]C	G[C>G]A	0.00259918	0.00184706	0.00304149	-0.244332	0.276723
	C[A>C]T	A[T>G]G	0.00629275	0.00775767	0.00543124	0.176393	0.316683
	G[G>C]A	T[C>G]C	0.0112175	0.00923532	0.0123832	-0.145612	0.318681
	A[A>G]C	G[T>C]T	0.00807114	0.00664943	0.00890723	-0.145134	0.337662
	C[A>T]C	G[T>A]G	0.00848153	0.0103436	0.00738649	0.166783	0.351648
	G[A>T]T	A[T>A]C	0.00601915	0.00738825	0.00521399	0.17253	0.356643
	C[A>C]G	C[T>G]G	0.00683995	0.00812708	0.00608299	0.143848	0.358641
	T[A>C]A	T[T>G]A	0.00164159	0.00110824	0.00195525	-0.276485	0.358641
	T[G>C]T	A[C>G]A	0.00601915	0.00701884	0.00543124	0.127517	0.388611
	G[G>A]A	T[C>T]C	0.0198358	0.0181012	0.020856	-0.0707121	0.393606
	T[G>A]G	C[C>T]A	0.0157319	0.0140377	0.0167282	-0.087452	0.394605
	G[A>T]C	G[T>A]C	0.00642955	0.00554119	0.00695199	-0.112926	0.3996
	A[G>A]G	C[C>T]T	0.0132695	0.0118212	0.0141212	-0.0886587	0.400599
	T[A>T]G	C[T>A]A	0.00437756	0.00517178	0.00391049	0.138873	0.400599
	A[A>C]C	G[T>G]T	0.00492476	0.0059106	0.00434499	0.152659	0.402597
	T[G>C]A	T[C>G]A	0.00656635	0.00775767	0.00586574	0.138873	0.427572
	T[A>T]A	T[T>A]A	0.00246238	0.00184706	0.00282425	-0.209188	0.430569
	A[A>T]A	T[T>A]T	0.00451436	0.00554119	0.00391049	0.17253	0.437562
	T[A>G]C	G[T>C]A	0.00971272	0.00849649	0.010428	-0.102063	0.441558
	A[G>C]C	G[C>G]T	0.00711354	0.00812708	0.00651749	0.10991	0.468531
	G[A>C]C	G[T>G]C	0.00396717	0.00332471	0.00434499	-0.133027	0.486513
	T[G>A]C	G[C>T]A	0.0191518	0.0210565	0.0180317	0.0773839	0.5005
	C[G>C]C	G[C>G]G	0.00191518	0.00147765	0.0021725	-0.190361	0.505495
	G[A>G]C	G[T>C]C	0.00793434	0.00701884	0.00847274	-0.0938507	0.525475
	A[G>T]T	A[C>A]T	0.0128591	0.0118212	0.0134695	-0.0651731	0.551449
	A[A>G]A	T[T>C]T	0.00424077	0.00480236	0.00391049	0.102363	0.56044
	C[A>C]C	G[T>G]G	0.00383037	0.00332471	0.00412774	-0.107754	0.56044
	C[G>T]A	T[C>A]G	0.00752394	0.00664943	0.00803824	-0.0945561	0.571429
	T[A>G]A	T[T>C]A	0.00519836	0.0059106	0.00477949	0.105809	0.571429
	T[A>C]C	G[T>G]A	0.00150479	0.00184706	0.0013035	0.17253	0.592408
	G[A>G]A	T[T>C]C	0.00697674	0.00628001	0.00738649	-0.0809624	0.602398
	C[G>C]T	A[C>G]G	0.00396717	0.00443295	0.00369324	0.0910276	0.62038
	T[G>A]T	A[C>T]A	0.00916553	0.00849649	0.00955898	-0.058846	0.631369
	T[G>T]A	T[C>A]A	0.0166895	0.0177318	0.0160765	0.0489624	0.634366
	G[G>A]C	G[C>T]C	0.030643	0.0321389	0.0297632	0.0383784	0.657343
	A[G>T]C	G[C>A]T	0.0201094	0.0214259	0.0193352	0.0512919	0.699301
	G[G>C]T	A[C>G]C	0.00725034	0.00664943	0.00760374	-0.0669542	0.702298
	A[G>C]T	A[C>G]T	0.00725034	0.00664943	0.00760374	-0.0669542	0.716284
	T[A>T]C	G[T>A]A	0.00451436	0.00406354	0.00477949	-0.0809624	0.718282
	G[A>C]G	C[T>G]C	0.00478796	0.00517178	0.00456224	0.062619	0.731269
	C[A>G]A	T[T>C]G	0.00875513	0.00812708	0.00912448	-0.0578154	0.736264
	C[A>T]G	C[T>A]G	0.023119	0.0251201	0.0219422	0.0675243	0.757243
	C[G>T]T	A[C>A]G	0.00697674	0.00738825	0.00673474	0.0462731	0.773227
	G[G>T]G	C[C>A]C	0.0168263	0.0173624	0.016511	0.0251355	0.779221
	C[G>A]G	C[C>T]G	0.0291382	0.0310307	0.0280252	0.0508918	0.781219
	T[A>T]T	A[T>A]A	0.00273598	0.0029553	0.002607	0.062619	0.781219
	G[G>A]G	C[C>T]C	0.0168263	0.0162542	0.0171627	-0.0271888	0.792208
	G[A>T]G	C[T>A]C	0.0120383	0.0114518	0.0123832	-0.0390785	0.821179
	T[G>C]G	C[C>G]A	0.00424077	0.00406354	0.00434499	-0.0334724	0.826174
	A[A>C]T	A[T>G]T	0.00711354	0.00738825	0.00695199	0.0304224	0.83017
	C[A>T]A	T[T>A]G	0.00560876	0.0059106	0.00543124	0.0422649	0.835165
	T[A>C]G	C[T>G]A	0.000957592	0.00110824	0.000868998	0.120997	0.836164
	C[A>T]T	A[T>A]G	0.00779754	0.00812708	0.00760374	0.0332685	0.844156
	C[G>A]A	T[C>T]G	0.0177839	0.016993	0.018249	-0.035639	0.85015
	A[G>A]T	A[C>T]T	0.00574555	0.00554119	0.00586574	-0.028452	0.851149
	G[A>G]G	C[T>C]C	0.0106703	0.0103436	0.0108625	-0.0244707	0.856144
	C[G>T]G	C[C>A]G	0.00902873	0.0088659	0.00912448	-0.0143733	0.88012
	C[G>T]C	G[C>A]G	0.0138167	0.0140377	0.0136867	0.0126587	0.895105
	C[G>A]C	G[C>T]G	0.0440492	0.0454378	0.0432327	0.0248683	0.909091
	C[G>A]T	A[C>T]G	0.0214774	0.0225342	0.020856	0.0386772	0.912088
	G[G>T]T	A[C>A]C	0.019699	0.0199483	0.0195525	0.0100205	0.914086
	A[A>G]G	C[T>C]T	0.00752394	0.00738825	0.00760374	-0.0143733	0.921079
	T[G>T]C	G[C>A]A	0.0161423	0.0158847	0.0162937	-0.0127097	0.923077
	T[G>T]G	C[C>A]A	0.0142271	0.0140377	0.0143385	-0.0106003	0.928072
	A[A>T]G	C[T>A]T	0.0109439	0.010713	0.0110797	-0.0168297	0.93007
	G[A>C]A	T[T>G]C	0.00601915	0.0059106	0.00608299	-0.0143733	0.933067
	C[A>G]T	A[T>C]G	0.0194254	0.0192095	0.0195525	-0.00884912	0.934066
	C[G>C]G	C[C>G]G	0.00396717	0.00406354	0.00391049	0.019193	0.938062
