# Supplementary material for: The genomic landscape of Mongolian hepatocellular carcinoma
Source: Nat Commun. 2020 Sep 1;11:4383. doi: 10.1038/s41467-020-18186-1 (PMC7462863; doi:10.1038/s41467-020-18186-1)
Supplement: Supplementary file 22 — Source Data [file 41467_2020_18186_MOESM22_ESM.xlsx]

## Sheet: Samples
Patient	RNASeq_ID	RNASeq_T	RNASeq_NT	WES_ID	WES_T	WES_NT	age	age_bin	sex	stage	tumor_size	multinodular	TNM_staging	cirrhosis	hcv	hbv	hdv	survival.status	survival.time	BMI	obesity	alcohol	smoker	FHx_LC	alb	bil	alt	afp	class	class_score	risk	risk_bin
1	1	HDV_1A_S13	HDV_1B_S4	1	Sample_1A_S1	Sample_1B_S1	56	0	1	1	0	1	3	0	1	1	1	1	1173	24.7676	0	0	0	0	0	0	1	NA	MO4	0.963299	3.49453	1
2	2	HDV_2A_S38	HDV_2B_S10	2	Sample_2A_S3	Sample_2B_S2	23	0	0	1	1	0	3	0	0	0	0	0	1499	19.257	0	0	0	0	0	0	0	1	MO3	0.9562	0.460501	0
3	3	HDV_3A_S18	HDV_3B_S15	3	Sample_3A_S5	Sample_3B_S3	54	0	0	1	0	0	3	1	1	0	0	1	432	27.2874	1	0	0	1	0	0	1	1	MO4	0.915238	6.07013	1
4	4	HDV_4A_S23	HDV_4B_S20	NA	NA	NA	63	1	1	NA	NA	NA	NA	NA	0	0	0	0	1245	NA	NA	1	1	NA	NA	NA	NA	NA	MO4	0.951852	3.5534	1
5	5	HDV_5A_S24	HDV_5B_S25	4	NA	NA	60	1	0	NA	NA	NA	NA	NA	0	1	1	1	1051	NA	NA	0	0	1	NA	NA	NA	NA	MO1	0.957877	0.361795	0
6	6	HDV_6A_S29	HDV_6B_S29	5	Sample_5A_S9	Sample_5B_S5	53	0	0	1	0	0	3	1	1	1	1	0	1361	24.7676	0	0	0	0	0	0	1	1	MO2	0.946154	0.612695	0
7	7	HDV_7A_S28	HDV_7B_S54	6	Sample_6A_S11	Sample_6B_S6	63	1	1	1	0	0	3	0	0	1	1	1	109	19.8347	0	1	1	0	0	0	1	0	MO2	0.949365	3.98337	1
8	8	HDV_8A_S55	HDV_8B_S33	7	Sample_7A_S13	Sample_7B_S7	61	1	1	NA	0	0	NA	0	1	0	0	0	1300	19.257	0	0	1	1	1	0	1	0	MO2	0.946883	0.813049	0
9	9	HDV_9A_S6	HDV_9B_S26	8	Sample_8A_S15	Sample_8B_S8	71	1	1	NA	0	0	NA	0	1	1	1	0	1243	23.9512	0	0	0	0	0	0	1	1	MO4	0.903967	0.41181	0
10	10	HDV_10A_S33	HDV_10B_S37	9	Sample_9A_S17	Sample_9B_S9	54	0	1	NA	0	1	NA	0	1	1	0	0	1259	24.281	0	0	1	0	0	0	0	NA	MO1	0.9571	0.608846	0
11	11	HDV_11A_S34	HDV_11B_S6	10	Sample_10A_S19	Sample_10B_S10	64	1	1	0	1	0	2	1	1	1	0	1	214	25.8621	1	0	1	0	0	0	0	1	MO4	0.967447	13.3449	1
12	12	HDV_12A_S54	HDV_12B_S46	11	Sample_11A_S21	Sample_11B_S11	51	0	1	1	NA	0	3	0	1	1	1	0	1351	28.3266	1	0	0	0	NA	0	1	0	MO2	0.954843	0.289399	0
13	13	HDV_13A_S56	HDV_13B_S1	12	Sample_12A_S23	Sample_12B_S12	49	0	1	1	NA	1	3	1	1	0	0	1	824	NA	NA	0	1	1	0	1	0	1	MO3	0.973059	8.3601	1
14	14	HDV_14A_S39	HDV_14B_S30	13	Sample_13A_S2	Sample_13B_S13	59	0	1	NA	1	0	NA	1	1	1	1	1	778	19.5312	0	0	1	0	0	0	1	0	MO1	0.944259	0.78939	0
15	NA	NA	NA	14	Sample_14A_S4	Sample_14B_S14	52	0	0	NA	0	0	NA	1	1	0	0	0	1272	28.5156	1	0	0	0	0	0	1	1	NA	NA	NA	NA
16	15	HDV_15A_S11	HDV_15B_S34	15	Sample_15A_S6	Sample_15B_S15	54	0	1	NA	0	1	NA	0	1	1	0	0	1320	18.5235	0	0	1	0	0	0	1	NA	MO1	0.886598	0.592588	0
17	16	HDV_16A_S58	HDV_16B_S7	16	Sample_16A_S8	Sample_16B_S16	67	1	1	1	1	0	3	0	1	1	0	0	1279	21.4536	0	1	1	0	0	0	0	0	MO1	0.854374	0.372066	0
18	17	HDV_17A_S16	HDV_17B_S11	17	Sample_17A_S10	Sample_17B_S17	58	0	1	1	NA	1	3	1	1	1	0	1	348	27.8529	1	0	0	0	1	0	0	0	MO2	0.895583	0.768277	0
19	NA	NA	NA	18	Sample_18A_S12	Sample_18B_S18	73	1	0	1	0	1	4	0	1	1	0	0	1596	23.5547	0	0	0	0	0	0	0	NA	NA	NA	NA	NA
20	18	HDV_18A_S21	HDV_18B_S49	19	Sample_19A_S14	Sample_19B_S19	71	1	0	1	NA	0	3	1	1	0	0	1	1183	19.3962	0	0	0	0	0	0	1	1	MO4	0.965077	9.65124	1
21	19	HDV_19A_S30	HDV_19B_S12	20	Sample_20A_S16	Sample_20B_S20	62	1	1	1	1	1	3	1	1	1	1	1	6	23.7954	0	0	0	0	0	0	1	1	MO4	0.951171	2.33365	0
22	20	HDV_20A_S60	HDV_20B_S57	21	Sample_21A_S18	Sample_21B_S21	56	0	1	1	0	0	4	1	1	1	0	1	1040	21.4109	0	0	0	1	0	0	1	1	MO4	0.96666	7.79727	1
23	21	HDV_21A_S26	HDV_21B_S52	22	Sample_22A_S20	Sample_22B_S22	77	1	1	1	1	0	3	0	1	1	1	1	43	19.7133	0	0	0	0	0	0	1	1	MO4	0.965072	7.05678	1
24	22	HDV_22A_S31	HDV_22B_S55	23	Sample_23A_S22	Sample_23B_S23	62	1	0	0	0	0	2	0	1	1	0	0	1228	16.0231	0	0	0	0	0	0	0	0	MO2	0.892169	0.400959	0
25	23	HDV_23A_S42	HDV_23B_S58	24	Sample_24A_S24	Sample_24B_S24	59	0	0	1	NA	0	3	1	1	1	1	0	1228	19.1111	0	0	0	0	0	0	1	1	MO1	0.916533	0.355279	0
26	24	HDV_24A_S45	HDV_24B_S17	25	Sample_25A_S25	Sample_25B_S25	66	1	0	0	0	1	2	0	1	1	1	0	1274	22.3703	0	0	1	1	0	0	0	0	MO1	0.914094	0.360079	0
27	25	HDV_25A_S62	HDV_25B_S22	26	Sample_26A_S26	Sample_26B_S26	65	1	0	1	1	0	3	0	0	1	1	0	1215	NA	NA	0	0	0	0	0	1	1	MO2	0.950386	0.311233	0
28	26	HDV_26A_S10	HDV_26B_S27	27	Sample_27A_S27	Sample_27B_S27	62	1	1	0	1	0	2	0	1	1	1	0	1228	21.2585	0	1	1	0	0	0	1	0	MO2	0.897163	0.350304	0
29	27	HDV_27A_S57	HDV_27B_S59	NA	NA	NA	66	1	1	1	NA	1	3	1	0	1	0	1	516	25.3906	1	1	1	0	0	0	0	1	MO3	0.958673	1.16571	0
30	28	HDV_28A_S48	HDV_28B_S60	28	Sample_28A_S28	Sample_28B_S28	64	1	1	0	0	0	2	0	0	0	0	1	427	33.284	1	0	0	0	0	0	0	0	MO1	0.951785	1.20387	0
31	29	HDV_29A_S64	HDV_29B_S61	29	Sample_29A_S29	Sample_29B_S29	64	1	0	0	0	0	2	1	1	0	0	0	1253	16.3847	0	0	0	0	0	0	1	0	MO2	0.944125	0.301144	0
32	30	HDV_30A_S2	HDV_30B_S62	30	Sample_30A_S30	Sample_30B_S30	52	0	0	NA	1	0	NA	1	1	1	0	1	317	32.3685	1	0	0	0	0	0	1	1	MO3	0.970779	7.15709	1
33	31	HDV_31A_S66	HDV_31B_S70	31	Sample_31A_S31	Sample_31B_S31	75	1	1	NA	0	0	NA	NA	1	0	0	0	1263	21.9671	0	0	0	0	0	1	0	0	MO2	0.841448	0.626715	0
34	32	HDV_32A_S52	HDV_32B_S31	32	Sample_32A_S32	Sample_32B_S32	67	1	1	0	1	0	2	1	1	0	0	0	1244	30.1194	1	1	1	0	0	0	1	0	MO1	0.949227	0.479467	0
35	33	HDV_33A_S68	HDV_33B_S63	33	Sample_33A_S33	Sample_33B_S33	58	0	1	0	1	0	2	NA	0	1	1	0	1196	27.9155	1	0	0	1	0	0	0	1	MO2	0.944964	0.391253	0
36	34	HDV_34A_S35	HDV_34B_S64	34	Sample_34A_S34	Sample_34B_S34	58	0	0	1	0	0	3	NA	0	1	0	0	1265	29.9536	1	0	0	0	0	0	1	NA	MO2	0.948843	0.443912	0
37	35	HDV_35A_S15	HDV_35B_S16	35	Sample_35A_S35	Sample_35B_S35	33	0	1	1	1	0	3	0	0	0	0	0	1228	22.8875	0	1	0	0	1	1	1	0	MO3	0.969743	0.933807	0
38	36	HDV_36A_S20	HDV_36B_S35	36	Sample_36A_S36	Sample_36B_S36	60	1	0	1	1	0	3	1	0	1	1	0	1208	36.5922	1	0	0	0	0	0	0	0	MO3	0.969248	0.497447	0
39	37	HDV_37A_S5	HDV_37B_S38	37	Sample_37A_S1	Sample_37B_S37	56	0	1	1	1	1	3	0	0	1	1	0	1161	NA	NA	0	0	0	0	0	1	0	MO2	0.924343	0.285004	0
40	38	HDV_38A_S9	HDV_38B_S40	38	Sample_38A_S2	Sample_38B_S38	56	0	0	0	1	0	2	0	1	1	1	0	1136	22.4724	0	0	0	0	0	0	0	0	MO3	0.973788	0.612082	0
41	39	HDV_39A_S59	HDV_39B_S42	39	Sample_39A_S3	Sample_39B_S39	51	0	0	1	1	1	4	1	0	1	1	1	89	19.313	0	0	0	0	0	0	1	1	MO4	0.954684	3.33105	1
42	40	HDV_40A_S14	HDV_40B_S44	40	Sample_40A_S4	Sample_40B_S40	68	1	1	NA	NA	0	NA	0	1	0	0	0	1139	27.852	1	0	0	0	1	NA	NA	0	MO1	0.945034	0.820908	0
43	41	HDV_41A_S19	HDV_41B_S2	41	Sample_41A_S5	Sample_41B_S41	71	1	1	1	1	0	3	0	1	0	0	0	1119	30.1783	1	0	0	0	0	0	0	1	MO1	0.894919	0.249879	0
44	42	HDV_42A_S25	HDV_42B_S8	42	Sample_42A_S6	Sample_42B_S42	57	0	1	1	1	0	3	1	1	1	0	0	1121	25.0042	1	0	0	1	0	0	1	NA	MO4	0.909637	0.524776	0
45	43	HDV_43A_S67	HDV_43B_S13	43	Sample_43A_S7	Sample_43B_S43	67	1	1	1	1	0	3	1	0	1	0	0	1134	29.0437	1	0	1	1	0	1	1	0	MO1	0.945295	0.736173	0
46	44	HDV_44A_S61	HDV_44B_S65	44	Sample_44A_S8	Sample_44B_S44	54	0	0	0	0	0	2	1	0	1	1	0	1136	24.8358	0	0	0	NA	0	0	0	NA	MO2	0.950734	0.38079	0
47	NA	NA	NA	45	Sample_45A_S9	Sample_45B_S45	68	1	0	1	0	0	3	1	0	1	1	1	554	30.385	1	0	0	0	0	0	1	0	NA	NA	NA	NA
48	45	HDV_45A_S63	HDV_45B_S18	46	Sample_46A_S10	Sample_46B_S46	72	1	1	1	1	0	3	0	1	0	0	0	1167	20.83	0	0	1	0	NA	NA	NA	0	MO1	0.954607	0.223427	0
49	46	HDV_46A_S37	HDV_46B_S23	47	Sample_47A_S11	Sample_47B_S47	66	1	0	0	NA	0	2	1	1	0	0	0	1228	31.5011	1	0	1	1	0	0	0	1	MO4	0.887699	0.581335	0
50	47	HDV_47A_S41	HDV_47B_S28	48	Sample_48A_S12	Sample_48B_S48	52	0	0	1	0	0	3	0	0	1	0	0	1400	23.4375	0	0	0	0	0	0	0	1	MO2	0.950978	0.423881	0
51	48	HDV_48A_S69	HDV_48B_S32	49	Sample_49A_S13	Sample_49B_S49	76	1	0	1	1	0	3	0	1	0	0	0	1157	32	1	0	0	0	0	0	1	1	MO1	0.929573	0.574462	0
52	49	HDV_49A_S70	HDV_49B_S66	50	Sample_50A_S14	Sample_50B_S50	57	0	0	1	0	0	3	1	0	1	1	0	1167	27.3909	1	0	1	0	0	0	1	1	MO4	0.968054	6.89614	1
53	NA	NA	NA	51	Sample_51A_S15	Sample_51B_S51	51	0	1	1	1	0	3	NA	0	1	0	1	336	23.1834	0	1	1	1	0	0	1	NA	NA	NA	NA	NA
54	50	HDV_50A_S3	HDV_50B_S36	NA	NA	NA	63	1	0	0	NA	0	2	0	0	1	1	0	1174	22.719	0	0	0	0	NA	NA	NA	1	MO4	0.966934	5.31328	1
55	51	HDV_51A_S7	HDV_51B_S39	52	Sample_52A_S16	Sample_52B_S52	76	1	1	1	1	0	3	0	1	0	0	0	1076	26.4463	1	0	0	0	0	0	1	0	MO1	0.952549	0.387111	0
56	52	HDV_52A_S12	HDV_52B_S41	53	Sample_53A_S17	Sample_53B_S53	58	0	1	1	0	0	3	0	1	1	0	0	1136	34.375	1	0	0	0	0	0	1	0	MO1	0.953496	0.312275	0
57	53	HDV_53A_S17	HDV_53B_S21	54	Sample_54A_S18	Sample_54B_S54	47	0	0	0	0	0	2	0	0	1	0	0	1167	27.0051	1	0	0	0	0	0	1	NA	MO4	0.959843	0.594364	0
58	54	HDV_54A_S50	HDV_54B_S43	55	Sample_55A_S19	Sample_55B_S55	68	1	0	0	1	0	2	0	1	0	0	0	1147	26.1524	1	0	0	0	0	0	1	0	MO3	0.949916	0.561455	0
59	55	HDV_55A_S22	HDV_55B_S45	56	Sample_56A_S20	Sample_56B_S56	51	0	1	1	0	0	3	NA	1	1	1	1	684	26.6367	1	0	0	0	1	1	1	0	MO1	0.942498	0.411029	0
60	56	HDV_56A_S51	HDV_56B_S68	57	Sample_57A_S21	Sample_57B_S57	41	0	0	0	0	0	1	0	1	0	0	0	1121	20.0288	0	0	0	0	0	0	1	0	MO1	0.807135	0.40261	0
61	57	HDV_57A_S65	HDV_57B_S3	58	Sample_58A_S22	Sample_58B_S58	58	0	0	0	1	0	2	1	0	1	1	0	1106	24.7252	0	1	1	0	0	0	0	1	MO4	0.958004	0.539913	0
62	58	HDV_58A_S44	HDV_58B_S51	NA	NA	NA	63	1	0	1	NA	1	3	1	1	0	0	1	414	24.4444	0	0	0	0	1	0	1	0	MO3	0.972838	3.52262	1
65	59	HDV_59A_S47	HDV_59B_2_S69	59	Sample_59A_S23	Sample_59B_S59	61	1	1	0	1	1	2	1	0	1	0	0	1009	18.2899	0	0	1	0	0	0	1	1	MO4	0.924134	1.24088	0
66	60	HDV_60A_S27	HDV_60B_S47	60	Sample_60A_S24	Sample_60B_S60	60	1	0	0	0	1	2	1	0	1	1	0	1006	28.0404	1	0	0	1	0	0	1	0	MO1	0.959684	0.559028	0
67	61	HDV_61A_S32	HDV_61B_S1	61	Sample_61A_S25	Sample_61B_S61	49	0	0	1	1	0	3	1	0	1	0	1	74	NA	NA	NA	NA	0	0	0	1	0	MO3	0.973682	21.865	1
68	62	HDV_62A_S36	HDV_62B_S9	62	Sample_62A_S26	Sample_62B_S62	55	0	0	0	0	0	2	1	0	1	1	0	985	28.1337	1	0	0	0	1	0	1	0	MO2	0.927726	0.437029	0
69	63	HDV_63A_S40	HDV_63B_S53	63	Sample_63A_S27	Sample_63B_S63	66	1	1	NA	NA	NA	NA	NA	1	0	0	1	126	NA	NA	NA	NA	NA	NA	NA	NA	NA	MO4	0.962228	4.48679	1
70	64	HDV_64A_S43	HDV_64B_S14	64	Sample_64A_S28	Sample_64B_S64	68	1	0	0	0	0	2	NA	1	1	0	0	1037	NA	NA	0	0	0	0	0	0	0	MO1	0.960676	0.399283	0
71	65	HDV_65A_S46	HDV_65B_S19	65	Sample_65A_S29	Sample_65B_S65	68	1	0	NA	NA	NA	NA	NA	0	1	0	0	1090	NA	NA	NA	NA	NA	NA	NA	NA	NA	MO3	0.973719	0.889336	0
72	66	HDV_66A_S49	HDV_66B_S24	66	Sample_66A_S30	Sample_66B_S66	45	0	1	NA	NA	NA	NA	NA	0	1	0	1	77	NA	NA	NA	NA	NA	NA	NA	NA	NA	MO4	0.968127	22.006	1
73	67	HDV_67A_S4	HDV_67B_S56	67	Sample_67A_S32	Sample_67B_S67	55	0	1	NA	NA	NA	NA	NA	0	1	0	1	199	NA	NA	NA	NA	NA	NA	NA	NA	NA	MO4	0.965795	5.70946	1
74	68	HDV_68A_S50	HDV_68B_S5	68	Sample_68A_S33	Sample_68B_S68	61	1	0	1	0	0	3	1	1	1	0	1	471	32.0513	1	0	0	0	0	0	1	1	MO3	0.971057	1.07006	0
75	NA	NA	NA	69	Sample_69A_S35	Sample_69B_S69	75	1	0	NA	NA	NA	NA	NA	0	0	0	0	NA	NA	NA	NA	NA	NA	NA	NA	NA	NA	NA	NA	NA	NA
76	69	HDV_69A_S8	HDV_69B_S48	70	Sample_70A_S36	Sample_70B_S70	NA	NA	NA	NA	NA	NA	NA	NA	0	1	1	0	907	NA	NA	NA	NA	NA	NA	NA	NA	NA	MO1	0.955639	0.312326	0
77	NA	NA	NA	71	Sample_71A_S37	Sample_71B_S71	55	0	1	NA	NA	NA	NA	NA	0	1	0	0	1275	NA	NA	NA	NA	NA	NA	NA	NA	NA	NA	NA	NA	NA
78	70	HDV_70A_S53	HDV_70B_S67	72	Sample_72A_S38	Sample_72B_S72	75	1	0	NA	NA	NA	NA	NA	0	1	1	0	573	NA	NA	NA	NA	NA	NA	NA	NA	NA	MO2	0.934005	0.637585	0

## Sheet: Fig. 1a
gene	gene_cluster	up_down	PID_1	PID_2	PID_3	PID_4	PID_5	PID_6	PID_7	PID_8	PID_9	PID_10	PID_11	PID_12	PID_13	PID_14	PID_16	PID_17	PID_18	PID_20	PID_21	PID_22	PID_23	PID_24	PID_25	PID_26	PID_27	PID_28	PID_29	PID_30	PID_31	PID_32	PID_33	PID_34	PID_35	PID_36	PID_37	PID_38	PID_39	PID_40	PID_41	PID_42	PID_43	PID_44	PID_45	PID_46	PID_48	PID_49	PID_50
SLC7A2	MO3	-1	0.476152	0.327095	-0.76937	-0.39401	-0.506866	1.05202	0.989669	-0.601815	0.229996	0.794276	0.0732486	0.171324	-3.08349	0.862653	0.466964	-1.17701	-0.534429	1.13369	0.0576472	-0.44472	0.554764	-0.480663	0.43307	0.625947	0.980016	-0.399369	-0.628498	1.49856	0.70543	-0.551041	-0.253189	0.490338	0.970563	0.632248	-1.24397	-0.827136	1.54271	-2.8516	0.105589	-2.6722	-0.138694	0.126763	-0.0282111	0.0435577	-0.562805	-0.31138	-0.80427
PDK4	MO1	1	0.902807	-0.233347	0.0821592	-0.330157	1.09363	0.347241	-1.20194	0.521722	0.450196	0.952652	-1.39174	-0.743111	-1.03054	1.95387	0.507223	-0.059215	0.565969	-1.15536	0.728002	-1.69434	-1.43743	0.66097	1.03982	1.09253	0.319101	0.0594636	-0.520989	0.232324	0.82818	-0.806177	-0.41681	0.556507	0.366079	0.734396	0.135814	0.109354	1.19716	-2.37765	-1.71932	1.20281	-0.012518	1.04568	-0.10058	-1.12975	0.318023	-1.08192	-1.42281
ABCB5	MO1	-1	1.7056	0.0054751	-0.662363	0.0332274	-1.07441	-1.07441	-0.0464471	1.50253	1.6955	-1.0623	0.964091	0.300739	-1.07441	-0.176984	-0.578891	0.455347	0.260596	0.640172	-0.198536	-0.728294	-0.586686	2.84797	-1.07441	-0.638697	0.675551	0.419676	-0.0351179	-1.07037	-1.07441	-0.923104	-0.437526	-0.797905	-1.07441	-1.07441	1.96357	1.68914	-0.24173	-1.07441	-0.890795	0.4989	-1.07441	-0.724538	0.557862	-0.420387	-0.406363	-0.301814	0.339289
CALCR	MO1	-1	1.10676	-0.322447	0.450017	0.0966531	-1.07888	1.21566	-1.07888	0.486321	-0.708239	-1.06108	1.73858	0.14204	-0.222997	-1.07888	-1.07888	-0.696372	0.534316	-1.07294	1.37577	2.60368	0.206857	0.516801	0.162881	0.537217	-1.07294	0.667272	1.03312	-1.07294	-1.07888	0.530655	-0.584993	-0.672638	0.270321	-0.322447	-1.04921	0.652882	-0.097393	0.405288	-0.336657	-0.310996	-1.07888	-0.196251	1.68277	-0.117997	-1.07294	0.0562067	-0.313755
CACNA1G	MO3	1	-0.584256	2.03833	-1.12382	-0.0862502	-1.12382	-1.12382	0.039925	0.381813	-1.12382	-1.10811	-0.521176	-1.12382	1.54366	-0.521176	-1.12382	-0.408023	0.459064	0.257686	-0.953795	1.61647	0.723574	0.0763837	1.12901	-1.12382	0.361521	0.509318	0.871683	-1.11858	-0.257523	0.351799	-0.0818439	0.315884	-1.12382	-0.126762	1.54197	0.73596	-0.0440348	-0.0283934	-0.468707	-0.0818439	1.41875	-1.12382	-1.11858	-0.275709	0.642404	1.67063	1.35441
UPP2	MO3	-1	0.0992468	-0.838161	-1.72673	-0.811276	-0.141977	1.11054	-0.774663	-0.206357	0.372324	1.8065	-1.10279	0.39586	-0.81042	-0.673242	1.01555	0.515658	-0.596206	-1.00091	1.28699	-1.40616	-0.451512	-0.720818	-0.943928	1.62398	0.0928461	-0.173022	-0.890675	1.87991	1.28224	-0.849285	0.742305	1.30389	1.69369	1.21519	-1.01803	-1.12447	1.43046	-1.12621	-0.33327	0.179888	-0.429735	-0.037024	0.791778	-0.467744	-0.762919	1.49204	1.06278
PROM1	MO1	-1	-0.252303	-0.172674	-1.15385	-1.15018	-0.656851	-1.15385	-0.486537	-0.0989054	0.443613	-0.494708	1.57945	-0.0475892	2.66047	-0.488229	-0.208328	0.0953192	2.2689	-0.441802	-0.736972	0.700455	-0.24229	0.260992	-1.15385	-0.248444	-0.0186014	-0.747209	0.83952	-0.55224	1.02566	0.845406	-1.15385	-0.902615	0.317108	0.859692	-0.239094	0.50656	-0.786802	-0.177435	-0.516817	-0.898945	-1.15385	-1.15385	-1.15018	0.0812451	-0.087821	0.562718	-0.68067
SLC13A2	MO3	-1	0.421652	-0.00107727	-1.09947	-1.09485	-0.131291	0.504771	1.49525	-1.09947	-0.109222	-0.268922	-0.967855	-1.09947	-1.09947	-1.09947	0.402919	-1.09947	-0.341415	1.81979	1.32945	0.6777	1.22338	-0.503243	-1.09947	1.12225	-0.459648	-1.09947	-0.251152	2.23887	0.537241	-1.09022	-1.09947	0.479564	-0.175128	0.622657	-1.07635	-1.09485	-0.146158	-0.889252	-1.09947	-1.09947	1.33934	-1.09947	0.723349	1.99164	0.353072	1.80818	-0.503243
SYT13	MO1	-1	0.920889	-0.384493	-0.476631	-0.842263	-0.845882	-0.528729	0.173445	-0.845882	0.767508	-0.835024	1.51124	-0.380874	1.15791	-0.845882	-0.845882	0.628181	2.13779	0.10882	0.145277	-0.535713	-0.845882	-0.627048	-0.845882	-0.845882	-0.842263	-0.845882	-0.0369383	-0.842263	0.676065	2.35479	1.12024	-0.598094	0.441793	1.14006	0.0563321	0.380023	-0.845882	-0.171587	-0.845882	-0.845882	-0.462661	0.233916	-0.842263	-0.259787	-0.0523326	0.847155	-0.379191
INSRR	MO3	1	-1.25678	2.28279	1.01221	0.442394	-0.0126673	-0.460145	-0.306515	0.337682	0.393	-1.24111	-1.10804	-0.0457435	1.76144	-0.0956409	-0.29404	0.302249	0.95621	-0.559133	-0.663143	-1.25678	1.68407	-0.0592636	-1.25678	-0.356095	-1.25156	0.991725	1.05128	-1.25156	-0.392424	0.831457	-0.217138	-0.899023	-1.01398	-0.261955	1.30431	1.57599	-0.734103	3.12175	0.872643	-0.893798	0.555122	-0.804097	-1.25156	0.73394	0.505491	-0.257154	-0.582967
IBSP	MO2	-1	-0.398025	-0.961115	0.89425	0.905391	-0.581453	-0.961115	-0.961115	-0.0570449	-0.961115	0.0206391	0.844283	-0.961115	-0.517117	-0.961115	0.0458595	0.669543	-0.0650521	-0.95565	0.224206	0.83472	-0.961115	-0.961115	-0.961115	0.924514	-0.95565	-0.355449	2.25143	1.50462	-0.961115	1.24413	0.126295	-0.586919	-0.285444	-0.961115	0.401365	0.223208	-0.961115	1.5928	0.294094	2.02554	-0.961115	1.63798	-0.95565	-0.95565	-0.95565	0.08444	-0.256341
MUSK	MO2	1	-1.14289	0.757884	-1.14289	-1.13768	-0.051967	0.161474	1.72587	0.67062	-0.0270995	-1.12726	1.87876	0.808704	-0.391384	-0.54338	0.339249	3.08814	2.168	-1.13768	-0.973751	1.47445	-1.14289	1.43739	-0.565548	-0.244877	1.36213	0.939447	-0.521349	-1.13768	0.472112	-0.468652	0.333777	-0.786193	0.492532	1.18184	0.155876	0.377684	-0.281098	1.1098	0.489261	0.400534	0.341944	-1.14289	-1.13768	1.26047	-1.13768	-0.146229	-0.471075
ZIC2	MO4	1	1.06778	-0.986513	0.889973	0.471584	0.614123	0.826427	0.507564	-1.7011	0.919603	0.795612	0.651931	0.486815	1.06799	-1.01943	0.84536	0.679649	-1.08499	1.90768	1.0595	0.88624	1.47952	-1.7011	-1.04871	-0.2042	0.276383	-1.7011	0.226964	-0.26739	-1.7011	0.711095	0.742671	-0.25747	-1.52649	-1.7011	-1.68231	-1.69734	-0.926292	-0.0990172	0.122085	-1.05046	0.743596	-0.0354365	-0.42853	0.976541	-0.520541	0.894831	1.11233
STYK1	MO3	1	-1.37334	0.780861	-1.37334	0.24604	-0.573623	0.910006	-1.37334	0.0338173	-0.56177	-1.35562	2.0033	1.18827	-0.521634	-0.302294	0.545227	-1.37334	0.995782	-1.36743	-0.702545	-0.867309	-1.37334	0.903278	-0.719019	0.370842	0.685062	0.36429	1.04146	-0.405294	0.063057	0.442697	-0.198577	-0.969082	0.397191	0.333983	0.532473	0.810761	-0.782728	1.11954	-0.348294	-0.35104	0.604707	-1.37334	-1.36743	0.799249	0.148095	-0.243793	-0.61195
WISP2	MO2	1	-0.970377	2.19165	-0.974952	-0.32203	0.699673	0.675692	-0.609743	0.735677	0.292879	-0.354218	-0.542043	1.76667	-0.320984	0.0294164	0.175431	-0.598821	0.851606	0.122293	-1.29319	-1.04964	-1.44172	2.52949	-0.647496	0.189688	1.38957	1.7463	-0.0394295	-1.43714	-0.0235489	-0.20071	0.464013	-1.12849	1.40433	-0.118856	1.04789	0.824585	1.79303	-0.4848	-0.126461	-1.12392	1.26658	-1.04538	-1.43714	0.966328	0.248661	1.1916	0.975035
BCAS1	MO1	-1	1.2873	-0.11147	-0.230367	1.14125	-0.705496	-0.546278	1.38378	-0.704424	0.824833	-1.80727	0.986557	0.211903	-1.44061	-1.28203	-0.298501	-1.18078	1.02445	-0.585043	0.386166	1.21448	-0.540677	0.442065	-0.570504	-1.01351	0.432087	0.0891394	0.686285	-0.111082	-0.681216	-0.214927	0.872562	0.123525	-0.473964	-0.143202	0.125149	-0.157043	-0.69906	0.325356	0.585865	-0.888883	0.120079	-0.935547	1.56362	0.97003	0.418079	2.37383	-0.180808
MCM10	MO4	1	0.664654	-1.15781	0.521443	-0.79301	-0.601897	-0.221655	-0.436814	-0.90922	-0.132593	0.444292	0.959187	-1.01429	1.18654	-0.129267	-0.663451	0.402098	-0.860265	0.495042	0.678136	1.71028	1.48205	-0.320798	0.32015	-0.842343	-0.692965	-0.899538	0.482549	-0.874006	-2.3826	1.56652	-0.416623	0.648259	-1.03464	-3.28569	-0.0487939	-0.553992	-0.282632	1.3151	-0.370415	-0.254888	-1.02409	0.709929	0.37016	0.641704	-1.57057	0.850425	0.845562
FGFR2	MO2	1	1.27489	-0.564263	-1.92776	-0.308844	-0.350029	0.895825	1.04338	-0.117659	1.04808	0.784834	0.140248	-0.0745775	0.0419344	-0.729217	0.571242	-2.04357	1.06842	1.02037	0.12082	0.273108	0.55799	-0.162783	0.571536	-0.233638	1.10422	0.0976446	0.591475	-0.624853	0.926057	0.266625	-0.000447356	-0.27536	0.663337	0.628071	0.330021	0.341491	0.807937	-1.33076	-1.85665	-2.02815	0.936336	-1.78368	1.0316	1.40131	-0.178796	0.964306	0.576587
PITX1	MO1	-1	0.691063	0.179443	-1.24418	0.682248	-0.241795	-0.269938	0.673469	-1.24003	0.558484	-0.135048	0.406872	-0.812924	1.18677	-0.0782445	-0.902405	-0.0245063	-0.723524	2.26513	0.122853	1.29693	2.2937	0.629667	-0.558819	-1.21982	0.0512097	-1.20764	0.34639	-0.0190007	-0.657022	1.07226	0.259695	-1.3837	-1.1544	-0.571716	-0.632005	-0.998976	-1.66832	0.223159	-0.473187	-0.174911	-0.419741	-0.751245	-0.43593	0.793844	0.22927	1.55261	1.14404
CDH19	MO2	1	-1.62704	0.506801	-0.438102	-1.62279	0.447391	0.557275	-0.545247	0.661477	0.112708	-0.61675	0.494589	1.07172	-0.20184	0.875188	0.944744	-0.588873	1.34643	-1.62279	-0.285181	-1.2628	-0.857396	1.46743	0.869131	0.0659092	1.01284	0.802411	-1.12	-0.160721	1.34279	0.83432	0.0132875	-1.33605	2.08932	1.49798	-0.391841	-0.386591	0.408106	0.92373	0.0555468	-1.3318	1.13299	1.00942	-0.792542	0.333563	0.0628051	-0.813986	0.618129
CA12	MO4	1	1.12352	0.996676	0.432913	-1.17786	-1.23359	-1.00377	0.155409	0.566974	0.343881	-1.82802	1.39277	-1.40989	-0.0709586	-1.23359	-0.273379	-1.62321	0.105244	0.82223	1.21134	0.83252	0.510729	0.211279	-0.948692	1.25546	-0.235861	-0.327009	-0.475257	0.732701	-1.28683	-0.114228	0.713697	1.10977	-1.42608	-0.959029	1.44673	0.571636	-1.28683	-1.00454	-0.335716	-1.40679	1.09349	-0.794129	0.223387	0.193878	-0.373885	0.377889	-0.48252
CAPN6	MO1	-1	-0.440262	1.37699	-0.903632	0.197124	-0.903632	-0.903632	0.448715	0.282788	0.0596024	-0.890139	2.52309	0.452284	0.922625	-0.903632	-0.0749872	-0.903632	1.7882	1.04605	-0.757617	-0.518182	0.934541	-0.631685	-0.405226	0.0416039	-0.899134	-0.106172	0.564023	-0.899134	0.830505	0.479672	0.749679	-0.595703	-0.903632	0.877693	-0.881144	0.263559	-0.903632	-0.0656771	0.568106	-0.903632	-0.903632	0.438245	-0.899134	-0.899134	-0.899134	-0.043239	-0.32367
GRHL2	MO1	-1	-0.725946	-0.313119	-0.440936	0.709571	-0.884966	0.747304	-0.668876	-0.0849074	0.403488	-0.362993	0.20839	-0.60532	0.506946	-0.00808057	-0.632753	-0.908658	2.78526	-1.20937	0.340552	0.0948938	0.0806425	0.538352	0.239998	0.0764313	-0.239139	0.591292	-1.21411	-1.20937	1.79662	1.06985	-0.819715	-0.889704	0.623356	1.46681	-1.19042	0.772907	-0.43034	-0.33132	-0.621405	0.189578	0.300372	-0.318574	-1.20937	0.380711	-1.20937	-0.307682	-0.603116
HAL	MO3	-1	1.14399	0.409413	-0.277221	-0.169807	-1.20377	1.17157	0.882967	-1.39469	0.958563	0.90062	0.889229	0.404159	-2.20737	-0.546457	0.944253	-0.85634	-0.0591944	1.18622	0.715267	-0.210336	0.171551	-0.590784	0.656487	0.258621	1.1407	-1.06798	-0.090117	0.719843	0.98374	-1.00261	0.0692867	0.560932	0.816911	1.21753	-1.18161	-1.55385	1.48202	-1.8792	-0.821114	-1.22895	0.204408	-1.29538	1.08621	1.26653	0.5318	0.494555	0.379833
FCN1	MO2	1	-0.326729	1.07411	-1.389	-0.690003	-0.103405	0.638303	1.34159	1.13721	-0.616736	0.10481	-1.49272	1.04713	-0.682661	-0.271073	-0.442346	-0.0159081	0.827807	-1.04064	-0.938022	-0.973272	-0.196173	1.87017	0.104353	-0.267982	0.991604	0.800994	-0.328145	-0.737462	0.981902	0.326528	0.559309	0.109293	1.4294	0.90769	2.49165	1.36935	1.02635	-1.87701	-1.1355	-0.424278	0.274054	-0.851434	-0.571424	1.0769	-0.763973	1.29873	1.0111
GNAO1	MO2	1	0.664928	0.293583	-0.0350328	-0.821414	0.0854099	0.00504155	-0.237319	0.808348	1.0084	-2.41643	1.05045	0.551003	1.72811	-1.30537	0.660188	0.551275	0.743786	0.0610788	1.47664	-1.45206	0.591707	0.285109	-0.738676	0.616721	-0.520944	0.545322	0.243678	-0.582015	1.62681	-0.381941	0.659532	-0.511689	0.899876	0.790012	0.0349215	-0.00257611	1.25486	-1.27489	1.43541	-2.00891	1.29102	-0.457635	-1.60785	0.179926	-2.11871	0.982669	0.183413
PTHLH	MO1	-1	0.786805	1.19153	-0.75145	0.131208	-0.668043	-1.49862	-0.208995	0.32574	-0.200809	-0.676128	0.656395	-0.556439	-0.0788128	-0.668043	0.282263	0.860902	0.395373	2.7697	1.28115	0.373009	-0.0788128	-0.449272	-1.49862	-0.709377	0.0194771	0.652954	0.193216	-1.49404	-1.49862	1.17428	0.344121	-0.239874	-0.256545	0.140926	0.857227	1.16782	-1.04061	-0.54088	-0.703716	-0.142139	-1.49862	-0.488502	-0.256545	0.944633	-0.1684	1.13697	1.30975
SLC4A11	MO1	-1	0.013712	-0.352038	0.00833878	-1.57106	-0.666102	-1.22951	0.379891	0.158545	-0.0218041	-1.30307	-1.37456	-0.623435	-0.727055	-0.356341	1.69222	-1.27733	1.14458	1.70476	-0.266727	-0.652599	0.630693	0.945264	-0.69042	-0.187061	0.308938	-0.179715	1.28571	-1.39052	-0.330579	0.950962	-0.202367	0.00964896	0.0778415	-0.833635	1.19538	0.610857	-0.701437	0.821498	2.15909	-1.05014	-0.522176	-0.411526	1.1296	0.464182	-1.082	0.304246	0.334399
FXYD3	MO1	-1	0.919378	-0.266873	-0.680213	0.64043	-0.832934	-0.254389	-0.116519	-1.15875	0.38599	0.998899	0.722741	-0.931431	-0.00975683	-1.15875	-0.583273	-0.856386	0.658903	2.05465	-0.399194	1.01655	0.887126	-0.083867	-0.177167	-0.652729	0.0122683	-1.15875	1.20963	-1.15405	-0.701155	0.113549	-0.419099	-0.837624	-0.940811	-1.15875	-1.13529	0.0584513	-0.689594	1.0487	0.101172	-0.225573	-0.191712	-0.75242	-0.0356013	-0.399194	0.314705	-0.261491	-0.553936
LYZ	MO1	-1	-1.25288	-0.492583	0.298874	0.875194	-1.34453	-0.615985	1.38308	1.00435	0.284501	-1.566	0.585779	0.161927	-1.34602	-0.237631	-0.728919	1.60938	-0.0853185	2.02174	-0.713103	0.418458	1.69526	0.664419	-1.04948	-1.42052	-0.184741	0.402489	0.999295	-0.960565	-0.664755	0.756851	1.07197	-1.1687	-0.188847	-0.787914	1.38308	1.27963	-0.867833	0.684149	-0.0239357	0.542588	-1.0097	1.87451	-0.545567	-0.414558	0.0015828	-0.619442	0.525726
SLC26A3	MO4	1	3.07065	0.633977	-0.390176	-1.0885	0.60046	-0.436351	-0.59732	0.043053	1.79831	0.340064	0.268459	-0.539562	-1.09281	0.20191	0.624497	1.60054	-1.0885	2.50243	0.406818	0.635433	0.979248	-0.832449	-1.09281	-1.09281	-1.0885	-0.615641	-0.302796	0.187967	-0.672715	-0.659948	-0.734397	-0.798001	-0.113697	-1.09281	-1.07128	-1.0885	-0.380547	-0.897038	-0.55418	0.296643	-1.09281	-1.09281	-0.504287	1.58977	0.158116	1.38566	-0.53756
TEKT2	MO1	-1	-1.02321	1.01028	0.396194	-1.01715	-0.202888	-1.02321	-0.326259	0.718037	0.0926873	-1.00504	-0.850805	0.380482	1.62185	-0.326259	-1.02321	-1.02321	2.31843	-1.01715	-0.0423794	-0.0830574	-0.291774	0.605599	-1.02321	-1.02321	0.223057	0.978876	1.28456	-1.01715	0.450198	-0.796294	-1.02321	-0.608536	-0.741784	1.30897	1.31004	1.21717	-1.02321	-0.0508285	-0.747841	-0.60248	0.225549	-1.02321	-1.01715	1.11258	-0.0213479	1.81009	1.67587
GABRP	MO1	-1	0.159436	0.413567	-0.90061	-0.897008	-0.0429939	-0.584955	0.0162351	0.134959	0.705163	0.204829	0.897523	-0.90061	-0.123102	-0.90061	-0.90061	-0.668401	2.60785	-0.897008	-0.491391	-0.591906	0.0836842	0.5775	-0.501441	-0.143578	-0.402161	-0.90061	0.47189	-0.897008	1.21712	1.28903	0.384759	0.089613	-0.455303	1.40333	0.42433	1.13114	-0.540307	2.53751	-0.90061	-0.90061	-0.519199	-0.588557	-0.408288	-0.317283	-0.304775	-0.211528	0.564697
TDRD1	MO1	-1	3.29266	1.35283	-0.799903	-0.795436	-0.489619	-0.408475	0.012397	-0.799903	0.0230613	-0.786503	-0.672757	0.32549	2.95268	0.709512	-0.799903	-0.189401	0.676619	-0.795436	-0.65489	-0.417095	-0.799903	0.223751	-0.304914	-0.799903	0.996791	-0.799903	-0.26702	-0.795436	0.584731	0.782488	-0.799903	-0.494086	-0.799903	-0.799903	1.16237	0.359287	-0.0610388	-0.596822	-0.0244627	-0.799903	-0.799903	-0.799903	-0.795436	-0.0765493	-0.795436	0.0545918	-0.223917
CRTAC1	MO4	-1	-1.07448	1.86275	-1.07448	-1.06933	-0.139155	-0.622625	-0.481136	1.67581	0.464727	-1.05902	-0.481136	1.09992	-0.6556	1.08364	-1.07448	-0.369729	0.483986	-1.06933	-1.07448	-1.07448	-1.07448	2.1458	-0.503076	-0.518184	1.61909	1.49962	-0.459331	-0.229104	0.523919	0.198736	0.963739	0.343014	0.962543	-0.417128	1.91088	1.42237	-1.07448	-0.246648	-1.07448	-1.07448	0.978925	-1.07448	0.454139	0.250311	-1.06933	-0.088067	-0.409574
IGF2-AS	MO2	1	-0.401464	0.310489	-0.678881	-1.08174	-1.08573	1.05881	0.904606	1.2747	-0.0338212	-0.369434	-0.972219	-0.00156593	-0.224993	1.33453	1.13639	-0.240995	0.685798	-0.1419	-0.956268	-1.08573	-1.08573	-0.0133365	1.89253	1.31574	1.13489	0.805354	-1.08573	-1.08174	2.03293	-0.93633	-1.08573	0.0104917	1.0896	1.77516	0.201372	-0.221638	0.807177	-1.08573	0.516116	-1.08573	0.709759	-1.08573	-1.08174	0.700386	-1.08174	1.20956	-0.57152
SEC14L3	MO1	1	0.135485	-0.748962	-0.357994	-0.727243	0.0382879	-1.42493	-1.42493	0.730307	0.249143	1.62289	-0.382208	0.380511	-0.994187	1.28214	0.63734	-0.301697	-0.555615	-1.41963	-1.42493	0.0399239	0.135485	-0.741194	1.4803	1.58232	-1.41963	-0.10693	1.34698	-0.0206478	1.52834	-1.42493	0.0779402	1.00122	0.791259	0.816183	-0.420308	-1.41963	-1.42493	-1.18386	1.24722	0.674975	1.73512	-1.42493	0.450875	0.814719	0.449348	-0.410584	-0.741194
PRODH	MO1	1	-0.743809	0.664479	-0.68368	-2.10553	1.16426	0.575102	0.926897	-0.670384	0.560483	1.84426	-0.237245	-0.0104785	-1.01269	1.6383	1.37606	-0.356966	-0.403775	0.510629	-1.04588	-1.73682	0.623805	-0.326462	-0.531273	0.791191	1.0331	-0.149489	0.136064	1.61807	1.08465	-0.816275	-1.16598	0.933101	0.487688	-0.077048	-0.962488	-1.40558	1.25251	0.70377	-0.943282	0.63018	-0.00411816	-1.57443	-0.473388	0.506338	0.832183	-0.414641	-0.641686
NTSR1	MO4	-1	-0.444057	-0.914705	-1.77413	-1.17943	0.872268	0.0661129	0.736906	0.154963	-0.581892	0.608453	-1.64548	0.709515	-1.12219	0.680203	0.827835	-0.581892	-0.280124	-1.76961	-0.611058	-1.77413	-1.22832	-0.250753	-0.56787	0.852067	0.184253	-0.215413	-0.165385	0.699766	1.33247	-0.607478	-0.0703662	-1.46469	1.06822	1.07376	-0.460602	0.0732889	1.49486	-0.721108	0.222358	-0.494939	1.02216	-0.919908	1.04098	1.61354	1.94242	-0.909518	-1.19133
MYOM1	MO3	-1	-0.693924	-0.0253686	0.263945	0.91106	0.778587	0.801307	1.21667	-0.683721	0.0499841	0.132785	-0.439941	0.258746	-2.01568	0.0684024	1.18232	-0.606944	-0.300165	-1.53453	-0.2265	-0.148415	-0.856868	-0.350007	0.516031	0.0356528	1.26042	-0.707385	-0.24532	0.309459	0.969235	-1.65916	1.09563	0.000674481	0.551973	0.89105	-1.59484	-0.943491	0.860562	-1.73355	0.615124	-0.17808	-1.72027	0.231426	0.852218	1.61725	1.07495	1.61325	1.70812
CHRDL1	MO1	-1	0.240299	2.95294	-0.937897	-0.934315	-0.452838	-0.391907	0.213894	0.569144	0.284747	-0.927153	1.75408	0.141791	1.91877	-0.937897	-0.278064	0.0771765	0.653118	-0.934315	-0.821628	-0.937897	1.56727	3.0666	-0.937897	0.547864	0.61391	1.32094	0.426697	-0.934315	0.769496	-0.158253	0.340069	0.0466224	0.0917073	0.90358	-0.259351	0.81642	-0.937897	-0.362925	-0.775071	-0.937897	-0.937897	-0.937897	-0.934315	0.42648	-0.934315	-0.252784	-0.476085
SFRP1	MO2	1	-1.67279	3.11361	-0.854141	-1.66777	0.542705	-0.705453	-0.16429	1.18002	-0.598333	-0.771614	0.0899803	0.552681	-0.117157	0.079932	0.100589	-0.987094	0.593904	-0.699279	-1.67279	-1.67279	-0.764292	1.86797	0.227164	0.47094	0.645062	1.19497	-0.135029	0.241234	0.769463	0.825797	0.575659	-0.293626	1.19497	1.01684	0.2599	1.22487	-0.638411	-0.417893	-1.4447	-0.434003	-0.24296	-1.67279	-1.66777	-0.225463	-0.842922	-0.713049	0.898217
CLEC4M	MO2	1	-0.856012	-0.856012	-0.856012	-0.852404	0.562749	0.539184	-0.856012	0.552124	0.543103	-0.845188	-0.856012	-0.392457	-0.562922	0.0623035	1.40864	-0.856012	1.03644	-0.374324	-0.856012	-0.856012	-0.856012	1.19512	1.56166	1.26643	0.0447568	-0.456202	0.376098	-0.264507	2.31188	-0.268967	-0.138196	0.135799	1.13094	2.60968	0.76532	-0.852404	-0.112149	-0.856012	-0.856012	-0.605391	-0.856012	-0.543458	-0.852404	0.935186	-0.259221	1.74275	1.60138
CRX	MO1	1	-1.28192	-1.28192	-0.0320617	-0.0513268	0.543165	0.110699	-1.28192	-1.28192	0.238288	0.624299	-0.245799	-1.28192	-0.385951	0.585752	0.31859	0.356595	-0.263563	-0.0766195	-0.576266	-1.28192	-0.5318	-0.906348	0.624299	0.0235055	0.883469	0.771319	-0.5409	0.56564	1.33014	-1.2695	0.332713	-0.856656	-0.993309	0.855738	-0.105059	-1.27571	-0.660616	-1.28192	-1.28192	0.643541	1.24094	-0.357953	-0.432963	-0.276032	1.80597	2.0324	1.48612
HAS1	MO1	-1	-0.00372564	3.00005	-0.874481	0.517243	-0.521982	-0.874481	0.757517	0.760179	0.727643	-0.859258	-0.028013	0.404026	0.220842	-0.874481	0.85298	-0.874481	2.04164	-0.196984	-0.874481	-0.874481	1.19947	0.835904	-0.874481	-0.874481	0.69544	1.42661	0.0565372	-0.0425258	0.359984	0.230213	0.563799	-0.527056	0.139972	0.79493	2.82775	2.64826	-0.874481	-0.64377	-0.874481	-0.874481	0.171766	-0.874481	-0.869407	0.992682	-0.869407	0.096271	1.38689
FAM83E	MO1	-1	-0.888208	0.362857	-0.888208	-0.882942	-0.174924	-0.888208	-0.888208	-0.888208	-0.164351	-0.872409	0.776702	-0.888208	0.601649	-0.888208	-0.888208	-0.888208	2.16154	0.501017	-0.717234	0.318701	0.0654685	-0.209108	-0.888208	-0.888208	-0.882942	0.852642	2.28762	-0.882942	1.03873	-0.0312972	-0.449852	-0.527643	0.164613	0.345027	-0.861876	0.776919	-0.888208	0.338799	1.15899	-0.522377	0.19761	-0.888208	-0.882942	-0.0353587	-0.882942	0.11926	-0.209108
HAMP	MO2	1	-0.783088	1.17525	-1.82175	-0.957946	-1.34372	-0.485686	0.00877274	0.822158	0.507711	-0.519988	-0.426384	1.98748	-0.727356	1.1502	1.63943	-1.59422	1.07924	0.0616511	-1.25019	-0.776168	-0.465911	0.959795	0.680206	0.567069	-0.651594	-0.655072	-0.0246915	0.429927	1.50526	0.0593457	-0.096613	1.02549	-0.0557564	2.34963	0.842086	0.346273	0.422115	-0.518559	-0.873666	-1.11954	-1.44803	-1.04314	0.714644	1.40935	-0.0671751	1.0533	0.920762
SERPINE1	MO1	-1	1.21525	1.72885	-2.34703	0.321459	-0.410485	-1.46744	-1.53774	0.825204	0.0926611	-0.979806	0.422988	0.0868807	-1.04527	-0.692562	-0.489441	-0.367248	0.00429926	1.18514	2.32228	0.0618064	1.05056	0.673268	-0.459442	-0.254634	-0.691231	1.41235	-0.382226	-1.18038	0.23914	-0.135567	-0.101494	0.262368	-0.547606	1.21132	1.66436	1.79719	-0.00535856	-1.27424	1.2214	-1.59307	0.0592923	-0.0910463	-0.0103678	0.21605	-1.32413	-0.535246	0.555793
DKK1	MO1	-1	-0.185319	0.250418	1.68456	-0.254447	-0.574999	-0.0864647	-0.573407	0.683262	-1.20112	-1.19077	0.874174	-0.757626	3.07888	-0.22895	0.14138	-0.978605	-0.635212	0.933006	1.44669	1.56847	-1.20112	0.497332	-0.818613	-0.181489	-0.222149	-0.0601206	-0.78933	-0.635212	-0.630155	-0.639479	-0.303857	-0.964798	-0.774401	-0.290586	0.514389	0.246398	-0.630155	-0.646956	0.00128078	0.261311	-0.83563	1.20018	-1.19767	1.12612	-0.444283	1.03609	0.337099
DLX4	MO1	-1	1.59632	-0.21301	-0.372825	-1.00702	0.125404	-1.0133	1.91223	-0.366548	0.523088	-0.994467	0.400702	0.0968409	3.41767	-1.0133	0.143287	-1.0133	0.693431	-1.00702	-1.0133	-0.0388662	1.20109	-0.633727	-1.0133	-1.0133	1.79558	0.337858	0.138445	-1.00702	0.0250934	-1.0133	-1.0133	-0.583507	-1.0133	0.642653	0.176088	-1.00702	0.0250934	1.74992	-1.0133	-1.0133	0.482747	-0.0794971	-1.00702	2.2016	0.958788	0.187599	-0.203814
SULT1E1	MO3	-1	0.0314203	-1.46747	1.42808	-0.705533	0.341686	0.50652	-1.95882	-0.423196	0.533443	1.86979	-0.562863	0.80624	-0.333102	-0.977806	1.38684	-1.14236	-0.604589	-0.288042	1.20818	-0.692421	0.0264386	0.000256508	0.636514	0.865665	-1.42549	0.0248579	-1.09735	0.60184	1.46133	0.40152	0.0445726	0.810857	0.230303	0.924494	-1.93955	-1.95497	-0.392841	-0.734628	-1.07366	1.28389	-1.55072	1.07758	0.994713	-0.846926	0.475775	0.464908	0.343324
CLNK	MO2	1	-1.23008	0.943	-1.61836	0.898494	-0.218197	1.43179	1.11635	0.446586	-0.224398	-0.221473	-0.796474	0.879166	-0.983095	-0.615875	0.832317	-0.715532	1.60356	-0.715532	-1.28396	-0.283551	-2.18778	1.87171	0.213018	0.0353455	1.19684	1.184	-0.125627	0.420164	0.98491	0.512871	0.018344	-0.281785	0.918041	1.04864	1.35099	0.628289	0.27432	1.02897	0.594593	-1.22148	0.164948	-2.18778	0.826333	1.44026	-0.214964	0.790217	0.975538
B3GAT1	MO2	1	-0.78361	-0.599171	-1.95105	0.0577975	-0.610272	0.956108	0.655362	-0.176387	-0.481074	-1.05802	-1.31721	0.254762	-0.423372	-0.737624	0.0199491	-1.11895	0.952219	-1.47771	-0.731882	-0.197992	-0.880854	1.05522	0.251557	1.42441	1.91057	-0.227673	-0.144432	-0.945835	1.47112	0.106719	-0.255529	2.70232	0.139944	1.71036	0.467783	0.467398	1.13758	0.601965	0.298247	-0.881322	1.16475	-1.11355	-0.832559	1.25231	-0.0179517	-1.49183	0.160226
EXPH5	MO1	1	-1.57755	-1.0966	-1.48557	-0.155011	1.29617	-0.400569	-1.07487	1.11034	0.243156	0.550894	-0.628823	0.672232	-1.12545	1.30223	0.256579	1.57775	0.00214566	-0.779723	-0.426969	0.626854	-0.671454	0.407494	0.514273	0.0498305	-1.28174	0.698645	-0.285085	-0.426767	1.01319	0.518509	0.144154	0.963971	0.348995	1.21533	-1.08726	-0.999272	-0.31495	-0.468797	1.32303	1.33508	1.29687	-0.591295	-0.0645295	-0.486374	1.24504	-2.61752	0.582896
RASAL1	MO1	-1	-1.48903	0.164905	-1.04265	-0.177083	-0.896451	0.814477	1.00015	-0.0796251	-0.107678	-1.47591	0.637009	-0.170007	-0.251288	-0.695397	-0.501325	-1.48903	0.924897	0.949805	-0.436158	-0.3746	1.70061	0.197925	-1.48903	-0.196607	1.04633	0.25969	0.566477	-0.77172	0.896724	0.582876	-0.618544	-1.18948	0.0247458	0.715666	0.8919	0.386	-1.48903	1.19664	0.070088	-0.922816	-0.174942	0.637958	-1.48466	0.52928	-1.48466	-0.652049	0.822223
SLCO1B3	MO3	-1	-0.731765	-1.10198	-0.460374	-1.08378	1.07325	-0.490771	0.60676	1.2454	0.48452	-1.33432	-0.52339	1.01073	-1.80989	1.06505	1.37716	0.997996	0.258186	0.694724	-1.50912	0.490844	-0.727846	0.47411	0.936147	0.290101	0.684681	1.21659	0.0454047	-1.80724	1.003	-0.298352	0.348752	-1.62863	0.638943	0.727825	-1.79665	-1.2362	-0.803631	-1.50524	1.60031	0.122312	0.0908846	-0.980482	-0.666831	0.293844	1.35682	0.21204	-0.14908
UNC93A	MO3	-1	-0.913823	-0.805109	1.89003	-0.956126	0.565673	-0.672979	-0.201661	-1.08135	0.986405	0.634072	-1.27413	-0.218586	-0.396309	-1.71476	-0.118121	-0.903593	-0.298503	-0.152504	0.855092	1.48536	-0.178223	-0.325004	0.497282	0.966864	0.555	-1.71476	-0.299918	0.185618	0.703213	-0.537026	0.670622	1.0953	-0.158062	-0.0600773	-0.989251	-1.71093	0.768418	-1.54066	-0.15431	-0.339145	1.76312	1.51635	0.845444	0.186331	-0.602328	0.831698	-1.22099
PACRG	MO1	1	-1.69826	-0.354492	0.804944	-0.0781716	1.35372	-0.519059	-2.29316	1.12482	1.35201	-0.521105	-1.32996	-0.17171	-2.29316	1.46742	0.449943	0.958537	0.315712	-2.28739	-0.470098	0.357222	-0.593872	-0.740305	0.500359	0.585918	-0.851511	0.471892	0.876504	-0.575636	0.0896089	-0.470098	0.509338	0.919118	-0.23872	0.435984	-2.26429	-1.36344	0.134073	-0.658878	0.973709	1.16573	-0.290948	-0.126391	0.69333	0.512978	1.10357	-1.18854	0.665963
PCDHB2	MO1	-1	0.0338278	0.582027	-0.371447	-1.59393	-0.953612	-0.530854	0.128689	-0.810854	0.864571	-1.5844	-0.525876	0.0685017	0.581774	-1.59869	-0.721179	-0.104777	-0.0243024	-1.59393	-0.565762	-0.385531	1.34962	0.730038	0.159315	0.156389	-0.125188	0.534699	1.64416	-0.3373	-0.613783	0.141053	-0.0759857	0.0278467	-0.406261	-1.59869	-0.21449	0.912674	0.0604212	0.568392	2.27979	-1.59869	0.593954	-0.698508	0.492438	0.861807	-0.102451	-0.687559	1.66715
HAVCR1	MO1	-1	2.04878	0.108922	0.328244	0.175357	-0.895124	0.435363	1.07545	0.343931	-0.163686	-0.203118	1.38014	-0.346166	1.62886	-1.19832	-0.692346	-1.42966	0.447214	0.442378	1.17589	0.110468	-0.379032	0.266498	-1.72436	-0.596395	0.525205	0.242756	0.40019	1.43767	-0.502835	-0.651973	0.275326	-1.41137	-0.810462	-0.307857	0.92238	0.192734	0.779096	0.791716	-0.930739	-0.932865	-1.2403	-0.426975	-0.369126	0.25552	-0.722004	0.906969	1.31983
LIFR	MO4	-1	-0.38805	1.28431	-0.427506	-0.442024	0.343901	-0.92377	0.101714	0.861056	-0.676863	-0.911162	0.825937	0.883959	-0.149747	0.140951	0.696067	0.847682	0.314728	-1.12906	-2.45159	-1.61043	-0.858106	0.745806	0.992944	0.689751	0.78718	1.20369	0.450916	-0.249273	1.308	1.19783	0.0304167	-1.08486	1.79843	0.834021	-1.07702	-0.00526402	0.116825	1.66298	-1.7377	0.336635	-0.105811	-1.62548	-0.801086	-0.479172	-0.683503	-0.92205	-0.381551
C9	MO3	-1	0.00701472	-0.243473	-1.19649	1.01862	0.508819	-0.921666	-1.60222	1.00899	0.425433	0.980509	0.203816	0.925444	-1.58892	-0.2315	-0.996673	-0.468993	0.376315	-0.0817478	0.757059	-0.374513	-1.24436	0.564178	-0.0705701	0.906124	-0.152957	-0.45719	-0.173541	1.42906	1.36083	-0.171544	1.42906	0.722258	1.1397	1.24878	-1.41402	-1.2952	1.39252	-1.1916	0.287483	-2.10977	-1.02085	-1.86798	0.35023	0.886121	-0.5408	1.0562	1.09137
SLC30A3	MO2	-1	2.62772	0.114769	2.28864	-0.126602	-0.957681	-0.56419	0.237855	-0.502741	-0.635341	-1.27282	-0.496127	-0.188168	2.00788	1.41171	0.327054	0.508928	0.146026	0.262182	-0.748387	0.117603	0.650804	-0.0999618	0.859351	0.199074	0.365894	0.191524	-0.721391	-1.28231	-1.28705	-0.673432	-1.28705	-0.962422	-1.06674	-1.28705	0.45699	-0.056564	-0.309458	0.167009	0.785863	1.73789	-1.28705	0.892648	-0.000865076	-1.28231	0.202487	-0.379999	-0.675637
REEP6	MO3	-1	1.23318	-1.42693	0.520716	0.624956	1.23495	0.806521	0.558005	-0.749572	0.408518	0.503952	-1.70727	0.362563	-1.91818	0.195442	1.11323	-0.13611	-0.482051	-0.280502	0.959524	0.403632	0.902165	-0.588191	0.647826	1.46206	-0.195688	-0.420157	-0.196299	0.48905	0.965337	-1.11886	0.902366	0.739054	0.437963	0.6939	-1.61482	-3.02546	0.833042	-2.03744	0.183248	-1.00152	1.11461	0.349353	-0.322837	1.04071	-0.415465	0.0255825	0.907157
PRG4	MO3	-1	0.981475	-0.0402019	-0.823631	1.38482	-0.212762	0.639122	0.512223	-0.79374	1.30682	0.981475	1.02978	0.854657	-1.79417	-0.867135	0.40742	-1.37934	-0.757955	1.06546	0.439816	-0.292703	0.753761	-0.6052	0.908072	1.4364	0.272768	-0.738806	0.556861	0.810514	0.782973	-0.991014	0.609484	0.826676	0.874645	0.613936	-1.73385	-2.06504	0.686713	-1.61143	0.179346	-1.75334	0.45266	-0.915377	0.755497	0.268323	-1.66355	0.757886	0.541625
A4GNT	MO1	-1	-0.429343	0.375841	0.496238	-1.03999	-1.04597	-1.04597	0.639732	0.18421	0.235854	-1.02802	-0.0475919	0.461985	-1.04597	-1.04597	-1.04597	0.416009	1.75199	0.794864	-0.366021	-0.116922	-0.323175	0.32566	0.551426	-1.04597	0.185579	0.242258	0.0521324	-1.03999	0.996114	1.07433	-1.04597	-0.636197	-0.0189457	-1.04597	1.43983	1.25476	-0.447298	1.28921	-0.773857	-1.04597	-1.04597	0.539148	-1.03999	0.968555	-1.03999	0.0989972	-0.274187
ALDH8A1	MO3	-1	0.337851	-0.699624	0.395391	-0.0650718	0.973799	0.710368	0.0345646	-0.192201	0.794728	1.26569	-0.523231	0.603991	-2.90328	-0.21821	0.884431	-0.842813	-0.636679	0.109377	0.898617	-0.0544706	-0.376497	-0.505603	0.664573	1.19116	0.245441	-1.03065	-0.432595	1.42985	1.13995	-1.36802	0.818615	0.891117	0.886682	0.975372	-1.63627	-2.5453	1.49425	-2.27856	0.556154	-0.931546	0.00641365	-0.630731	0.522731	0.884731	-0.355357	0.489373	0.454961
ARG1	MO3	-1	0.654518	-0.321025	0.489144	0.207162	0.661432	0.50042	0.114916	-0.417319	0.819991	1.03991	0.691547	0.376561	-2.48626	-0.160844	0.813072	-1.8018	-0.648467	0.765554	0.71944	-0.564522	0.0692577	-0.391333	0.616423	1.04329	0.265941	-1.2474	-0.239441	1.41971	0.792044	-1.10137	0.430859	0.987888	0.795433	0.686756	-2.14532	-2.14127	1.0651	-1.93673	-0.376782	-1.51863	0.582241	0.0987963	0.139691	0.346687	0.519172	0.249689	0.341489
SPP1	MO3	1	0.31274	-0.112487	-0.628692	1.85313	-1.42984	-1.72459	-0.749949	1.03023	-0.0488655	0.0218296	0.93694	-0.373123	0.176339	-1.11122	-1.35326	-0.437813	0.595977	0.44633	0.520888	0.710912	0.0651504	-1.18465	-1.03788	-1.26506	-1.03138	0.841206	0.941163	1.10869	-0.550473	0.920046	1.33351	-1.00494	-0.826765	-0.990334	1.77536	1.1433	0.614161	-0.478955	-0.788877	1.54377	-0.12527	0.832985	-1.22254	-0.867206	-1.19864	0.23822	0.509776
EPCAM	MO1	-1	-0.161166	0.0252857	0.609539	-0.552657	-1.23944	-0.710951	-0.263101	-0.526933	0.0749065	-1.22904	1.46798	-0.626405	1.26788	-0.840541	0.871916	-1.01597	1.46841	1.55496	-0.845619	1.8634	-1.23944	0.0971562	1.24095	-0.384107	-0.373954	-0.855291	0.466718	-0.321357	0.798605	0.332112	-0.54974	-1.0021	0.209444	0.84863	-0.0371992	0.0931145	-0.892694	-0.176365	-1.08183	-0.459559	-1.23944	-0.20518	-1.23597	-0.493708	-1.23597	-0.576287	-0.792431
ELOVL3	MO1	-1	2.4184	-0.0933695	0.145973	-0.0659026	-0.948224	0.344707	0.271211	-0.257376	-0.948224	0.900066	2.83043	-0.623239	0.499166	0.268118	-0.125488	-0.51595	0.575763	3.13008	1.25194	0.0926478	2.54286	0.228304	-0.948224	-0.948224	-0.020323	-0.948224	0.777362	0.151144	-0.948224	0.782674	-0.948224	0.89515	-0.63665	-0.948224	0.723385	0.504807	-0.948224	-0.643355	0.979565	-0.948224	-0.238198	-0.948224	-0.0317302	0.137684	-0.941518	0.334554	-0.0835462
CPN1	MO3	-1	0.142727	-0.930832	0.786162	1.03716	0.734885	0.693685	-0.804689	0.0865471	0.504886	0.470803	0.089684	0.187351	-0.263588	0.101914	0.856707	-0.38185	-0.589445	0.857641	0.832113	-0.0434812	0.310853	-0.616443	0.094242	0.646723	0.331267	-0.490064	-1.05414	0.714927	0.959068	-1.29804	0.185348	0.223455	0.0488506	0.679215	-2.82094	-2.83739	0.932838	-2.65448	0.13292	0.195145	-0.100521	-0.00233169	1.153	1.00346	0.668603	0.477749	1.02326
GRIA2	MO2	-1	-0.0698947	-0.255405	-0.362471	-0.787345	-0.79155	-0.79155	-0.307611	-0.79155	0.237736	-0.778934	1.9808	-0.79155	1.0451	0.14297	0.157859	-0.79155	-0.102051	-0.787345	0.634299	2.2117	-0.79155	-0.249244	0.0885891	0.0923139	-0.209592	0.113644	-0.79155	0.743149	-0.79155	-0.783139	-0.79155	0.644682	-0.271638	-0.79155	0.00526721	0.825091	-0.79155	0.965829	-0.79155	-0.79155	-0.346238	-0.427216	-0.216746	-0.110493	0.970723	0.0129795	-0.249244
TTLL2	MO3	-1	-0.851176	0.0501829	1.88677	-1.3286	1.16449	-0.619884	-0.29347	0.0945719	0.144109	-1.31924	-0.279255	-1.10649	-0.658296	-0.794814	-0.75914	-1.33328	0.310897	0.105943	1.5499	0.507392	-1.33328	-1.05034	1.09393	-1.33328	-1.3286	-0.503582	-0.775026	0.451975	1.08467	-0.727695	-0.00697839	1.38504	-0.397807	0.878385	-1.30988	-1.3286	-0.865214	-1.12053	1.54127	1.17906	1.28418	0.855039	1.33491	-0.326635	0.62754	1.16357	-0.729871
TEX11	MO2	-1	2.5389	-0.855005	1.21844	-0.850907	1.49559	-0.855005	-0.3835	-0.432853	0.0225466	-0.842712	2.87081	0.493716	0.75535	-0.855005	-0.855005	1.60144	0.383436	-0.850907	-0.191447	2.87756	-0.855005	-0.855005	-0.855005	0.654911	-0.850907	-0.855005	-0.103231	0.0555033	-0.855005	1.29762	-0.208836	-0.574468	-0.664613	-0.855005	0.166453	0.0328881	0.322995	-0.668711	1.19996	-0.324727	-0.0101865	1.32375	-0.0504731	-0.850907	-0.177219	-0.0711468	-0.326632
ENOX1	MO3	1	-1.29557	1.90542	-1.13761	-0.375037	0.950584	0.711303	0.522915	1.11767	-0.73526	-0.878698	-0.403756	-0.412049	0.921303	-0.208517	-1.45188	1.30109	0.458004	0.888527	-1.89488	-0.090189	-1.24838	-0.920772	-1.29486	1.14846	-0.421016	0.4241	0.610341	-1.21376	-1.31046	-0.488884	-0.128324	0.610481	-0.272444	-0.271493	1.0035	1.18361	-0.22369	1.6583	-1.16704	2.32754	-0.432716	1.59645	-0.906129	0.108807	-0.7854	0.739038	0.796108
EGR1	MO2	1	-0.623665	1.71048	-1.68682	0.178497	0.820055	0.0793625	-0.412979	0.929081	-0.154572	-1.30093	-0.942155	0.193936	-0.725934	-0.472788	-0.599734	-0.925243	0.835092	-0.322123	0.742738	-0.273025	-0.743648	1.14778	0.3156	0.46627	0.409655	1.74499	-1.1706	1.00294	1.61932	-0.650512	0.511923	0.388221	0.646351	1.46005	0.883387	2.25076	1.09284	-1.20014	-1.49727	-1.63443	0.326255	0.094111	-1.14116	0.735841	-0.623665	0.644734	0.779228
ADRA1A	MO3	-1	1.24015	-1.03765	0.328877	-0.418925	0.919123	0.945054	-1.19193	-0.293992	0.590752	0.291273	-0.194195	1.08416	-2.84687	0.702542	0.84395	-0.641733	-0.271097	1.29199	0.174028	-0.732575	0.128509	0.59216	1.45048	1.1116	-0.699622	0.13028	0.0930541	0.123698	1.61698	-0.811294	-0.495949	1.24609	0.430434	1.32119	-1.48098	-1.72715	1.02532	-2.09111	1.77262	-0.0756496	-0.263101	-0.588689	0.0920259	0.225682	-1.17199	-0.196587	0.457265
GJA3	MO1	-1	0.487053	0.118316	-0.466828	1.93483	-0.244964	0.999896	-1.14426	0.607249	-0.729505	0.0484274	-1.14426	0.528623	-1.14426	-1.14426	-1.14426	-1.14426	1.3115	1.12565	1.77823	-0.575221	1.19791	0.0207278	-1.14426	0.000214549	-1.13762	0.284866	-1.14426	-0.0556749	-0.496474	2.84171	-1.14426	-0.689666	0.365538	0.41058	0.11376	1.21362	-1.14426	0.0928109	-0.313692	0.734989	-0.0223766	-1.14426	-1.13762	-0.0690036	-1.13762	0.125936	1.55676
NUDT10	MO4	-1	-1.1439	1.48613	-1.1439	-0.22845	0.118112	0.197577	-1.1439	0.0069393	0.346128	-1.12303	-1.1439	0.953567	0.357835	-0.343313	0.137932	0.931851	1.55231	-1.13694	-0.918029	-0.547646	-1.1439	1.49038	1.10757	0.572746	0.829314	1.89685	0.411174	-1.13694	0.715134	0.743357	-1.1439	-0.667564	1.764	1.44739	0.174284	2.8553	-0.447983	0.477071	-1.1439	-0.243521	-1.1439	-1.1439	-1.13694	1.19784	-1.13694	0.187043	-0.246756
HJURP	MO4	1	0.29596	-1.45275	0.884671	-0.192377	-0.424554	-0.273139	-0.415534	-0.929618	-0.171071	0.285324	1.2554	-0.973245	0.889246	-0.182675	-0.725952	0.653883	-1.21234	0.963034	0.455294	1.34597	0.690318	-0.765957	1.02754	-0.263491	-0.793587	-1.31226	0.460133	-0.67816	-1.60958	1.19961	-0.0270736	1.12876	-1.16309	-2.26429	0.0352065	-1.22837	-0.214112	0.777106	0.549579	-0.0420847	-1.75283	0.596602	0.647439	-0.255358	-1.14948	-0.379779	1.07807
PTGIS	MO2	1	-0.265543	2.23079	0.300442	-0.818898	0.319012	-0.775249	-0.205148	1.63927	0.31417	-1.58442	0.319769	0.623939	0.881878	-0.0734607	0.156016	-0.450459	1.23765	-1.77235	-1.57178	-1.62116	-0.658257	0.468163	0.235242	0.824531	0.350244	1.5873	-1.0172	-0.965433	0.892465	0.465313	0.72811	-1.42432	0.782161	0.60455	1.57027	1.90995	0.559898	0.136076	-1.14961	-0.325842	0.192537	-1.79406	-0.16167	0.723966	-0.608925	-0.31088	0.434836
SLC17A1	MO3	-1	-0.117703	-0.346912	0.952317	-0.141721	0.584763	0.590254	0.111559	1.23378	0.247142	0.633208	-0.00954908	0.14059	-1.3503	0.913775	0.978671	-0.618216	-0.598909	-0.303421	0.402968	0.103055	0.224051	-0.961782	0.241015	0.799847	0.123708	-0.35022	-0.558441	1.45322	0.839562	-1.03365	0.38466	1.23167	0.85251	0.274133	-2.53763	-2.55388	0.475338	-1.61142	-0.616216	-0.639208	1.06812	-0.324265	0.556738	0.583233	1.50341	0.368336	0.071733
TREM1	MO1	-1	1.05376	0.989131	-0.984049	-0.584918	-0.432184	-1.78254	-0.404338	1.73728	0.154563	-0.43375	1.45725	-0.0696493	-0.583798	-0.695183	-0.289396	-1.11373	1.12901	0.561078	-0.442423	-0.430674	-0.0564087	0.738835	0.215629	-0.939086	-0.0766458	1.15183	1.68938	-0.327031	-0.973106	0.585313	0.854839	-0.111419	-1.1776	0.285707	2.73897	2.15418	-0.973106	-0.397574	-1.78254	-0.808959	-0.955735	-1.05463	-0.610762	0.017986	-0.709605	-0.846432	0.398122
CXCL6	MO1	-1	0.0750083	-0.373109	-1.07792	-0.0613639	0.0635846	-1.07792	-0.651406	0.332299	1.41076	-1.0668	0.816832	-0.601688	-0.386212	-1.07792	-0.39502	-1.07792	2.19523	0.596471	0.138237	0.563447	-0.274747	0.522165	-1.07792	-1.07792	-1.07422	-0.667177	-1.07792	-0.470237	0.788542	2.35961	2.12493	-0.824154	1.66164	0.715643	-1.05939	0.437142	1.51023	-0.482849	-0.614272	-0.436179	0.163789	-1.07792	-0.571323	1.04377	-0.464807	1.86991	0.573852
PLGLB2	MO3	-1	1.19258	-1.06485	-0.787094	0.810405	0.573192	1.07356	0.700378	-0.979994	0.32531	1.22887	-0.22185	0.808114	-1.95515	-0.18431	0.758362	-1.32396	-0.22647	-0.472124	1.33909	-0.235856	0.136233	-0.540244	0.423224	1.38079	0.854005	-0.502772	-0.628328	1.51431	1.02276	-0.696721	0.568416	0.714352	1.02483	0.896223	-1.64803	-2.14347	0.839148	-1.35046	-0.530423	-1.55933	0.924523	-0.546598	0.795386	0.572807	0.93165	0.565362	0.577017
FOSB	MO4	-1	-0.163885	1.87108	-0.836794	0.718691	0.535099	-0.98659	-1.30469	1.03343	-0.127724	-0.657679	-0.339573	-0.147067	-1.19155	-0.462565	-0.543147	-0.776875	0.590239	-1.39419	-0.968866	-0.326791	-0.283844	1.62157	-0.926517	-0.15586	0.785344	2.49277	0.166596	0.690342	1.36019	-0.428961	-0.0919714	0.845228	-1.05221	1.59612	1.59041	2.51517	0.490677	-0.221929	-1.20905	-1.30694	-0.361734	-0.421103	-0.224173	0.0832925	-0.147314	-0.743484	0.838369
TGM3	MO3	-1	0.86943	-0.51664	1.15461	-0.03941	0.237493	-0.133109	0.559756	-0.163597	1.57635	0.41732	1.6462	-0.0565481	-0.196147	0.849764	-1.27225	-0.702163	-1.70387	0.611686	0.599065	1.29997	-0.826359	-1.49296	-0.760831	-0.962025	-0.701515	-1.07856	0.134788	1.78486	-1.12074	-0.616576	0.229315	1.38659	-1.26896	-1.70741	-1.68968	-0.786997	0.243451	-1.70741	-0.0932812	1.56074	-0.396962	0.840993	1.26131	-0.312565	0.298354	0.815982	0.771102
NRSN2	MO1	-1	-0.166843	0.75486	0.704421	-0.876666	-1.50029	-0.973684	-0.735292	0.107399	0.84367	-1.57132	0.997424	-0.17218	1.66056	-1.53607	-1.51897	-0.752846	0.399338	1.23363	-0.254342	-0.952158	1.96612	0.71792	0.887676	-1.00982	0.0967711	0.325185	-0.480997	-0.761648	-0.739781	0.728501	-0.504189	0.685488	-0.190264	-0.503531	0.459866	0.937418	0.920507	-0.451905	-1.01311	-0.842638	-0.43961	-0.84808	0.0526533	-0.601237	-1.21694	1.75439	-0.0475534
SSX1	MO4	1	1.54291	-0.471665	2.19135	-0.2755	-0.825719	0.305073	-0.825719	-0.825719	0.151282	-0.817387	1.75738	0.728749	0.682494	-0.825719	-0.825719	1.06452	-0.822942	-0.454929	1.47462	1.85976	-0.322798	-0.825719	-0.825719	-0.825719	-0.822942	-0.825719	-0.494396	0.644293	-0.825719	2.11939	0.799039	-0.635575	-0.825719	-0.825719	-0.811833	-0.822942	-0.0909117	1.59814	1.54149	-0.825719	-0.825719	1.63024	-0.280419	-0.822942	-0.822942	-0.294432	-0.467596
PZP	MO2	1	-0.861807	1.32188	-0.165363	0.470955	0.923553	0.757131	-0.135272	-0.480903	0.169358	1.16204	-0.0506841	0.625214	-2.85628	-0.267167	-0.51941	-0.870993	-0.290656	-2.22549	-0.618925	-0.789619	0.120388	1.04485	-0.392382	1.51459	1.2098	-0.226752	-0.224562	1.07896	2.2891	0.140088	0.414391	0.556416	0.743733	1.25181	-0.401004	-0.718435	1.22742	0.0752913	-0.548256	-0.267167	-0.606177	-0.258597	-0.525181	-0.057999	-0.59873	0.661638	0.0414571
PRDM7	MO3	-1	0.583817	-0.051793	1.34205	-0.194344	0.593835	1.02545	-0.336197	-0.0744422	0.252478	1.25379	0.599612	-0.148987	-0.826997	-1.01066	-0.313909	0.335952	-0.304328	0.321836	2.26505	-1.73505	-0.370942	-0.923288	1.04473	1.00826	0.797103	-0.618861	-0.984034	0.981737	-0.203623	-1.4992	0.579055	-0.00448712	1.02833	-0.536559	-1.70357	-1.72875	0.999136	-1.44884	0.324912	0.526447	0.0590884	0.0515199	0.746711	-0.715597	-1.72875	-0.530775	-0.923288
GNAZ	MO4	1	0.633838	-0.011237	0.896608	0.394952	-1.3092	-1.6475	0.925915	-1.07021	0.742035	0.30841	1.14009	-1.15951	0.789026	-1.13512	-0.687413	-0.618103	-0.42242	0.954925	0.777027	1.20498	1.65773	-1.48665	-0.695016	-0.160699	-0.486819	-1.10583	1.02764	-0.401794	-0.955663	0.825752	0.563341	-0.140979	-1.75406	-1.3733	-1.73715	-0.828038	0.578593	0.433933	-1.42574	-1.41036	0.943179	0.820465	1.09902	1.1932	0.305659	1.75833	1.37375
BAIAP2L2	MO4	1	-1.14928	-0.0576865	-0.683456	2.1362	-0.758109	-0.440005	-0.721644	-1.20526	0.761087	-0.576712	0.205195	-0.941347	0.498624	-1.12648	-0.419968	0.00365903	0.0679911	0.893502	-0.0090192	1.88948	1.49659	-1.61975	-0.394976	0.643229	-0.774128	-1.14009	1.38429	-1.3987	-0.893409	-0.143109	0.306995	2.02155	-1.46379	-1.37671	-0.960574	-1.45066	-0.728821	-0.089491	0.0242461	-1.20192	1.37466	-0.44959	-0.248715	0.784367	1.14635	0.832671	0.117761
RIBC2	MO1	-1	0.920322	-0.343625	1.10927	0.125901	-0.804122	-0.198005	-0.563143	-0.649706	-0.236464	-0.283623	1.25526	-0.823485	0.409498	-0.205277	-0.716798	0.392298	0.40185	-1.91668	0.111869	1.70179	-0.955245	0.0525439	0.613429	-0.800004	0.286276	-0.594978	0.79628	-1.91668	-0.367436	1.78158	-0.135144	-0.454388	-1.92202	-0.90562	-0.198834	-0.113656	-0.205885	0.921908	0.611662	-0.411004	0.328527	-0.912988	-0.643595	0.946974	-1.91668	1.87639	1.35239
BBOX1	MO1	1	0.288507	-1.36445	-0.515953	-0.489191	-0.714015	-0.654965	-0.950479	-0.767288	0.322697	2.1198	0.161151	0.567077	-0.26502	-1.70417	0.321625	-0.470507	-1.1965	0.189651	1.3184	1.07707	0.641971	-0.36815	-0.479443	1.14649	-0.941563	-1.25096	-0.37437	1.8821	0.529052	0.200041	0.213815	1.94955	0.0620547	0.477865	-0.764408	-0.79423	0.584665	-2.01911	-1.43934	0.497997	0.115746	0.0224516	0.625747	-0.62929	0.349512	-1.35926	-1.64138
FAM64A	MO3	1	1.20446	0.20642	0.20642	-1.88195	-1.18009	-0.88056	0.0624581	-0.29418	0.289625	-1.87151	1.54443	-0.963942	1.05707	0.00315548	-0.925316	-0.781256	-0.4678	-1.88195	-0.754961	1.16947	1.33806	-0.127535	1.31478	-0.25088	-0.156317	-0.763505	1.03428	-1.88195	-1.02361	2.38429	0.24847	-0.452014	-0.843506	-0.893261	0.406262	-0.363479	-0.294708	0.208355	0.443052	-0.848485	-0.218509	0.261087	0.509435	0.317939	-0.742488	-0.888465	0.870656
SHBG	MO3	-1	1.79503	-0.536106	0.25525	-0.0170827	-0.0553715	1.86653	-0.334083	-0.816055	0.27162	2.01202	-0.552862	0.565376	-1.06325	-0.109946	0.933974	-0.897625	0.0516183	0.777514	1.26503	-0.838795	-0.0235466	0.407105	-0.0408796	-0.337471	0.88004	-1.05596	-1.85387	1.44694	1.68929	-1.1806	-0.00731334	-0.322417	1.07074	1.30519	-1.31518	-1.27279	0.0199303	-1.24554	-1.31072	-0.424743	1.46121	-0.824867	-0.219904	0.415871	0.68349	0.979449	0.920563
ACE2	MO1	1	-0.342689	-0.698051	0.866799	-1.63562	1.79276	-1.33071	-0.857058	1.83375	0.854117	0.575212	0.575295	-0.03045	0.188098	1.66145	0.341659	1.15065	0.168538	-1.63562	-0.87584	-1.63914	1.74858	-0.629359	1.20028	1.48547	-0.0643164	0.981456	-0.023534	1.29949	0.610756	-0.930936	-0.312378	0.702846	0.925959	-0.118263	-1.62154	-0.876483	0.402518	-0.0498398	-0.384937	-0.12658	0.337723	-1.63914	-0.447296	-0.882002	0.84432	-0.965844	-0.207404
EPO	MO4	1	2.04274	-0.462359	-1.04637	-0.443594	-1.04637	0.100552	0.7151	-1.04637	-0.416715	0.885433	1.14626	-0.457778	-0.0575526	-0.215399	0.572942	-0.751055	-1.04179	0.739104	2.66682	0.668234	0.454827	-0.242599	-1.04637	-0.0835933	-0.412455	-1.04637	0.869889	-0.295312	0.673193	-1.03721	0.486912	-0.732731	-0.833515	0.717605	-1.02347	-1.04179	0.270645	-0.310899	0.00571662	0.168414	-0.272339	-0.64951	-1.04179	-1.04179	-1.04179	1.09664	-0.455647
CYP2G1P	MO1	1	-1.31462	-0.299726	-0.874099	-1.12845	0.906964	-0.761725	-1.24261	0.434677	0.0841338	0.0698627	-0.938012	0.476929	-0.670627	0.0225409	1.23522	0.832403	0.536324	-0.857716	1.12118	-0.91047	-1.67142	0.322677	0.876787	1.34112	-0.766595	0.077693	-0.0205981	0.581599	-0.124162	-0.302936	0.126974	0.557677	0.687088	1.75857	-0.479094	-0.998078	0.812927	-1.71139	1.16916	-1.12254	1.56696	-0.791323	1.08589	-2.5121	1.21898	-1.1763	-1.61397
PNCK	MO1	-1	1.54144	0.119247	-0.139152	-0.921035	-0.92494	-0.92494	-0.475572	0.00572205	0.490383	-0.22347	1.33996	-0.92494	1.05494	-0.92494	-0.92494	-0.391198	0.136784	0.862867	-0.481293	1.81653	0.611044	0.0527577	-0.92494	-0.92494	-0.921035	0.141197	-0.92494	-0.284697	-0.92494	-0.289524	-0.309108	0.148592	-0.92494	-0.92494	1.10448	-0.296168	-0.92494	-0.747392	-0.92494	0.180326	0.323261	-0.92494	-0.921035	-0.292536	-0.921035	-0.177884	-0.421374
DUSP9	MO4	1	1.60636	-1.09706	0.403089	1.00798	0.598792	0.0331559	0.657991	0.0431918	-0.721697	-0.0973914	0.824029	-0.637071	1.50047	0.206476	0.574143	0.41823	-2.06441	0.747285	0.879072	1.25153	1.51115	-2.0685	0.903139	-0.124052	1.02053	-0.28124	-0.0192955	-0.85216	-0.728452	-0.392987	-0.256149	-0.944341	-0.613559	-1.54718	-0.650281	-2.06441	-0.407	-1.88258	-0.207419	0.499424	-1.22537	0.270392	-0.683725	1.28354	0.394171	1.29683	-0.246165
SLC34A1	MO3	-1	0.274905	-0.246641	1.2264	0.10877	1.27639	0.930355	0.00487657	0.568603	0.69397	1.06498	-0.650221	-1.32532	0.0939576	-0.567024	0.340163	0.187508	-1.59609	-0.251598	1.43101	0.172621	1.06659	-0.866192	0.148872	-0.618518	1.32671	-0.373961	-0.92124	0.366314	0.539492	-1.60179	0.731829	0.346355	-0.304651	-0.874549	-1.57327	-1.59609	1.05747	-1.34243	-1.60179	2.04209	1.74573	0.671071	0.329967	-0.374613	0.592072	-0.510505	0.718788
ADGRE3	MO1	-1	1.06673	0.304058	-1.25123	-0.485879	-1.25123	-1.25123	2.2794	0.420992	-1.25123	0.894115	0.79252	0.829406	-0.165747	0.386993	-0.179569	-1.25123	1.93312	3.4108	-0.59043	-1.25123	-0.548791	1.03409	-0.606658	-0.6237	-0.446342	0.460517	-0.557312	-1.24541	0.302996	0.0150203	0.824366	0.347768	0.326591	0.662325	0.766039	0.718998	-0.669418	-1.25123	-0.523635	-1.25123	-1.25123	0.0319341	-0.456237	1.15425	-1.24541	-0.13851	1.34085
MATN3	MO3	1	-0.174695	1.31075	0.228022	0.711537	-0.592674	-1.43058	-1.43058	1.33623	-0.79567	-1.41672	0.325102	-0.837075	1.35923	1.30424	-0.240322	0.186367	-0.174695	0.530508	0.987118	0.807804	-0.429625	-1.15128	-0.91869	-0.932224	-0.480085	1.33944	-0.241868	-0.673254	-0.979918	1.22008	0.352223	-1.11432	-0.859524	-0.841694	0.268511	1.59105	-1.43058	-0.12319	-0.852757	0.148591	-0.650089	0.61686	1.51628	0.198332	-0.666487	-0.546908	0.186367
RHBG	MO3	-1	-0.882084	-1.74622	1.53398	0.834977	1.24814	-0.0183029	-0.863303	1.47007	-0.251122	0.279969	-0.112414	0.781674	0.227563	1.29722	0.91528	1.72173	-0.256254	-0.0707447	0.232733	-0.0217222	-0.745135	-0.157947	0.869628	0.0676454	-0.837777	0.660545	-0.072337	-1.2648	0.792853	-1.15536	0.836723	-1.54518	0.55835	0.308612	-1.18987	-1.27343	-1.2605	-1.61271	-0.723345	1.48975	-0.807665	0.581923	0.0788986	-0.352622	1.75304	0.368862	-0.356722
CHIT1	MO1	-1	-0.0561482	-0.264453	-1.33284	-0.179525	-1.18896	0.199541	3.26103	2.00215	-0.412635	-0.99868	-0.175182	1.01501	0.0441724	-0.815314	-0.458222	0.176063	0.240865	0.149346	-0.73593	-0.0438501	-0.504939	0.346689	-0.870995	-1.02995	-0.439963	1.62961	-0.301602	-0.815314	-0.518276	0.470449	1.89221	-1.47736	-0.316385	0.177464	2.35148	2.20674	-0.135514	1.27369	0.331426	0.500695	0.0116158	-0.487422	-1.18363	1.03645	-0.66261	-0.948413	1.01518
LGR6	MO2	1	2.04739	0.461388	-1.15458	-0.0221447	-0.103168	0.357137	-0.0863863	-0.0290858	0.302661	-0.596286	-0.128895	1.15038	-1.07728	-0.518752	0.292211	-0.92714	1.32506	1.30919	1.20231	-2.2177	-0.48635	0.662343	0.492769	-0.333661	1.55082	1.22148	-0.858087	-1.04368	1.18277	-0.287804	-0.22603	-0.76528	1.31303	0.801684	0.679047	1.09916	-0.156542	0.20233	-0.634919	-0.913113	0.58558	-0.424154	-1.18032	1.0972	-0.557922	-1.20698	0.391345
EPHB2	MO3	1	-0.770694	0.78359	1.68336	-0.754482	0.0514392	-1.19721	-0.118118	1.48736	-0.322068	-0.989972	-0.705149	-0.203451	0.971118	1.36241	-0.323421	1.60318	0.253014	-0.994629	-0.52895	-0.511967	-1.00103	0.0551216	-1.01295	-0.93041	-0.440686	0.817653	0.416741	-0.736944	-0.587169	-0.0227257	0.596536	-0.570781	-0.797201	-0.511862	0.393159	0.899705	-0.839146	-0.195536	2.13525	1.16869	-0.952646	1.15741	-1.19411	-0.203223	0.557589	-0.109739	0.162592
CCNB1	MO4	1	0.925758	-1.0923	0.34464	-0.108965	-0.72511	-0.0694274	-0.142544	-0.82181	-0.185218	0.468676	0.822541	-1.07962	1.41915	-0.0427284	-0.925028	0.55697	-1.29602	0.806741	0.839743	1.54854	0.972249	-0.945657	1.04593	-0.577866	-0.508808	-1.24737	-0.327855	-0.951153	-2.40959	1.24259	0.257991	0.408114	-1.15977	-1.97957	-0.136306	-0.685642	-0.330207	1.08962	-0.892679	-0.127398	-2.22003	0.420632	1.074	-0.53903	-1.00551	0.191597	1.16894
CHL1	MO1	-1	-0.878767	1.34929	-0.878767	-0.875406	-0.878767	-0.584224	0.202214	0.535624	0.0739014	-0.27501	1.90689	-0.878767	2.92652	-0.491994	1.66081	-0.2595	0.826746	-0.875406	-0.496918	-0.878767	-0.472857	0.785893	-0.295261	-0.299416	-0.413656	0.464647	-0.477781	-0.131883	0.58494	-0.872045	2.06226	-0.648644	-0.72259	0.514034	-0.241937	1.23788	-0.322783	-0.878767	2.09357	-0.645283	-0.0777432	-0.878767	-0.875406	0.174211	-0.875406	1.66761	1.98997
SAA2	MO2	1	0.532353	-0.412529	-1.07476	-0.0870828	0.43576	-0.341918	0.109009	1.34233	1.23858	0.684307	0.876429	1.1268	-2.27399	-1.53183	0.442075	0.822887	0.119531	-0.674382	0.51535	-0.740973	-2.27399	0.343886	-0.154828	0.526794	0.270046	-0.75946	1.50003	0.417509	0.440447	-0.223535	2.08473	0.487653	-0.0778228	0.754384	-1.44139	-0.740529	1.26856	-1.73778	0.546944	-0.448873	0.782535	-0.860844	-1.207	0.805807	-1.03994	1.39344	1.88909
FST	MO3	-1	1.15477	-0.031472	-0.0205529	0.699157	0.355092	0.88007	0.20025	0.49509	0.780274	0.436341	-0.588761	-0.672391	0.121811	0.597075	0.189412	-0.528466	-1.24824	0.64026	-0.206307	-1.73206	0.134551	-1.11618	-0.71448	-1.04555	1.10236	-0.91345	-1.40089	0.691267	1.09114	-1.3288	0.986254	0.238045	0.275122	0.686251	-1.34267	-0.643201	0.849702	-3.5133	-0.570095	-0.293021	0.628653	0.72272	1.05424	0.97315	0.98323	1.33697	1.08232
SPOCD1	MO1	-1	0.145727	0.517083	0.428449	-0.607958	-0.771934	0.380738	-1.20947	1.48912	-0.358566	-0.319686	0.917934	-0.0839576	0.233331	-1.20947	-1.1741	-0.760603	0.275903	0.659638	-0.221245	0.220275	0.189551	0.0792741	0.675848	0.104477	-0.788758	1.06907	0.272246	-0.142873	-0.975942	0.524942	0.00538919	-0.468059	-1.16979	0.0429176	2.90744	2.14053	-0.182869	-1.74324	0.594435	-0.369047	-1.25207	-1.05323	-1.10924	-0.290049	-0.286004	-0.855861	-1.14509
UGT2B28	MO4	1	0.286433	-1.4025	0.890441	-0.585111	0.198176	-0.00973681	0.986115	-1.4025	-0.548663	-0.28664	0.462477	-0.303936	-1.4025	0.910275	-0.257975	0.114906	-1.39629	1.13193	1.68841	1.7183	0.715357	-1.4025	-0.324068	-0.732303	0.35935	-0.714102	-1.4025	1.34159	-1.4025	1.18953	0.0533189	-0.97719	-1.4025	-0.610557	-1.37144	-1.39629	-0.78113	0.434099	0.266208	-0.00494597	0.367953	0.881057	2.15608	0.193534	1.38066	-0.214124	1.12454
PPP1R1A	MO3	-1	-0.399157	-0.991583	0.207771	0.233028	1.41149	0.714004	1.31268	0.451484	0.23924	-1.8613	-0.0398053	-0.161099	-0.452098	0.340378	1.59156	-0.4518	-0.792204	0.297401	-0.914171	-1.28517	0.365122	-0.0429863	1.21055	1.56424	1.23742	-0.208914	0.00804501	-0.636022	0.732619	-1.51717	0.444839	-0.17795	0.266451	0.883402	-0.470025	-1.16386	0.390709	-1.40802	-1.75623	-1.03621	0.00153391	-1.82021	0.509132	1.22182	0.862062	1.90758	-0.0302894
SERPINE2	MO1	-1	-0.518535	2.29748	0.744638	1.31681	-0.139007	-0.915877	-0.886352	0.912099	0.256258	-1.82229	1.00312	0.767457	1.36295	-0.938473	-0.64061	-0.792186	0.0739891	0.887162	-1.5126	-0.0688577	1.19216	0.476083	-0.124745	-0.556257	0.206551	1.00935	-0.688392	-1.27354	-0.567443	1.50554	0.00357108	-1.73689	0.594602	-0.0635989	0.867834	1.27086	-0.119039	0.917143	0.526979	-1.3819	-0.378378	1.51252	0.260936	0.466765	-0.488628	0.0335732	-0.199245
SLC22A7	MO3	-1	0.116696	-1.03878	0.12664	-1.39788	0.689616	0.889353	-0.918046	0.303294	0.174429	0.33979	0.0444827	0.679309	-1.61064	-0.00426463	1.13434	-1.03111	0.139794	-1.23761	1.06366	0.889999	-0.95602	-0.188672	1.14797	0.986563	-0.592918	0.141936	0.456254	0.434844	0.992978	-0.75791	0.509246	1.04492	0.761204	0.636052	-2.46717	-2.4789	0.636648	-2.48183	1.19586	-0.860662	0.469017	0.307807	0.960468	0.944718	0.234896	0.671078	0.510477
FOXF2	MO1	-1	0.244246	0.641444	-0.486653	-1.17585	-1.18268	-0.584855	0.868581	0.219505	0.971179	-1.16221	-0.988488	0.536116	2.32631	-1.18268	-1.18268	0.0742221	-0.0642169	2.45774	-1.18268	-0.123729	-0.358819	0.855402	0.00163955	-0.00679369	0.221065	0.02692	-0.368813	-1.17585	0.228051	1.02664	0.868581	-0.715607	0.86296	-1.18268	0.517961	1.43973	-0.0542223	1.12671	-0.872513	0.352094	-0.46032	-0.167884	-1.17585	0.570061	-1.17585	0.122378	-0.302983
PI15	MO3	1	0.380724	1.2351	0.948856	-0.745697	-0.485549	-1.40784	0.439856	1.43178	0.17446	-0.807494	0.911678	-0.307745	1.559	-0.33312	0.142035	0.582428	0.826509	-1.4045	0.235681	0.726464	-0.802617	1.16085	0.423372	-1.04727	-1.4045	1.58887	0.698613	1.16192	-0.594792	0.338552	0.0733894	-1.17902	-1.25255	-0.308327	0.665207	0.32386	-1.40784	0.535982	0.817446	1.3612	-0.248951	-0.212324	-0.951042	-1.4045	-1.4045	-0.76848	-0.976868
MMP13	MO1	-1	-0.0714235	-0.856887	-0.856887	1.95821	-0.856887	-0.856887	-0.330158	0.233993	1.07607	-0.843155	0.458387	-0.856887	-0.485033	-0.330158	-0.856887	0.833033	-0.852309	-0.852309	1.36814	1.62465	-0.856887	-0.580112	-0.856887	-0.856887	-0.852309	-0.856887	0.449675	0.355402	-0.856887	1.66233	0.675178	-0.543493	-0.856887	-0.273336	0.62057	0.331022	0.682883	0.438656	0.289126	0.562052	-0.856887	-0.460338	-0.852309	0.12782	0.47291	0.0187783	0.745407
CYP19A1	MO1	-1	3.0468	0.486708	0.485157	-0.958704	-0.962844	-0.962844	0.43561	0.478238	-0.0761952	-0.950424	1.42589	-0.430919	2.086	-0.962844	-0.962844	0.0484193	-0.284097	2.49098	2.7139	-0.608041	0.168436	-0.712519	1.04003	-0.516196	-0.38996	0.0662276	0.388119	-0.958704	-0.962844	-0.427069	-0.962844	-0.679399	-0.770479	-0.435059	0.756601	0.346136	-0.962844	0.767131	-0.444974	-0.962844	-0.524476	-0.0495454	-0.958704	1.09254	-0.278032	-0.17086	-0.428994
TRIM54	MO2	-1	-0.14369	-0.0384991	1.36584	-0.148267	-0.455356	-0.595638	-1.33465	0.457581	0.112349	-0.182373	1.03693	-0.21121	1.9675	0.694182	-0.739895	1.3664	0.368578	-0.687466	-0.783952	1.33453	-0.456841	-0.709576	-1.33465	-1.33465	-1.32981	-0.475158	0.771554	-0.257499	-1.33465	-1.33465	-0.198635	-1.00277	-0.365583	-1.33465	0.678625	0.198015	-1.33465	-0.431513	0.47121	2.15463	0.0468828	-0.050846	-0.173869	-1.32981	0.188177	-0.407329	-0.709576
BTBD16	MO3	-1	0.872297	-0.302846	0.653395	1.7414	-0.0642834	-0.0488457	0.855162	-1.11494	0.602815	0.409231	0.505601	-0.701243	-0.982722	-0.271462	0.21435	-0.285978	-0.451071	0.0688268	1.05651	0.87521	0.677573	-0.867795	-0.128484	-0.0770926	0.126032	-0.804268	0.461953	1.44837	0.517149	-0.683641	0.581213	-1.71948	-0.105635	-0.000426054	-2.11522	-2.14016	1.13658	-1.8629	-0.87686	1.10443	-2.1464	0.971129	1.52287	0.148002	-0.539662	-0.953523	1.51834
CHRNA1	MO1	-1	0.0299402	-0.0564112	0.496283	-0.915551	-0.920093	-0.227642	0.668754	1.15735	-0.636375	-0.906467	0.212177	0.224265	0.488288	-0.397437	-0.920093	-0.299303	-0.915551	1.85023	-0.404091	1.20556	-0.920093	-0.920093	-0.131586	-0.430071	-0.291576	1.1144	-0.37823	1.50253	-0.920093	0.39994	0.260586	0.964756	-0.709048	-0.341055	1.07524	1.02642	-0.920093	0.725643	1.61945	-0.920093	-0.920093	-0.0616401	-0.915551	-0.18455	-0.915551	-0.0511988	0.927577
BMPR1B	MO1	-1	0.0445795	-0.141099	-0.543464	-1.4208	-0.293448	-1.42621	-0.803708	0.685186	0.580066	-1.40998	0.843962	0.920726	0.436434	-1.42621	-1.42621	0.415376	1.28558	-1.4208	-0.0340888	0.256494	-1.42621	1.16847	-0.487069	-0.0914185	0.367347	1.3914	-0.21705	-0.539292	0.717624	0.490235	0.384425	-1.05583	1.28062	1.09544	0.820587	1.74135	-1.42621	-0.418314	-1.42621	-0.489584	0.449598	-1.42621	-0.686826	-0.262457	-0.0322782	-0.391325	0.467425
SLC39A5	MO3	-1	-1.23654	-1.36567	0.548254	-1.80591	-0.704653	0.0913512	0.585134	0.696606	-0.07561	-0.821988	0.275618	0.421844	0.481555	-0.602807	1.6734	-0.659904	-0.00315898	-0.702173	1.35653	0.626709	0.274534	-0.386429	0.578966	0.054159	-1.01521	0.144197	-1.48943	0.840209	1.30594	-1.18951	0.789983	1.2076	0.567962	1.10296	-1.95107	-1.74897	0.512759	-2.19324	-0.397461	-1.92745	0.816963	0.0034179	-0.0539621	0.37339	0.625664	0.971795	0.543487
ZIC5	MO4	1	-0.482911	-1.25384	0.533359	1.20767	0.142246	0.469581	0.936232	-1.25384	0.745098	-0.237916	1.3211	0.445591	1.39296	0.033822	1.03761	-1.25384	-1.25016	1.80493	0.978965	1.19576	1.84261	-1.25384	-0.8454	-0.618541	0.559866	-1.25384	0.222286	-1.25016	-1.25384	1.13233	0.101039	-0.240618	-1.25384	-1.25384	-0.555512	-1.25016	-0.493919	-0.331912	-0.792791	-1.25384	0.891675	-0.557226	0.691487	0.973748	-1.25016	0.978791	1.03381
SSTR1	MO3	-1	-0.785462	-0.852496	1.29937	-0.17285	0.840206	0.511865	0.280343	0.934391	-0.187082	0.813929	0.162315	0.371624	-1.04014	1.41379	1.0142	1.08342	-0.91461	0.613237	0.177615	0.804337	0.969713	-0.642673	0.692176	0.305053	0.0617451	0.569334	-1.98453	-2.52995	0.361351	-0.187309	0.0479974	0.198536	-0.057911	0.306305	-2.5115	-1.07683	-1.31472	0.00295566	1.33021	0.782844	-0.698553	-0.607998	0.150123	-0.377535	0.75381	0.119191	-0.0990509
CYP11A1	MO1	1	-1.82158	0.105191	-0.4018	0.570564	1.39695	-1.82158	0.620871	0.287479	0.745054	0.932165	-0.212778	0.68029	-0.136686	1.04091	-1.82158	0.890051	-0.359112	-0.885682	0.946746	-0.147816	0.538218	-0.831609	0.858329	1.03268	-1.81762	0.121877	0.21959	0.726131	0.292804	-1.42408	-0.451347	1.18151	0.431024	0.348173	-1.80181	-0.482208	1.18039	-1.82158	0.624668	1.49163	0.813124	-1.47902	0.669582	0.241273	0.207827	-1.06515	0.540267
ADAMTS10	MO1	-1	-0.522421	1.32742	-2.4772	0.456365	-0.853577	-0.483033	0.649786	0.487989	0.771735	-1.37554	0.300026	0.595419	-0.201341	-0.566279	-0.235308	0.268855	2.34167	-0.355175	-0.750934	-0.980721	-0.300628	0.378981	-0.142708	-0.813942	0.0411034	1.10308	1.47036	-1.39059	0.833728	-0.449017	0.698256	0.383564	0.469533	0.591512	0.819647	1.0365	-0.00500276	1.43956	0.400418	-1.25317	0.257101	-0.488735	-0.574381	1.76157	1.26328	0.518025	1.0528
SLC2A5	MO3	1	0.564494	0.210877	-0.444573	-0.974578	-1.5962	-0.252706	0.291322	1.13492	0.128056	0.272325	0.43135	0.1072	-0.670878	-1.72794	-1.14571	1.47087	0.275621	0.517097	-0.216495	0.48683	0.066637	1.00739	0.322134	1.31464	-0.2389	1.09157	1.80819	-1.53589	-0.571602	0.613428	-0.354439	-0.118197	-0.695294	-0.0745112	2.32189	1.25192	-0.388043	1.31153	0.861819	-1.01643	-0.597956	-0.898355	-1.30509	0.380342	-1.21452	0.547563	-0.484631
RXRG	MO3	-1	0.573827	-1.13133	2.11453	-1.12585	1.7505	0.638919	-0.134421	1.88827	0.0427123	-1.11489	-0.500522	0.601936	0.0519362	-0.500522	-0.45873	0.734829	-1.12585	-0.399438	0.871919	0.920444	-1.13133	0.812251	1.66203	-0.186434	-0.00333551	0.365279	-1.13133	-0.232578	-0.224546	-1.13133	0.768315	-0.756011	0.241131	0.453785	-1.10392	-1.12585	-0.224546	-1.13133	0.127647	3.03586	-0.205086	-1.13133	0.181379	-1.12585	-1.12585	-0.0826366	-0.424441
MAEL	MO2	-1	3.00693	0.579353	-1.03019	0.606064	0.670433	-1.03019	-1.03019	-0.0853435	0.911003	1.60037	1.75311	-1.03019	3.57817	-0.501214	0.3725	1.4945	0.0145669	-0.416449	0.152772	-0.636224	2.1854	0.0232973	-0.520774	0.221868	-0.394074	0.112464	0.668316	0.337145	-1.03019	-0.435279	-1.03019	0.23352	-0.816591	-0.44415	-1.0072	0.311479	-1.03019	-0.0686715	-0.45516	0.394797	-1.03019	-1.03019	0.596057	-1.02559	-1.02559	1.12024	-0.437416
NECTIN4	MO3	1	-0.453921	-0.660772	0.0532191	-0.1109	0.185592	-0.847659	0.492651	1.04838	-1.2586	1.39553	-1.12511	-0.17179	0.0680231	-0.407974	-0.683233	1.271	1.14991	1.18624	-0.241594	-0.856709	-0.692284	-0.653902	-0.738936	0.12663	0.0713915	0.965263	0.528195	-1.25391	-0.117812	0.698079	0.50915	-0.937536	-0.678872	0.284126	2.24945	1.6592	-1.2586	0.740574	-1.04539	-0.203608	-1.2586	-1.2586	-0.617666	-1.25391	-0.482906	-0.361513	0.382889
NUF2	MO4	1	0.431979	-1.17045	1.05018	0.163888	-0.615475	0.162263	-0.22515	-0.75144	-0.196343	0.564109	0.982622	-1.01818	1.52752	-0.102064	-0.800312	0.570607	-1.35443	0.840022	-0.313506	0.965418	1.08401	-0.596804	0.674885	-0.730874	-0.572737	-0.923421	0.54084	-0.874609	-1.96033	1.18743	-0.156943	0.783635	-0.921075	-1.98049	0.0457126	-0.716356	-0.41365	0.93096	-0.0746988	0.157613	-2.91252	0.663595	0.694898	-0.488237	-0.574055	0.288152	1.01434
TRPM8	MO3	-1	1.42028	-1.42847	0.946007	0.961068	0.949258	0.330887	-0.21811	-0.00918307	1.52297	-0.595597	0.0404885	0.952865	-2.70524	-0.20852	1.18984	0.574207	-0.0344343	0.72543	0.380335	-0.0872063	-0.0268361	-0.395481	1.32507	1.37861	-0.880218	-0.792675	0.651446	-0.243607	0.847884	-0.395481	0.453631	0.242224	0.361221	0.508012	-1.88702	-1.58452	-0.712777	-1.90065	1.52711	-0.330988	0.689301	-0.222948	-0.180955	-0.384509	-0.941704	0.0937526	-0.423949
ILDR1	MO1	-1	0.395866	-0.198813	0.937804	-0.396916	-1.04315	0.509419	-0.275897	-0.56119	-0.0670353	-1.37701	1.10004	0.810599	-0.307847	-1.39208	-1.39208	-1.06827	1.53733	1.85023	0.256053	1.11542	-0.144259	0.581478	0.881807	-0.152683	-1.38706	0.915215	1.61921	-0.0617571	0.644191	1.21497	-0.599949	-1.04817	-0.0295037	0.336614	-0.139884	0.949352	0.0520193	1.4902	1.7811	-1.04315	-0.860204	-1.39208	1.18767	0.521564	-1.38706	-0.431157	0.651288
NKD2	MO2	1	-1.58521	0.748805	-1.27426	1.48287	0.165085	-0.529504	1.13986	0.193122	0.477638	-0.692899	-0.11181	1.07203	1.84637	0.99664	0.309592	-0.754136	2.51273	-2.11264	0.281182	-1.10914	-0.83361	0.839104	-0.0832814	-0.0586315	1.08146	1.01636	0.970147	-1.27027	0.730258	-0.71551	-0.326409	-0.131912	0.595952	1.04355	0.908844	0.853741	-0.152988	-0.209026	-1.47115	-0.302276	0.972828	-1.14076	-1.41125	0.622888	-0.4938	0.857756	1.15815
UGT3A1	MO3	-1	-1.44588	-0.367928	1.26312	0.804759	1.01988	0.922947	-0.136813	0.254299	1.22544	0.9615	1.41058	0.436929	-1.83787	0.353262	-2.0868	0.199308	-0.396216	-1.14436	-0.230545	0.922947	0.442992	-0.177572	0.79701	0.640615	-1.66278	-0.837713	0.994032	0.37556	0.874631	-0.560743	0.435857	0.305227	0.470531	0.518973	-2.07147	-2.08373	1.13605	-1.94748	-0.0563326	-0.476467	0.593504	1.06361	0.431409	0.221033	-1.41494	0.830377	0.246172
TIMD4	MO2	1	-0.652095	0.156443	-0.994767	-0.146403	-1.15515	1.07977	0.980826	-0.0812273	-0.29179	-0.326445	-0.67567	1.01214	-0.434112	-0.402783	0.103185	-1.49732	1.19929	0.637941	-0.311979	-0.732727	-0.902468	2.96727	1.1019	1.20054	1.14939	1.50757	0.110031	-0.0322004	1.63252	0.272195	0.852768	0.184835	1.22379	1.12708	0.601221	-0.429969	-0.0812273	0.804347	-0.881165	-0.51731	-0.481749	-1.49732	-1.49239	0.674363	-0.682541	1.13094	0.833524
SLC2A12	MO1	1	-2.33654	-0.875744	-0.147535	-0.674529	1.33575	0.269985	-1.31365	0.12225	0.433587	1.45603	-0.218555	-0.228611	-0.762512	-0.761675	0.139674	0.733112	-0.876986	-0.430615	0.229921	-0.411185	-1.4301	0.451884	0.597565	0.209312	-0.343703	-1.21542	0.0508243	1.81464	0.166881	-0.106291	0.736155	0.552306	0.605558	0.105714	-1.92064	-0.304099	0.751133	-0.611642	-0.130451	1.14216	1.01674	-0.990166	1.17036	-0.243536	1.7678	-2.23105	-1.0775
SDK1	MO2	1	-0.177579	0.779363	-1.02822	-0.500473	-0.174335	0.0548514	0.410977	1.27073	-0.185312	-2.03237	0.862391	0.638366	2.50959	-0.0236959	-0.0852239	-0.00467464	1.60875	-1.46591	0.0643917	-0.759578	-0.859365	1.93053	0.312333	-0.31651	1.28617	0.956813	-0.928462	-1.08092	0.506371	-0.132063	0.508693	-0.244242	0.399686	0.769098	1.86849	1.26126	-0.281893	-0.411889	-1.2919	-1.48369	-0.180098	-1.08789	2.11544	1.15924	-0.78447	0.270538	0.365881
IGFBP1	MO3	-1	1.27959	-0.118836	0.544569	0.677146	0.8418	0.869693	-0.0779321	0.113406	0.782407	0.616539	-0.514658	-1.06066	-1.14321	0.907145	0.397933	-1.09536	-0.691196	0.859114	-0.0541919	-0.945138	0.44147	0.0885725	-0.220906	0.231677	0.675237	-1.24198	-0.884808	0.587075	0.933878	-0.792588	0.280243	0.770755	0.141732	1.03888	-2.04868	-3.33941	1.25695	-2.56011	-0.846451	0.219946	0.270224	0.786868	0.759629	0.849226	0.621096	0.306351	0.980428
TMEM27	MO1	1	-0.654211	-0.803889	0.384046	0.288681	1.29378	-0.305356	-0.875429	0.130377	1.80676	1.92947	0.430619	-0.301309	-0.225273	-0.0118143	-0.708756	0.91039	0.930618	-1.54885	-1.23239	-0.754496	1.01039	-0.18486	1.13477	1.19025	-1.52177	-1.67514	0.230294	1.11801	1.00008	-0.632771	-0.14416	0.758451	1.0315	0.652755	-0.67458	-1.086	1.27967	-0.995311	-2.29178	1.0296	0.434006	-1.46404	0.54661	-0.862115	-0.675214	-1.22728	-1.57423
CHRNA6	MO1	-1	-0.342106	-0.175673	-1.04318	1.16956	-1.04318	-0.00576101	-0.260145	1.66804	-0.107874	-1.02276	0.489583	0.806897	-1.04318	-0.260145	-1.04318	-1.04318	0.806897	0.567424	0.707942	0.284554	-1.04318	1.17736	-1.04318	-1.04318	0.35702	0.163365	1.85089	-1.03637	0.363988	1.62972	0.310693	-0.577287	-0.201939	-0.175673	1.57826	1.81047	-0.36252	3.00451	-0.19197	-1.04318	-1.04318	-1.04318	-1.03637	0.0587986	-1.03637	0.258582	1.33879
ATP6V0D2	MO1	-1	2.72801	-0.242395	-0.388671	0.00841053	-1.19869	-0.422502	1.59563	1.44423	1.69896	0.402246	1.49822	0.498864	0.435901	-0.468481	-1.19869	0.0639739	-1.19467	1.29708	0.272368	0.384793	-0.0986783	-0.955287	-0.752595	-0.764389	-1.19467	0.950078	0.288703	-1.19467	-1.19869	0.131992	0.627288	-0.0920524	-1.01164	-1.19869	2.24386	1.81651	-1.19869	-0.05934	-0.041375	-1.19869	-1.19869	-0.437851	-0.408287	0.862912	-0.161417	-0.428597	0.789216
GSDMC	MO3	1	1.23726	1.03147	-0.63802	0.809505	-1.18944	-0.365476	0.636207	0.866851	0.769347	1.58373	1.89149	-0.9275	0.41716	-1.18944	-1.18944	1.39109	-1.18403	0.236256	0.290698	0.779144	1.48781	-0.49251	-1.18944	-0.606349	-1.18403	-1.18944	1.83501	-1.18403	-1.18944	0.725209	1.29083	-0.819406	-1.18944	-1.18944	1.79838	1.58862	-1.18944	0.844623	-0.943713	-0.814002	-0.617159	0.797308	-0.450746	1.04567	-1.18403	-0.155523	1.00914
NTRK2	MO1	-1	-0.043498	2.27824	1.43655	-0.362047	0.255237	-0.238565	0.905001	0.583208	0.28652	-1.6129	-0.260361	0.516662	-1.06451	-0.0962419	-0.362995	-0.600373	1.0988	-0.600373	-1.18347	-0.255439	-0.92147	1.9707	0.111053	0.18029	0.969158	1.73487	0.392097	-0.596294	0.54876	0.229223	0.348126	-1.35873	1.17773	0.880582	0.373022	1.59546	-0.0470574	2.00564	-1.13888	-1.62454	-0.383572	-0.408236	-0.251034	0.461892	-0.982321	-0.881814	-0.265496
CYP17A1	MO3	-1	1.51078	-0.48162	0.810344	0.165797	-0.389728	-0.720363	1.7312	-0.577299	1.7652	1.91357	-0.481251	-0.637468	0.180806	0.342689	-0.15375	-0.901134	-1.70446	0.791962	1.52867	-0.863002	1.79718	-0.885431	-0.769387	-0.693071	1.43978	-0.61414	-1.34283	1.93778	-0.204871	-0.952698	0.449715	0.868247	-0.747936	-0.343485	-0.819099	-0.815323	-0.143857	-0.374951	-0.88636	-0.759917	1.60533	0.689764	0.582953	-0.206046	2.11883	0.494387	-0.197956
FADS1	MO4	1	1.614	-0.716023	0.670059	-0.73169	-1.80097	-0.34805	0.495196	-0.375189	0.841187	0.485164	0.985042	-1.02417	0.72623	-0.153293	0.376573	-1.52065	-0.334515	1.20339	1.16896	0.572112	1.56821	-0.111291	-1.18562	-0.164733	0.79784	-0.228704	-0.362971	0.783823	-0.883615	-0.00663737	-1.0712	-0.328901	-0.730812	0.66668	-0.705576	-0.579095	-1.81916	-0.0966105	0.711843	-1.89549	-0.179568	-0.294511	0.93557	0.256424	-1.08967	1.63313	-0.30486
PLCH2	MO2	1	0.0208269	0.417521	-0.890885	1.65382	0.298131	0.814949	1.31908	0.0316089	-0.560378	-2.0917	-0.982127	1.5509	0.076755	-0.0672167	0.365262	-1.53855	1.44845	-1.24512	-0.729605	-0.706205	0.0745224	0.629407	-0.540278	1.20812	1.46823	0.949652	0.0259832	-0.591614	0.966754	-0.726997	0.147156	1.92181	0.748747	0.710672	0.406952	0.147348	0.317478	0.225935	0.272728	-1.73652	0.998309	-1.12439	-1.98006	1.75389	0.47495	-0.708356	2.58119
HMGA2	MO1	-1	-0.577362	0.150546	-1.18244	0.21228	-1.18244	-0.644857	-0.541186	0.250845	-0.962177	-1.17186	1.23694	-0.0675284	1.85388	-0.776678	0.0179546	0.211901	-0.604324	1.95075	-0.781844	1.7302	-0.218882	-0.374336	-0.241324	-0.441357	-0.30206	0.0336609	-0.394278	-1.17892	-0.838421	-0.0404756	-0.888933	-0.94102	0.0721566	-0.732905	0.114588	0.461237	-0.829729	-0.360879	-1.02212	0.729574	-1.18244	-0.515982	-0.490084	-1.17892	-0.409277	-0.507876	0.251998
KLRF1	MO4	-1	-1.41735	1.20017	-1.41735	-0.533668	-0.507746	1.62545	0.474152	1.06568	-1.41735	1.33512	-0.644545	0.869388	-0.871773	0.601998	0.0987626	0.792052	-0.316287	-1.41063	-1.41735	-1.41735	-1.41735	1.66569	1.12601	0.811337	1.20792	0.984744	0.499604	1.14485	1.10354	-1.40391	-0.858342	1.16258	0.972108	0.524572	-1.38377	0.70607	0.988606	0.369682	-1.11201	-1.41735	-0.706228	-0.148034	0.190848	-1.41063	-1.41063	1.72431	-0.551339
ALLC	MO2	1	-0.235125	-0.857397	0.194138	-1.52327	0.796265	-1.0672	0.595131	0.652226	0.467486	-1.51274	0.423859	0.718448	1.86954	0.674816	0.518984	0.122716	2.02732	-1.52327	-0.930459	-1.07736	-0.892773	1.21198	0.99426	0.799699	0.696242	1.26279	-1.52853	-0.134295	1.85973	0.0906262	0.0543914	0.656097	1.37972	1.69085	-0.216176	-0.680897	0.357445	-0.683345	-1.52853	-0.847237	1.11392	-0.367177	0.0321277	-0.175972	0.564598	-0.521441	0.817485
THRSP	MO3	-1	2.03058	-0.335926	-0.0179909	-1.05735	1.06463	-1.20548	-1.7	0.645922	-0.0483939	1.35562	-0.726168	0.062759	-1.2321	-0.874362	0.0349243	-0.907658	-0.114543	-0.470125	1.25912	-0.374109	-0.374273	0.205069	-0.304656	1.64859	-0.890138	-0.175792	-1.7	0.00165696	1.22407	-0.675876	0.540646	1.17443	0.514495	0.851257	-1.68378	-1.69675	0.762634	-0.836867	1.72987	-0.781924	1.08768	-0.901565	-0.0995452	0.39048	-0.75765	1.12461	-0.165049
ZNF385D	MO4	-1	-1.03336	2.49146	-1.07201	0.55645	0.163715	-0.556389	-0.128896	2.03109	-0.246983	1.8492	-0.513131	-0.228856	1.07597	0.0637954	-0.470372	0.763843	1.05324	0.0140683	-0.401763	-1.29568	-0.842475	0.14632	-0.476783	1.13764	-0.546017	0.86571	-0.102883	1.25686	0.0267522	-0.181137	0.181218	0.0810982	0.516011	-0.0353566	0.914175	1.15269	-0.567129	-1.03336	-0.744206	-1.42121	-0.496146	0.223704	0.588606	0.224707	-0.797465	-1.12024	-0.0722526
TMEM132D	MO3	-1	-1.18995	-0.154872	0.591279	-0.473704	0.212656	-0.712937	0.560692	-1.18995	1.17976	0.310442	-1.035	-0.926134	0.243511	-1.18995	0.805404	-1.18995	1.47063	-0.463199	1.88972	-1.18995	-0.53258	-0.860813	-1.18995	-0.602682	0.16909	-1.18995	-1.18995	0.429156	1.09912	-0.642745	-0.331539	1.83825	-1.18995	1.34739	-0.158607	-1.1845	1.34756	-1.18995	-0.0817015	0.154142	-1.18995	-0.161138	1.19998	0.950838	-1.1845	1.71455	-0.488027
PLEKHH2	MO1	-1	0.508674	2.37122	0.141001	-0.0935346	-0.665502	-1.35133	-0.571851	0.399595	-0.0106243	-1.71945	1.11871	0.505746	-0.722262	-0.2944	-0.473065	-1.0462	0.888527	2.17037	-1.2196	0.820303	1.27495	0.684681	-0.235632	-0.464622	0.562128	0.93391	0.969804	-1.51493	0.523845	1.50352	-0.290866	-0.294022	0.495435	0.585887	-0.13127	1.04698	-0.34297	-1.18677	0.518408	-0.905902	0.0633139	-1.4953	-0.774851	0.414394	-0.545017	-0.0247676	0.585598
DSPP	MO2	-1	1.15001	-0.0300878	1.41595	-0.354101	-0.647272	-0.8709	0.0366058	0.292875	-0.419003	-0.440588	1.43206	-1.0541	-0.900812	-0.742551	-0.706891	-0.641489	-0.513924	-0.373147	1.1341	1.47404	-0.715918	-0.99797	-1.2808	0.387184	-1.27612	-0.451436	1.71396	1.57356	-1.2808	1.69501	-0.184609	-0.960549	-1.2808	-0.684486	0.521139	0.44942	-0.507071	1.00397	-0.328478	1.35295	-1.2808	1.8917	-0.362385	0.0686137	-0.507071	-0.385985	-0.677634
DMP1	MO2	-1	1.27334	-0.284187	1.38572	-0.550744	-0.833424	-1.14955	-1.14955	0.239085	-0.174904	-1.1359	1.46126	-1.14955	-0.300274	-1.14955	-0.591183	0.0509255	-1.145	-0.266474	1.10168	1.52313	-0.599966	-1.14955	-1.14955	-1.14955	-1.145	0.0928787	1.73317	1.44454	-0.705562	1.56673	0.140323	0.101497	-1.14955	-1.14955	0.78931	0.710631	-0.694344	0.921096	-0.0101845	1.40497	-1.14955	1.96362	-0.527552	-0.412575	-0.396773	-0.278964	-0.562718
CLGN	MO4	1	0.914856	-0.681412	1.04673	0.679461	-0.473975	0.0369114	1.28326	-1.03289	1.16283	-1.88185	1.24269	0.0898349	-1.00888	0.123633	0.803541	0.315062	-1.07274	1.3845	1.04247	0.566094	1.49301	-0.765867	0.219945	-0.56325	0.939002	-1.11616	0.429817	0.754276	-1.29591	1.09742	-0.153957	0.724704	-0.91404	-0.548967	-0.844179	-1.88906	-1.89267	-1.89267	-0.299025	1.10874	-1.89267	0.648591	1.03697	1.08361	-0.963069	0.674138	-0.111117
UCHL1	MO1	-1	-0.533221	1.01196	-1.01564	-0.437277	-0.903433	-0.228664	-0.747574	0.701826	0.479546	-0.755053	2.48819	0.131348	1.73618	-0.278429	-1.35824	-0.646894	0.236899	-1.35489	-1.24923	2.03482	-0.952715	2.00404	-0.327708	0.220978	-0.134488	0.510696	0.375193	-0.807702	-0.541342	0.091219	0.0625603	-0.0682513	-0.351314	-1.35824	1.569	1.26585	-0.117938	-0.518294	-0.938192	-0.40783	0.968995	-0.85873	-0.698911	0.493832	-0.49298	0.212623	1.08351
FAM167A	MO4	-1	-1.15527	1.18613	-2.09072	-0.456042	-0.0739557	-0.415787	0.0054398	0.317064	-0.923191	0.938027	-1.46341	-0.447225	0.800241	1.53041	-0.539856	0.590563	1.15291	-1.36289	-0.68785	-0.47573	-1.43237	0.638986	-0.635758	-0.0818692	0.733206	0.748647	-0.419755	-0.879344	0.320103	0.203712	0.0641608	1.38704	-0.456042	-0.297277	1.10101	0.609804	1.59538	-0.418926	-1.14433	1.63538	-0.791534	-0.303024	1.44796	-0.168344	-0.686025	-1.04784	0.48894
OBSCN	MO1	-1	-0.943464	0.966777	-1.78434	1.92195	-1.0362	0.692125	0.223412	-0.027026	0.844961	-1.39127	-0.290739	0.5492	2.13948	-0.598562	0.356692	-1.36616	2.20919	0.267528	-1.06615	-1.26719	-0.57998	0.724483	-0.631843	-0.888886	0.559469	1.18003	0.388664	-1.20958	1.11912	-0.5776	-0.413206	-0.0312126	0.484986	0.788878	0.759475	0.90667	-0.833227	0.474582	-0.289469	-0.944819	-0.260065	-1.11356	-0.964697	1.77623	1.06715	-0.507751	0.361512
MAGED4	MO1	-1	-0.177502	0.497678	1.54129	-0.841175	-1.07066	-0.86059	-0.119764	0.902921	0.180065	-1.55559	-0.46734	-0.221366	1.82674	-0.90241	-0.524947	-0.600718	0.792421	-1.07773	0.0597874	-1.25278	-0.903532	-0.0641037	1.56934	-0.663149	0.714658	0.5005	0.114165	-1.56291	0.0526366	-0.573361	-0.0173821	-0.160014	-0.649885	-0.116411	0.665551	1.36203	-0.960917	-0.26947	-1.4001	-0.838094	-0.256418	-0.0173821	0.530879	-0.0523667	-0.0713576	1.03848	0.0650994
NCAM2	MO2	1	0.376855	2.2068	1.08217	-1.04829	-0.45938	0.453258	-0.0851792	0.58314	-0.068358	2.08743	-0.74437	0.627327	-0.054715	-1.66284	-0.145247	-0.072896	0.447346	-1.65817	0.15115	0.768225	-1.66284	0.426279	-0.852026	-0.390741	0.734819	0.573672	-1.66284	-0.625004	0.137972	-0.395906	1.25755	2.22558	0.900751	0.716996	-0.0430461	1.43051	-0.69988	-0.913004	1.63798	-1.66284	-0.17	-0.513214	-0.544428	0.704621	-0.63877	-0.769365	0.804403
SLFN13	MO1	-1	0.898205	0.373382	1.11534	-0.329858	-1.28415	0.525215	0.304088	-0.265314	-1.09957	-0.932171	1.85955	0.809131	1.06596	-0.683142	-0.788422	-1.20416	1.14231	-0.57362	-0.141804	1.75816	-1.18201	0.972976	-0.682997	-0.857666	0.117291	0.594733	1.22855	0.664297	0.50925	0.698474	-0.399428	-0.807464	0.657413	0.450293	0.0101107	0.150136	0.266095	1.92944	0.348375	-1.17198	-1.08151	-1.07864	-1.89401	0.122407	-1.8029	-0.728985	0.392233
GOLGA7B	MO3	1	0.380887	-0.0721073	-2.07334	-0.321311	-0.689157	-0.551435	-0.387088	0.813427	0.957549	-1.26341	0.297482	0.0961698	1.75463	0.0295368	-0.650275	1.70217	1.4939	0.826797	0.042922	-0.825593	-0.647266	0.319685	-0.954442	-1.2095	0.503174	0.203015	0.594381	-1.7037	1.04442	0.642514	0.420467	-0.389223	0.218016	0.4125	1.40362	0.812868	-0.966233	-0.216908	2.12284	-0.696892	-0.116994	-0.812305	-1.25294	0.249617	0.98058	0.502776	0.470995
FUT6	MO3	-1	-0.964559	-0.932028	-0.0855205	1.36661	-0.169782	0.443752	-0.122417	-0.147752	1.1435	0.64344	0.657609	-0.270276	-1.22876	-0.527247	0.0741564	-0.370083	0.601953	-0.603639	0.123987	0.620921	0.344323	-0.844989	-1.9882	-0.070699	0.756841	-1.52736	-0.24877	1.02738	0.731079	-0.986499	1.27828	0.724549	-0.0792472	0.0583927	-1.64109	-2.47285	0.807233	-1.76873	-0.648491	-0.70395	1.8391	-0.561033	-1.06737	-0.332534	2.10972	1.52219	1.09047
ITGAD	MO2	1	0.0776559	-0.674564	-0.796081	0.493723	-0.659887	1.37958	1.10685	1.1996	-0.431969	-0.766695	-0.668032	1.51857	-2.53207	0.1163	0.0657956	-0.131855	1.06176	-1.82378	-0.68445	-0.8819	-1.21419	1.23622	0.114895	0.917922	1.04009	0.245547	-0.643738	-0.596119	0.516007	-0.513886	0.705811	0.871525	0.863833	1.13274	0.904381	0.919995	1.29018	0.415268	1.371	-0.718432	0.544943	-0.679799	-0.577894	1.21238	-0.865464	0.804079	0.721724
NRG1	MO4	-1	-0.319177	0.319523	-0.555994	-0.991627	1.3402	-1.54196	-1.07056	-0.453294	-0.347763	-0.115006	-1.44585	0.11167	-0.0730135	0.655822	-1.05816	0.644981	0.858316	-1.16921	-1.28167	-1.54872	-1.08989	0.374371	-0.39277	0.889496	-0.144943	0.0717882	-0.705878	1.7691	1.16049	0.339414	0.484114	1.32807	1.00576	1.72982	-0.132111	-0.133065	1.60831	0.124787	-1.41075	-1.06088	0.541167	-1.84892	1.11201	-0.0733579	-0.667595	0.609292	0.852342
SLC34A2	MO1	-1	-0.1747	0.248914	-0.874705	-0.871359	-0.642229	-0.581432	-0.874705	1.04365	0.302616	-0.864665	1.01795	-0.874705	2.83681	-0.489601	-0.464087	0.914352	1.94088	1.57048	-0.874705	1.31738	-0.874705	0.0854698	-0.874705	-0.874705	-0.871359	-0.281314	1.85752	-0.871359	0.798695	0.839632	0.784908	-0.645575	-0.0368277	0.941321	-0.0404241	0.183441	-0.874705	1.44285	-0.874705	0.664573	-0.874705	-0.874705	-0.871359	0.173731	-0.32112	0.690853	-0.443155
CLSTN2	MO4	-1	-0.15313	1.66372	0.683651	-0.779748	0.0240221	-0.625521	-0.547311	1.09272	0.186739	-0.603097	-0.129767	1.05486	2.30504	0.0764094	0.0829834	0.770046	0.893144	-1.08389	-0.936011	-1.39503	-1.03227	2.73177	0.413829	0.394532	0.118038	2.15031	-0.805817	-1.44921	1.001	0.00251873	0.289596	-0.456855	1.45857	0.458031	0.801341	2.34266	0.360949	-0.458519	-2.48968	-0.857666	0.367797	-0.211569	-0.365199	-0.454353	-0.296246	-1.798	-0.274747
COLEC12	MO1	-1	0.0130144	2.08107	0.513208	-0.565116	-1.12945	-1.70272	0.581133	1.7843	-0.381538	0.234218	0.256461	-0.277218	2.03499	-0.928819	-1.2798	-0.709653	-0.392035	0.847837	0.798578	0.0140062	1.04276	1.478	-0.740495	-0.0939479	0.00271234	1.44577	0.451228	0.138179	-1.16191	0.266594	0.443712	-0.583808	-0.809948	-0.804663	2.14962	1.92388	-1.49172	-0.668094	-0.142019	0.573867	-2.32099	-1.1607	-1.45681	-0.769711	-0.276536	0.291054	-0.293825
CD1C	MO2	1	-1.36933	1.62007	-1.99035	0.565371	-0.0490733	0.542172	0.543427	0.671942	-0.699409	-0.907603	-1.99035	1.16507	0.144387	-0.177916	0.061618	0.843737	1.03123	-0.820695	-1.30556	0.77637	-0.898806	1.46743	-0.513723	-0.10108	1.03731	0.947344	0.068161	0.0892512	1.23283	0.969429	0.885534	-1.57766	1.32929	0.507423	1.26547	1.02562	0.0372785	-0.00733606	-1.7163	-1.57163	0.0997502	1.35408	-0.806826	0.306023	-1.98432	-0.837239	0.69582
OR10J6P	MO3	-1	-0.287667	-1.04723	-0.85505	1.41053	1.19647	1.3548	0.856101	0.847618	0.222964	0.330083	0.892891	0.946631	-1.85205	-0.239093	0.252506	0.993864	-0.0620885	-0.0246493	0.42145	-1.83275	1.1369	-1.12084	-0.653704	0.548782	1.31208	-0.0782913	-0.394761	1.1759	1.03566	-1.33331	1.13717	0.45242	0.715362	1.06637	-2.18166	-1.50714	0.560322	-2.20328	0.951655	1.22572	0.734537	-0.162532	-0.555504	0.212345	-0.845053	-0.180763	-0.444508
IGF2BP1	MO4	1	-0.179532	-0.844859	1.53482	-0.99541	-1.33362	0.847289	1.0759	-0.468868	0.525131	0.179527	1.43963	-1.33362	1.87759	-0.679385	1.18814	-0.00183152	-0.912213	1.28454	0.168143	1.64368	-0.868162	-1.1782	0.514496	-0.890577	1.45138	-0.780386	0.0177347	-1.33105	-0.908447	-0.58661	-1.11967	-0.627024	-0.89256	-1.00594	-0.442192	-0.776649	-1.33362	-0.854732	-0.563604	-0.410243	0.376791	0.926358	0.961744	0.852967	-0.383912	1.26026	0.519194
ISL2	MO1	-1	0.95547	-1.48251	1.01643	-1.47701	0.212084	0.829327	0.376178	-0.351542	0.943474	-1.466	0.826582	0.539083	1.93972	-1.48251	-0.468724	-1.48251	0.793513	0.762409	0.852693	0.893168	1.67066	0.600909	-0.330956	-0.888868	-0.350284	0.233368	1.10259	-1.47701	-0.945681	-0.375308	-0.0521691	-1.10578	-0.382496	-1.48251	0.802807	0.381315	0.75317	0.726159	0.478306	-1.10028	-0.899873	-0.268643	1.51871	0.900572	-0.276024	-0.429882	-0.772969
ZNF208	MO1	-1	1.49914	0.755483	1.64143	-0.972124	-0.3924	-0.495466	-0.536708	0.220813	0.159401	-1.9763	0.852821	-0.0103058	-0.586094	-0.515542	-0.425546	-0.99584	1.23018	-1.90532	0.258563	0.697751	0.418572	-0.0956281	0.00197182	-0.0474435	-0.310382	-0.0237258	2.04472	1.66282	-0.398948	0.5853	-0.0307768	-0.200405	-0.102745	0.128591	-0.224936	0.609792	-0.989454	1.27947	-0.171783	-1.22313	-0.987757	1.72803	-1.11898	0.535989	-1.59208	0.642114	0.751706
FCRL3	MO2	1	-1.36206	1.08308	-2.34125	0.984372	-0.168371	1.38666	1.22985	-0.223222	-0.124902	-0.542866	-0.996093	1.75433	-0.00932738	-0.0866841	-0.09276	-0.660338	1.44734	-2.33657	-0.805227	0.331497	-1.17831	1.85599	-0.274065	-0.340878	1.13869	1.83578	0.106044	-0.273305	1.05244	0.634787	-0.391163	0.0607159	0.696102	1.69077	0.927278	0.239483	1.23111	1.39404	0.932499	-0.954391	-0.560338	-0.666675	-0.755961	1.3846	-0.429512	-0.151298	0.911068
CYP3A7	MO3	-1	0.933031	-0.626294	0.650499	-0.876697	-0.35858	1.79574	0.104856	-0.588948	1.80774	1.83332	-0.671055	0.15015	-1.46998	-0.0529136	1.72214	-1.04281	0.384035	1.76614	0.889376	-0.739484	-0.11877	-1.04038	0.140126	0.790976	1.69139	-0.90671	-0.951733	1.28997	0.896175	-0.738994	0.136372	0.987786	1.2954	1.42805	-1.36862	-1.67313	-0.155522	-1.31591	-0.827659	-0.0230921	0.737942	0.198962	0.129891	1.61715	0.857545	1.4835	-1.01449
COL26A1	MO1	1	0.834078	-0.318898	-2.10394	0.132574	0.249242	-2.10394	-0.0295414	-0.0900718	-0.0149902	-0.737919	-1.59174	0.16379	-0.207252	0.719996	0.229672	0.350235	-0.457638	-0.582233	1.79433	-1.72247	-1.13941	-0.418568	1.09654	1.02747	0.521194	-0.359733	-1.57292	-1.37417	0.675036	-0.810307	0.860758	1.53394	0.159604	-0.222584	-0.810307	-0.237291	0.867408	-1.27463	-1.1977	1.36662	0.385877	-0.511718	-0.00363566	1.13669	-0.530532	0.970878	0.0941508
CELF5	MO3	-1	1.0026	-0.330881	2.12208	1.30514	-0.586816	-1.22038	0.415959	0.815792	-0.218551	0.336237	-1.22038	-1.22038	-0.0744497	1.23094	-0.164366	1.28027	-0.157247	-0.113207	-1.22038	1.35537	-0.655467	-0.937536	-0.702004	-0.715709	-0.257845	0.752616	-0.662319	-1.2157	0.312516	-0.615005	0.758834	-0.900113	-1.22038	0.132222	-1.19699	-1.2157	-0.25592	-0.34885	2.13136	-1.22038	2.14682	1.71131	0.670211	0.500823	1.50214	-0.325513	-0.61718
DMKN	MO1	-1	0.818001	-0.119459	0.567262	0.627599	-0.772948	-0.728714	0.370391	-0.00198764	-0.37777	-1.46382	0.314553	0.629136	1.41559	-1.47544	0.968225	-1.47544	1.41373	1.81483	-0.635543	-1.47544	0.611767	0.154147	0.894489	-1.47544	-0.125349	0.0421015	-0.764902	-0.840505	0.5257	1.26997	-0.567849	-1.21029	0.0263973	0.95598	-0.225431	0.802489	-1.08806	-0.444937	-0.803119	-1.47544	-0.371699	1.28954	0.75238	0.979004	-0.477542	-0.734578	-0.119812
UBXN10	MO1	1	-0.618732	-0.0797885	0.639832	0.203128	1.58786	0.713758	-0.720775	1.20979	0.0054088	0.363495	-1.23656	0.134494	-0.512094	1.61631	0.701088	1.24459	-0.546466	-1.49507	-0.828086	-2.54284	0.834217	-0.635462	-0.0590431	1.31761	-1.55413	0.265879	-0.728203	0.332228	0.429183	-0.375087	0.0432935	0.853813	-0.0768922	0.0232775	-0.169403	-0.779	0.668229	-2.00164	1.46051	0.862628	-0.492844	-0.976155	1.28322	-1.61242	0.137928	0.0602378	0.0487
SPATA18	MO2	1	0.889939	0.70794	-1.31978	-0.644213	-0.616838	0.909753	-0.499382	0.643917	-0.32281	1.3756	-1.27545	0.183111	0.467703	-1.07577	1.07521	1.16157	1.75429	1.85566	-1.26138	-0.567069	-0.962804	1.2087	0.0412602	0.152426	-0.486246	0.423294	-0.240414	-0.637113	1.07862	-0.336394	0.668216	-0.0260098	1.36761	1.29728	0.856389	1.24623	-0.158123	-0.675538	0.00874679	-0.957324	-0.796165	-0.551057	-1.08801	-0.260454	-1.44855	-0.222576	0.74541
BMP10	MO4	-1	-0.317582	-0.171808	-0.931632	0.249173	1.32594	-0.931632	-0.245794	0.293401	-0.559332	0.13897	-0.761977	1.03018	-0.931632	-0.931632	1.09732	-0.931632	0.0455241	0.224904	-0.931632	-0.931632	-0.931632	1.1815	1.89892	1.39102	-0.925672	-0.271154	-0.931632	0.0455241	2.21552	0.540054	0.254188	-0.523571	2.19715	1.91513	0.197615	0.0280172	0.495592	-0.660654	-0.931632	-0.517611	0.488769	-0.931632	0.495592	0.0335598	-0.925672	0.208545	1.72441
C1orf106	MO1	-1	-0.165632	-0.404591	-0.160544	-0.876599	-2.13045	-0.567487	0.405144	-1.16194	0.425003	-2.11943	1.26758	-0.645854	-0.940373	-1.3146	0.281872	0.231348	0.923303	1.51753	0.984966	0.970764	1.42859	-0.714819	-0.371001	-0.187532	-0.245634	-0.633781	1.11101	-2.12678	-0.180711	0.00293033	-0.67916	-1.12114	-0.120439	0.15383	-0.605571	-0.590764	-0.219757	0.738206	1.72842	-0.500533	-0.143059	-0.884083	-0.205595	1.13659	0.102189	0.876537	0.0273493
IGFN1	MO1	-1	-0.0664018	1.695	-0.400507	-0.895595	0.184534	0.106154	0.779295	1.11725	0.717235	-0.706943	0.40257	0.714141	0.845111	-0.231626	0.510498	-0.120511	2.33957	0.224942	-0.664715	-1.07574	0.223788	3.90338	-0.977126	-0.342803	1.3277	0.656477	-0.534616	-1.40831	0.616645	-0.347146	-0.0516105	-0.0713326	0.787294	0.142875	1.34718	0.921561	-0.602692	-1.23372	-0.730599	-1.41224	0.416254	-0.546051	-0.641297	1.67199	-0.27156	1.34326	0.445762
CCDC141	MO2	1	-0.646852	0.49991	-1.3703	0.17871	-0.791609	0.876305	0.658124	-0.0470858	-0.504402	-2.28293	-0.332569	1.12313	-1.29271	-0.553148	-0.964717	0.621797	0.851688	-1.30304	-1.08039	1.54583	-0.962597	1.46447	1.77849	1.65892	0.406231	1.3337	0.753151	-0.706772	0.877148	-0.0606365	-0.303039	0.192767	1.01892	0.559764	0.274076	0.436386	1.38412	1.74228	1.6046	-1.23398	0.785411	-1.52696	-0.420581	0.903804	-0.669845	0.398812	0.958493
PRICKLE2	MO1	-1	-1.11903	1.80191	0.950904	-1.63625	-0.937085	-0.490353	-0.394883	0.647609	1.0781	-1.2545	0.560669	-0.0515091	1.06623	-0.570653	-0.507541	-1.31631	0.967431	1.52914	1.04407	0.360481	1.12686	1.19984	-0.11138	-0.143593	-0.0602791	0.902539	-0.02877	-0.0958822	0.178509	0.198003	-0.304329	-0.897032	0.395673	1.09063	1.13671	1.4087	-1.19118	-1.07107	-0.359251	-1.73219	0.423796	0.953453	-0.321924	0.55343	-2.29447	0.0836477	0.670118
CXCL1	MO1	-1	-1.28151	-0.35742	-2.23951	0.848602	0.410217	-0.906521	-0.0775151	0.667808	0.920356	0.602893	0.775264	-0.146067	-1.03338	-0.487631	-0.171049	-1.39566	1.4962	0.814844	-1.36754	0.264245	0.23905	0.30026	-1.11751	-0.33939	-0.12346	-0.162589	1.64723	0.35645	-0.0559489	1.52331	0.898262	-0.231919	0.400066	0.485069	0.813788	0.610299	0.311659	-0.401067	-2.03127	-1.64677	0.00406215	-0.939673	-0.881715	1.35217	-0.0509941	1.23034	1.17619
RHO	MO4	1	-0.443427	-0.668548	1.44667	1.04752	1.18961	1.924	1.52937	0.0270964	1.88364	1.45393	1.08278	-0.663444	-0.583008	-0.731901	1.86221	-0.621634	-0.482449	0.808825	0.760126	-0.526971	1.01729	-1.31917	-1.31917	0.374462	1.75367	-0.0505882	0.99397	-1.31407	-0.0776321	-0.658698	0.00747352	-0.969757	0.446602	-1.31917	-1.29366	-0.213279	-0.0970634	-0.499814	0.0517615	-0.435555	-0.456855	-0.193307	-0.621634	1.92702	0.163474	-0.342857	0.756925
S100P	MO4	1	-0.067673	-0.599563	0.502967	2.23808	-0.504284	-0.378287	1.53143	-0.714512	0.199731	-0.559014	1.22418	-1.02821	-0.226628	-1.0118	-0.736588	-0.901959	-1.07474	1.25956	-0.883787	1.18649	2.08635	-1.4481	-0.559014	-1.04437	-0.55004	-1.02654	-0.221282	0.186829	-0.483939	-1.0792	0.846331	1.18232	-0.485455	-0.82138	-0.617688	-0.613231	-1.66626	-0.994051	-0.585395	-1.04158	-0.637981	0.0877362	2.53885	0.788843	-0.333161	1.76048	0.898118
NDST3	MO4	-1	-0.134626	-1.4225	-0.887685	-0.383985	0.117712	0.00362247	-0.819306	0.623399	-0.456719	-0.176456	-1.27329	0.00266495	-1.4225	0.408825	0.944833	0.141449	0.906225	-1.41726	-0.424533	-1.4225	-1.4225	0.562262	1.59676	1.66122	0.31542	0.385306	-0.250848	0.282036	2.04313	-0.192843	-0.98618	0.018515	1.83237	1.52613	-1.39629	0.661914	-0.341731	0.844027	-1.4225	0.748929	0.45318	-0.968384	0.252112	0.219674	-0.555414	-0.419717	1.16606
RANBP3L	MO1	1	-1.43754	-0.312612	1.45577	-0.405698	1.82303	0.404579	-0.933745	0.950134	-0.265697	-0.109331	-0.658884	-0.505743	-0.750071	0.746074	1.04752	0.558761	-1.88463	-0.649535	0.278071	-0.629814	-1.79089	0.690371	0.74792	0.580453	-1.08917	0.668541	-1.37382	0.616684	1.64876	-1.29765	0.482991	-0.0383607	0.334646	0.901753	0.0611487	0.867764	-0.231573	-1.507	0.233054	0.862092	0.213957	0.660388	0.3009	-0.852565	0.823136	-0.222641	-0.556315
ADGRV1	MO3	-1	0.519672	-1.69717	0.544667	0.707689	-0.152716	0.277216	-0.812606	-0.168998	-0.804509	0.583221	2.50554	-0.498037	1.52493	0.341971	0.0779988	0.620102	-1.23205	-0.309057	0.971622	1.09736	0.108678	-1.3113	-0.169465	-0.636105	0.0753765	-0.697232	-1.20668	0.73085	-0.0467954	-0.964723	0.998376	-0.0969288	-0.191142	-0.355943	-1.79742	-1.74078	-0.548991	-1.41892	2.42231	-0.315446	1.28018	0.985375	1.12094	-0.514754	0.115118	1.0179	0.777306
SPINK1	MO4	1	-0.183818	-1.14739	0.231844	1.46001	-1.42099	0.98841	0.332908	-0.495431	1.10147	-0.754605	0.837889	0.177292	-0.276369	-1.47556	1.01884	0.194957	-0.407754	1.16375	0.0740685	1.05855	1.05774	-1.23448	-1.78387	-0.944096	0.674228	-0.335767	0.883415	0.111286	-0.953322	0.256495	1.28397	0.244756	0.207654	-1.15646	-0.671085	-0.93673	-1.01359	-1.35372	0.903387	0.478162	-1.78387	-0.681344	1.39669	0.81394	-0.583477	1.25105	1.60107
BMPER	MO4	-1	1.21179	1.36153	-0.698104	-1.97576	0.210064	-1.98123	-0.0659533	0.878989	0.301724	-0.472072	-0.337481	0.196211	1.05017	0.220969	0.825029	-0.347681	1.21183	-0.192268	-0.938854	-1.512	-0.989747	0.662999	1.18166	1.11211	0.0140861	0.501573	0.46777	-0.352663	2.06144	-0.171363	0.472607	0.122085	1.30783	1.60408	-0.0823647	0.85567	-0.0739675	-0.431594	0.814525	-1.03327	-0.231192	-0.633539	-0.906198	-0.050497	1.07382	-0.933823	0.911094
TMEM74	MO4	1	0.766843	-1.07405	-0.084627	1.55074	-0.110239	-1.27146	-1.70554	0.0187016	1.26711	-1.69068	0.964114	0.0663463	1.19772	-0.60483	-0.194061	0.659562	-0.893423	0.844681	0.218343	-1.28102	1.4998	0.451665	-0.10254	-1.70554	-0.468817	-0.639371	0.621627	-0.60483	-1.22227	-0.0323024	1.43323	0.560964	-0.46538	-0.545585	-1.68077	-0.907973	-1.21006	-0.551443	0.376665	1.21077	1.99841	1.14707	1.61582	-0.639938	0.124698	1.14565	0.740577
FREM1	MO1	-1	-0.25111	1.89183	-0.443607	-1.02281	-0.828081	-0.399447	0.381389	0.470916	-0.202591	-0.834984	1.13955	0.177067	-0.117231	-0.43616	-0.816945	-1.00289	1.30927	-1.01527	-0.596448	2.0256	-1.5372	1.62507	0.354075	0.0526045	-0.112538	0.235529	1.75212	-1.5333	0.971297	-0.24495	0.256835	-1.26955	0.990432	0.558631	0.932805	0.956948	-1.5372	-0.120723	-0.487072	-0.571908	0.0506149	-1.5372	-1.5333	0.563632	-0.890549	0.921184	0.634617
TRPV6	MO1	-1	0.216498	-1.2007	-1.2007	-0.676807	-0.92412	-0.593699	-0.187277	0.933505	0.612062	-0.485508	1.10306	-1.00773	-1.2007	0.0796103	-1.2007	0.154693	2.39964	0.551277	-0.337214	-0.582666	0.64211	0.456836	-1.2007	0.0472259	-0.381435	0.27225	1.24643	-1.19671	1.47348	1.56268	-1.2007	-0.928101	0.0491201	2.03289	1.77405	1.24503	-0.379796	-0.141255	-0.203879	-0.511348	-1.2007	-0.608436	1.0801	0.139422	-0.5421	-0.439031	0.418955
FBP1	MO1	1	1.25503	-0.612448	0.121919	-1.12306	0.984012	1.10045	0.133941	-0.496347	0.308266	0.759812	-0.646645	0.0790327	-2.66775	0.503999	0.12324	-1.47878	-0.864359	-0.854319	0.6673	-0.430521	-0.969366	-0.928022	0.868199	1.09356	1.40167	-0.595016	-0.852532	0.946975	1.48328	-1.02607	-0.194205	1.25801	1.05928	0.995659	0.813878	-0.171661	1.43212	-1.30808	-0.919098	-0.467984	1.16695	-0.677089	-0.129427	0.778458	0.267885	0.7275	-0.306039
WNK2	MO1	-1	-0.38495	0.00389356	-0.974376	0.385085	-1.23476	-0.596667	0.45251	-0.872581	-0.19772	-1.84374	1.10211	-0.496393	0.982267	-0.892534	0.103501	-1.22504	1.84806	-0.202386	-0.864869	1.34369	0.733824	0.792194	-0.140099	-0.494219	0.859845	-0.385077	1.04755	-1.29431	1.1616	1.05793	0.0581959	-0.68819	-0.089581	0.693503	-0.598347	-0.145955	-1.28931	0.241449	-0.37737	-0.309067	-0.017411	0.724628	-0.841987	1.26592	-0.862269	0.732172	-0.238627
MBL2	MO3	-1	-0.203034	-1.29233	0.605994	0.948031	-0.0605247	0.331249	-0.51064	0.886369	0.273608	-0.409888	0.392392	1.00294	-1.76503	-0.415734	-0.429527	1.20259	0.0816707	-1.08462	0.272258	1.46611	-0.644181	-0.0464074	0.315006	0.86864	0.429488	-0.254244	-0.653105	0.0904221	1.09939	-0.903021	1.04449	0.305083	0.734917	0.453023	-2.80621	-2.82046	0.74926	-2.16029	-0.777113	1.17438	0.711067	0.587346	0.00641736	0.0307101	0.0989971	1.10968	0.627908
HEPACAM	MO3	-1	0.93611	-0.641785	1.00474	0.518525	1.41005	-0.213498	-1.19872	1.79644	-0.168377	-0.672614	-1.19872	0.862876	-1.19872	1.43428	1.23849	1.24821	-0.230561	-1.19579	-0.445014	-1.19872	-1.19872	0.512233	-0.0238189	0.42733	-0.793427	0.129413	-0.849305	-0.327544	1.30762	-0.904289	0.872301	-0.393567	1.25075	0.957426	-1.18407	-0.727137	-0.905754	-1.19872	1.33752	0.101503	-0.116544	1.08876	-0.263047	0.354052	1.01813	0.364071	0.734363
PKNOX2	MO2	1	1.05628	1.37749	-1.48075	0.00657728	-0.068346	-0.278692	0.173908	1.4897	-0.229026	-1.0262	-0.0779908	1.3778	1.1474	-0.098991	0.0687881	-0.837538	1.38563	-0.941749	-0.963208	-0.735998	-1.37099	1.63092	-0.280769	0.543066	1.04749	1.48333	-0.406427	-1.11804	1.05379	-0.276802	0.278946	0.601792	0.996544	0.785274	1.55487	1.63939	-0.108001	-0.282065	-0.885811	-0.632024	0.0175865	-0.636574	-0.675721	1.41037	-0.102928	0.661754	0.693419
TMEM63C	MO1	-1	1.6287	-0.576602	-1.56698	-1.56177	0.110399	0.185013	1.19749	0.110795	1.4499	-0.631424	2.53982	0.916805	2.0426	-0.967655	0.342208	-1.23123	0.944563	-0.55633	-1.39789	-0.758518	0.0480018	0.479348	-0.476988	0.0654627	1.8434	0.417541	1.62638	0.126633	0.0475275	-0.43315	-0.346396	-1.21039	-0.0696331	0.297947	0.114111	0.504078	0.0217368	0.977069	-0.506592	-0.53074	0.628591	-1.56698	-0.855125	0.530675	-0.705453	-0.570625	-0.895372
AMN	MO3	-1	-0.431986	-1.62266	0.733297	-0.896488	-1.52399	-0.16662	0.364112	0.361296	-0.483389	1.02391	-0.437148	-1.76958	-0.190833	0.376715	1.04778	0.889601	-0.632946	0.149165	1.18197	0.00526845	1.44671	-0.483908	0.381755	0.771398	0.683336	0.0334077	-0.670951	0.65148	1.63239	-1.33185	0.609123	1.74939	0.501955	0.240091	-1.4099	-1.22536	-0.0743323	-0.632946	-1.23095	-1.4099	-0.153037	0.120913	1.01177	0.285222	1.68813	0.820423	1.11179
SPIC	MO2	1	-0.171395	-1.62182	-1.07753	0.488266	-0.654121	1.3722	1.22476	0.291593	-0.316157	0.742775	-1.46997	0.883805	-1.62182	0.89557	-0.638923	0.864998	0.252652	-0.214547	-1.01575	-1.16462	0.373195	0.936937	1.0966	0.657753	1.43983	-0.165367	-0.643037	0.112929	0.330153	0.105869	0.903183	2.04313	1.23063	0.540816	-1.59515	-0.465815	0.236546	1.53562	-0.954491	-0.111912	-0.35044	0.607439	-0.0402924	0.688657	-0.247188	-0.601265	0.755569
RRAD	MO3	1	-0.436595	1.1052	-0.112031	-0.200761	-0.848038	-0.332874	-0.709709	-0.0359018	0.292201	-1.29833	1.04701	0.416785	0.892561	-0.385014	-1.03222	0.708182	0.485358	-1.21514	-0.0170309	-0.8651	-0.065356	2.25182	-0.266814	-0.911114	0.627225	1.6385	1.22851	-1.38879	0.894975	0.397553	0.664349	1.0491	0.599322	0.910811	0.694553	1.75167	-0.808164	0.452376	-1.00966	-0.91006	1.17961	0.222631	-1.20187	0.102328	-2.32897	-1.23098	1.11158
CHRFAM7A	MO3	1	-0.860242	0.572144	0.484448	0.225245	-1.04536	0.0376507	-1.73884	1.12814	-0.795488	-1.72348	-0.585531	0.053443	0.907518	-0.296759	-1.11062	-1.03903	0.0602139	1.62671	0.408628	0.177547	0.228096	0.989328	-1.17144	-1.73884	0.479754	0.212098	1.02775	-0.0738867	-0.151654	1.29493	0.394017	-0.331289	-0.00784065	0.232728	1.64128	1.25918	0.549482	0.475055	-1.50605	2.10282	-1.73884	-0.977198	-1.03903	1.17238	-0.89189	-0.759345	-1.0786
NNMT	MO2	1	-0.964248	0.870831	-3.49335	1.27016	0.431433	0.867824	-0.0428196	0.684554	0.754166	-0.186596	-0.516774	0.859281	-1.47808	0.0777424	0.324272	0.555869	0.408141	-0.0817988	-0.078021	-1.45957	-0.438684	0.349373	-1.27909	-0.524945	-0.63832	0.310857	-0.507767	1.43007	1.04284	0.429386	1.15714	0.290823	0.930623	1.16121	0.0299103	0.444574	1.28833	-1.81438	0.00307634	0.0940947	-0.552088	-1.63566	-0.46769	0.462089	-0.660786	0.829946	1.11328
ELFN2	MO3	-1	0.208916	-0.63206	-0.775292	0.745652	1.11435	1.14576	1.18436	-0.703978	0.837249	0.19889	0.527623	0.224552	-1.50055	0.739343	1.31573	-0.475363	-0.174157	-0.459235	-0.340339	0.859186	-1.36369	-1.8118	1.36901	1.46542	1.50791	-0.0175591	-0.897715	-2.03272	-0.178836	-1.07747	0.556312	0.626241	-0.107112	-0.405585	-1.33255	-0.260802	0.410491	-1.10718	0.837396	0.802802	1.45129	-0.982105	0.897668	0.992611	1.03678	0.484833	0.604041
C15orf48	MO3	1	0.662206	0.0560323	-0.540291	-0.879035	-1.43088	-0.982742	1.51277	1.0182	-0.200437	-0.723067	0.838588	-0.395595	-0.421679	-1.53372	-0.813764	-0.347402	-0.588738	0.413365	-0.732015	1.00931	1.50019	-0.131047	0.193816	1.64184	-0.440802	0.653715	0.98085	-0.992802	-1.62212	1.0198	0.628061	-1.76902	-0.966666	0.238707	2.36663	1.66327	-0.355968	0.501773	-1.08678	-1.24056	-0.500947	-0.53302	1.2538	-0.817537	-1.27955	0.579253	1.08474
IGF2	MO2	1	-0.701013	0.914281	0.409863	-1.1314	-0.553919	1.89434	1.41373	0.412679	-0.196051	-0.688769	-0.750518	-0.0931395	-0.10729	0.391665	1.54892	-0.837055	0.540716	1.52857	-0.954439	-1.73224	-0.833725	0.0906188	1.52857	0.612232	1.75126	0.299943	-0.960437	-0.651589	1.15682	-0.703592	-0.727507	0.144512	0.602169	1.08301	-0.411251	0.0976379	-0.0223849	-1.69403	-0.524424	-0.475993	1.1712	-0.887085	-1.2044	2.18606	-0.728305	1.63087	0.243488
GPD1	MO3	-1	1.25623	-1.2886	-0.585084	-0.588154	1.31684	0.387445	-1.19562	-0.819818	0.74381	0.840934	0.775666	0.87376	-1.39848	-0.255374	1.21153	-0.540724	-1.33227	-0.351486	1.81034	0.265455	-0.729302	0.221142	0.933971	1.59822	-0.743653	-0.696156	0.177248	0.452672	1.22642	-1.25918	0.025285	1.84346	0.490542	0.733953	-1.3015	-2.09217	0.673908	-0.802759	1.00381	-1.21723	1.64604	-0.288519	-0.805778	0.0392281	-0.977273	0.964396	0.0641111
VWCE	MO4	1	1.1581	-0.455559	-0.110382	-0.179339	-1.1881	-0.176335	-0.367845	0.327476	-0.0412486	-0.996781	0.0332986	-0.102814	0.711753	-1.2821	0.0257768	-0.971997	0.203857	1.8049	1.50216	1.2586	0.476367	-0.409186	1.13438	-1.68138	-0.982556	-0.374788	-0.869859	0.768884	0.312379	-1.31607	0.119937	1.48967	-0.396609	-0.353753	0.0999269	-0.469629	0.0125105	-2.24242	-1.05783	0.370877	0.284183	0.692231	0.551824	0.331165	-1.38217	0.734572	-0.566822
PBK	MO2	-1	1.28648	-0.943873	0.7641	-0.0520344	-0.0571788	-0.0384935	-0.495962	-0.28571	0.000797834	0.591406	1.02389	-0.660216	0.788187	0.335008	-0.794992	0.633878	-1.91791	0.749209	0.175231	0.95838	0.771704	-1.14163	1.04682	-0.261824	-0.323911	-0.725625	-0.0407265	-0.119133	-1.69378	1.59359	-0.163569	0.658004	-1.00697	-2.77562	-0.961248	-0.840456	-0.0995832	0.96691	-1.20837	0.499465	-1.52885	0.847139	0.852869	-1.92842	-1.4276	0.0158573	-0.944349
SCARA5	MO2	1	0.0164525	2.90816	-0.510871	-0.341373	0.0362304	0.53393	1.11884	0.0921911	0.809415	-1.28791	-0.744243	0.551378	0.324267	-0.744243	0.0776032	-0.274821	1.4853	-0.154268	-1.30247	-0.886718	-0.423991	1.18871	-0.114075	0.218022	1.75668	1.81105	-0.412427	-1.29762	1.10246	-0.246395	1.06871	-0.970334	0.285192	0.707747	0.919566	0.9588	-0.018944	-1.08191	-0.3148	-0.965483	0.543005	-1.30247	-1.29762	1.65568	-1.29762	-0.374442	1.09312
OR2B2	MO2	-1	1.12869	-1.6522	0.949412	1.20091	-0.590724	0.806404	0.107333	-0.257615	-0.574053	-0.0392361	-0.193422	-1.36859	1.20916	0.701473	0.012544	0.272934	-1.64635	-0.870922	0.043361	-1.15069	1.1853	-0.187133	0.445129	-1.6522	-0.84244	-0.392678	-0.146317	0.80378	-0.442102	1.81171	-0.487933	1.12197	-1.6522	-1.6522	-0.543477	-1.64635	-1.06687	0.206481	0.959759	-0.639034	-0.663457	2.17211	0.712878	-0.393347	-0.36912	-0.532746	-0.897613
MFSD2A	MO4	-1	0.867915	-0.329067	-0.337333	-1.29637	1.56527	-1.37125	-0.295208	0.455981	0.211572	1.40788	-0.0150703	0.781012	-0.97011	-0.0831272	0.75133	0.118527	1.12992	-0.206066	0.0789559	-0.839289	-0.0374052	-0.126228	0.616463	1.98377	-1.21654	0.136042	0.00297374	-0.349678	1.75166	-0.154714	-0.71083	1.08949	0.672235	0.999659	0.0486891	-0.323282	1.35201	-0.470102	0.119009	-0.39369	0.962074	-1.06815	-0.775858	-0.805323	-1.41121	-0.977724	0.296159
SHOX2	MO1	-1	0.180806	0.990844	0.455511	0.623075	-0.932525	-0.036712	-0.706682	0.696526	0.201705	-0.386994	0.829592	0.0698413	-1.27652	-1.27652	-1.27652	-1.27652	-0.464635	0.0297852	0.348304	2.19991	-0.678486	-0.637955	-1.27652	-1.27652	-0.25755	0.812158	0.339439	-1.27157	-0.793391	0.774241	-0.495591	-0.937477	0.0667859	-1.27652	2.6049	1.37157	-0.255513	1.05413	-0.657069	-0.291264	-0.255513	1.26706	0.305496	-0.21122	-1.27157	1.04004	0.737949
ATF5	MO3	-1	0.99231	-0.688134	0.182815	0.171613	0.681522	1.15181	1.65077	-0.891736	1.13112	0.379952	0.23113	-0.449269	-1.70245	-0.745532	0.880519	-0.804538	-0.68932	1.72789	-1.03686	-0.0907104	1.07906	-0.302686	-0.672587	1.36833	1.07209	-0.568616	-0.966673	-0.825719	0.962636	-0.784831	-0.351173	1.3138	-0.609369	0.543496	0.293978	-0.571305	0.0291647	0.0462865	2.23229	1.21995	0.503277	0.103266	-1.56116	1.00547	-1.28478	0.110798	-0.860755
STK32A	MO1	-1	0.099539	0.858797	-0.827934	-0.303232	-1.00573	-0.906536	0.152874	0.45204	0.413348	-0.404196	0.937287	0.748501	1.30076	0.00481535	-0.715074	-1.38504	0.991809	-0.325466	0.110375	1.0035	-1.38504	0.760347	0.382025	0.326426	0.604902	1.20448	-0.733613	-0.489808	0.720346	0.759809	0.162636	-1.01119	1.08577	0.0553707	0.201908	1.25906	-0.0774716	-0.242908	0.0817606	-1.38504	-0.462424	-1.38504	-0.0774716	0.325596	-1.37958	-0.340454	0.836236
CTNND2	MO1	-1	-0.745557	0.21287	-0.769969	-0.668637	-1.24322	0.951168	1.46014	-0.139789	0.549873	-0.443819	1.44815	-1.24322	-0.144682	0.153514	1.17746	-1.24322	0.998266	1.50742	-0.913736	1.31709	1.07317	-0.463275	-1.24322	-0.74332	-0.646452	-0.0609747	1.35419	-0.767732	0.413479	-0.183846	-0.666197	-1.04465	-0.456504	0.503714	-0.520235	-0.614771	-1.24322	-0.636597	-0.880432	-1.24322	-0.753188	-0.258692	-0.0435902	1.79217	1.28061	1.46118	1.04438
MYO7B	MO2	1	0.344103	0.626037	-1.37583	0.984992	-0.289103	0.816684	0.309003	-0.592857	1.41516	-1.10352	-0.0913054	-0.0903646	-1.47553	-0.164849	-0.42586	-1.64655	1.16846	-0.206832	1.89606	0.803148	-0.501307	-0.00309969	0.192946	-0.0664175	0.90519	0.0824193	-1.0016	1.48324	0.828824	-1.10296	-0.0677452	-0.215352	0.745033	0.542987	0.0856001	0.257	0.63961	-0.83189	-0.538013	-1.15898	0.389979	-1.07737	0.181928	1.46363	0.0986429	1.03545	1.46043
SEMA3E	MO1	-1	1.01503	0.521324	-0.857298	1.28259	-0.857298	-0.857298	-0.214045	-0.492875	-0.0997505	-0.846686	1.71759	-0.685868	0.0741838	-0.857298	-0.857298	-0.857298	1.40021	-0.853761	1.36154	1.0904	-0.857298	0.396791	-0.857298	-0.857298	-0.367829	-0.857298	-0.435313	0.998293	0.864616	2.51119	-0.857298	-0.615124	-0.857298	0.608443	-0.187118	-0.0908231	-0.857298	1.32557	-0.857298	-0.857298	0.714922	0.824795	0.605811	-0.853761	-0.853761	-0.180631	-0.40118
KISS1	MO3	-1	-0.0517629	-0.530698	1.77726	0.440885	1.09797	0.155481	0.67062	-0.248443	-0.56534	0.516407	1.44525	-0.16856	-0.799731	-0.342837	-0.135022	0.922776	-0.684263	-0.507888	1.09452	0.0910433	0.546465	-1.64505	0.661327	-0.0488973	1.23871	-1.64505	-0.945919	0.0980604	-0.219422	-1.63333	-0.121698	1.03638	-0.639454	-0.0991654	-1.61575	-1.63919	-1.64505	-1.37861	0.783337	1.57685	-0.654874	0.2767	1.21807	-1.63919	-0.135022	1.7281	0.4063
HSD17B13	MO3	-1	1.52357	-0.393635	0.659542	-1.41084	1.45489	-0.495921	-1.48333	-0.942624	-0.0446772	2.00844	0.0491964	0.905463	-1.35102	0.910484	0.0816364	-1.04311	0.129725	-0.565043	0.529854	-1.10059	-0.514382	0.464089	-0.957246	1.67712	0.204196	-0.254731	-0.882543	1.59332	1.42891	-0.343615	-0.625795	1.27911	1.08331	1.40438	-1.15984	-1.00823	1.34591	-1.08385	0.27611	-1.12818	1.67424	-0.413313	1.46161	0.0212276	1.15133	0.0239914	-0.374881
SGCD	MO4	-1	0.723579	1.71081	-2.11951	-1.2189	0.0809873	-0.727066	-0.37446	1.47263	-0.0111868	-1.71373	-0.313593	0.82034	2.01234	0.240411	-0.0203419	0.856802	0.608836	0.106016	-1.00209	-1.63273	-1.7061	1.14196	0.300989	0.356414	0.634482	1.5104	-0.6606	1.44214	0.319517	0.183988	0.0360889	-0.644262	1.31131	0.754284	1.05861	2.11118	0.100011	0.347423	0.658885	-1.2664	0.12142	-2.20001	-0.591563	-0.596525	-0.804655	-0.206892	0.184691
GTSF1	MO1	-1	0.326527	-0.384581	1.91417	-0.3528	-0.193297	1.69844	0.139986	0.14208	-1.14338	-0.194817	2.21321	0.215359	2.09445	-1.14338	-0.65377	-1.14338	0.0627028	-1.13939	-0.0505401	2.37518	-1.14338	0.102972	-0.450626	-0.455559	-0.14709	0.283901	-0.116488	1.11836	-0.172624	-0.158048	1.12526	0.389567	0.00384187	-0.383668	0.609645	-0.500869	-0.0875757	1.96123	1.34893	-1.14338	-1.14338	0.641509	-1.13939	-1.13939	-1.13939	-0.380001	-0.628811
KCND3	MO4	-1	-0.225423	0.557138	-2.20334	0.608254	0.496609	-1.15475	0.338756	1.32202	0.386334	1.61409	-0.439061	-0.171256	0.767079	-0.374384	-0.07635	1.63471	0.372428	-0.722794	-0.5416	-1.71732	-1.73025	0.719885	-1.45562	1.4071	0.625586	0.0774192	-0.61737	-0.292549	1.02522	-0.852622	0.860801	1.02785	0.760638	1.02059	0.0665245	-0.0280792	1.22566	-1.68825	-1.75016	1.47082	0.366457	-0.305832	-1.38424	-0.322098	0.288772	0.153113	0.18002
COL24A1	MO1	-1	1.39075	1.07034	0.0204066	-0.978152	-1.04516	0.942085	-0.275588	0.409615	0.0479362	-1.36044	1.47972	0.469928	-0.162596	-1.35331	-0.853421	0.244996	0.412306	1.4854	0.869898	1.28789	-0.833458	-0.00456476	-0.91672	-0.819915	0.209788	0.548325	0.771826	-0.390625	-1.10334	0.587325	-0.460326	-0.0602167	-0.24089	-0.448459	1.09876	1.1317	1.10661	1.39031	2.49932	-1.17725	-0.934757	-1.19491	-0.546461	0.0402472	-0.912496	-1.31328	0.391598
KNDC1	MO2	1	-0.0846877	0.790262	-1.60128	1.7343	-1.35172	-0.701837	1.43694	0.154572	1.12604	-0.955956	0.118227	-0.197566	-1.60128	0.204286	-0.103309	0.804895	0.905324	0.350316	-1.60128	-0.6862	-0.544034	-0.297408	-0.64245	-0.409072	1.52167	-0.0553916	0.84821	-1.59769	0.367976	0.726571	1.26594	0.505691	0.294722	0.13713	-0.160567	0.401949	1.21171	-1.43794	-1.43794	0.286748	-0.86057	-1.60128	0.878422	2.16498	0.0937843	0.315658	2.236
CYP4F22	MO3	-1	1.4416	-0.621669	-0.766459	0.294802	0.818464	0.868986	0.444271	-0.737383	0.917184	0.929877	1.05443	0.00957002	-1.58386	-0.826187	1.32837	-1.37426	-0.641272	1.5598	0.948809	-1.56698	1.43116	-0.459517	0.462524	0.877704	0.903224	-1.07725	0.394433	0.0714235	0.246424	-0.641272	-0.176117	1.08653	0.104255	0.333027	-1.87208	-0.909857	0.247946	-1.89098	1.09851	-0.671042	0.885643	-1.3286	1.09688	1.41111	-1.06203	1.05789	0.987465
GAP43	MO1	-1	0.25154	0.376505	0.0542629	0.901587	-1.17775	-1.17775	-0.00957415	1.14417	-0.849366	-1.16198	1.25209	-0.0960167	0.73177	-1.17775	-1.17775	-0.838852	0.25154	-0.475874	1.46458	0.549605	-0.0385893	0.0270235	-0.595181	0.375173	-1.17249	0.36934	1.34446	-0.315857	-1.17775	1.78527	-0.74017	-0.817824	-0.527845	-1.17775	1.00565	0.602957	-0.651904	0.601879	-0.938737	-1.17775	-0.621098	0.546195	0.89476	0.172922	1.62184	-0.172066	-0.499852
SLC9C1	MO3	1	-0.0223939	2.22922	-0.5025	-1.1997	-1.2066	0.913736	-0.412476	0.899193	0.271401	-1.1859	0.776377	-0.319907	0.0812841	-0.412476	-1.2066	-0.263371	1.07463	-1.1997	-1.2066	0.551226	0.67919	-0.316698	-1.2066	-1.2066	-0.251631	-0.441839	0.763242	-0.0751612	0.220498	0.737875	0.166448	1.65724	0.777427	-1.2066	2.01409	1.44624	-0.516302	1.06376	-1.2066	-0.0117493	0.216271	-0.180031	-1.1997	0.566477	-1.1997	0.113599	-0.316698
C2orf54	MO4	1	1.01841	-1.61877	0.580659	-0.0282036	-0.791975	0.816373	-0.0963026	-0.360332	0.094753	1.10666	0.897939	0.553764	-2.12939	0.0869255	1.78012	-0.545585	-0.647989	0.704095	1.23185	1.25929	0.528005	-1.88721	-0.0632897	0.191053	0.532395	-2.12939	0.907724	0.231625	0.537805	-2.12138	-0.700122	0.719435	-0.135032	-0.637581	-2.10937	-1.48448	0.485157	-0.741964	1.82133	-0.942818	-0.264152	-0.769702	-0.00461505	0.704571	-0.21552	0.852979	-1.6129
FADS6	MO3	-1	-0.328459	-1.37287	0.699505	0.557283	1.86084	-1.37287	-0.519261	0.848286	1.06434	-1.36135	-0.415244	0.584223	0.612586	0.263338	-0.200703	1.27215	-0.0231138	0.0418638	-0.539761	-1.37287	0.789097	-0.0109007	-0.19397	1.293	1.38046	-1.37287	-0.514243	-1.36903	0.497169	-1.22895	1.04824	1.44619	-0.411115	0.417761	-0.415244	-1.36903	0.814862	-0.930832	-1.37287	0.783439	1.36691	0.963351	1.32075	-0.169425	1.72434	0.676873	0.189814
SAA1	MO2	1	0.481627	0.317514	-1.17386	-0.110273	0.445592	-0.399403	0.08996	1.19651	1.19725	0.438184	0.52118	1.0881	-2.48856	-1.35983	0.28625	1.06713	-0.0811232	-0.872508	0.684877	-1.14793	-2.08518	0.294599	0.400486	0.707532	0.219367	-0.230783	0.992839	0.588816	0.412355	-0.315964	2.06396	0.634181	-0.11381	0.768058	-1.0655	-0.817292	1.40226	-1.23146	0.356099	-0.120807	0.756003	-0.369332	-0.548308	0.83788	-1.2544	1.27629	1.96951
SLCO4C1	MO1	-1	1.44184	0.181139	-0.962664	-0.622295	-1.35372	1.1542	0.00532809	-0.785897	-0.269244	-0.493383	1.25807	-0.0131164	-1.6436	-0.886652	1.60639	0.262855	0.241782	1.96021	2.31334	1.39409	-1.6436	-0.340247	-1.18117	-0.766589	0.409851	-0.415554	1.24353	1.24277	0.252352	-0.213266	-0.388864	-0.496443	-0.333685	1.06905	-0.603334	-0.425674	-0.302205	-0.409867	0.725075	-0.704793	-1.6436	-0.723028	-1.07325	-0.108154	-0.728625	1.13145	0.216016
PIFO	MO1	-1	1.45351	1.14247	0.909174	0.765756	-1.13119	-1.13119	-0.459907	0.259065	-0.0563904	-0.0833094	0.620167	-1.13119	1.58515	-1.13119	-1.13119	-0.333867	0.918542	1.94685	1.46002	0.859187	-1.13119	1.94458	-1.13119	-1.13119	-1.12535	0.461441	-0.435238	-1.12535	-1.13119	0.309261	-1.13119	-0.731787	-0.860127	0.407663	-1.10202	1.36885	-0.547672	0.843609	-0.865961	0.964495	-1.13119	-1.13119	-1.12535	0.36761	-1.12535	-0.0152113	-0.378945
ZNF80	MO2	1	-1.03117	0.741869	-1.08117	1.19616	0.147123	0.778131	0.753586	-0.0519582	-0.483492	-0.227471	-0.267098	1.57329	-1.56793	-0.972963	0.470545	-0.278165	1.31153	-0.644496	-1.08851	-0.290683	-2.05051	2.5151	0.375202	-0.295739	0.966279	1.37256	0.828461	-0.28357	0.894414	-0.0143638	-0.264336	0.414632	0.951937	1.26701	0.861008	0.595962	1.67984	1.47471	0.943173	-2.05051	-1.0468	-0.927763	-0.439107	0.728742	-0.748003	-0.914107	0.882976
SLC6A19	MO1	-1	0.0994044	-0.102781	-0.200991	-0.791435	-0.795075	-0.795075	2.08664	-0.795075	0.524415	-0.784153	-0.795075	-0.795075	1.33394	-0.795075	-0.795075	-0.795075	1.31325	1.1259	-0.381468	2.47122	1.47531	0.0392733	-0.795075	-0.029924	-0.0459364	-0.795075	0.0186837	-0.791435	1.41121	2.22445	-0.795075	0.205767	-0.795075	0.943856	-0.776872	-0.791435	-0.795075	-0.795075	-0.795075	-0.542172	-0.795075	-0.795075	0.546004	-0.205492	0.00319776	-0.0986029	0.479332
VWC2L	MO1	-1	-1.02092	0.696275	-1.02092	-0.175894	-1.02092	-0.0418422	-0.281921	-0.359273	-0.138213	-1.00165	-0.838114	2.12813	2.62892	-1.02092	0.162303	0.339518	1.55587	-1.0145	0.737861	-0.470535	0.574438	0.821616	-0.309246	-1.02092	-0.132241	0.869022	-1.02092	-1.0145	0.307114	1.28618	-0.486366	-0.581228	0.904806	1.09184	-0.988809	1.15441	0.516932	2.08132	0.0939747	-0.574806	-1.02092	-1.02092	-0.143166	1.14067	0.0413873	0.207636	-0.192791
TRAM1L1	MO1	-1	1.02313	0.746408	1.85044	0.530649	-0.86036	-0.0186198	0.853428	0.591898	0.871298	-1.22192	1.11847	-0.118906	1.72876	-0.612273	-1.23824	-0.887559	-0.00192053	-1.2328	0.834156	1.63936	-1.23824	0.0084107	0.094364	-1.23824	0.744182	-0.635419	0.698031	0.530649	-0.338418	-0.534248	-0.380392	0.257179	-1.23824	-1.23824	-0.207574	1.22323	-0.694113	-1.23824	0.915331	-0.534248	-1.23824	0.100745	-0.170152	-1.2328	-1.2328	-0.197598	-0.536777
ZG16	MO3	-1	-1.73521	-1.18553	1.04277	0.592675	-0.00956064	0.280912	-0.348518	-0.346256	0.372538	0.135843	0.132778	0.510125	-1.38494	-0.777099	0.613246	-1.14589	-1.0283	-0.10041	1.0791	0.5091	-0.95441	-0.655716	1.04242	1.23564	-0.847997	-1.73521	-1.73521	0.375273	0.777739	-1.72658	0.430386	0.769528	0.873152	0.840304	-1.71365	-1.73089	1.09285	-1.53917	0.5901	-0.301077	1.219	0.649105	1.54965	-0.283942	-0.211101	1.05939	0.305109
UBE2C	MO4	1	0.9406	-0.529444	1.092	0.0599012	-1.09991	0.190717	-0.286306	-1.10114	-0.200507	0.25621	1.12223	-0.979404	0.371965	-0.457783	-0.794768	-0.221039	-1.55509	1.08448	0.658567	1.39708	-1.13223	-0.570124	-1.26713	-0.925846	-0.239393	-0.668229	0.434405	-1.08977	-2.54267	1.60735	0.170467	0.141428	-1.34864	-1.95437	0.177439	-0.636121	-0.170143	0.885701	-0.862619	-0.234088	-1.2569	0.860525	0.528968	0.207413	-0.852621	0.830534	0.647221
DSG4	MO1	1	-1.06029	-1.06029	0.128127	-1.05439	1.02397	-0.542733	-1.06029	-1.06029	0.204598	1.36029	0.270043	0.308498	1.82763	0.603139	0.619901	-0.253066	-1.05439	-0.271766	0.459565	0.293217	-1.06029	-1.06029	-0.405801	0.180963	-1.05439	-1.06029	-0.355696	-0.0919939	0.770518	-0.83902	-1.06029	0.956682	-0.330153	-0.307356	-1.03076	-1.05439	-0.0833412	-1.06029	-1.06029	2.11066	1.52177	0.0559726	1.53279	-1.05439	2.2352	1.70256	1.0071
KLHL38	MO4	1	0.752438	0.691728	1.5294	-1.0743	-0.0706241	-1.08177	-1.08177	0.153146	0.293708	0.259258	1.15954	-0.719949	0.529677	-1.08177	0.293708	1.53151	-1.0743	1.21439	0.537321	1.1299	2.17468	1.24999	-1.08177	-1.08177	-1.0743	-1.08177	1.04918	-1.0743	-1.08177	0.291422	-0.46036	-0.570636	0.199291	-0.130021	-1.04444	1.88688	-1.08177	-1.08177	-0.742346	-0.56317	-1.08177	-1.08177	-1.0743	-1.0743	0.841904	0.346407	1.53151
ACBD7	MO2	-1	1.00203	-0.52708	0.854861	-0.899976	-0.0972323	-0.143768	-0.322995	-0.68458	0.6234	1.02499	-1.73767	-0.427678	-1.73767	-0.58285	0.204943	-0.182571	-0.693907	1.02213	0.27234	0.354177	1.4386	-1.35273	1.41636	-0.399678	-0.856702	-1.03217	0.213725	-0.693907	-1.73767	2.60428	-1.20775	0.90425	-0.950627	-0.525623	-0.531449	-0.712607	-1.73767	-0.0436335	0.0926128	0.235824	-1.06356	-1.18614	0.688695	-1.7313	-0.68458	1.24051	-0.916727
PRR18	MO3	-1	0.608548	-1.26199	1.0142	0.701956	0.883946	0.121191	-0.405425	0.156203	0.82315	0.523503	-1.32338	-0.264608	-1.89248	0.177425	1.40026	-1.89248	0.6759	1.06115	0.402586	-0.42736	0.128793	-0.139047	0.590532	0.611884	-0.657722	-0.663161	-1.89248	-1.88753	0.903565	-1.08777	-0.127693	1.06206	0.44417	1.1549	-1.86775	-1.88753	0.412976	0.575978	1.9888	0.126056	0.919276	-1.46404	0.700326	0.971967	1.09941	1.21758	0.910625
KBTBD11	MO4	-1	-1.08793	0.402917	-0.941239	0.383235	-0.568382	-1.00878	0.873325	0.679278	-0.541585	-0.113101	-0.762871	-0.360382	-0.537352	1.65588	1.57386	0.473491	0.590836	-0.945861	-1.6565	-1.45818	-0.720802	0.344038	1.49151	0.51452	0.969126	1.19996	-1.17948	-0.0266316	1.37613	-0.382161	-0.386385	1.62676	0.840353	1.20532	0.891012	0.730265	0.55096	-1.51483	-2.29989	1.26714	-0.939142	-0.858997	-0.136879	0.591867	-1.02826	-1.93124	-0.246883
FAM9B	MO3	-1	1.38334	-0.676259	-0.525024	-0.0543597	-0.447843	-1.21642	-0.728856	0.0764649	0.772046	2.69118	-1.09581	0.833861	0.0431038	0.404247	-1.21642	0.177503	-0.0644473	1.03147	1.29074	-1.21642	-0.16386	-0.000780143	-0.0855756	-0.486091	-1.21218	-0.465152	-0.710938	1.2812	1.29015	-1.21642	-0.0154868	1.37069	1.38803	0.942563	-1.19524	-0.298285	2.03828	-1.02378	-1.02378	0.373029	1.41279	-1.21642	1.10682	0.00593265	-0.287387	0.765673	0.507199
C8orf31	MO3	1	-1.20187	0.946087	-1.20763	0.482583	-1.79517	-0.504047	-0.32939	0.452443	0.170821	-1.77789	-1.13251	0.812142	2.34848	-0.515522	0.240425	-0.388501	1.25402	-0.432153	-0.409361	-1.30164	-0.547306	0.690822	0.747726	0.847867	-0.610213	0.264579	0.399074	-1.78941	0.664682	1.02069	-0.0636186	1.01993	0.925664	-0.276073	0.842585	0.0256216	-0.607844	0.154277	0.307223	-1.04991	-0.607844	-0.938541	0.399604	1.36146	-0.122188	-0.693519	0.929876
SAMD12	MO1	-1	-0.0871511	0.0126942	-1.27831	1.40387	-1.20006	-0.636358	-0.596332	-0.638826	0.634349	-2.00351	0.96529	0.183859	1.12771	-0.217993	0.397198	-0.502464	0.992157	0.632159	0.944043	1.50422	-2.29271	0.123259	-0.689699	0.8618	-0.300644	0.312177	0.894327	-1.19096	0.519685	0.512244	0.825304	-0.365147	0.159356	0.598997	-0.678104	0.589455	-0.23128	1.40676	-0.138963	-1.36302	-1.1824	-1.42017	0.41302	-0.10736	-1.62006	0.507933	0.979526
C5orf46	MO3	1	-0.413187	0.511423	-0.746053	-1.22943	0.792962	-0.814929	-1.23422	1.7722	0.276419	-1.21987	-0.436087	1.04755	0.119367	0.498277	-0.647161	0.801474	1.03864	-1.22943	-0.459376	1.00501	-0.656395	-1.23422	-1.23422	0.353603	-1.22943	1.09767	0.7226	-1.22943	-1.23422	0.432912	1.39117	-0.906633	0.547141	-1.23422	2.17198	1.69415	-0.442762	-0.233426	0.625727	1.05494	-1.23422	0.561223	1.95809	0.647524	-0.442762	-0.3189	-0.617233
C12orf42	MO2	1	-1.43699	0.90914	0.90663	0.202953	-0.97153	0.0653144	-0.218446	-0.328608	-1.01843	-1.41689	-0.119289	1.47001	0.458617	-0.221536	-0.202448	-1.43699	1.88148	-1.43029	0.175489	0.548064	-0.627788	1.83922	-1.43699	1.10733	0.636034	1.53058	0.0607155	0.874778	0.934919	0.733028	0.462206	0.851333	1.00928	1.21689	0.725786	0.942507	0.167564	1.78002	0.362962	-0.97153	-0.727484	0.041202	0.167564	1.3341	-0.328608	-0.155148	0.90853
HTR1D	MO2	-1	1.21942	0.255556	2.01812	-0.497228	-0.750532	-1.03381	-0.292214	-1.03381	-0.160446	-0.301296	0.811509	-0.00637376	2.2011	0.985779	-1.03381	-0.770922	0.0749012	1.96466	-0.149409	-0.238128	2.16087	-0.787234	-1.03381	-1.03381	-0.469509	-0.0201575	-1.03381	-1.02973	-1.03381	-1.02565	0.691609	-0.75461	-1.03381	-0.513932	-1.01342	0.0244809	-0.625905	-0.564554	-1.03381	0.975317	0.718725	2.06017	0.268959	-1.02973	1.3396	-0.253692	-0.507958
ALOX15B	MO1	-1	1.70639	-0.485288	-0.0169388	-0.447748	-1.01863	-0.555031	2.48462	1.79661	-1.00814	-0.484494	0.338869	0.230438	-0.972638	-1.12501	-0.546947	-1.38932	0.673971	-0.0194905	0.43466	-0.178748	-0.188989	0.0343927	-1.14724	-0.825766	-1.00328	0.926066	0.580926	-0.869729	-1.21646	0.801288	0.89722	0.893196	-0.829794	-0.215797	2.40449	1.80939	-0.64917	1.18422	0.0933584	-1.72602	-0.352018	-0.738879	1.81536	0.328057	-0.862077	1.74725	1.10836
NRXN1	MO1	-1	-0.870789	1.30601	-0.385728	-0.866035	-0.870789	-0.454166	-0.32371	-0.870789	0.548394	-0.856527	0.556528	0.875919	3.38997	-0.32371	-0.870789	-0.870789	1.84024	-0.236043	1.2218	-0.870789	-0.870789	1.05397	-0.870789	0.424122	-0.866035	0.52833	1.03328	-0.866035	1.3958	0.418864	0.0751157	-0.545287	-0.283044	1.62805	0.314391	-0.105296	-0.870789	3.41843	-0.654636	-0.870789	-0.870789	-0.870789	0.0626949	0.729433	-0.866035	0.0387075	-0.257728
FAM71C	MO4	1	-0.152239	0.902626	-0.981965	-0.345724	-0.981965	0.695708	-0.981965	-0.981965	1.21956	-0.967459	1.47517	-0.747618	-0.589157	-0.981965	-0.981965	0.608785	-0.189211	1.70143	2.10949	1.06481	1.81527	-0.981965	-0.981965	1.08419	-0.97713	-0.981965	0.954579	0.590375	-0.182127	1.21014	0.471947	-0.65091	-0.384194	0.293558	-0.957788	-0.97713	0.297389	-0.981965	-0.981965	-0.981965	-0.981965	-0.981965	1.01812	0.965484	-0.97713	1.59811	-0.358446
SLC25A41	MO1	1	-1.04009	-0.0471978	-1.04009	-1.0323	0.590738	-0.357587	-1.04009	-1.04009	-1.04009	0.811257	-1.04009	0.337224	-1.04009	0.942287	1.71293	0.609763	-1.0323	1.20676	0.442669	-1.04009	0.647569	-0.569167	0.311984	-0.199836	1.16881	1.25191	-0.110944	-1.0323	-1.04009	-1.02451	-1.04009	-0.50686	-1.04009	-1.04009	-1.00115	0.213922	-1.04009	0.2103	-0.685992	1.16423	0.816005	-0.365376	0.0243947	2.5527	0.248209	0.449825	-0.0357882
TMIE	MO2	-1	2.1223	-1.11919	-0.61813	-0.191932	-0.208957	-0.554952	-0.154263	-0.476102	1.11035	1.04603	0.980287	-1.03187	-0.105652	1.08685	0.964981	-0.0141795	-0.492287	1.79431	0.643207	1.01045	2.89124	-0.782448	0.976878	-0.0590021	-1.03187	-1.56292	0.41655	-1.26575	-0.202913	-1.0573	-1.06994	1.48809	-0.192781	-1.11791	-0.788458	-0.731257	-0.234428	0.396706	0.786567	0.541486	0.509265	-1.69818	-0.665556	0.433984	1.07243	-1.11277	-1.4615
PNMAL1	MO1	-1	-1.0253	1.01462	-1.0253	-1.0212	-0.740678	-0.666244	1.66708	0.533612	-0.270394	-1.01301	0.204802	-0.0756997	2.31271	0.206707	-0.100319	-0.465286	0.562574	-1.0212	-0.361767	-1.0253	-1.0253	1.00397	-0.167807	-0.164178	-1.0212	1.09564	-1.0253	0.19344	0.244827	0.653521	0.766994	-0.744775	0.687245	0.803	0.98291	1.7531	-0.347539	-0.839015	-0.512763	-1.0253	-1.0253	-1.0253	-1.0212	-1.0212	-1.0212	-0.241471	0.408954
LDOC1	MO1	-1	-0.969505	1.56741	1.82147	-0.228175	0.134912	-0.185496	-0.490154	0.789525	0.133446	-1.94394	-1.2962	0.775049	0.811044	-0.490154	-0.317035	-1.17132	1.62729	-0.593292	-1.0253	-1.46595	-0.708865	1.34466	-0.187545	-0.535191	0.298052	1.12383	-0.0752351	-0.430569	0.974446	-0.238112	0.269396	0.0125397	-0.146988	0.692008	1.01241	1.79225	-0.432064	-0.515576	-0.957903	0.0146083	-0.314045	0.163347	-0.82645	-0.0159022	1.00508	-0.855611	0.773705
FAM153B	MO2	1	-1.71178	0.311649	-0.365749	-1.70697	-0.105118	-0.233421	0.138369	-0.722792	-0.0190781	-1.69734	-1.57481	0.739608	-1.01771	-0.487051	1.00856	-1.40159	1.58999	0.519734	0.000915144	-0.13077	-1.1307	0.333451	0.508094	-0.0517182	0.54316	1.34471	1.69226	0.197245	0.828963	0.745214	-0.461003	-0.0685536	0.486022	0.88316	0.788756	0.201561	1.15901	0.0316639	-0.876457	-1.71178	0.00995868	-1.71178	0.185142	0.602025	-0.656755	0.539112	1.11611
B4GALNT4	MO1	-1	-0.502139	1.47725	-0.230399	-0.373142	-0.96757	-0.96757	1.89512	0.652732	-5.06794e-05	-0.156085	-0.447726	0.0794232	1.02763	-0.96757	0.0522792	-0.96757	1.46692	-0.963053	-0.454344	0.183127	-0.96757	-0.174932	-0.466947	-0.480184	2.33182	0.265774	0.321915	-0.963053	-0.526827	0.421888	0.818158	-0.658272	-0.75766	0.650032	0.908704	1.31187	-0.96757	0.417829	-0.762177	-0.96757	1.22567	-0.96757	-0.963053	2.39485	-0.220296	1.44295	-0.385028
GLTPD2	MO3	-1	1.2721	0.162498	-0.243614	0.411246	0.923875	1.1029	1.05233	-1.2353	0.550435	1.09064	-0.266405	0.0778753	-1.07363	0.745836	1.37605	-1.52988	-0.994338	0.225835	-0.047502	0.0481287	0.220283	-0.715631	0.686416	0.333227	1.53558	-0.732169	-1.56247	0.537169	1.16968	-1.43915	-0.0664362	1.13541	0.38777	0.538109	-0.462339	-0.854031	0.779162	-1.8057	-1.15152	-1.72588	-0.213553	-0.0299493	-0.134974	0.993574	0.616167	1.36435	1.70667
NTM	MO3	1	0.0928895	1.40248	-1.74331	-0.678754	-0.0328383	-0.654316	-0.9523	1.40491	0.216727	-0.295879	0.643916	0.401681	1.97786	-0.954306	-0.622521	2.09458	1.12307	-1.16258	-1.03891	-1.37053	-0.662778	0.0415708	-1.74331	0.0898297	-0.0957423	1.28773	0.702017	-0.776768	-0.39497	1.04048	0.713713	-0.547572	0.00031464	-0.246375	1.43795	1.74207	-0.8465	0.797411	-0.74436	-0.512226	0.215175	-1.36649	-0.453832	0.503751	-0.789587	0.577603	0.924474
MAGEB17	MO2	-1	2.10835	-0.100007	2.1439	-0.906104	-0.910366	-0.910366	-0.910366	0.752924	0.00232874	-0.144864	0.436889	-0.362815	0.411062	0.578479	-0.387489	0.956962	0.0581792	-0.906104	-0.772012	-0.910366	-0.910366	-0.910366	-0.0184998	-0.910366	-0.906104	-0.910366	-0.910366	-0.21168	-0.910366	1.88004	0.0883541	0.261161	-0.383526	-0.910366	-0.889058	-0.224198	-0.910366	-0.116377	2.19406	1.8118	-0.910366	2.64905	2.16378	-0.220235	1.25425	1.0832	-0.360834
PLCXD3	MO2	1	-1.06248	1.26956	-0.353586	-1.93816	0.562852	-0.282876	-0.174081	0.383738	0.0318218	-0.168446	0.491673	1.09792	-0.0844932	0.534271	0.348864	-0.687288	1.12644	-1.93816	0.0497167	-0.696154	0.482865	1.62561	0.744828	0.139623	0.970353	1.41737	0.112638	-1.93816	1.15914	2.2933	-0.221506	-0.785944	1.75384	0.924316	0.0208306	-0.222884	0.865741	1.33768	-0.732987	-1.65015	0.789434	-1.57794	0.352079	0.0257462	-1.02	-1.13763	0.394644
FAM43B	MO4	-1	0.046429	2.87164	-1.05805	-1.05161	-1.05805	-1.05805	0.372214	0.792401	0.766286	-1.03874	-0.317391	0.69191	-0.129608	-1.05805	0.395002	-1.05805	1.43634	-1.05161	-1.05805	-1.05805	-1.05805	1.22399	-0.344777	0.530098	0.933261	0.836139	0.59831	-1.05161	1.29703	0.237105	-0.0430216	-0.617371	1.11798	1.05946	1.83446	1.85444	-0.414226	-0.765412	-1.05805	-0.610935	0.999265	-0.500444	0.483258	1.31029	0.00664405	0.173266	1.19502
CTNNA3	MO4	-1	-1.07432	0.288414	-1.99325	0.0628697	1.34931	-0.305656	-1.16817	0.951407	0.0356144	1.62056	-0.758105	-0.263793	-0.536045	1.01832	0.692936	-0.174625	0.370266	-0.77751	-1.15299	-1.05059	-1.06686	0.337459	-0.794431	1.19016	-0.00981327	0.572311	-0.194525	-0.678686	1.35762	0.0167873	-0.670441	1.05482	0.71275	1.42452	0.0689505	0.519729	0.593159	-0.765378	-1.44374	-0.555131	-0.179971	-1.5227	0.172075	0.438699	1.35516	-0.0143645	0.577773
PLGLB1	MO3	-1	0.556638	-0.951581	-0.59704	0.546522	0.830339	1.33834	0.870079	-0.810295	0.258061	1.00997	-0.173611	0.755355	-1.85856	0.210655	1.28974	-1.6887	-0.105828	-0.787598	0.938404	-0.448288	-0.0272544	-0.531919	0.575052	1.08394	0.516803	-0.556773	-1.20574	1.5714	1.18136	-1.19643	0.795477	0.852512	1.01533	1.17083	-1.67734	-1.91251	1.7861	-0.834265	-0.284409	-0.900633	1.3641	-0.696403	0.429547	0.523546	1.19592	-0.817361	0.234272
SLC35F3	MO1	-1	-1.04793	0.747321	1.13941	0.0769713	0.303926	-0.182303	0.397289	-1.04793	-1.04793	-1.0309	0.0686533	0.939597	-0.586675	-1.04793	-1.04793	-1.04793	1.93036	-1.04225	-1.04793	0.0599376	-1.04793	1.14132	-1.04793	-0.0692431	1.02128	-0.0411832	0.413216	-0.117037	0.469249	-0.00355237	-1.04793	-0.659189	0.24316	0.906129	0.784745	0.968389	-0.108718	1.40714	0.108074	-0.653512	-1.04793	0.0252143	-0.271886	-1.04225	-1.04225	1.6082	1.86184
ZNF730	MO1	-1	1.68237	0.67649	1.84697	-0.864312	-1.5438	-0.250917	0.262639	0.253748	0.732983	-0.616195	0.965558	-0.630573	1.30767	-0.949569	-0.0747069	-1.2109	0.16322	-0.854346	0.343297	-0.360346	0.898013	-0.360346	1.0489	-0.653693	-0.48121	-0.260179	1.63637	-0.69716	-0.287543	-0.210808	-0.729442	-1.19025	0.639698	-0.0505933	-0.0429902	0.366394	-0.479085	0.97863	0.996532	-0.875499	-0.18528	1.30337	-0.0128966	-0.707527	-0.411517	-0.555913	0.263842
DUSP5P1	MO2	-1	0.509325	0.123625	-0.722549	-1.23951	-1.24463	-1.24463	-0.314059	-1.24463	1.68368	-1.22928	1.09512	-0.587159	0.00892127	0.196586	-0.616786	0.592722	0.146605	1.50347	-0.663294	1.17343	2.01766	-0.58478	-0.67757	-1.24463	-1.23951	-0.337323	0.425188	-1.23951	-1.24463	1.38278	-0.818699	0.878866	0.0365007	-1.24463	0.242537	-1.23951	-1.24463	2.16031	-0.202809	1.00334	-0.0251326	0.831436	0.772698	-1.23951	0.0739048	-0.265721	-0.58478
KCNH8	MO1	-1	1.03798	0.46366	1.53123	-1.40959	-0.891698	0.710485	-1.41345	-0.621666	-0.197213	-1.40189	0.889629	0.549129	1.23906	-0.714678	1.15605	-0.703704	1.45042	-1.40959	0.480898	1.18075	-0.578704	0.564772	-1.41345	0.602203	0.179976	0.904628	-0.0978836	-0.781877	0.496278	0.458273	-0.0785342	-1.1497	-0.00707774	0.788048	0.417207	-0.108599	-0.776234	-0.0176495	1.21121	-1.41345	-0.122934	0.820115	-0.657075	0.101569	-1.40959	-0.676511	0.810233
NPW	MO3	-1	0.444527	-0.138053	-0.81471	1.03395	-0.581247	0.911709	0.234816	-1.22079	-0.0788561	-0.377706	-0.61592	0.354295	-0.260081	0.231946	0.910944	-1.38027	0.253483	0.736901	1.95473	-1.00492	0.130429	0.074806	-0.449756	-0.172137	-0.473949	-0.913595	-1.64687	0.887296	1.40223	-1.63859	0.291744	-0.23454	1.18498	1.52369	-0.61592	-1.64273	-0.656553	-1.17098	-0.804883	-0.0667587	1.84873	0.0812616	-0.834862	2.53967	1.46221	1.67392	1.9733
TACSTD2	MO1	-1	0.405225	1.18485	-0.692225	-0.127508	-1.09593	-0.105276	-0.376353	0.323267	0.0852286	-1.08406	0.540785	0.0969775	-0.0539236	-1.09593	-0.610442	-0.840851	2.32426	-1.09198	-0.237787	0.204211	-1.09593	0.585965	-1.09593	0.0729204	0.0263099	0.879389	1.61501	-0.447204	0.865682	1.05442	0.169113	-0.00817114	-0.105276	1.75906	1.09153	0.820104	-0.280106	-1.09593	-0.916032	0.220179	-0.676952	-0.223025	-0.555117	-0.244715	-1.09198	-0.338975	0.513709
POU3F2	MO4	1	1.33455	-1.32468	0.546911	-0.135618	-0.235994	0.177944	0.774814	-0.706339	0.376437	1.06219	0.657876	-1.32468	0.459431	-0.235994	0.382741	-0.504374	-1.31868	2.67776	0.961821	0.723081	2.49544	-0.961784	-0.659586	-1.32468	-0.494164	-0.659586	-1.32468	0.00898036	-0.331899	-0.220735	-1.32468	-0.913769	-0.294801	-1.32468	0.756824	-1.31868	-1.32468	0.449753	0.91122	-0.130568	-1.32468	-0.804738	-0.504374	0.555554	0.221815	-0.17653	0.776211
DRD1	MO1	1	0.290417	-0.563949	1.67407	-0.527989	0.571381	-0.194124	-0.601419	0.896788	-1.42251	0.242803	-1.42251	-0.118775	-1.42251	1.7249	0.173487	0.980444	-0.194949	-1.418	-1.27593	-1.42251	-1.42251	-0.63031	0.660533	0.64975	-0.141951	1.17925	-0.88386	-0.226726	1.02329	-0.687846	-0.0648968	0.841755	0.0551754	0.528562	-0.296952	-0.250775	0.150309	-1.42251	1.85977	1.80105	1.02151	0.708678	0.48198	-0.691328	0.561408	-0.558767	0.157969
NTF3	MO2	1	-1.52587	0.625545	-1.52587	-1.51972	0.169755	-0.987412	0.204721	1.28454	0.4141	-0.422138	-1.35096	0.672076	-0.639545	0.204721	0.726508	0.307386	1.2503	-1.51972	-0.53081	0.294438	-0.783823	0.961739	1.02847	0.513221	1.07085	1.56583	-1.52587	-0.160489	1.56826	-0.188224	0.215706	-1.10518	1.3981	1.37828	0.841222	1.41096	0.34843	-1.52587	-0.274867	-0.730674	0.532579	-0.611848	-0.0544821	0.246768	0.404439	1.34853	0.624986
NAP1L3	MO3	1	-0.666883	1.56451	2.01222	-1.87561	-0.385226	-0.42767	0.22451	1.11707	0.0309694	-0.501147	0.221675	0.596964	1.23885	-0.591136	-0.570578	0.935565	0.266181	1.06643	-1.22175	-1.88141	-1.88141	1.46552	0.261849	0.189187	0.317995	0.690178	0.0133873	0.237522	0.719586	0.327528	0.720936	-0.285173	1.07137	0.116908	1.22722	1.62848	-0.920925	0.384085	0.330705	-0.575088	-0.0254574	0.0897329	-0.0264124	0.255123	-1.87561	-0.770611	0.866268
PCLO	MO1	-1	1.65639	-0.0876921	0.565365	-0.446077	-1.01601	-1.42285	-0.576829	-0.250461	0.965239	-1.41384	0.656063	-0.208235	1.44568	-1.07719	-0.197769	-0.571459	1.05145	-1.41984	0.911662	0.980002	-0.771945	1.92629	-0.376587	-0.0943798	-0.180351	0.0650971	1.52323	-0.446077	0.485829	1.28083	-0.462503	0.200271	-0.670802	0.421456	0.263488	0.46878	-1.42285	0.0914494	1.88488	-1.21419	-1.42285	-0.683468	1.08529	-0.556273	-0.925972	0.396717	0.0605068
RGS7BP	MO2	1	-0.876128	1.04661	-1.13701	-1.15521	0.379096	-0.515002	0.660395	1.3451	1.85835	-0.700432	-0.855011	1.15834	1.34704	0.181319	0.172275	0.178531	0.695685	-2.31164	-1.65101	1.01817	-0.591013	0.458202	0.759533	0.714783	1.20054	1.58171	0.438709	-1.01387	0.713958	0.027007	0.248741	-1.91584	1.64907	-0.0584834	-0.855011	1.32175	0.735578	-0.331508	-2.05078	-0.159478	0.476528	-0.116049	0.716794	0.626092	-1.03116	1.37179	0.0690331
MPPED1	MO3	-1	0.492493	-0.987713	0.696601	0.258925	0.948812	-0.196197	-0.351499	-0.16339	0.0671971	0.171836	-0.338205	0.239673	-0.540418	0.284486	0.934618	-1.37471	-0.412354	0.217065	0.196352	0.119819	-1.43575	0.0409876	-0.279383	1.54414	1.00146	-1.89904	-1.89904	0.165392	1.28393	-0.687848	0.016352	1.17856	0.0650774	0.902246	-0.942708	-1.8952	0.869046	-1.89904	0.346262	0.344199	1.2912	-1.89904	1.44562	0.134801	0.0867356	0.513405	0.608626
MT1X	MO4	-1	-1.04946	0.836571	-2.24728	0.377293	0.527279	-0.292224	-1.37838	0.787107	-0.912591	0.283293	-0.917528	0.645592	-1.02375	-0.00445375	-0.172824	2.13019	0.512262	-0.161704	0.128693	-1.01839	-0.858303	0.40783	0.812511	0.388975	-0.75427	1.41642	-0.963652	0.51764	0.684483	-1.08951	1.59843	-0.407627	0.307122	1.75685	1.09567	1.05328	1.3067	-1.30721	0.45534	-0.00887729	-0.39129	-0.915133	0.41171	-0.614044	-1.08489	-0.125089	0.44361
PRAMEF10	MO3	-1	1.28278	0.530646	-0.968012	-0.964448	-0.321564	-0.28086	-0.968012	-0.968012	0.896714	-0.120871	0.101901	0.78943	-0.968012	1.10622	-0.968012	-0.968012	0.109115	-0.964448	0.361442	-0.968012	0.246975	-0.968012	0.739809	0.77868	-0.964448	-0.968012	-0.968012	1.85623	0.199829	-0.0880335	-0.40601	1.51917	1.44434	-0.968012	-0.950193	-0.964448	1.52346	-0.968012	1.86087	-0.968012	-0.233236	-0.294448	1.39472	0.343291	-0.378511	1.19074	1.42512
SAMD11	MO2	1	-0.87178	2.06212	-0.568131	0.123151	-0.0653825	-0.182848	-0.319689	0.582353	-0.241994	-0.10731	-0.318559	1.13631	0.847046	0.369327	0.173235	-1.73451	1.8426	-1.18707	-1.16541	0.103974	-0.87178	0.31475	-0.24746	-0.211768	0.836905	1.7115	-1.47837	-1.03296	1.22965	-0.03916	-0.0882587	-0.977886	0.922596	1.09281	0.200193	0.553488	-0.302545	-0.586554	-0.532044	-1.53493	1.04769	-0.849512	-1.40789	0.975024	-0.247321	0.668064	1.51664
ERC2	MO1	-1	0.851883	0.115678	2.02204	-1.24029	-0.621597	-0.213119	-0.0735448	-0.483661	-1.24489	-0.150967	0.957737	0.0839256	1.98736	-0.715337	-1.24489	-0.615908	1.00442	0.328359	1.63326	1.72093	-0.689134	0.30623	0.0872247	-0.748401	0.0603035	0.190175	0.326711	-1.24029	0.181655	-0.05699	0.13884	1.58186	-0.455215	-0.65821	-0.0976791	0.684983	-0.483661	0.312967	2.13065	-1.24489	-1.24489	-1.24489	-0.142895	0.564981	-1.24029	-0.36453	0.365993
ZCCHC16	MO3	-1	-1.00233	-1.00233	-1.00233	1.23335	-1.00233	1.24175	-1.00233	0.870054	1.00271	-0.988986	0.192105	-1.00233	-0.0419012	-1.00233	-1.00233	1.48647	0.00892548	-0.997885	1.63448	-1.00233	1.16991	-0.733292	0.0876825	1.42402	-0.997885	0.212432	-1.00233	-0.997885	0.667865	-0.993435	1.18788	0.844137	0.755464	0.0396184	-0.980087	-0.997885	-0.557262	-1.00233	-1.00233	2.2388	0.488283	-1.00233	1.33041	0.566724	-0.997885	1.55881	-0.428567
DMBT1	MO1	-1	0.248627	-0.218542	-0.858422	0.724172	-0.624666	-0.858422	0.435487	-0.511731	0.361168	-0.848326	1.47699	-0.695333	0.837205	-0.858422	-0.858422	-0.858422	0.889151	1.33003	0.00753576	1.22035	1.63945	-0.0159354	-0.858422	-0.495377	0.0959695	-0.485517	0.384928	-0.306721	-0.858422	2.40742	-0.858422	-0.628031	-0.858422	-0.858422	-0.841596	-0.129242	-0.301791	-0.858422	-0.858422	-0.858422	-0.858422	-0.858422	-0.855057	0.379763	-0.301791	-0.21468	0.319498
PLA2G2A	MO2	1	-0.280483	1.07582	0.00593416	1.5545	0.646793	1.62742	1.60873	1.09719	0.545234	0.360466	-0.375306	0.884603	0.27095	0.276399	0.807194	1.01271	-0.347614	-0.180755	-1.05162	-0.743499	-1.41146	-0.148905	-0.147644	0.478959	1.55038	-0.297823	1.35177	0.48321	0.858856	0.368607	1.32194	-0.305949	0.864029	0.942056	-0.815873	-0.501492	0.274521	0.228893	0.349242	-1.20543	-1.72965	-0.943548	-1.72701	0.99531	-1.29382	1.22446	1.44913
IDO2	MO4	-1	-0.0462637	-0.679041	-0.949593	-0.316951	0.65781	0.714923	0.0601555	-0.524698	0.30954	1.23662	-0.544807	0.650156	-1.00929	-0.863766	-1.01901	-0.552424	0.106521	-0.978924	0.454701	-0.377277	-1.27856	-0.394181	-0.449152	1.20352	-0.174001	-0.569058	0.225093	2.56945	2.07708	-0.21687	-0.194273	1.33767	1.17267	1.47021	0.203357	-0.711234	1.98797	-0.177044	-0.387357	-0.129399	0.562277	-0.611938	0.904301	0.140635	-0.487842	-0.990147	0.246795
SPATA41	MO3	-1	1.06168	-1.39476	-0.0871899	-0.557266	-0.0334233	-0.0916019	-0.523243	-0.487649	0.80327	2.14558	-0.481896	0.452038	-1.94495	-0.0921281	0.750662	0.205516	-0.828543	1.22222	1.26411	-1.06863	1.11486	-0.706912	0.374718	1.00044	0.457714	-0.868729	-0.488857	-0.351151	0.719227	-0.174875	0.778999	2.16653	-0.474632	0.190154	-1.39822	-1.04438	0.550338	-1.01116	-0.146873	-0.215105	0.81639	-0.772795	1.82676	0.738676	1.42922	0.340075	-0.104192
ZFP92	MO1	-1	-0.236945	0.877473	0.336419	-0.615267	-1.98296	-0.315248	0.940596	0.63805	1.36381	-1.05246	-0.420414	-0.0830575	-0.233584	-0.639062	-0.622471	-0.498762	0.694799	-1.31097	-0.704181	-1.04829	-0.463132	0.891434	1.01621	-0.238129	1.09816	0.724945	1.1746	-1.40706	0.622754	0.999795	0.128681	-0.127618	0.4229	0.630225	1.571	1.43692	-0.74839	0.158213	-0.893566	-1.0034	1.35011	-0.628796	-1.57872	2.19665	-0.953727	0.222938	1.60828
MYBPC1	MO2	-1	0.557992	-0.375153	0.606556	0.16788	-0.338308	-0.96554	-0.43264	-0.96554	0.16788	0.135297	1.47655	-0.96554	-0.96554	-0.96554	-0.397335	0.557992	-0.960909	-0.960909	-0.083871	1.27855	-0.126918	-0.368368	-0.96554	-0.167303	-0.960909	-0.452345	0.928437	0.80127	-0.96554	-0.113724	-0.0441514	0.615996	-0.750358	-0.96554	-0.942385	-0.960909	-0.1995	-0.10272	-0.0226797	1.55461	0.13812	-0.0902618	1.47871	-0.960909	0.815473	1.20085	-0.368368
HRCT1	MO1	1	-1.02088	-0.65118	0.334555	0.462908	0.539336	-0.528246	-0.732998	0.733196	-1.52819	1.81234	-0.00486955	0.145895	-2.59474	-1.54468	-0.82836	1.22956	-0.0749504	-1.82187	0.496292	1.03327	0.676887	-0.287847	0.154466	0.157833	-0.576677	-1.34877	0.486096	1.59115	-0.909091	-0.639321	0.581611	0.578439	-0.481358	-1.0677	-1.15166	-0.453442	0.130939	0.393296	-0.531878	1.42461	0.498564	0.280433	0.680902	-0.924723	1.70663	0.494083	0.2639
HSH2D	MO2	1	-0.984575	0.631349	-1.88534	0.347761	-1.18634	1.65512	0.354969	-0.392039	0.127901	-1.1185	-0.3449	1.69526	-1.04241	-0.544055	-0.367333	-1.37946	1.66926	-1.42425	-1.34714	-0.372081	-1.30068	1.45554	0.660977	-0.814661	0.765281	1.65273	1.07478	-0.235641	0.866953	0.486581	0.0102424	1.42283	0.605409	1.05735	0.823148	0.97522	0.767221	1.75596	0.445118	-0.405837	-1.02785	-1.19414	-0.32444	1.60862	-1.44952	0.345491	0.738547
SULT1A2	MO3	-1	-0.7558	-1.42813	-0.0751948	-1.11827	0.467408	0.423087	0.915249	-0.233247	0.291459	1.32432	0.465903	0.524836	-0.121856	-0.624783	1.07041	-0.71358	-0.330859	-0.795492	0.656509	0.714085	0.167265	-0.00309031	-0.309717	1.11355	0.486898	-1.09672	-1.25324	1.48716	0.977974	-2.2149	0.291121	0.974768	0.425712	0.135622	-1.66195	-1.32773	1.10632	-1.57882	0.1533	-1.49581	0.144529	-1.26302	0.168745	0.735268	1.02711	0.190934	0.949257
RP11-366L20.2	MO1	-1	-0.902722	1.00153	-1.34052	0.110681	-0.245571	-0.968142	-1.34052	0.183591	0.00111001	-1.32778	0.751833	-0.26989	1.46422	-0.851539	-0.381217	0.735139	0.0641531	1.92686	-0.531512	1.41208	-0.827345	0.166083	-1.34052	0.315468	-0.466135	0.124996	-0.127587	-0.643837	-0.306771	0.556395	-0.344661	-0.172349	0.411563	-0.111789	0.133227	0.97705	-1.34052	-0.548807	-1.14732	0.718146	-0.890569	0.383508	-0.759727	-0.114613	-1.33627	-0.527607	0.388112
ADAMTSL2	MO2	1	0.0172731	0.684546	-0.844031	-0.614166	-0.230097	-1.04505	-0.0555523	0.388183	0.726429	-0.4556	-0.799082	1.34727	0.796841	0.369284	0.4326	-0.776305	2.08973	0.139602	-1.98256	-1.22474	1.20027	0.90973	0.508095	0.255457	0.573325	1.50854	-0.0787513	-1.97952	1.73488	-0.0852948	-0.0956395	1.2384	1.88045	1.26286	-0.302971	0.127882	-0.130517	-0.532059	-0.372936	-1.06246	1.3554	-1.45672	0.673618	1.4935	0.724389	0.264807	0.698623
UGT2B17	MO1	1	-1.08675	-1.08675	1.59913	-0.555696	1.64977	0.866198	0.276556	-0.419147	-0.834641	0.567358	0.0729345	0.635881	-1.08675	-0.354656	0.144759	1.39183	0.0105372	-1.08271	-0.62824	-0.740861	-1.08675	0.441391	0.470117	-0.0909241	-0.256286	-1.08675	-0.346272	0.225635	1.28605	-0.681029	-0.140915	0.0227407	1.14284	-0.572228	-0.322071	-1.08271	-0.0189111	1.0393	-0.903252	1.71552	0.677706	-1.08675	0.279957	-0.433162	0.561393	-0.31467	-0.566315
DLGAP2	MO4	-1	-0.471498	0.51969	-1.58458	-0.988455	-0.970968	-0.450322	1.06896	0.256907	-0.614302	-0.0769869	-0.45519	0.247333	1.70332	0.0558584	1.97254	-0.749875	0.629788	0.133156	-1.58458	-0.881334	-1.03746	0.341116	1.28008	0.674333	-0.0825329	0.469823	-0.0373929	-0.577863	0.869542	-0.15421	-0.683201	1.99723	0.705248	1.19705	0.862508	0.527217	1.8661	-0.145585	-1.3786	-1.58458	-0.504889	-1.1921	0.437702	2.41551	1.38235	0.832802	-1.00038
EPS8L3	MO4	1	-1.29222	0.456317	0.663878	1.36782	0.392698	-1.8601	0.766613	0.0140187	0.272909	-1.85017	0.672259	-0.258693	1.25595	-0.703904	-1.00735	0.470737	0.194694	0.446905	0.913392	1.23096	0.806317	-1.8601	-0.484338	-0.396474	-0.0171643	-1.8601	1.35959	-0.783952	-1.31267	0.0478217	0.903791	0.0808222	-0.495574	-1.4382	-0.898289	-1.85679	-1.17776	0.0986072	-0.452069	0.685453	-0.299295	1.00734	0.30635	1.39926	1.6285	0.554075	1.62029
EGFL6	MO1	-1	-0.0033441	2.20177	-1.14012	-0.0633846	-1.14012	-0.663856	0.494038	1.61476	-0.138796	-1.12381	-0.514727	-0.441827	-0.356169	-0.514727	-1.14012	-0.78976	0.337495	0.146233	-0.522688	1.26657	0.777006	-0.0257125	-0.537851	-1.14012	0.216784	0.656403	2.86221	0.0675529	-1.14012	1.3775	0.400295	0.71591	-0.468239	-0.105425	1.98899	1.72558	1.02445	0.398092	-0.893022	-0.762586	-1.14012	0.857717	-0.0730108	-1.13468	0.0515348	-0.100432	-0.4393
RORB	MO2	1	-1.3688	0.369644	-1.3688	-1.3633	0.517956	1.22877	1.89828	0.664058	-0.191248	-1.3523	-0.130323	0.732354	0.974059	-0.736104	0.712807	-1.3688	1.69179	-1.3633	-0.176367	-0.897586	-1.3688	1.17832	-0.759499	0.255374	0.547974	2.54014	-0.712853	-0.46736	0.100372	-0.171843	0.703877	0.508903	0.430658	0.440037	0.538075	1.98519	1.44367	0.928763	-1.11882	-0.986858	0.473148	-1.3688	-0.052168	0.725873	-1.3633	-0.316971	-0.659797
RNU5F-1	MO1	-1	0.620335	0.0796918	1.47687	0.439274	-0.696632	-1.35294	-1.35294	-0.0746897	-1.05025	-1.3384	1.28734	-0.13207	2.37373	-0.795337	-1.35294	0.24121	-1.34809	0.484318	-0.568217	2.11397	-0.767747	-0.139758	0.661457	-0.517702	0.0213841	-0.148449	1.51692	0.911355	-1.35294	1.36496	-0.217333	-0.020842	0.168155	-0.218218	0.0553494	-0.572723	-0.353859	1.88117	-0.0512709	0.965403	-1.35294	1.34285	-1.34809	-0.107959	-1.34809	-0.42595	0.343264
RNU5E-4P	MO1	-1	-0.483488	-0.340218	-0.489346	-0.316224	-1.08699	-0.573668	-1.08699	-0.483488	-0.721085	0.862276	1.90743	-1.08699	2.25019	0.214659	-1.08699	0.660696	0.244313	0.458225	1.72554	1.92614	0.729364	-1.08699	-0.437857	-1.08699	-1.08113	-0.437857	1.30867	-0.126619	-1.08699	0.920826	0.0784602	0.523319	-1.08699	-0.340218	0.373271	0.182329	-0.501061	0.277792	0.486535	-1.08699	-1.08699	-0.215633	-1.08113	-1.08113	-1.08113	1.65324	1.80568
HIST2H3A	MO4	1	0.569836	-0.2458	0.656499	0.336367	-1.91242	0.594834	0.141998	-0.1049	0.561573	-1.90365	0.90284	-0.0576386	1.0666	0.162176	-0.0216757	0.604665	-0.231078	0.823781	0.657614	0.90158	1.14801	-1.91242	-0.394809	-0.0500517	0.243769	-0.0245859	0.814737	-0.134176	-0.358702	1.12674	-1.91242	0.469366	-0.13879	-0.408021	-1.35808	-1.9095	0.541106	0.494702	-1.91242	-1.91242	-0.408595	0.617319	0.797336	0.175927	-1.9095	0.597639	0.575959
RP11-261N11.8	MO4	-1	0.0397629	-1.04318	0.574684	-1.0395	0.902238	0.724694	0.560333	0.708224	-1.04318	0.943284	-1.04318	0.308802	1.39781	-0.619729	2.06118	1.31492	-0.439865	-1.0395	-0.245109	-1.04318	-1.04318	0.106172	0.350429	1.05152	0.788892	0.225924	-1.04318	0.676354	1.73028	-1.04318	-1.04318	2.10375	0.572173	0.714459	-1.02478	-1.0395	0.672249	-1.04318	-1.04318	-1.04318	1.80072	-1.04318	-1.0395	1.09807	0.953458	-0.339213	0.244939
PSORS1C1	MO3	1	-0.987288	1.61962	-0.823442	0.109266	0.277217	-0.0758664	0.824221	-0.799553	1.06326	-0.942862	0.114845	0.224697	-0.1436	-0.0673584	-1.25775	0.683137	1.49769	-0.47737	-0.421656	-0.0492794	-0.050745	0.196179	-0.976185	-0.571675	-1.17101	0.513131	1.14447	-1.93083	0.196179	1.5333	0.628791	-0.415908	0.636006	-0.641193	0.549148	1.09523	-1.38312	0.597024	-1.2445	-1.22058	0.48166	-0.891012	0.0202828	0.459021	1.61113	-0.878298	-1.22315
FAM83A-AS1	MO3	-1	0.334564	0.697462	-0.108435	-0.915997	-0.920031	-0.920031	-0.455904	0.686991	-0.920031	-0.195522	-0.455904	-0.0900919	-0.920031	-0.1884	-0.17691	-0.920031	-0.915997	-0.38153	-0.152145	-0.920031	-0.0460318	-0.676151	-0.920031	0.686587	0.486063	-0.920031	-0.920031	3.04504	-0.920031	-0.911964	0.88763	1.7272	1.42269	-0.152145	-0.899864	-0.915997	2.96604	-0.455904	-0.920031	-0.63985	0.229494	-0.920031	0.445814	0.502277	-0.252851	1.98525	1.21065
MUC12	MO2	1	-1.04911	0.909752	-2.125	-0.151873	-0.613629	0.364011	1.49619	-0.223221	0.288967	-0.312786	0.252455	0.793919	0.359894	-0.262497	-1.1773	-1.79341	1.0154	-0.768128	1.32042	-1.68417	-0.43941	0.789945	-1.55499	-0.512794	0.285558	1.0918	-0.975288	0.0338192	1.35125	-0.0495705	-0.0549301	1.53352	0.847033	0.934867	0.83653	0.762823	-0.0763533	1.48846	-0.837199	-2.125	0.270381	-0.762723	-1.11504	0.45586	0.179525	-1.141	0.592237
AL592528.1	MO2	1	-1.12883	2.35393	-1.12883	-0.188372	-0.632334	0.660601	0.884202	0.340229	0.188017	-1.10739	-0.925377	0.934973	0.205002	0.459388	0.484693	-1.12883	1.51467	0.258087	-0.896788	-0.516288	-1.12883	2.06819	0.111973	0.634709	0.341863	1.09999	-1.12883	-1.12168	0.349182	0.0341402	0.729096	-0.639482	1.28751	1.33093	1.34997	1.61865	0.344804	1.51024	-0.803872	-0.632334	1.01787	-0.509641	-1.12168	-1.12168	0.0534469	0.23847	-0.207178
RP11-89H19.1	MO3	1	-0.45246	1.93135	-1.15754	1.86672	-1.15754	1.28552	1.15421	0.249102	-0.730049	-1.13701	0.383988	0.250667	-0.170368	-1.15754	-0.317855	0.782199	-1.1507	0.17045	-1.15754	0.585649	0.0817641	1.53132	1.05716	-1.15754	-0.210523	0.710851	0.7959	-1.1507	-1.15754	0.831419	0.900244	-0.688987	-1.15754	-1.15754	1.58696	1.77538	0.253482	2.02156	-1.15754	-1.15754	0.473433	0.654953	-1.1507	0.600773	0.605888	0.151666	-0.275049
SLCO1B7	MO3	-1	-0.998719	-0.919956	-1.00194	-1.32727	0.866512	-0.839546	0.664594	1.04808	0.899325	-1.32083	-0.959931	0.979797	-1.33049	1.4712	1.64884	1.22972	0.341894	0.790183	-1.33049	0.52024	-1.33049	0.438839	0.941974	0.608849	1.02398	1.26496	0.372452	-1.32727	0.937215	-0.173625	0.481722	-1.11002	0.702724	1.00768	-1.31439	-1.32727	-1.33049	-1.33049	0.838785	0.361891	-0.0225275	-0.721851	-0.890354	0.4812	1.77506	0.175951	-0.915238
FAM99B	MO3	-1	1.23076	-1.60546	0.530232	-0.821144	0.120898	0.417427	-1.14991	-1.60546	0.015051	0.635182	-0.945089	1.35459	-1.60546	0.0514516	0.974316	-1.06438	-0.296835	1.09141	0.499237	-0.163498	0.340536	-0.793702	0.589144	1.37649	0.699136	0.189729	-1.13317	-0.0348025	1.04818	-0.877287	-0.48339	1.88169	0.726217	0.934779	-1.58566	-1.6015	0.696881	-1.60546	1.5063	-0.627935	0.0958812	0.149244	0.470022	0.606421	0.633394	1.41793	1.19277
FAM99A	MO3	-1	0.217991	-1.32876	0.647648	-0.738749	0.975576	1.03191	-1.36581	-0.573728	-0.285519	0.99845	-0.249088	0.321105	-1.70924	-0.0105039	1.51924	-1.70924	0.501548	0.323909	1.00884	-0.229633	-0.621595	0.126267	1.1684	1.12476	0.277703	0.525834	-1.35319	-0.314634	1.41757	-0.561976	0.824366	1.40593	0.999565	1.09271	-1.14377	-1.70626	0.960057	-1.70924	1.12982	-1.323	0.68564	-0.258331	1.43973	0.189109	0.383124	0.467914	1.01555
TRIM71	MO4	1	-0.715786	-0.729669	1.42761	0.795148	-1.34153	0.957122	1.08759	-0.447495	-0.0563662	-1.547	1.11076	-0.715786	1.61731	0.26377	0.199676	-0.10277	-0.621921	0.439166	1.3594	1.39989	0.833162	-0.782304	-0.415204	-1.22276	0.907241	-0.787848	0.078513	0.453257	-1.04491	-0.717693	0.618227	-1.34462	-1.41263	-1.16217	-1.54082	-1.05852	-0.562542	0.0955399	0.41422	0.583048	-1.22894	0.564175	-0.0309838	0.870115	0.997309	0.61322	-0.0934111
XKR4	MO1	-1	-1.04801	1.09991	0.959392	-1.04188	-0.217143	-1.04801	0.679767	-1.04801	-0.664816	-1.02961	0.158366	-1.04801	1.18023	-1.04801	-0.295333	-1.04801	1.9504	-0.228982	1.59519	-0.095772	-0.307173	2.07017	-0.368203	0.241259	-0.199123	0.864978	-1.04801	-0.0422564	1.38307	-0.431327	0.913248	-0.628008	-0.762969	1.14857	1.07953	0.281291	0.420984	1.38089	-1.04801	-0.621874	-1.04801	-0.516566	-0.209559	0.528107	-1.04188	0.125536	-0.256963
IGLV4-60	MO2	1	0.0200763	-0.212752	-0.885652	-0.880374	-0.518995	2.01524	0.701438	0.372256	1.72998	-0.869817	0.91692	3.16554	-0.885652	-0.278274	-0.238034	-0.885652	1.45924	-0.180944	-0.885652	-0.885652	-0.885652	1.47532	0.952819	0.865967	0.747323	0.934701	-0.885652	-0.880374	0.651331	0.859127	-0.885652	0.565363	0.169545	0.749857	-0.859261	2.02412	0.51089	1.17373	-0.885652	-0.885652	0.00618817	-0.885652	-0.880374	2.04644	-0.880374	0.124089	0.961975
IGLV3-21	MO2	1	0.293258	0.286339	-1.50754	-0.747048	-0.0416166	1.48263	0.30229	0.281641	0.701322	-1.49922	-0.190863	1.8173	-0.0881394	-0.00987316	0.24683	-0.996657	1.32838	-0.851233	-1.05849	-1.50754	-1.00541	1.48119	0.0477824	0.38953	0.335207	1.47213	1.00762	-0.773165	0.513426	1.7354	0.236792	-0.292108	0.890315	0.722459	0.0491437	1.37969	1.95873	1.93644	0.898936	-1.31492	-0.778069	-1.50754	-0.125254	1.26596	-0.44114	0.172129	0.912398
TRGV4	MO2	1	-1.59996	0.711913	-1.59996	0.746193	0.14292	1.03299	0.893436	0.931811	0.0812762	-0.534469	-0.263866	1.58729	-1.59996	-0.523995	-0.507097	-0.15105	1.33767	-0.808018	-1.59996	0.245095	-0.883623	-1.2413	-0.942634	0.515249	0.853593	1.58735	0.59171	-0.627469	1.36599	1.08915	0.183589	0.678709	1.02939	0.238002	1.65222	0.680198	1.10998	1.86483	0.782787	-0.419802	-1.59996	-1.08609	-0.789237	0.905496	-0.299367	1.17485	1.61905
TRGV3	MO2	1	-1.22371	0.680822	-1.88216	0.481619	-0.543908	1.57179	1.30777	0.480786	-0.513403	-0.12055	-1.14673	1.21042	-0.689467	0.431985	-0.0639985	-0.0707107	1.50185	-0.369475	-1.15609	-1.33443	-0.724819	0.582049	0.272641	0.00574078	0.934774	1.17826	0.0768016	-1.87577	0.805437	0.549141	-0.22083	0.770004	1.09028	0.879559	0.989915	0.918247	1.15162	1.79408	1.13125	-0.610598	-1.20543	-0.931468	-0.351739	1.29082	-0.824986	1.52801	1.58617
IGHD	MO2	1	-0.233195	0.689868	-1.30206	0.183665	-0.101514	2.44124	-0.335335	1.05074	0.274673	0.230678	-0.446522	2.34654	-0.236308	0.44777	0.43302	-1.30206	1.07966	-1.29771	-1.16082	-0.4532	-0.776671	1.7965	0.474429	-0.22862	1.19468	1.68827	-0.329652	-1.29771	0.873275	-0.354972	0.626054	-1.0042	0.556495	1.35842	1.18754	0.242861	1.06941	1.12865	0.318663	-0.323311	0.46495	-0.00406781	-1.29771	1.82751	-1.29771	0.733086	1.20924
IGHV1-2	MO2	1	0.174093	0.808873	-1.46964	-0.375749	-1.46964	2.01878	0.655087	-0.624687	0.309039	-0.894271	-0.45701	1.43511	0.474934	-0.129017	-0.0821053	-1.03185	0.60758	-1.04199	-1.46964	-0.972435	-0.889597	1.17939	0.698272	-0.40667	0.70963	2.08367	-0.0369113	-1.46644	0.944498	1.70117	0.40428	0.207245	0.789018	1.26411	0.615582	0.133047	-0.123192	2.4229	1.36912	-1.46964	0.605808	-1.46964	-0.336476	1.2757	-0.644285	0.915403	1.19492
RP1-29C18.10	MO3	1	-1.37425	0.627656	-1.63468	0.208858	-0.926984	2.19962	-1.05217	-0.134447	-0.690566	-0.271709	-0.322342	1.11594	1.15854	0.561106	1.24164	-0.24694	0.808886	-0.0650067	-1.20924	0.235281	-1.54407	0.218415	1.11715	-0.869615	-0.192626	1.15891	1.20674	-1.51175	1.05886	0.666828	0.00940506	-0.382784	1.61434	-0.242195	2.00071	1.47039	0.945736	1.18607	-0.386291	-0.459888	0.75409	-0.660267	-1.66322	1.51626	-0.0937013	0.311826	0.628834
LPAL2	MO3	-1	-1.1714	-0.467319	0.182098	0.843449	0.0727431	1.01604	-0.232092	-0.649469	0.0256699	0.23713	-0.662714	-0.0347181	-0.68507	-0.999234	0.497593	-0.92809	-0.0627895	-0.559688	0.788761	-0.523845	0.596688	-0.678126	-0.357561	1.34166	0.703234	-0.882738	-1.29717	1.56461	1.69469	-0.323349	0.417678	2.09285	0.528788	0.8041	-0.774954	-1.41544	0.955342	-0.82833	0.0349668	-1.97337	1.95484	-1.26345	0.572361	0.751547	1.18927	0.649996	0.77479
RP3-352A20.1	MO3	-1	-1.33914	-1.33914	-0.231482	-0.445964	1.9474	0.360329	0.169232	0.27857	-0.0884967	1.78353	-0.206833	0.895186	-0.359995	0.388633	0.193264	-0.0884967	-1.33235	-0.432864	1.07703	1.53419	-0.519383	0.875938	-0.586915	-0.169109	1.02726	-1.33914	-0.529328	1.13796	-0.676889	-1.08483	1.34406	-0.874395	0.0178774	0.764178	-1.3052	0.131767	1.16807	-1.33914	0.960143	0.187992	0.699637	-0.751082	1.06225	-0.239873	-0.216302	-0.0405803	-0.463825
RPSAP46	MO4	1	1.19068	-0.459824	-0.199346	-0.412889	0.234493	0.523316	-0.50873	-0.973281	0.653984	0.228121	0.892627	-0.82325	-0.136764	-1.58044	0.502693	-0.0258667	-1.57454	1.15265	2.36699	1.12454	1.77237	-1.58044	1.02184	0.452754	-0.36781	-1.58044	0.597025	0.172467	-1.00549	-0.988014	-1.08991	-1.17696	0.34827	-1.58044	-1.55097	-0.631562	0.814001	-0.482461	0.571051	-1.17106	0.393811	-0.129851	0.742853	1.13813	1.10963	-0.453061	-0.82051
KRT222	MO3	-1	-1.04944	0.0737598	1.15373	-0.919648	1.26645	0.997088	-0.0558963	0.645595	1.15185	0.158748	1.45136	0.498568	-0.862082	-0.237542	0.41129	-0.229416	-0.143927	0.636632	1.24719	1.62773	1.26959	-0.720219	-1.51773	2.01309	-0.228586	-1.01403	-1.51773	1.08848	-0.108726	-0.778141	-0.151015	0.368507	-0.0909115	-0.453339	-0.384626	-0.785873	0.912037	-0.99469	-0.379742	1.99969	0.211427	-0.841593	1.15695	-0.206438	-0.765863	1.42831	-0.931607
LCNL1	MO2	1	1.28507	0.122605	-1.01173	-0.87661	-0.520853	0.503732	1.50587	0.786839	-0.113431	-0.391402	-0.250894	0.423923	-0.119122	-0.952091	-0.177541	-1.18346	1.82318	1.41794	-0.958789	0.49574	-0.342442	2.52381	-1.47819	-0.517326	1.77805	1.32738	-0.639371	-0.462257	0.884246	0.00244197	0.202457	0.278142	0.474972	0.497448	1.51433	1.39204	-0.721926	0.452075	-0.906287	-0.56856	2.26029	-1.08212	-0.853311	1.76792	-0.149982	-0.603572	1.06176
MEG3	MO1	-1	-0.578847	2.22455	1.50184	0.190538	-0.377446	-0.289861	-0.901419	1.02859	-0.374695	-1.43792	-0.277741	0.725931	0.436528	-0.653803	0.278272	-1.01017	0.997559	-0.984533	-0.516059	-0.968408	-0.911462	0.186729	0.459941	0.0485409	0.464349	1.32516	-0.230464	-1.07016	0.785677	-0.00908949	-0.11998	-1.39398	1.36944	0.877337	1.51643	1.72935	-0.283566	-0.986057	-1.33779	0.886432	0.516124	-0.740746	-0.946909	0.428652	-0.462498	-0.412854	0.37452
CPEB1	MO1	-1	-1.02086	1.47534	-1.02086	-1.01549	-0.647537	-1.02086	0.928283	0.906705	0.396822	0.256648	2.95251	0.748117	1.16138	-1.02086	-1.02086	0.117609	1.20214	0.529563	-1.02086	-0.560278	-0.371838	2.89211	-1.02086	-0.441051	1.80716	0.901382	-1.02086	-0.139754	0.286538	-0.819515	-0.573526	-0.652911	0.0535265	-0.335724	1.6132	2.14027	-0.483292	-0.77652	-0.0878726	0.500216	-0.451799	-1.02086	-1.01549	0.359923	-1.01549	0.00724388	-0.327851
FER1L6	MO4	1	0.239219	0.0661872	0.946197	1.00241	-1.19864	1.11974	2.3126	-0.864297	0.0317904	-1.1889	0.895647	-1.04136	1.54919	-1.19864	1.07855	0.338341	-0.461092	2.03898	0.0119719	1.07955	1.54099	-1.19864	-0.839017	-0.397917	0.90818	-1.19864	-0.363526	-1.19539	-0.882032	-0.318336	0.273375	0.223825	-1.19864	-0.784925	-0.0731578	-1.19539	-0.661836	-0.825209	-0.635262	-0.119242	-0.16137	-0.0969911	2.00194	0.734213	-1.19539	0.76714	0.766116
APOC1P1	MO3	-1	0.745616	-1.76582	0.102299	-0.043507	-0.0121887	0.422	-0.75546	1.05348	-0.510461	-0.0717708	-0.586936	0.427896	-0.8297	-0.584269	-0.0262739	-0.132812	-1.36928	-1.18803	1.61132	-0.332522	-0.440985	0.106464	0.0536632	0.851622	0.178044	-1.63881	-0.888231	1.35807	1.16177	-1.10755	1.16628	0.475345	1.79738	0.326732	-0.681611	-0.959373	1.44961	-2.14866	0.354977	0.808634	1.47939	0.244895	-0.259157	0.299251	0.309774	1.63209	-0.40513
EVPLL	MO3	-1	0.103438	-1.07216	-0.631002	-1.06784	0.453774	-0.693245	-0.285826	-1.07216	1.0562	0.844389	1.53455	-0.516597	-1.07216	0.807771	1.812	-1.07216	-1.06784	0.567285	-1.07216	-0.081228	1.32726	-1.07216	1.297	1.74482	-1.06784	-0.592994	0.404509	0.983881	0.458447	-0.910163	-1.07216	2.17257	-0.207742	0.826001	-1.05054	-1.06784	-0.356914	-1.07216	1.58406	-1.07216	0.750616	-1.07216	-1.06784	1.26796	-1.06784	-0.24498	1.69738
AMD1P4	MO1	1	2.27405	-0.0203458	-1.6256	-1.62102	0.55787	-0.291284	-1.09804	0.331251	0.598825	0.671672	-0.249196	0.469929	-1.6256	-0.247064	0.619474	0.0670017	-1.62102	-0.416206	0.121021	-0.913942	0.24817	0.387515	0.532689	0.333438	-0.325306	0.0142234	-0.316965	0.901427	1.39687	-1.61643	0.453992	1.06323	0.837215	0.980776	-1.60268	-0.632142	1.12477	-1.09804	0.0481739	-1.6256	-0.680338	-0.497101	1.45287	-0.639332	0.428449	1.34592	0.239423
RP11-313J2.1	MO1	-1	1.90521	0.224503	1.81551	-1.7987	-1.60977	-1.12487	-0.690257	-0.248674	0.72731	-1.03882	0.801973	0.320122	1.06224	-0.398858	-0.875013	-0.300719	0.385958	-1.71895	-0.147291	1.07999	-0.479323	-0.0150711	0.870722	-1.2077	-0.233695	-0.416739	1.19869	-0.0868499	-0.376425	0.956576	-0.851914	-0.460214	-0.267563	-0.834993	-0.720245	-0.279181	-0.606136	1.01201	0.21391	-1.41981	-1.65249	0.455973	-0.345158	-0.583016	-0.147063	-0.109875	0.580767
ANKRD20A11P	MO2	1	0.883736	0.282173	-0.574312	0.722739	-1.264	0.963143	-0.29524	0.540797	-0.506535	0.30308	-1.47862	2.20026	-0.497727	-1.02527	0.0732722	-0.518733	1.63773	-0.928741	0.0250697	-1.62762	-0.679697	1.29108	1.47192	0.239031	1.26977	1.79317	-0.667218	0.17836	1.44992	0.336439	-0.0536556	0.666861	0.142073	1.42272	0.671982	0.51205	1.39019	1.3293	0.599499	-1.62762	-0.548352	-0.638264	-1.62239	1.16554	-0.278804	-0.62623	0.849423
GCGR	MO3	-1	0.723086	-0.739256	0.319177	-1.59912	1.12888	0.854466	-1.24479	-0.390896	0.450996	0.686114	-1.41159	0.750798	-1.97832	-0.129348	0.944138	-1.97832	0.18251	0.349463	0.46909	-1.73134	0.690731	-0.0888675	0.818235	0.865157	0.767721	0.125457	-1.0379	0.609178	1.071	-0.707915	-0.979663	1.341	0.663562	0.992806	-1.4323	-1.97544	1.06221	-1.84729	0.596014	-1.47936	0.63269	-1.07549	0.265712	1.13876	0.84345	-0.0618473	0.34662
RP11-364B6.2	MO4	1	1.50556	-1.10234	1.46565	0.456319	-0.365287	0.146074	-1.10234	-0.430215	1.15397	-1.09015	1.13693	-0.905409	1.25512	-0.634771	-1.10234	-0.353712	-0.436168	0.622697	1.36441	0.881451	1.37794	-0.389412	0.073844	-1.10234	-1.09827	-0.65206	-0.356845	1.81439	-1.10234	1.69643	0.855935	0.458581	-0.913535	-0.584332	-1.08202	-1.09827	-1.10234	1.57097	1.38814	-0.82008	-0.415791	1.10969	-0.546981	0.39275	-1.09827	-0.325029	0.319981
FAM8A6P	MO2	-1	2.09369	-0.0787575	1.91354	-0.958626	0.0107414	-0.254119	-0.428011	-0.963277	-0.963277	0.318874	1.73457	0.114776	-0.963277	0.435383	-0.106255	-0.963277	-0.958626	-0.342237	-0.963277	2.56728	-0.401526	0.20131	-0.963277	-0.963277	-0.319596	-0.963277	1.2911	2.23321	-0.50946	-0.953974	-0.963277	0.315464	0.0944379	-0.963277	-0.0819496	0.243885	-0.963277	0.200246	0.20131	-0.0377974	0.755432	0.82239	0.150608	-0.958626	3.0834	1.21273	-0.363454
TDRD15	MO3	-1	1.94971	-0.939635	-0.285722	0.666897	0.862545	0.64441	-0.426762	-0.782541	0.216307	0.622321	-1.92974	1.24954	-2.09631	0.0688441	1.28314	-1.58919	0.773094	-0.213017	0.910039	-1.53565	-1.27325	0.0883913	-0.903042	1.96021	0.166095	-0.377788	-1.39584	1.07789	1.14393	-0.808759	0.651415	0.444918	0.909966	1.4309	-1.26896	-1.21861	1.78665	-1.10284	0.685968	-0.727625	-0.846957	-0.233012	0.673599	0.149445	0.149445	-1.55444	0.175494
CACYBPP3	MO4	1	0.673262	-1.15444	0.893357	1.24206	0.675261	1.22286	0.434621	-1.15444	1.32223	-1.12822	-0.905706	-0.0317289	-1.15444	-1.15444	-1.15444	-1.15444	0.831485	0.541148	2.17449	1.43419	1.8246	-0.626088	-1.15444	-0.211718	-1.1457	-0.186116	-0.111986	1.15976	-1.15444	0.747808	-1.15444	-0.556182	0.344974	-1.15444	0.501141	-1.1457	-0.280399	-0.148937	0.852353	-0.023603	-1.15444	1.45261	0.0398559	-1.1457	0.761496	0.517165	-0.0276659
FAM19A5	MO3	1	-0.691968	1.20258	-0.98265	-0.859161	0.392273	-1.0428	1.87359	-0.133989	-0.089756	1.48808	0.344476	-1.40895	0.567798	-0.34543	-0.465688	-1.13959	1.23467	-0.851098	-0.613469	-0.451394	-1.40895	-0.451394	-1.40895	-1.40895	2.24851	0.261079	0.532889	-0.166125	0.991728	0.0469049	-0.0104589	2.19163	-1.2148	0.0871754	0.689966	0.825391	1.21489	0.570416	-0.286552	-0.868213	1.79813	-0.78741	-0.170266	1.799	-0.717794	-0.60963	-0.870155
HEPN1	MO3	-1	1.26561	-0.266528	1.34072	0.574737	1.79344	-0.976227	-0.976227	2.1037	-0.463237	-0.96503	-0.976227	1.09796	-0.673032	1.66423	1.3665	1.62719	-0.972494	-0.477932	-0.0780815	-0.976227	-0.976227	0.189478	-0.195145	0.884689	-0.972494	0.3587	-0.976227	-0.146885	0.424722	-0.976227	1.05132	-0.720698	1.25788	0.787778	-0.957565	-0.375292	-0.976227	-0.976227	1.70678	0.364554	0.00562416	1.45767	0.0361893	-0.972494	-0.972494	-0.262245	-0.494955
RNU2-36P	MO1	1	-0.593563	-1.20332	0.866714	0.245183	3.49848	-0.0621538	0.111819	-0.593563	0.745911	1.91665	-0.522277	0.168334	0.471001	1.58947	-0.112893	1.28363	-1.1974	-1.1974	-1.20332	-0.284626	-1.20332	-1.20332	1.47588	1.25202	0.0145013	-1.20332	-1.20332	1.35088	-0.224325	0.85884	-0.0257914	-0.798112	-0.187743	-0.448808	-1.17373	-1.1974	1.28452	-0.100641	-0.934236	1.47518	-0.203315	1.56444	0.80087	-1.1974	-1.1974	-0.0711147	-0.440138
LINC01767	MO3	-1	0.896971	-1.42056	1.47215	-0.70934	1.01274	-0.543646	-0.846016	-0.593815	-0.19618	1.36022	-0.45098	-0.665639	-0.227789	0.00241219	0.102503	-0.474667	-2.18774	0.335238	0.951736	-1.67399	-0.0542475	0.102754	-0.924445	0.272818	0.520146	-2.1938	-0.838093	0.120225	1.27096	-1.20689	-0.163718	0.847908	-0.548496	1.65135	-0.681781	-2.18774	0.270591	-1.06375	-0.139305	0.926681	1.24153	0.182925	0.424912	-0.15228	-0.148255	1.48028	-1.41168
AC104809.2	MO3	-1	1.90343	0.00953365	1.27708	-0.819112	-0.801786	0.326139	-0.412286	0.249899	-0.225636	0.956608	-0.660976	0.195946	-1.40977	-0.0600288	2.39263	-0.796236	-0.0530296	0.930553	-0.254604	-0.712974	-0.294647	0.321024	2.61627	0.138933	-0.136636	-1.40977	-0.586183	-0.673814	1.59261	-0.958513	-0.0600288	1.31257	0.466428	0.73429	-0.559266	-0.244828	0.477163	-1.40977	1.82931	-0.39988	-0.934452	-0.304842	-0.796236	1.11563	0.514453	-0.551034	-0.830923
ARSEP1	MO3	-1	0.581057	-1.11602	0.273891	-1.10911	0.663835	-0.0629507	-1.11602	-1.11602	0.706098	1.18256	0.0362042	0.105516	0.37495	1.3851	1.7011	0.156622	-1.10911	1.2454	0.661523	1.03256	0.134829	-1.11602	0.576115	0.0745917	-1.10911	0.108728	-1.11602	0.0164491	1.41137	-1.11602	-1.11602	1.24292	-0.262089	-0.235427	-1.08148	-1.10911	0.538053	-1.11602	-1.11602	1.1129	-0.384617	0.189503	-1.10911	0.876707	1.63038	0.205382	-0.225308
INHBA-AS1	MO4	1	1.30525	-1.43879	0.466984	0.548492	0.135952	0.0912797	-0.73554	0.426025	-0.312807	0.436738	0.884021	-0.0224116	-0.942318	0.836512	-1.43879	0.293398	-0.436827	0.173345	1.32658	-0.91503	1.92547	-1.06926	0.330265	0.225767	-0.18126	-0.761543	-0.317521	-1.43268	-1.43879	-1.20982	-0.930095	-1.02037	-0.0491318	-0.00767439	1.09944	1.12409	0.0246659	-0.300157	1.72027	2.36502	0.168959	0.99618	0.513604	-1.43268	-1.43268	1.82217	-0.650723
RP11-191L9.4	MO4	1	1.17123	-0.951803	1.28479	-0.948665	0.257503	1.13878	-0.951803	-0.951803	0.680752	-0.942388	1.1796	0.869784	1.2093	-0.951803	1.37104	0.534669	-0.437238	-0.948665	0.877433	1.10683	0.857652	-0.951803	-0.294965	-0.951803	-0.948665	-0.951803	1.21042	-0.948665	-0.6456	-0.945526	0.889182	0.768623	-0.951803	-0.951803	-0.936111	-0.948665	-0.0494907	0.950512	1.50561	-0.951803	-0.951803	1.27457	-0.948665	-0.948665	-0.948665	-0.351392	0.996229
C4BPAP1	MO3	-1	0.0474545	-0.240582	-0.406822	0.717843	1.66154	0.827401	0.589022	-0.400292	-1.07304	0.479164	-1.07304	-1.07304	-1.07304	1.55337	1.04872	1.40035	-1.06651	-1.06651	-0.861049	-1.07304	0.54909	-1.07304	1.12856	-1.07304	-0.16945	-1.07304	-1.07304	0.377964	1.06678	-1.05998	0.777751	1.15696	-0.769631	0.649478	-1.04039	-1.06651	0.273279	0.929461	0.883159	1.27277	0.0302731	0.16112	-1.06651	0.810761	1.90765	0.176131	2.27331
RP1-293L8.2	MO1	1	0.255952	-0.0617148	0.324502	0.710632	2.10811	-1.14943	-1.14943	0.213793	-1.14943	1.482	-1.14943	0.40577	-1.14943	0.306541	0.872542	0.247825	-1.14371	-1.14371	1.14837	-1.14943	0.624273	0.388886	0.0476894	1.72426	-0.357879	-1.14943	0.48332	-1.14371	1.05611	-1.14943	-1.14943	0.804055	0.646171	0.359501	-1.12083	-0.228411	1.1288	-1.14943	0.722379	-0.0113454	0.568619	-1.14943	-1.14371	-1.14371	1.24752	-0.0551504	-0.411812
LINC00365	MO3	-1	1.10667	-0.128917	-1.45578	-1.45082	0.495607	-1.02093	-0.353105	-1.45578	1.12541	2.07466	1.10997	-0.818199	-1.45578	-0.353105	0.81546	0.32599	-0.327984	1.37569	0.395386	0.17472	0.496018	-1.45578	-0.59431	1.77706	0.352628	-0.905875	-1.45578	-0.353105	0.70519	-1.26987	-0.0492911	1.42689	-0.46375	0.600506	-1.43097	-0.00747161	0.920392	-1.23017	-0.835046	-1.45578	1.0948	-0.517892	1.82325	0.640235	0.767454	-0.506485	-0.815892
AC025165.8	MO1	-1	1.1214	1.78361	-0.39206	-1.0515	0.1707	-0.917566	-0.728918	0.804308	0.429724	-1.87654	-0.173337	-0.151274	2.16269	-0.731877	0.0621199	-1.0188	0.590839	1.82876	-1.89579	-0.899784	1.49616	0.4774	-0.552946	0.54064	0.0893268	0.865247	0.198051	-0.843809	0.845039	0.0172291	0.640551	-1.45648	1.53503	0.312447	1.47308	1.40239	-0.572843	-0.40082	-0.051095	-1.0654	0.400195	-0.480281	0.633807	0.366887	-0.834409	-0.668305	0.350268
AC007182.6	MO3	-1	-1.03554	-0.662922	-0.868193	0.2295	0.685512	-0.0448899	-2.00491	-0.0385083	0.689928	0.825736	-1.06258	0.241712	-1.19005	-0.567023	0.789259	-0.0274661	1.26649	-0.0736648	1.04167	-0.0774741	1.27282	-0.00203554	0.218373	0.763861	0.442887	-1.00327	-0.392439	-0.749613	0.745115	-1.79326	0.865365	1.6194	-0.156078	0.628339	-0.596649	0.166648	1.15605	-0.952406	0.36973	-0.331364	1.70074	-0.937209	-0.472511	1.75386	1.70705	-0.924223	2.40715
LVCAT5	MO4	1	1.31544	-1.01492	1.37441	-0.593829	1.43387	1.31237	-1.01492	-1.01492	1.09727	-1.00532	1.14274	-1.01492	0.816726	-1.01492	-1.01492	0.548261	-1.01172	0.65354	1.23689	1.17875	0.818961	-1.01492	0.379675	-0.225295	-1.01172	-1.01492	0.976304	1.52643	-1.01492	-0.89502	0.982528	-0.795813	-1.01492	-1.01492	-0.998916	-1.01172	0.640545	0.676393	1.51012	-1.01492	-1.01492	1.29022	-0.248584	-1.01172	-1.01172	-0.402711	-0.602249
RP11-2L8.1	MO3	-1	-1.07558	-1.07558	-1.07558	1.33178	1.02067	0.179435	-1.07558	0.641408	-0.669003	0.47164	-0.326595	0.694057	-1.07558	0.757633	0.776105	-0.655986	0.403716	-1.06908	0.885289	-1.07558	-1.07558	-1.07558	-1.07558	-0.37336	0.549489	0.0785025	-1.07558	0.648247	0.819749	-0.831727	0.449803	1.90264	0.0413162	1.73706	-1.04304	-1.06908	1.25624	-1.07558	-1.07558	1.6207	0.475607	-0.107362	0.690041	1.21968	0.601582	0.16958	2.00446
GAS1RR	MO4	-1	-0.351618	2.81535	0.0643775	-1.05721	-1.06413	0.948632	-1.06413	0.584029	-1.06413	-1.04338	0.792354	1.57873	-1.06413	-1.06413	-1.06413	-0.6183	0.816134	-1.05721	-1.06413	-0.471434	-1.06413	0.920052	-1.06413	0.127924	1.07546	1.571	-1.06413	0.069711	0.783813	-0.169123	-0.488482	-0.590637	1.51065	-0.18247	0.945787	2.15955	-0.372366	0.893245	-1.06413	-0.169123	0.755231	-0.465003	0.811867	0.0558282	-1.05721	0.258872	-0.172338
SMARCE1P2	MO2	-1	-0.144628	-0.963687	0.875118	-0.958914	-0.632115	1.32944	-0.963687	-0.963687	-0.665528	-0.106287	1.2425	-0.350404	-0.275173	-0.963687	0.394216	0.798515	-0.958914	-0.326413	1.6105	1.09714	-0.0993214	-0.963687	0.310246	-0.140947	-0.958914	-0.963687	2.21561	0.456079	-0.963687	1.5944	0.562339	0.666397	-0.7419	-0.963687	-0.939821	0.275031	-0.963687	-0.414429	2.36556	-0.963687	-0.45827	1.30619	-0.3113	-0.958914	1.97641	-0.0505678	-0.348184
RP11-128M1.1	MO2	-1	1.06594	-0.639507	0.928385	1.00148	-0.58564	-0.470449	-0.271393	-1.50264	-0.255229	0.363556	1.4613	-1.50264	1.62539	0.785266	0.423466	-1.06618	-1.49587	1.63732	1.07671	-0.181595	0.489833	-1.50264	-0.75236	0.167912	0.417592	-0.302174	-0.26045	-0.392623	-1.50264	1.30118	0.0840495	0.809539	-1.18805	-1.50264	-1.46879	-0.412511	0.118641	-1.19482	-1.19482	0.875154	-0.358669	1.78881	0.790089	-0.406214	0.464278	1.66459	-0.629588
NPM1P11	MO4	-1	-1.15888	0.261985	-1.15888	-1.15408	2.01782	-1.15888	-0.60586	0.457992	0.481824	1.65716	-1.02208	1.18343	-0.26201	-0.60586	-0.0739447	-0.502025	0.293667	-1.15408	0.358452	-1.15888	-1.15888	0.694137	1.82022	1.75173	-0.169984	0.837396	0.314204	1.00929	1.62853	-0.536927	0.0903927	0.482372	1.19045	1.41763	-0.248319	0.618834	1.37138	-0.940381	0.222778	-0.326798	0.669391	-0.443988	-1.15408	-0.380605	-1.15408	-0.239506	-0.539162
LINC00511	MO1	-1	-1.20408	0.021052	-0.152627	-0.0504676	-0.876822	-0.945165	-0.263633	0.274465	0.526595	-0.0913154	1.51672	-0.492491	0.561362	-1.15586	-0.648481	-0.325827	1.14305	0.3544	0.923831	0.609122	0.825053	-0.389741	-1.01861	-1.51763	-0.416875	-0.600237	0.182074	-0.584694	-0.61548	1.13487	0.695477	0.20333	-0.929494	0.0781315	0.483581	0.0153202	-2.0486	1.07968	0.287121	-1.41168	-0.570406	1.71129	-0.870063	0.0829155	-0.230132	0.784258	-1.41396
TRGC2	MO2	1	-0.369959	1.11347	-1.43973	0.95844	-0.128758	1.3479	1.16522	0.667631	-0.77733	-0.353725	-1.22879	1.59676	-1.05043	-0.798812	0.377933	-0.207366	1.18806	-0.986666	-0.734771	-0.183045	-0.971123	1.18016	-0.193235	0.513218	0.977288	1.09063	0.437459	-0.219306	1.04217	0.413653	0.0108928	0.502193	1.27064	1.36121	0.558455	0.634305	1.50271	1.61985	0.872563	-1.36195	-1.03133	-0.465077	-1.05543	0.91551	-1.53312	0.858587	0.992022
RP11-563D10.1	MO3	-1	1.56929	-0.639438	-1.29397	-0.618407	1.65134	1.26414	0.568104	-0.4447	0.874105	-0.0735278	-0.284314	0.808427	-1.29397	-0.362659	-1.29397	-0.592243	-0.452222	-0.608499	1.08863	-0.117355	-0.364232	-0.117355	1.58583	1.34335	-1.28884	-0.725017	-1.29397	0.477363	0.633226	-0.777847	-0.272473	0.678356	1.05115	0.959871	-1.2683	-1.28884	1.39302	-0.337405	0.244119	-1.29397	0.169289	1.08752	1.91886	-0.462528	-1.28884	-0.311791	-0.631916
NBPF13P	MO3	-1	-1.21604	-0.516946	-0.656554	-1.21056	0.772813	0.275883	0.547591	-0.65107	0.230524	1.72207	-1.21604	0.745542	-0.770561	0.00250736	2.12395	-0.466538	-0.316983	0.0818961	-0.0267572	-1.21604	-0.553796	0.0406832	0.558574	2.0253	0.153083	-1.21604	-0.20993	-1.21056	0.249253	-0.506363	0.20944	1.5976	-0.119765	1.19125	-1.18863	-1.21056	0.748517	-0.585019	0.156887	0.955709	0.810141	-1.21604	0.0971145	1.44893	0.506686	2.33821	1.01473
FAM155A-IT1	MO1	-1	-1.07826	0.63199	-1.07826	0.188926	0.0819547	0.355769	-0.342252	0.760575	-1.07826	-1.05907	1.29384	0.944066	0.731197	-0.342252	0.36567	0.100176	1.28739	-1.07187	2.01369	-0.085419	-0.305834	-0.253483	-1.07826	0.0242172	-1.07187	0.916297	-1.07826	-1.07187	-0.454247	-0.838631	-0.545871	-0.64035	-1.07826	-0.262853	0.516216	1.77125	0.614045	1.68734	-1.07826	-0.250509	0.74465	1.66262	-0.204058	-0.0424611	-1.07187	0.145326	-0.253483
AP006285.6	MO3	-1	1.32735	-0.837575	0.799007	-0.325683	0.780906	0.823339	-0.600224	-1.39411	-0.325683	0.67855	-1.39411	1.00482	-1.39411	-0.891765	1.54909	-1.39411	-0.401953	1.6765	1.06823	0.609645	0.538134	-1.13015	0.752479	1.0172	0.919423	-0.0327844	-1.39411	-0.67839	0.710179	-1.39411	0.452966	1.53115	0.231175	0.669191	-1.37228	-1.38974	0.763608	-1.39411	1.00095	-0.525555	0.0683474	0.130089	0.935377	0.145306	0.665635	1.11865	-0.831179
LINC00355	MO4	1	1.33866	-0.844599	1.28178	1.19137	1.21492	1.29965	-1.2707	-0.309794	1.04781	-0.670318	1.01997	0.740888	0.544424	-1.2707	-1.2707	0.668458	-1.26736	0.714762	1.04036	1.0854	0.752966	-1.0686	-0.106521	0.535987	-0.808189	-1.2707	0.766089	-0.276526	-0.717825	0.692297	0.858277	0.25864	-1.2707	-1.2707	-1.25399	-0.732539	0.874519	0.561757	1.41369	-1.2707	-0.318116	1.06257	0.779193	-1.26736	-1.26736	-0.6313	-0.100723
RP1-153P14.5	MO2	1	-1.01829	0.523444	-1.01829	0.0485457	1.21912	0.799509	0.783354	0.322861	-1.01829	-0.993968	-1.01829	0.860775	-1.01829	0.783354	-0.0235003	-1.01829	1.83053	-1.01018	0.294707	-1.01829	-1.01829	2.10786	-1.01829	0.982235	-1.01018	2.07104	-1.01829	-1.01018	1.34263	0.0309823	-1.01829	-0.463186	1.41292	1.77201	-0.977752	1.08582	1.58797	1.00975	0.843761	-1.01829	1.69787	-1.01829	-1.01018	1.52172	0.322861	0.532748	0.0272124
RP11-268G12.1	MO4	1	0.518853	0.197842	1.92055	0.638833	-1.1075	1.34541	-1.1075	-1.1075	0.784651	-1.09426	1.57178	1.05746	0.709721	0.312257	1.40036	1.53244	-1.10309	-1.10309	1.53916	1.22808	-0.574306	-0.0956706	-1.1075	0.0950492	-1.10309	-0.0100294	1.83332	-1.10309	-0.676753	-1.1075	1.12226	-0.805218	-1.1075	-0.544637	-0.00685559	-1.10309	-0.0502358	0.688873	0.842834	-1.1075	-1.1075	1.09989	-0.0502358	-1.10309	-1.10309	-0.262876	0.98177
TPRG1-AS2	MO1	1	-1.30219	-1.30219	0.497869	-1.29521	1.58528	0.84417	-0.498322	1.48118	-0.0151018	1.02248	-1.10334	-0.404617	-1.30219	0.250138	0.68518	1.07595	0.59712	0.540612	-1.0754	-0.703495	-1.30219	-0.0764814	0.159806	-0.0980639	-0.335502	0.434276	-1.30219	1.10798	-0.146632	-1.30219	1.39399	-0.823905	-0.103452	0.717801	1.1206	-0.177387	-0.603423	0.159007	-0.984581	1.46444	0.796002	0.680395	0.37066	0.886328	0.72729	0.034211	1.53962
BANF1P2	MO1	1	-0.14904	-0.690182	0.0178338	-1.52816	2.09826	1.02722	-0.329975	-0.173068	-1.12094	-0.344729	-0.231936	0.000647717	-0.298414	0.457276	1.27686	0.0835154	-0.0290763	-0.650258	1.46303	-0.967	-0.33506	-1.13419	1.69741	1.58091	0.344212	-0.360094	-0.744407	1.09372	1.15091	-1.52153	-0.490016	1.78763	0.123895	0.51805	-1.50166	-0.0991808	-0.438895	-1.23357	0.54072	0.340317	-1.53478	0.21982	1.25972	-1.52816	1.24136	-0.267391	0.784293
NCAPD2P1	MO4	1	1.92083	-1.10717	0.574843	-1.10261	0.231781	0.219072	-0.278468	-0.637682	0.448539	1.84933	0.999058	-0.301304	1.56368	-1.10717	-1.10717	-0.813403	-1.10261	1.99715	1.81864	1.54277	1.76387	-1.10717	-0.153495	0.0172082	-1.10261	-1.10717	-1.10717	0.631367	-1.10717	1.34513	0.0773863	0.145546	-0.325219	-1.10717	-1.08438	-1.10261	0.929427	-1.10717	0.383991	-1.10717	-1.10717	0.483874	-0.0159539	-0.126868	1.25165	1.02455	-0.519552
AC004160.4	MO4	-1	-1.12533	1.23039	-1.12533	-1.11788	1.16922	0.0105422	0.77108	-1.12533	0.24738	1.83771	-0.913249	1.02602	-1.12533	-0.267984	-1.12533	-1.12533	0.0961851	-1.11788	0.0812288	0.0311892	-1.12533	-0.67483	1.62476	1.20991	1.47204	0.47831	-1.12533	0.847889	1.60078	0.0869748	-0.50517	1.73684	0.364137	0.619375	0.28631	0.0743002	1.38092	-1.12533	-0.786589	-0.607774	0.410819	-1.12533	-1.11788	0.477458	-1.11788	0.299973	-0.164581
RP5-828H9.1	MO1	-1	1.82251	-1.01937	2.55386	-1.01295	-1.01937	-0.0415187	-1.01937	0.824617	-0.618712	-1.00012	0.823641	0.114914	2.17562	-1.01937	-1.01937	1.93993	1.10085	0.225251	0.201753	0.614383	0.868202	0.106015	-0.308587	-0.327379	-1.01295	0.361172	-0.254172	-1.01295	0.540975	-1.01937	-0.485484	-0.580228	-0.226432	-1.01937	1.45154	-1.01295	-1.01937	0.0103863	2.77479	0.0911453	-1.01937	-1.01937	-0.142715	0.628557	-1.01295	0.207646	-0.192278
RP4-781K5.6	MO3	-1	1.59529	-0.602195	-0.271206	-1.0744	-0.351461	1.02258	-1.14797	-0.0625523	2.72495	0.487087	-0.380367	0.336286	-0.487305	0.0436369	-0.143841	0.434322	-0.648016	0.197217	1.46161	1.69589	0.5296	0.314291	-0.72819	-0.182018	-1.04412	-0.701645	-1.12913	1.55643	0.858455	-0.405226	-0.616466	0.517494	0.818912	1.28458	-0.549921	-1.65625	1.00609	-1.66071	-0.463764	0.129715	1.32144	0.983821	1.45536	0.091701	0.645789	-0.8083	0.62277
CYP4F60P	MO3	-1	0.0861965	-0.226265	-0.378041	-1.29052	-1.29615	0.341354	-0.0459002	0.420676	0.837124	0.430539	-1.29615	0.811469	-0.839078	-1.29615	0.692681	0.188048	-0.373702	-0.544961	0.759913	-1.29615	0.359635	-1.29615	0.430539	0.896465	-1.29052	-1.29615	-1.29615	-1.29052	0.623536	0.023709	-1.29615	1.74409	0.321402	0.870355	-1.26802	-0.390228	0.944738	-1.29615	0.799907	0.679844	0.899068	0.908575	-1.29052	-0.0857773	1.22463	1.33588	1.21119
AC022816.2	MO3	-1	1.12687	-1.98649	0.854764	0.323888	0.854326	1.3335	0.654034	0.597447	0.487187	0.209399	-1.14239	0.232494	-1.98649	0.697185	0.93899	0.166452	0.156565	-1.00456	0.279063	0.690349	-1.98649	-0.405994	-0.118687	-0.737918	0.931532	-0.408501	-0.855435	0.0211659	0.904131	-1.4778	1.14636	0.412449	0.153131	0.430477	-1.02773	-1.98143	0.0289141	-1.75643	0.202384	0.0175455	0.0688121	0.128049	-0.122503	0.73287	1.52818	0.713597	1.1543
RP11-478K15.6	MO1	1	1.48737	-1.09298	-0.0171857	0.941063	0.0424533	-0.947271	-0.351596	0.969292	-1.03484	0.891076	-0.522483	-1.08715	-0.995173	0.942757	1.26281	0.692751	-0.510668	-0.704563	-0.335226	-0.698308	-0.0274581	-0.640352	0.91021	-0.831073	-0.379977	0.321913	-1.83692	0.546113	1.4133	-1.61829	-0.320005	0.404815	0.293506	0.0828597	-0.382199	-0.322517	-0.439535	0.995305	0.581205	1.4961	0.439874	0.250483	0.805862	-1.83108	0.664538	-0.72058	-1.08443
RP11-740C1.2	MO3	-1	0.816691	-1.41917	0.741894	-0.0754009	1.48347	1.5481	-0.420696	0.256185	1.33744	0.690036	0.51001	0.0735869	-1.41917	-1.41917	0.716283	1.33244	-1.41368	0.662574	1.24971	-0.347874	0.940428	-1.41917	-0.810734	0.665649	0.789322	0.395766	-1.41917	1.14644	0.454145	-1.41917	1.35368	1.33426	0.0701993	-0.373875	-1.39172	-1.41368	0.811658	-1.41917	0.955808	1.10617	-1.41917	0.599144	-0.104399	-0.238037	-1.41368	-0.36883	-0.711173
ZNF826P	MO1	-1	1.09226	0.36835	0.909736	-0.698563	-1.11116	-0.2139	-0.498029	0.249312	0.968043	-1.49449	1.28205	-0.29771	0.706914	-0.507951	-0.791482	-0.426331	0.817481	0.646408	0.0746153	1.55025	1.17818	0.291827	-0.644203	-0.287395	-0.309013	0.5163	1.49917	1.30937	-0.54004	0.969247	0.229077	-2.41782	0.264846	-0.69059	0.0730501	-0.149557	-1.03762	1.20103	0.951375	-1.44422	-1.35611	1.02478	0.200066	0.161251	-0.951418	0.513416	0.239559
RP11-436K8.1	MO1	-1	-0.0824272	0.527474	-1.34005	1.36368	-1.34005	-0.192405	-0.409175	-0.287944	0.276062	-1.32469	0.350817	0.278402	1.52313	-1.34005	0.221873	-0.640429	0.20706	0.703704	1.41053	1.78723	-0.230857	-0.0585012	0.316449	-0.787801	-0.286773	0.553628	0.949528	-0.500829	-0.49333	-0.507157	0.683315	-0.989588	-0.0585012	-0.365524	0.542768	0.153925	-1.34005	-1.10732	2.14755	-0.453795	-1.34005	0.580751	-1.33493	1.99861	-0.49333	1.0545	0.941059
LINC01750	MO4	-1	0.0680683	0.33218	-1.32367	0.641582	0.199403	-0.909244	-0.119941	1.34591	-0.166231	1.77682	-1.32367	-0.487344	0.841397	-0.465826	0.212988	1.58065	0.42545	-1.31894	-1.17014	-1.32367	-1.32367	0.219561	-1.32367	1.1056	0.244261	0.15107	-1.32367	0.552624	0.851403	-0.848261	0.501551	1.52377	0.0359322	0.752373	0.498178	-0.298898	0.903076	-1.32367	-1.32367	1.58147	0.669923	-0.620189	-1.31894	-0.108626	0.55665	1.19975	0.600136
AP006285.7	MO3	-1	0.287716	-1.05658	0.956914	-1.05164	1.03829	0.606657	-0.157407	-0.547171	-0.376974	0.46082	-1.05658	-0.182185	-1.05658	-0.159688	1.4566	-1.05658	0.437845	0.960683	0.929611	-1.05658	-0.459464	-1.05658	0.154677	0.163414	0.345753	-0.508654	-1.05658	-0.245941	1.27727	-0.871337	0.10217	2.88744	0.654149	1.336	-1.03186	-1.05164	0.665806	-1.05658	1.17264	-1.05658	0.121772	-0.122066	1.65453	0.213773	1.37066	1.25642	1.14685
RP11-227H15.5	MO1	-1	-1.05475	-0.2292	0.248282	-1.04828	0.119896	0.934862	1.81003	-1.05475	1.50873	0.484573	1.66275	-0.222725	-1.05475	-1.05475	-0.260218	0.317038	1.08584	1.58723	1.20054	0.959526	2.15306	-1.05475	0.300478	-1.05475	0.781865	-1.05475	0.930148	0.384213	-0.422974	0.464329	0.892379	-0.611392	0.0564461	-1.05475	-1.02237	-1.04828	0.806957	-0.760334	-0.760334	-1.05475	-0.369065	-1.05475	-1.04828	1.49203	-1.04828	0.184055	-0.219714
RP11-14N7.2	MO4	1	-0.302122	1.11419	1.28936	-0.190152	-1.02655	-1.02655	-1.02655	-0.158824	1.14604	-1.01388	1.6648	-0.484122	0.873708	-1.02655	-1.02655	-0.449537	0.121248	-0.462904	1.03768	1.45985	1.21537	-0.285823	-1.02655	0.123312	0.170802	-0.558713	1.07061	-1.02233	-0.614671	-0.0362104	-0.360792	0.595239	-0.830385	-1.02655	-1.00544	0.0690498	-1.02655	-1.02655	-0.834607	0.416708	-0.579526	-0.398555	1.25341	-1.02233	-1.02233	-0.21893	1.13694
RP4-669P10.16	MO3	-1	-0.00462908	-2.48652	0.752951	-0.393845	1.41348	1.36525	-1.1801	-1.27811	0.190258	-0.148402	-0.357118	-0.32651	-0.73885	0.344904	0.789657	0.347362	-0.709573	0.272241	0.754889	-0.0362929	0.234628	-0.568011	-1.25612	1.46299	1.02552	0.0830401	-0.973579	-0.737776	1.43699	-0.678273	-0.449195	0.827149	0.423084	0.561618	-2.45712	-0.960775	-0.0151698	-1.39115	1.12508	-0.927494	1.16168	0.350723	0.137807	1.57814	-0.639564	0.263757	0.133468
GAPDHP48	MO2	1	-1.109	-1.109	0.76364	-1.10271	0.62835	-0.557297	0.0359096	1.34821	-0.715738	0.021889	-1.109	1.24934	2.42309	1.0905	-1.109	-0.248518	0.32185	-1.10271	-1.109	-1.109	-1.109	1.70709	1.01366	1.28157	0.978316	1.28987	-1.109	-0.0768196	1.31846	-0.873133	0.527551	-0.677963	2.17928	1.44318	-1.07753	-0.0953124	0.700976	-1.109	-1.109	0.143595	1.07404	-1.109	0.127147	-1.10271	0.271422	0.095382	-0.297168
LINC01762	MO2	-1	0.36371	-0.239833	1.01602	-0.209566	-0.668544	-0.534312	-1.18183	0.767341	-1.18183	1.65672	-1.18183	-1.18183	0.197111	-1.18183	-1.18183	-0.705489	-1.17444	1.0908	1.0442	-1.18183	0.156239	-0.229009	0.100936	-1.18183	-1.17444	-1.18183	-0.300311	0.775105	-0.460939	-0.225573	-1.18183	0.849452	-0.838493	-1.18183	0.965635	0.73575	0.0404307	0.36371	0.803052	-1.18183	0.0666613	1.5344	0.587579	0.407731	-1.17444	2.27476	-0.229009
TRGV2	MO2	1	-1.12258	-0.024533	-1.12828	0.933626	0.246262	1.45711	0.640197	0.56136	-0.926359	-1.69278	-0.758988	0.943513	-0.0153411	-0.67585	0.230688	-0.206148	1.59125	-0.948805	-1.06227	-0.135038	-0.293785	1.21747	-0.516886	0.390724	1.09525	1.11385	0.839891	-1.70418	0.687309	0.136229	-0.810926	0.655704	0.575236	0.753421	0.794372	0.398739	0.920198	1.67297	0.884472	-1.31389	-0.746704	-0.45233	-0.930756	1.49713	0.396374	1.33181	1.30146
RNFT1P2	MO3	-1	0.534447	-0.241528	-0.682778	0.757723	0.442757	0.764681	-1.65083	-0.669512	0.549331	1.42131	0.0538141	-1.65083	-1.65083	-0.968173	0.866882	0.30086	-0.678203	1.16099	0.65331	1.26753	-0.177097	-1.29212	0.0664346	1.10697	-1.6449	-0.598949	0.609631	0.771814	1.46159	-1.42857	0.585538	-1.24466	0.606025	0.0645785	-1.62117	-0.695629	0.92584	-1.65083	0.515008	0.432658	-1.65083	-0.529575	0.803076	-0.690112	-0.350053	-0.515937	-0.885838
AC104809.4	MO3	-1	0.550393	-0.845697	1.77972	-0.53323	-0.0472657	0.55398	0.291339	0.0786552	-0.80162	0.148902	-0.900612	-1.40966	-0.325954	-0.079502	2.15949	-0.47254	0.589056	0.356611	-0.693266	-0.395854	-1.40966	1.12803	2.88419	1.01331	0.132532	-0.0301545	-1.40966	-0.684386	1.96321	-0.209654	-0.529509	-0.193548	0.966727	1.61776	-0.306865	-0.451067	-0.35033	-1.40966	0.47248	-1.40966	-0.941244	-0.320765	-1.40524	1.73669	-0.124494	0.659777	0.138857
RP3-467K16.2	MO3	1	1.11585	0.39055	2.61641	-0.926914	-0.933879	-0.933879	-0.933879	0.726016	-0.933879	1.20362	-0.933879	-0.0389768	2.17402	0.613826	-0.0793031	-0.933879	-0.926914	-0.926914	-0.933879	1.52223	-0.933879	-0.933879	-0.933879	-0.182445	0.499299	0.301083	0.858487	-0.926914	-0.933879	0.582387	-0.933879	1.95648	-0.933879	-0.933879	1.62805	0.575384	-0.23719	1.2784	-0.933879	-0.933879	-0.933879	0.102194	-0.926914	0.194053	-0.926914	0.398543	1.89946
AC010091.1	MO4	1	0.564984	-0.107445	-0.945299	1.29126	-0.0226675	0.157847	-0.945299	-0.491344	0.217014	0.679849	1.3196	0.252655	-0.945299	-0.438272	-0.945299	-0.661252	-0.222906	0.325844	1.54757	1.15317	1.63491	-0.945299	-0.945299	-0.945299	-0.940893	-0.945299	0.492535	0.802851	-0.945299	2.74449	0.0873081	-0.643627	-0.945299	-0.106437	-0.923268	-0.940893	-0.945299	-0.945299	0.547194	-0.945299	-0.200809	-0.945299	1.52756	-0.231751	-0.940893	-0.102388	0.597061
AC009963.3	MO3	-1	0.801522	-0.890857	-1.71396	1.09029	0.731628	1.56561	0.544586	-0.645966	0.490242	1.08781	-0.104438	0.658139	-1.71396	-0.279263	0.861042	-1.29774	-0.655425	-0.85195	1.81262	-0.0693984	0.487224	-0.581131	-0.36275	1.24932	0.809921	-0.998476	-0.943702	1.82009	0.903379	-1.47207	-0.429383	0.766325	0.874211	0.772166	-1.68168	-0.67439	1.20601	-1.71396	-1.42042	-0.878396	1.73612	-0.289632	0.34867	1.01318	0.46349	1.73112	0.912502
TWIST2	MO4	-1	-0.347892	2.47674	-0.353532	-0.923381	0.252083	-0.434728	0.506688	2.62222	0.110212	-0.9121	-0.929021	0.231626	-0.4708	0.0941439	-0.929021	0.448789	1.45979	-0.923381	-0.929021	-0.929021	-0.247837	1.68403	-0.303952	-0.320479	0.670745	1.62878	-0.929021	-0.923381	0.819485	-0.361993	-0.0395124	-0.542837	0.353574	0.558911	2.33669	1.91705	-0.929021	-0.0234438	-0.929021	-0.929021	0.0240351	-0.929021	-0.923381	0.969523	0.00401151	0.150029	1.74012
AC026904.1	MO4	-1	0.0403226	0.146774	-1.16491	-1.16	1.89903	-0.735028	-1.16491	1.32168	0.129124	0.719571	-1.02527	1.2542	-0.10605	1.51076	0.0991095	1.5685	-0.36065	-0.509966	0.0155838	-1.16491	-1.16491	0.821089	0.422582	0.789109	-0.486089	0.278726	-0.579678	-1.16	0.571559	-1.1551	0.110263	-0.829049	-0.049454	-1.16491	0.536394	-0.101924	0.699572	2.51174	0.245392	-0.315575	-1.16491	0.227281	0.76901	0.0954437	1.55531	-0.226474	-0.532341
RP11-364P22.1	MO3	-1	0.485676	-0.0955107	-1.15679	-1.15121	-0.769092	0.0945235	0.0834027	0.44775	1.76352	-1.14005	0.341423	-0.886297	-1.15679	1.26973	0.430967	-1.15679	-1.15121	-0.411643	1.01089	1.64706	-1.15679	-0.4371	1.66426	0.899848	-0.0083688	-0.538305	0.664461	2.04332	-0.233585	-0.595734	0.894846	-0.774673	1.20307	0.457028	-1.12888	-1.15121	-1.15679	-1.15679	-0.187884	-0.769092	1.47541	-1.15679	-1.15121	-1.15121	2.42297	-0.0891058	-0.4371
CICP13	MO2	-1	1.22806	0.755356	1.93217	0.121244	-0.715199	0.601997	-0.418689	-1.16683	0.0310308	1.49781	1.52246	-0.0170726	0.425874	-1.16683	-1.16683	0.972069	-1.16033	-1.16033	0.613711	-1.16683	1.12659	-1.16683	-0.446353	-1.16683	-1.16033	-1.16683	-0.391196	0.555051	-1.16683	0.141409	-0.625665	0.620468	-0.0511939	-1.16683	-1.13432	-0.120003	-1.16683	-1.16683	0.156858	0.99567	1.30651	1.38082	0.390049	0.869967	1.62014	0.0769249	-0.328457
RP11-119H12.4	MO1	-1	-1.00462	1.74812	-1.00462	2.02872	-0.527795	-1.00462	1.05935	1.38475	-0.575845	-0.98403	0.706553	-1.00462	-1.00462	-1.00462	-1.00462	-0.562117	0.861628	1.10659	0.984304	1.13052	0.482801	1.13932	-1.00462	-1.00462	-0.997759	0.212469	0.761807	-0.997759	-1.00462	-0.747452	0.779711	-0.534659	-1.00462	-0.129534	2.13952	1.16572	-1.00462	-0.214744	-0.145974	1.21036	-0.277791	-1.00462	-0.997759	0.975646	-0.997759	0.308518	-0.119479
GXYLT1P6	MO3	-1	-0.471779	-0.338247	1.4171	-0.315884	-0.043928	-0.201923	-1.03426	0.535324	1.80559	2.3933	0.326746	1.33431	-1.03426	-1.03426	-0.028375	1.68485	-1.0288	-1.0288	1.9478	-1.03426	-0.374934	-1.03426	0.108318	0.977573	-0.278773	-0.429249	-1.03426	-1.0288	0.658137	-1.03426	1.02383	1.55397	-1.03426	0.5444	-1.00696	-1.0288	-0.488157	-1.03426	-0.786039	0.781664	1.42397	1.93792	-1.0288	-1.0288	0.680868	0.0101638	-0.330249
CNN2P3	MO3	-1	-0.94451	-0.246457	1.4331	-0.939035	-0.94451	-0.94451	-0.94451	-0.94451	1.57385	2.24845	-0.0311325	1.23309	-0.94451	0.272221	0.0643239	1.45476	-0.939035	-0.939035	1.80765	-0.94451	-0.94451	0.0162141	-0.337726	0.67296	-0.939035	-0.94451	-0.94451	-0.939035	1.35811	-0.739367	0.952946	2.32665	0.150131	0.0979447	0.420486	-0.939035	0.504235	-0.94451	-0.695562	0.287354	1.69098	1.64004	-0.939035	-0.0577841	1.23258	0.102976	-0.238435
RP11-297K7.1	MO1	1	-0.552958	-0.725682	0.716972	-0.354619	1.53958	0.0405131	-0.11379	1.45928	-0.250477	0.343824	-0.841911	0.435187	-0.751676	0.835661	0.0547962	1.149	-0.186443	-1.58534	-0.790223	-1.18975	-1.05122	-0.83501	0.133211	0.168695	-1.55409	0.363814	-0.347263	0.505554	1.18768	-1.04477	0.0955627	0.0240993	-0.0519975	0.724859	0.554072	0.829539	-0.905001	-1.41174	0.136768	1.25889	0.879035	0.588268	-0.391276	0.433493	0.709552	0.983626	1.19684
RP1-287H17.1	MO2	-1	2.2699	-0.878755	2.01233	-0.874489	0.0145132	-0.878755	-0.878755	-0.878755	-0.292405	0.135301	1.97354	-0.000958844	-0.878755	-0.104936	-0.355342	-0.878755	-0.874489	-0.874489	-0.394114	2.42567	-0.363576	-0.130265	-0.138171	-0.878755	-0.874489	0.181632	1.18872	2.19088	-0.462561	-0.71893	-0.52367	0.293972	-0.878755	-0.334909	-0.857425	0.228328	-0.452045	0.188307	-0.0102225	-0.878755	1.04204	0.876679	0.484079	-0.874489	3.01417	-0.0626702	-0.32866
ARHGEF38	MO1	-1	-0.672263	-0.85502	-0.960497	-0.369198	-0.822057	-0.0452773	2.01289	-0.118984	-0.208897	0.144918	1.89571	-0.186873	-0.488911	-0.328644	0.0272104	-0.619865	1.13257	0.375742	-0.91252	-0.0944727	0.343117	-0.34592	-0.36825	-0.669068	-0.101416	-0.648593	1.7998	-0.703942	0.359085	2.06706	0.641915	-0.244244	-0.192087	0.435573	-1.36249	-0.485425	-0.697872	1.59564	-0.192087	-1.0954	-0.293258	-0.766902	0.435853	-0.0852496	-0.697872	-0.590619	0.740023
RP11-472F14.4	MO3	-1	0.67418	-0.541214	0.794398	0.47935	0.583102	-0.0172859	1.10094	-1.5024	-0.562255	0.895748	0.569041	0.085714	0.428107	-1.04411	0.892432	-0.270608	-0.337389	-0.194127	0.737738	0.631945	0.543533	-1.3508	1.94853	1.51795	0.555934	-1.45684	-1.40723	0.96293	1.08394	-1.15335	0.60733	0.458432	-0.0242258	1.10406	-2.07566	-2.09905	1.12528	-0.64212	0.123002	-1.69866	1.32679	0.0895371	1.20422	-0.602406	-0.0377513	-0.98617	-1.3508
TUSC8	MO3	-1	0.829887	-1.81731	1.28732	0.499315	0.568359	0.720804	0.322511	1.12097	-0.237927	-1.80384	0.410102	-0.245768	-0.979472	0.301221	0.339034	1.07509	-0.596689	-0.350388	0.560461	0.492054	-1.81731	-1.23838	0.0781735	0.488872	-0.328822	0.218547	-0.993603	-1.81282	0.34679	-1.81731	0.392607	0.43415	-0.219954	-0.145149	-1.79486	-1.81282	0.163252	-1.81731	0.656924	1.7218	0.47306	1.08751	0.578388	0.079025	0.359657	0.766866	0.183402
AC007386.2	MO2	1	-1.13665	-1.13665	0.41182	-1.13004	-0.677665	1.15585	0.54515	0.221428	-0.228473	-1.11683	-1.13665	2.14723	0.0964167	-0.376327	-0.325954	-0.710702	2.00205	-1.13004	-1.13665	-1.13665	-0.338706	1.71572	-1.13665	0.252	0.513015	0.923795	-1.13665	-1.13004	-0.0436895	0.413332	0.177956	0.679749	0.762929	0.773913	1.29373	-0.072778	0.762929	2.36849	1.38057	-0.677665	-0.0202337	-0.56424	-1.13004	1.72498	-1.13004	0.127356	-0.284626
RP11-624M8.1	MO1	1	0.635411	0.435183	-0.360579	0.460467	2.06708	0.743396	-1.34079	-0.347145	0.555758	1.46738	-1.34079	-0.104745	-1.34079	-1.34079	0.492166	-0.51977	0.292392	-1.33478	1.14427	-1.34079	0.151452	0.732666	-0.0836454	1.80234	-1.33478	-0.675116	-0.624154	0.250114	0.120534	-0.736927	-0.840788	1.74132	-1.34079	0.635411	-1.31076	-1.33478	1.34388	-0.376384	0.272834	-0.923512	1.57555	-1.34079	0.288685	-1.33478	-0.347145	-0.191642	-0.566188
LINC01370	MO4	1	0.894288	0.147087	0.154054	0.0640687	-1.00038	-1.00038	0.0927377	-0.075429	1.22065	0.719898	1.52737	0.739056	-1.00038	-1.00038	0.183904	-1.00038	-0.118297	1.47074	0.3811	-0.397922	0.736655	-1.00038	-1.00038	-1.00038	-0.996496	-1.00038	1.14129	0.154054	1.35162	-0.992614	1.4303	0.610224	0.786768	0.536804	-0.980971	-0.375465	-0.612159	-1.00038	0.042192	-1.00038	-1.00038	-1.00038	-0.469912	1.58832	0.308543	1.68067	1.75817
NFYAP1	MO4	1	1.35524	-1.16299	1.43469	1.26105	1.34524	1.36784	-1.16299	-0.396177	1.09291	-1.15179	0.983811	0.702684	0.392879	-1.16299	-1.16299	0.454274	-1.15926	0.501777	1.11704	1.04425	0.768171	-1.16299	-1.16299	0.290879	-1.15926	-1.16299	0.706543	-0.174933	-0.54587	0.82541	0.926804	-0.907561	-1.16299	-1.16299	-1.14433	-1.15926	0.842421	0.670955	1.2066	-1.16299	-0.532626	1.21166	0.930789	-1.15926	-0.54587	-0.449292	-0.681909
KCNMB2-AS1	MO4	1	-0.372137	-0.81905	1.13651	0.507083	-0.00669145	0.323938	-0.300762	-0.952873	0.351347	-0.533751	1.46467	-0.138047	1.34908	-0.52409	0.039972	-0.357519	-0.619536	0.271171	1.04124	1.51983	1.53057	-0.146728	0.067233	-1.51658	-0.39073	-0.338915	0.62879	0.951859	-0.385127	1.60215	0.435866	-1.14197	-0.5777	-0.81905	-1.48922	0.426419	-0.969288	-1.26782	0.33675	-0.0656756	-1.51658	1.36026	-0.768755	0.567883	0.88757	1.40291	-0.811035
ARMC4P1	MO1	1	-1.02688	-1.02688	0.407503	1.28641	-0.272924	-0.178214	-1.02688	-0.10607	-0.679158	1.57546	-0.0983048	0.733199	-1.02688	-0.386315	0.556762	0.550916	-1.02132	-1.02132	-0.84616	-0.549808	1.11159	-1.02688	2.26929	0.489313	0.818726	-1.02688	0.874191	0.783274	-1.02688	-0.121107	1.21341	0.874191	-0.768226	-1.02688	0.0278269	0.417763	-1.02688	0.548659	-1.02688	0.225483	0.120854	-0.544631	1.02365	1.0214	2.03917	0.0380354	1.6073
RP11-495P10.5	MO2	-1	1.93126	-0.381949	1.87526	-0.134507	-0.421656	-1.24386	-0.722275	-1.24386	1.37394	0.558764	0.116941	-0.193363	-0.265476	1.19146	-0.408743	1.82772	-1.23933	0.237157	0.932471	-0.205091	2.34823	-1.24386	0.284379	0.260337	-0.311177	-0.741561	0.483235	0.319952	-1.24386	-0.124633	0.205277	-0.933526	-1.03325	-1.24386	-1.2212	-1.23933	-0.790468	-0.722275	0.371381	-0.459077	-1.24386	2.21037	1.56026	-0.509825	-0.494085	1.17472	-0.659368
TCAM1P	MO3	-1	1.82366	0.0736482	1.6972	-0.861535	-0.196854	0.898444	-0.866478	-0.0486642	-0.557648	0.0216081	2.68766	-0.626865	-0.464842	0.0303379	0.540025	0.0444222	0.477703	-0.861535	-0.70597	2.30624	0.361704	-0.866478	-0.866478	-0.866478	-0.861535	-0.866478	-0.276655	0.442907	-0.384131	-0.856591	-0.454954	0.492653	-0.255272	-0.236189	-0.841759	-0.861535	-0.866478	-0.641697	-0.641697	-0.52304	-0.866478	-0.866478	0.317433	-0.0658321	1.46624	0.0793219	-0.228946
SAMMSON	MO1	-1	1.81755	-0.311055	1.17074	-0.981057	-0.986354	0.0350065	-0.0230523	-0.986354	-0.65547	0.272809	1.48296	-0.986354	-0.986354	-0.376811	-0.986354	-0.986354	-0.981057	-0.981057	0.376786	1.33073	1.38439	-0.303295	-0.986354	-0.986354	-0.253352	-0.986354	2.18919	1.76322	-0.986354	2.45909	0.960857	-0.623687	0.0726042	-0.986354	0.0172723	0.388322	-0.986354	0.512878	-0.745521	-0.986354	-0.986354	0.908455	0.0537125	-0.981057	-0.981057	0.0269863	-0.303295
RP11-553L6.3	MO2	1	0.0705277	1.21045	-1.24979	1.24693	-1.24979	1.40231	0.958327	-1.24979	-0.0867944	-0.115922	-1.24979	1.88743	-1.24979	0.528055	0.376718	-0.842866	1.70111	-1.24348	-1.24979	-0.269957	-1.24979	2.29541	-0.153954	-0.161758	0.540493	1.57766	0.374605	-1.24348	1.05985	0.882462	-0.25435	-0.817616	1.85353	1.36592	0.939406	0.746038	0.0516751	1.62232	-0.153954	-0.432884	-0.183235	-1.24979	-1.24348	1.3607	-0.205643	-0.0422361	-0.435819
RP11-384C12.1	MO3	-1	1.61795	-1.20275	0.104407	-0.468828	0.990643	1.03316	-1.20275	-0.280115	0.2686	0.12312	-0.560914	0.928763	-1.20275	0.930708	1.07206	-0.440403	-1.19717	1.41454	0.139501	-0.72473	-0.529156	0.53936	1.53992	1.11124	-1.19717	-0.213773	-0.537327	-1.19717	1.63037	-0.176806	-1.20275	1.76906	0.0655514	1.15475	-1.17486	-1.19717	0.973233	-1.20275	2.01989	-0.237035	-0.0527431	-1.20275	0.310275	0.674635	-1.19717	-0.135725	-0.483504
TM4SF1-AS1	MO2	-1	-0.095721	-1.29717	0.111696	0.41644	0.506957	0.0528534	-1.29717	0.839285	-0.00717179	0.367178	0.582357	-1.29717	-0.287214	-1.29717	-1.29717	1.21685	-0.149257	0.722733	-1.06986	0.30741	1.17265	-1.29717	-1.29717	-0.541789	0.143538	-1.29717	0.504614	1.25788	-1.29717	1.06793	-1.29717	0.627603	-0.971839	-1.29717	-1.26216	-1.29017	-0.596821	-0.978841	-0.421336	1.09645	-0.555792	2.00771	0.939621	-1.29017	-0.138999	0.0422524	-0.394311
IGKV1-8	MO2	1	1.11666	0.0891647	-1.09336	-0.300939	-0.815517	1.17597	-0.365987	0.861498	0.595654	-1.08136	-0.426166	1.8448	-0.346933	-0.0752969	0.712994	-1.09336	1.53195	-1.08936	-1.09336	-0.750575	-1.09336	1.50562	0.751925	-1.09336	0.0410361	2.1286	-1.09336	-1.08936	2.11053	0.996639	0.938873	1.23015	0.824526	1.05096	-0.335539	0.843426	0.192358	0.903005	-0.174776	-0.815517	-0.268698	-1.09336	-0.546687	1.33489	-1.08936	0.777709	0.533713
PRICKLE2-AS1	MO1	-1	-0.784796	1.3709	1.23868	-1.93599	-1.94152	-0.0812537	-0.162959	0.798238	1.05774	-0.4172	0.726987	-0.058503	1.00947	-1.94152	0.0132918	-1.94152	0.465688	1.1794	0.939823	0.446128	0.776889	1.30638	0.0405453	-0.106305	0.532958	0.79785	0.564988	-0.0335708	0.601953	0.386035	0.0913759	-1.56289	0.853598	1.45392	1.01915	1.22276	-1.94152	0.0176027	-0.556969	-1.94152	1.10322	0.42828	-0.302073	0.165309	-1.02675	-0.883587	-1.2284
UGT1A9	MO3	-1	0.444031	-1.86931	0.782665	-1.51341	0.689051	-0.725099	-1.89623	0.572424	1.13222	1.10493	0.588498	0.64263	-1.56843	0.975225	0.997264	0.602196	-0.331874	-0.286475	0.974233	0.851657	0.288549	-0.591069	0.831067	1.0919	-0.0705154	0.280238	0.157999	1.45974	0.520735	-0.32201	0.996159	0.937296	-0.336703	0.040229	-1.87154	-2.48295	0.23034	-0.826765	-0.220457	-2.06635	1.39813	0.337563	-0.299281	-0.0837175	0.523755	0.834132	-0.548449
TDGF1	MO4	1	1.12346	-1.67634	0.231187	0.105401	0.397343	-0.477341	-0.683044	0.981726	1.2922	-0.975353	0.160315	0.453504	-1.35932	0.946173	0.989358	0.0153535	-1.03654	0.0408464	0.182782	1.38358	0.787532	-1.67634	0.691116	-0.856182	-1.67244	0.615361	0.214953	-1.67244	-0.726994	-0.0602496	-0.28379	-1.40916	0.207596	-1.17884	-0.936955	-1.048	-1.67634	-0.860085	1.57419	0.358134	-0.428999	0.448139	0.230252	-0.550526	1.0007	0.569891	0.250766
RP11-553L6.2	MO2	1	-1.46445	1.15726	-1.46445	1.06588	-0.265462	1.34786	1.20404	-0.287539	-1.46445	-0.103336	-0.0370323	1.86928	-1.46445	0.37682	0.762582	-1.46445	1.53903	-0.699967	-0.537173	-0.152215	-1.46445	1.97087	-0.266117	-0.846692	1.14087	1.61234	0.169955	0.0520271	1.2654	0.296668	-0.561472	-1.07242	1.50921	1.75648	0.975055	0.475087	1.06155	1.19544	0.181724	-0.050576	-0.283874	-0.968397	0.233041	1.06008	-0.517289	-0.369061	-0.726084
UGT1A10	MO2	-1	0.908274	-0.923038	1.5403	-0.919691	-0.923038	-0.277725	-0.923038	-0.923038	0.56893	0.44863	2.04463	-0.923038	0.344661	0.15317	-0.923038	-0.923038	-0.919691	0.106322	1.80355	2.30804	0.47147	-0.923038	1.04925	0.125948	-0.919691	-0.329623	2.14614	1.2525	-0.369431	1.91133	0.146955	0.713014	-0.923038	-0.923038	-0.906304	-0.919691	-0.923038	1.17733	0.711913	-0.923038	0.237456	-0.290486	-0.919691	0.3932	-0.919691	-0.282793	-0.49147
IGKV1-12	MO2	1	0.333679	-0.195497	-1.49943	-0.282216	-0.37962	1.59677	0.443979	0.175502	1.0884	-0.929445	-0.244911	2.35021	0.320676	0.35556	0.24036	-1.49943	1.09127	-1.49626	-0.895319	-1.00688	-1.49943	1.43732	0.298067	0.150959	0.560613	1.61841	-0.526809	-0.979196	0.313197	1.11158	0.20353	-1.28218	1.5276	1.00285	0.240334	1.41305	0.313873	1.94105	0.25575	-1.49943	-0.210609	-1.22454	-0.0623716	1.75894	-0.429283	0.193718	0.470073
AOX2P	MO3	-1	-1.28434	-0.547567	0.790788	-1.27856	2.14072	0.0113989	0.343387	-1.28434	0.748766	-1.267	-1.28434	-1.28434	-1.28434	1.62025	1.21915	0.240189	0.0291405	-0.162888	0.298406	0.0401165	0.2949	-0.5391	-1.28434	-0.28818	0.821812	0.416439	-0.224003	-1.27856	0.609525	-1.28434	0.894282	0.304412	0.6695	1.05849	0.156373	-1.27856	0.573423	-1.28434	0.447011	0.691409	-0.307843	-0.783671	0.672738	0.660901	0.851045	-0.17875	0.738673
PTCHD4	MO4	-1	-0.582463	-0.859615	-0.735907	0.382755	1.83171	1.02857	-0.830772	0.346792	-0.436353	1.6908	-0.784469	0.983754	-1.77289	1.18176	1.26756	0.926696	0.905588	0.849696	-1.52782	-1.32178	-0.256307	0.892451	0.291099	0.496163	0.187775	0.85235	0.362406	-0.142698	0.495198	-0.246294	0.603253	0.743667	1.31183	-1.00317	0.0275464	0.571127	0.0270344	-1.42805	-0.68875	0.183029	-0.518374	0.00417852	-0.842156	0.0699205	0.210471	-1.52294	-0.378288
DRAIC	MO1	1	0.00713396	0.246649	-1.17458	-0.154462	-0.105362	0.225367	1.50776	-0.508715	0.896797	1.34599	0.525661	0.0899328	-1.15144	-0.517976	0.73335	1.04254	-1.11659	-0.723104	0.0487483	0.583944	-0.0587452	-1.97953	1.22265	0.909574	1.64802	-0.626893	0.420561	1.40048	0.435829	0.137516	0.412478	1.47574	-0.327939	-0.764791	-2.20592	-2.22225	1.18699	-1.57102	0.394749	-0.666788	0.45116	-1.32588	0.581949	0.756948	-0.01165	0.978568	0.609379
RP11-410D17.2	MO3	-1	-1.05023	-1.05023	1.59403	-0.0252948	1.2385	0.137297	-0.153895	-0.247717	-1.05023	1.09681	-1.05023	-1.05023	0.403416	-1.05023	1.70317	-1.05023	-1.04244	-0.0102618	0.211198	-1.05023	-1.05023	-0.579244	0.30203	-0.209861	0.552572	-1.05023	-1.05023	0.680653	-0.290286	-1.05023	-1.05023	1.60991	0.720977	0.432733	-1.01128	-1.04244	0.815038	-1.05023	0.30203	-0.0421684	0.265898	-1.05023	0.479191	0.951058	-1.04244	0.43989	1.6764
CTD-2506J14.1	MO2	1	-1.18183	1.18064	-0.419498	0.646878	0.382745	1.23105	2.2179	0.0541315	-0.154829	-1.15942	-0.322028	1.67355	-1.18183	0.173527	-0.265064	-1.18183	1.0765	-0.184249	-1.18183	-1.18183	-1.18183	1.6473	-1.18183	-1.18183	-1.17436	1.49069	0.189051	0.797044	0.99392	0.444781	-0.00352352	-0.670265	2.16212	0.240692	0.680829	0.021237	1.57798	1.19145	-0.24717	-1.18183	-0.390656	-0.0703591	-1.17436	0.973744	-1.17436	0.247557	2.14793
RP11-650J17.1	MO1	-1	-0.263753	0.393518	-1.04097	2.09393	-1.04097	-1.04097	0.635348	0.206889	-0.00408153	-1.01834	-1.04097	0.511304	0.587365	-1.04097	-1.04097	0.801743	0.195837	1.13535	1.833	1.78255	-0.129938	1.50173	-1.04097	-1.04097	0.0029338	-0.204988	0.90034	-1.03342	0.206889	-0.758336	0.920017	-0.524477	-1.04097	0.395244	1.9843	1.51432	0.206889	-1.04097	-1.04097	1.09416	-1.04097	-1.04097	0.440237	-1.03342	-1.03342	0.402175	-0.0681931
LINC01085	MO2	-1	-0.0975825	0.709123	0.459357	0.166802	-0.408324	-1.0515	-1.0515	0.480063	0.931463	-1.02372	0.7693	-1.0515	0.284064	-1.0515	-1.0515	2.36678	-1.04224	-1.04224	0.447911	-1.0515	1.24858	-0.491655	-1.0515	-0.0525845	-1.04224	-1.0515	0.0530929	-1.04224	-1.0515	1.4601	0.408619	1.49381	-1.0515	-1.0515	-1.0052	-1.04224	0.480063	2.08285	0.55588	1.69144	1.38428	0.325799	-1.04224	-1.04224	-1.04224	0.719749	0.14244
RP11-375N15.1	MO3	-1	0.949188	-1.02389	0.966746	0.0685637	0.824268	1.75685	-0.892444	0.528107	-0.403727	1.33723	-0.625377	1.31126	-1.80363	1.35622	-0.354165	-0.454619	-1.13135	0.0487488	0.450997	-0.863898	-0.784983	-0.25102	-0.421094	1.019	-0.309269	0.295384	-0.748404	0.631525	1.08395	-1.39141	0.0137137	0.91391	1.11171	0.0788038	-1.78313	-1.79953	0.516316	-1.6172	1.8004	-1.51878	-0.634963	0.131888	1.21304	-0.152126	0.100424	-1.01919	-0.135547
RP13-560N11.1	MO3	-1	0.875734	-1.25648	1.33248	-1.24963	1.89432	1.4477	0.266735	0.551762	0.551762	0.632962	-1.06136	0.15402	-1.25648	-0.0130577	2.10027	-1.25648	-1.24963	0.0736726	0.729718	-1.25648	-1.25648	0.791415	1.05469	0.768419	0.687671	-1.25648	-1.25648	1.245	1.38655	-1.25648	-1.25648	1.0845	0.799008	0.551762	0.452347	0.228902	1.19927	-1.25648	-0.399011	-1.25648	-1.25648	-0.236803	1.06481	-1.24963	-0.122593	0.0548581	-0.372552
LINC00939	MO3	-1	0.685133	-0.623371	0.907183	0.649682	0.28185	1.10354	0.680929	-0.446427	0.248374	0.80462	-0.00582517	0.351681	-1.09771	-1.43665	0.606036	-2.18691	-0.138531	0.673157	0.968294	-0.251231	0.0216966	-0.657151	0.333308	0.722819	-0.394727	-1.15881	-1.42806	0.878835	1.11996	-1.65164	0.321457	0.238821	0.45496	0.649127	-2.16622	-2.18277	0.635007	-2.18691	0.783278	0.470557	0.908528	0.84394	1.04929	0.139993	1.02031	-1.39567	-0.343721
RP11-575F12.1	MO4	1	1.07216	-1.11128	1.51681	-1.10684	-0.306151	1.06872	-1.11128	-0.377076	0.674994	-0.313989	0.95782	-0.896162	0.972733	-1.11128	1.18072	1.09932	-0.383579	-1.10684	1.27379	1.03953	1.16536	-1.11128	1.03605	-1.11128	-1.10684	-1.11128	-1.11128	1.4758	-0.193422	0.726832	0.374312	0.404524	-0.562561	-1.11128	-1.08908	-1.10684	-0.196141	-1.11128	1.5554	0.0657221	-0.196141	0.912736	-1.10684	-1.10684	-1.10684	-0.262175	-0.538926
LINC02198	MO1	1	0.459938	-1.73852	-0.0107213	-0.925822	0.501537	-0.0581559	-0.615311	-0.716854	1.07357	1.71624	-0.0805219	-0.467619	-1.73852	-0.166427	0.268383	-1.34035	0.12825	0.727509	1.17069	0.635437	-0.400149	-1.36506	0.692271	-0.0562639	-0.883839	-1.05407	-0.357992	1.61405	0.0599865	-1.50712	0.40179	0.370766	0.282872	0.473048	-1.70763	-0.744045	1.16965	-1.45771	-0.666278	0.945992	0.403135	0.104242	1.05864	-0.409835	1.7078	1.15078	-0.942073
RP13-497K6.1	MO3	-1	0.89605	-0.0790704	-0.237731	-1.1916	0.530696	-0.300803	1.06407	0.0114175	1.32313	0.423705	-0.216373	-0.441783	-1.19748	0.299579	0.130298	-0.393599	-0.233195	-0.412221	-0.529292	-0.693417	-0.132396	-1.19748	-1.19748	0.539929	1.66368	-1.19748	-1.19748	1.88799	0.0187854	-1.19748	-0.707915	0.419393	0.895157	-0.0777249	-1.16807	-0.250471	1.75029	-0.930072	0.275054	1.35891	1.45078	0.645101	2.02748	-1.1916	-1.1916	-0.0723208	0.861339
CTC-537E7.1	MO1	1	-1.16665	-1.16665	-1.16665	-1.16042	1.1942	-1.16665	-1.16665	-1.16665	-1.16665	1.83766	-0.989236	0.884905	-0.660323	1.09018	0.606477	-0.018312	-1.16042	-1.16042	-1.16665	0.420927	0.183934	-0.789786	-0.0846256	1.73073	-1.16042	-0.475959	-1.16665	1.52321	1.99919	-1.16665	-0.183756	1.41982	0.873189	2.10929	-1.13549	-1.16042	0.482432	1.17908	0.700543	0.0734153	-0.113537	0.692929	0.524064	-0.157306	0.439359	0.0256848	-0.362938
LINC00942	MO2	-1	-0.620497	0.204962	-0.199707	-0.498131	-0.481591	-0.408681	0.316207	-0.353144	-0.472988	-0.0433393	1.75485	-1.062	2.95499	-0.284667	-1.062	-1.062	0.103096	0.0684324	0.1116	1.16858	0.449651	-0.802887	1.84238	-1.062	-0.180218	0.199121	1.94517	1.8284	0.0830678	-1.05343	-1.062	0.584232	-1.062	-1.062	0.00628287	-0.37201	-0.353144	2.14479	0.659424	-0.764318	-0.337931	-1.062	-1.05772	-0.368025	-0.353144	-0.242209	-0.509407
RP11-622A1.1	MO3	-1	-1.01481	-1.01481	-0.450045	1.28551	0.512744	1.23905	1.26725	0.445401	0.808299	0.510972	-0.857244	0.870015	-1.01481	-0.0107083	1.24278	-0.657965	-1.00928	-1.00928	0.861937	-1.01481	-1.01481	-0.680107	0.462573	0.620357	1.00249	-0.401388	0.681905	-0.107271	1.313	-1.01481	0.282451	1.60942	0.5766	0.0390496	-0.987135	-1.00928	-0.461116	-1.01481	1.31206	-1.01481	1.23351	-1.01481	0.0720647	2.26376	1.51198	0.0441357	2.12265
RP11-380P13.1	MO3	-1	0.240975	0.602511	0.39738	-1.05162	1.01557	0.631531	0.321978	-1.05783	1.67987	0.847789	-0.343301	-0.26001	-1.05783	0.0685264	1.05601	0.257564	0.353412	-1.05162	-1.05783	0.153748	-1.05783	0.723702	-1.05783	0.633433	1.63276	-1.05783	-1.05783	1.89477	0.601377	-1.05783	-1.05783	-0.6327	1.04143	0.737666	-1.02679	-1.05162	1.5879	-1.05783	0.0201498	1.54455	1.36487	-0.519897	1.45181	0.277968	-1.05162	0.130048	-0.257123
RP11-381K20.2	MO2	1	-1.73531	1.40984	-1.07678	1.16278	-0.564503	0.642008	0.205454	1.44004	-0.155607	-0.5759	-0.992581	1.29621	1.69875	0.445815	-0.278199	0.289226	0.998211	-0.0326699	-0.690054	-0.475919	-0.955831	1.00822	-0.15413	-0.142725	0.0953017	1.15584	0.370933	-0.301051	0.822572	0.140544	0.205454	0.468955	1.06738	0.821084	1.16528	1.0929	0.887195	1.41746	-0.00147574	-0.900001	0.574274	-0.775181	-0.853126	1.15573	-1.72886	-0.500554	1.14106
ZBED1P1	MO3	-1	-0.392678	-0.908919	-0.397688	-0.903909	2.49802	-0.145006	-0.908919	0.412873	-0.220198	1.98374	-0.908919	0.740406	-0.908919	-0.908919	0.0142756	-0.585899	0.605547	-0.903909	1.82029	0.916198	-0.908919	0.118536	0.139732	2.21199	-0.903909	-0.908919	-0.908919	1.47369	2.23845	-0.908919	0.26537	2.0298	0.785092	0.815531	0.0404574	-0.903909	-0.40771	-0.908919	0.730748	-0.0413663	-0.908919	-0.908919	-0.903909	-0.0974668	-0.903909	0.0496463	1.32406
CTD-2005D20.1	MO2	-1	-0.925523	-1.43069	1.81473	0.314598	1.73261	-0.485266	-0.341136	-0.925523	1.42713	0.0740649	1.42033	-1.19305	-1.43069	-0.341136	-0.167258	-0.0409381	-0.0975962	-0.270151	-0.00996674	-0.473976	-0.542772	-1.43069	-0.122046	-0.400195	-0.42176	-1.43069	-0.0311218	1.44335	0.82444	1.57954	0.0436362	-0.0827701	-0.589313	-0.805598	-1.40617	-1.42578	-0.419743	0.414671	0.105393	2.56692	0.0419952	1.4978	-0.256544	-0.170922	1.20428	-0.49269	-0.798415
LINC00923	MO1	-1	1.92058	0.753175	1.87742	-0.406186	-1.43894	0.162665	-1.43894	0.0597038	-0.478517	-0.502571	0.843083	1.00938	1.74429	-1.43894	-0.0957419	-1.10289	0.956421	-0.427413	1.70251	0.105347	-1.43894	0.118398	-0.861272	-0.876545	-0.137462	-0.861272	-0.817049	1.59942	1.14529	-0.590745	-1.00504	-0.0059196	-0.396828	0.568301	0.948766	0.326776	0.236722	-0.602037	1.56428	-0.536402	-0.364167	0.638001	-1.43372	-0.594765	-0.0957419	-0.44172	-0.766746
FAM90A25P	MO4	-1	-0.399371	2.30115	-1.1453	-1.13806	-0.64236	-1.1453	1.18321	-0.399371	0.405307	-1.12358	-0.312165	0.135077	-0.557133	-1.1453	-0.256968	-0.155735	2.23935	-1.13806	-1.1453	-1.1453	-1.1453	-0.211682	0.369921	0.826693	-1.13806	1.248	0.183062	-1.13806	0.962966	0.894696	0.295199	0.845045	0.501021	-1.1453	1.7582	1.53286	0.0523275	0.541573	0.111614	1.19099	0.0780295	-1.1453	-1.13806	1.91286	0.720289	0.239753	-0.211682
RP11-501C14.7	MO4	1	-0.969256	-0.969256	1.68509	0.44586	-0.567606	0.145607	0.659233	-0.969256	0.0960374	0.0693564	1.82077	-0.969256	1.61076	-0.969256	1.21978	-0.969256	-0.963474	1.71227	0.13154	1.78445	-0.27099	-0.969256	-0.328513	-0.969256	1.42241	-0.969256	-0.969256	-0.0212976	-0.969256	-0.969256	-0.969256	-0.573388	-0.969256	-0.232136	-0.940346	-0.963474	-0.969256	-0.706376	-0.706376	-0.220977	-0.357018	0.123561	0.877908	0.976896	-0.0128266	2.6668	1.0547
RP11-774D14.1	MO4	1	0.0830885	-0.88322	2.17014	1.4833	0.0841454	0.373661	-0.88322	-0.119034	0.638317	-0.0533698	0.157388	-0.0662326	0.549288	-0.35161	-0.88322	2.07721	-0.878601	-0.878601	2.0593	-0.88322	1.27777	-0.88322	-0.88322	0.0877087	-0.878601	-0.88322	-0.88322	-0.125802	-0.88322	-0.131513	1.50609	-0.566922	-0.88322	-0.88322	-0.860121	-0.878601	-0.88322	-0.673179	1.92567	0.881916	-0.88322	1.79541	-0.878601	-0.878601	-0.119034	0.000559488	-0.287494
RP11-136O12.2	MO3	-1	2.54394	-0.696425	1.67076	0.172248	-0.0418262	0.367456	-0.374642	0.250559	0.110285	0.6342	0.92321	-1.16409	-0.346448	-0.377372	-0.724773	-1.0694	-0.105842	0.96368	1.2511	-0.0946018	0.166312	-1.09307	1.0478	-1.45093	-1.44501	-0.401549	-0.744866	0.473583	0.894487	-1.43909	0.0875291	0.176053	0.250559	-0.0650169	-1.42134	-1.44501	0.250559	-1.18185	0.892109	-1.03981	0.735839	0.314852	0.553241	0.256465	-1.44501	1.70703	0.956637
HOXA10	MO4	1	-0.846457	-0.530849	1.52307	1.0081	-1.21966	0.977897	0.830396	-0.846457	-0.552262	0.0565573	1.72126	-1.0441	1.23419	-0.0548302	1.39593	-0.724561	-0.625771	1.46836	0.726835	1.47611	1.00566	0.357871	-0.590802	-1.21966	-1.21604	-0.439987	1.02303	-1.21604	-1.21966	-0.0465437	-0.918143	-0.97165	-1.05134	-0.757859	-0.0504588	-0.0743345	-1.21966	0.374828	1.62765	1.30007	1.19399	1.18414	-0.237042	0.878398	-1.21604	0.865372	0.0483325
LINC01847	MO3	-1	0.774465	-0.856624	0.0118699	-0.108578	1.80432	-1.25308	-0.0320046	1.19202	0.869156	1.9374	0.515067	0.681703	-1.59195	1.52459	-0.275537	0.254409	-0.423177	0.904119	-0.090036	-0.105631	0.768524	0.077402	-0.405209	1.17783	0.561475	0.161598	-0.330066	-0.257809	1.22644	-0.880667	-0.495907	0.611422	0.38791	0.567651	-1.57261	-1.58808	1.22614	0.138561	0.872915	1.19478	1.70947	-0.640103	0.77384	0.307421	-1.58808	-0.852186	-1.0933
C1orf210	MO3	-1	0.930472	-1.97363	1.20426	-1.31839	-0.930894	-0.298512	0.347106	-0.950093	0.064796	0.187324	-0.732232	-0.71898	0.0484237	-1.07033	1.68383	-0.230492	0.0861907	0.33584	0.67385	-0.0147987	-0.508145	-1.0999	0.731452	1.17273	-0.237612	-1.09067	-1.37954	1.06518	0.555774	-1.16335	0.204655	0.523666	0.558712	0.627628	-1.94873	-1.96865	0.432102	-1.97363	-0.00217891	0.496992	0.268569	1.22406	1.5453	0.0319819	0.214467	1.04286	0.578346
CTB-78F1.2	MO3	-1	0.0336144	-1.00108	-1.00108	1.44699	0.261535	-1.00108	-1.00108	1.29308	-0.172288	2.12147	0.502088	1.30321	-1.00108	2.5972	0.838846	0.471816	-0.995051	0.426109	0.746076	1.05625	0.496837	-0.636484	-1.00108	0.0382647	-0.995051	-0.332874	-1.00108	0.792471	-0.00365682	-1.00108	0.198614	-0.588245	0.634592	0.742478	-0.970932	-0.995051	-1.00108	-1.00108	1.8606	-1.00108	-1.00108	-1.00108	-0.176938	-0.995051	1.79883	0.152438	-0.223533
RP11-875O11.3	MO4	1	-0.992521	-0.992521	-0.290908	-0.985644	-0.992521	1.00888	-0.992521	-0.992521	1.82242	-0.971891	1.76607	-0.992521	-0.433876	0.254881	-0.992521	-0.992521	-0.985644	1.54006	0.316695	0.907289	1.64922	-0.576716	-0.230462	-0.992521	-0.985644	-0.992521	0.269168	1.24363	-0.992521	-0.734882	-0.992521	-0.521701	-0.142381	-0.992521	-0.958137	-0.985644	0.654208	1.76779	1.16182	-0.102566	-0.992521	0.828732	1.20438	0.991358	-0.985644	0.323014	-0.105763
COX6B1P4	MO3	-1	1.23855	-1.59642	0.261417	0.30285	0.9649	0.945093	-0.78181	-0.153432	0.378535	0.648132	-0.39395	0.856916	-1.59642	0.974222	0.63859	-0.502235	-1.59195	1.36032	0.0405089	-0.901095	-0.128514	0.337328	1.60323	1.03878	-0.674695	-0.199552	-0.0666497	0.112561	1.66836	-1.4286	-1.22357	1.21853	0.408298	1.21592	-0.74771	-1.59195	1.15702	-1.59642	1.63299	-0.490341	-0.319764	-0.49382	-0.0795183	0.110117	-1.59195	-0.739495	0.834516
LINC01419	MO4	1	1.72767	-0.304028	1.42346	-0.731934	-0.719772	0.556292	-1.14652	-0.498906	0.880227	-1.13707	0.522121	-0.993817	-0.89056	-0.446377	-1.14652	1.03817	-0.629947	-0.725853	1.25177	1.38796	0.248092	-0.956007	-0.0841955	0.134832	-1.14337	-0.797359	0.479965	1.66105	-0.0714888	0.874472	1.24609	-0.280351	-1.14652	-1.14652	-0.230809	-0.463767	-0.625331	0.524945	1.63872	-1.14652	-1.14652	1.18643	1.43688	-1.14337	-0.625331	-0.543766	1.16537
RP11-136K7.3	MO3	-1	0.66234	-1.15297	-1.15297	-1.14768	-1.15297	1.46822	0.699663	-1.15297	0.978416	1.96483	0.596475	0.521551	-0.389033	-1.15297	1.64378	-1.15297	0.0506883	2.17151	1.46691	0.972697	1.47052	-0.832744	1.15497	0.735604	0.693324	-0.213928	-0.18129	1.23635	0.784839	-1.15297	0.682291	1.04481	0.679425	1.24489	-1.12649	-1.14768	0.369617	-1.15297	0.063336	-1.15297	-1.15297	-1.15297	1.13362	0.795745	-1.14768	-0.139821	-0.470042
CTB-78F1.1	MO3	-1	-0.386628	-1.24374	-1.24374	1.03682	0.72049	0.29093	-1.24374	0.786553	-0.323457	1.82017	0.255839	0.834367	-1.24374	2.05803	1.04245	0.399516	0.26595	0.463866	0.76274	1.23257	0.459174	-1.24374	-1.24374	0.652911	-1.23875	-0.358091	-1.24374	0.738002	0.460497	-1.24374	0.172005	0.129391	0.579821	0.399516	-1.21877	-1.23875	0.279899	-1.24374	1.83893	-1.24374	-1.24374	-1.24374	0.822364	0.437498	1.8793	-0.288198	-0.599642
RP11-115J16.1	MO3	-1	1.44253	-1.15414	0.221518	-0.0940164	1.06095	0.224879	-1.20571	0.579456	0.827368	1.26191	-0.306814	1.28143	-2.22668	1.02385	-0.0149379	-0.861188	-1.13612	0.424785	0.48346	-1.03838	0.632571	-0.414675	-0.0477521	1.16296	-0.131327	0.353488	-0.454947	0.30015	1.52891	-0.583171	0.126153	1.28885	1.25122	0.367735	-2.20663	-1.3575	0.12798	-1.5827	1.75484	-0.565071	0.118206	-0.529513	0.0961145	0.0299548	0.346093	-1.45934	-0.171078
RP11-115J16.2	MO3	-1	1.4724	-0.701487	0.690919	-1.31458	1.30485	0.832151	-1.31943	0.821454	-0.426372	1.61043	-0.761658	1.38288	-1.31943	1.55033	-0.426372	-0.65693	0.145597	-1.31458	-0.268202	-1.31943	0.0050996	-0.105876	-0.132	1.48021	-0.109238	-0.114569	-1.31943	-0.0356933	1.51841	-1.13783	0.0544316	1.41257	1.2844	0.905762	-1.29519	-1.31458	-0.834582	-1.31943	1.91307	-0.982718	-0.806178	-0.403299	0.72514	0.0789354	0.203317	-0.392156	-0.694386
AF131215.4	MO3	1	-0.724414	0.635447	-0.82426	0.739831	-0.975759	1.1362	0.59178	0.735037	-1.0645	-0.852444	-1.03331	1.30579	0.345267	-0.0424259	-1.19488	0.0102673	0.781124	-1.11981	-0.577271	-0.402442	-1.03929	1.4067	1.33471	0.825739	0.594751	1.34492	0.582288	-0.926545	0.528087	0.522024	0.331943	-2.27457	1.0614	0.841222	1.18372	1.16482	0.673713	1.54326	-1.55285	-0.0259842	0.923553	0.356412	-0.419991	-0.980889	-1.60906	-1.43136	-1.85937
INMT-MINDY4	MO2	1	-0.0375412	1.14806	0.232009	-1.60916	0.788411	0.399294	0.986658	-1.61395	0.244284	-0.143408	0.335652	1.37317	0.358279	0.759157	0.732534	-1.61395	1.07688	-1.60916	-0.225529	-1.61395	-0.746222	0.728935	-0.0632729	0.334732	0.77169	1.49299	-1.61395	-1.60916	0.965349	0.722392	0.280158	0.975281	1.11583	0.921673	0.491103	0.891037	0.0552484	0.530403	-1.61395	0.59	0.964055	-0.344891	-1.60916	0.942902	0.646929	1.14418	1.73467
RP11-326C3.2	MO2	1	-0.422375	0.57001	-0.884852	0.307496	-0.318395	0.391817	2.25316	-0.0936545	-0.585362	-1.94896	-1.02033	0.723485	0.700848	0.201271	-0.188238	-1.96149	1.46646	-1.1507	-1.16601	-0.588587	-0.819732	0.853381	-0.752001	-1.08335	2.55958	0.905739	-0.0196528	-0.854896	0.127764	-0.2917	-0.563	2.2529	-0.0529806	0.719598	0.979904	0.289443	0.14581	0.701878	0.835792	-1.23806	2.26083	-0.854896	-0.48333	1.1273	-0.1704	0.443544	1.25114
RP11-627G23.1	MO3	-1	-1.20729	-1.32123	0.186816	0.912568	1.18884	0.420796	0.765283	0.0584447	0.520814	1.00888	-0.36641	0.0619872	0.196381	-0.756123	1.23382	0.34231	-0.0854487	-0.428184	-0.295559	-0.352789	-0.779294	-0.620643	0.756632	1.08069	0.810694	-1.50627	-0.036895	1.00507	0.935476	-0.29818	0.131655	0.73146	0.299009	0.543472	-1.43075	-1.9863	0.874385	-2.48155	-1.18336	0.389341	0.596459	1.22903	0.727164	0.734845	1.66245	-1.85648	-0.157397
KLRC4-KLRK1	MO2	1	0.308888	0.840467	-1.823	1.06695	-0.360739	1.3104	0.768359	-0.0165183	-1.823	0.396633	-0.397545	1.47003	-0.572644	0.360754	0.746305	-0.817185	1.44536	-1.81825	0.111463	-0.346105	-1.823	1.35541	-0.169209	-0.129857	0.614471	0.988431	-0.273609	0.274386	0.779635	0.658019	-0.588762	0.909703	1.73261	1.18704	0.876177	0.930536	0.390375	1.89689	1.02074	-1.823	-1.02075	-1.11671	-0.306153	0.911772	-0.599557	-0.914689	0.423797
RP11-459D22.1	MO1	1	-0.547673	-0.65489	-1.72726	-1.72162	0.662086	0.28593	-1.72726	0.0894174	0.624211	1.63863	0.198673	0.290032	-1.72726	0.178455	0.981406	-0.956472	0.358549	-0.974327	1.40537	0.125752	1.24095	-1.00005	0.825667	0.954316	-1.72162	-1.10231	0.198673	1.30757	0.68167	0.741245	0.658868	0.613023	0.956383	1.08422	-1.69907	-1.72162	1.17374	-0.131116	-1.02182	-1.33551	1.3937	-1.72726	0.496017	-0.514075	0.847007	-0.648418	0.246812
A2MP1	MO2	1	-0.79824	0.649019	0.485295	0.356602	1.13067	0.655729	0.24266	-0.434781	-0.189016	1.55963	0.0664206	1.14644	-1.73297	-0.522524	-0.729348	-0.729348	0.0676817	-1.72753	-0.0919186	-1.26613	-0.0438816	1.05088	-1.12932	1.83818	1.70213	0.487586	3.00603	1.35451	0.676007	-0.326861	-0.0950573	0.929901	0.859211	0.475267	-1.70574	-1.72753	0.875442	-0.370417	0.112173	-0.507469	-0.434781	-0.922668	0.194113	0.706936	0.27974	0.815266	1.14463
NLRP9P1	MO3	-1	-0.169835	-0.282386	1.00268	-0.235237	0.681096	-0.505569	-0.331516	-1.40812	1.23101	0.677621	-0.243909	-0.361183	-1.40812	-1.40812	0.89442	-1.40812	-0.0626371	1.0072	0.800354	-1.40812	-0.125282	-1.05016	-0.380369	-1.40812	0.270929	-0.752071	-1.40812	1.52995	1.03484	-1.39628	-0.474526	1.04861	-0.224609	1.27227	-0.286448	-0.125282	1.53987	-1.40812	0.753196	-0.230256	-1.40812	0.27201	1.3473	0.584512	-1.4022	1.36129	1.51536
CYP2B7P	MO3	-1	0.273029	-0.814055	0.06437	-1.20139	-0.60446	-0.188407	-0.0354269	-1.03165	0.736049	0.985849	-0.0750232	0.585191	-0.843825	-0.291537	0.439509	-0.643377	0.0218866	-1.00315	0.837424	-0.944818	0.0437578	-1.03728	0.394831	1.49726	1.00908	-0.948225	-0.636562	1.83995	1.06355	-0.993797	-0.0744719	1.5105	1.12027	1.88275	-0.968539	-1.15979	1.30735	-1.55753	0.112242	-1.58886	2.15472	-0.936393	0.803277	0.598452	1.25936	1.28274	0.0132628
RP11-169D4.2	MO2	1	-1.12218	1.70251	-1.12218	-1.11411	0.341206	0.897608	1.47239	0.212294	-0.618241	-1.09797	-1.12218	-0.0856326	-1.12218	-0.193845	2.09532	-0.602106	0.711333	-1.11411	-1.12218	-0.430783	-0.147912	1.5104	1.03097	0.268381	0.537839	1.39356	0.357966	-1.11411	0.212294	-0.311185	0.768456	1.09559	1.74817	1.76651	1.22244	1.2324	0.809674	0.757441	-0.755388	-0.561769	0.800439	-1.12218	-1.11411	0.613315	-1.11411	0.421135	-0.0818815
RP11-545J16.1	MO3	-1	-1.17409	-0.0419434	-1.17409	-1.17051	1.00964	-1.17409	0.627394	1.0671	0.707967	-1.16335	-1.07217	0.793588	-1.17409	1.5749	1.79049	0.921085	-1.17051	0.657507	-0.594225	0.635361	-0.741668	-0.277617	0.662876	0.52853	0.842339	1.19514	0.526243	-1.17051	0.902711	-0.710696	0.534302	-0.928938	0.529842	0.76894	-1.15619	-1.17051	-0.581792	-1.17409	1.11691	0.32658	0.458397	-1.17409	-1.17051	0.776209	1.95028	-0.489098	-0.712361
RP11-328C8.4	MO3	1	-1.2867	1.98054	0.249943	0.348868	-1.2867	1.01947	0.506444	1.34726	-1.2867	-1.26881	0.199943	-0.520475	0.646315	0.0384645	-0.18796	-1.2867	1.77625	0.661837	-1.2867	-1.2867	-1.2867	-0.240358	0.723965	0.184748	-0.059595	-1.2867	-1.2867	-1.28074	0.306799	0.547491	0.905507	-0.878405	1.50946	0.109791	1.54731	1.53114	0.141349	0.874112	-1.2867	0.479993	-1.2867	-1.2867	-0.115775	-1.28074	-1.28074	-0.145864	-0.517702
RP11-767I20.1	MO2	1	-1.02825	-1.02825	-1.02825	-1.02212	0.861198	-0.490618	-1.02825	0.948097	1.1953	-1.00985	0.178247	1.82748	-0.529852	0.816491	1.7425	-1.02825	1.6423	-1.02212	-0.829074	0.534467	-1.02825	2.19266	0.0368305	0.642774	1.63015	2.67825	0.0973741	0.796626	1.68492	-0.411505	-0.517582	-0.608206	1.87044	1.45883	0.134163	0.301184	1.23782	-0.322271	-0.260805	-0.602071	1.23862	-0.496753	-1.02212	0.548025	-0.0134075	0.145413	-0.237124
RP11-267D19.2	MO3	-1	-0.291411	-1.0375	-0.298653	-0.0846267	-0.0566744	0.0665341	-0.204186	-1.0375	-1.0375	0.263317	-0.831367	-0.686531	-1.0375	1.00211	-1.0375	-0.0477216	-1.03026	0.676529	0.826071	-1.0375	-1.0375	-1.0375	-1.0375	0.484463	0.770536	-1.0375	0.581149	2.92638	0.724198	-1.02302	0.104507	0.953278	0.205148	-0.11429	-1.0013	-1.03026	2.75248	-1.0375	-1.0375	0.591704	0.455592	0.0397307	-0.0477216	1.05167	0.160386	0.347853	1.9084
RP11-150C16.1	MO1	1	-1.1425	-0.237228	-1.1425	0.59543	0.548174	-0.0599184	-1.1425	-0.410906	-1.1425	1.58538	-0.940367	-0.230127	0.182682	-1.1425	0.687232	-0.171953	-1.1354	-1.1354	0.397523	-0.53393	-0.284945	-0.713134	-0.35559	0.609602	-1.1354	0.622591	0.160331	1.16657	-0.449713	2.24799	-1.1425	0.80959	-0.812549	-1.1425	-1.10699	-1.1354	-1.1425	1.92788	-0.254234	-0.223523	0.725584	-1.1425	1.12604	0.38509	1.68086	2.17933	-0.226825
RP11-256L6.3	MO3	-1	1.47931	-0.142042	-1.33458	0.170721	-0.654664	1.58942	1.05807	-1.33458	1.17006	1.31178	0.379796	-0.301624	-1.33458	-0.42398	-0.0410604	-1.33458	0.0302608	0.514197	1.20187	-0.0559057	0.679795	-1.33458	0.413939	-1.33458	0.741889	-0.0867581	-0.413551	0.715436	1.23701	-0.517757	0.270356	0.593883	0.362561	1.57646	-1.30948	-1.32956	1.04838	-1.33458	-1.33458	-1.33458	0.269975	-1.33458	1.64555	1.01407	0.817311	-0.374243	-0.687249
RP11-497G19.1	MO4	1	1.66449	-1.17083	1.25937	-0.132816	-0.220441	1.12669	0.514204	-0.631036	-0.0487278	-1.15511	-0.140492	-1.17083	-0.745202	-0.00658687	0.17921	-0.0609369	-1.16559	-0.471317	-0.322356	0.616799	0.13072	-1.17083	1.20096	-0.267737	-0.445815	-1.17083	-0.545773	-1.16559	-0.0873732	-0.644135	-0.344591	0.618456	-1.17083	-0.50289	-1.14463	-1.16559	-0.646754	-1.17083	0.236589	-1.17083	-0.0905827	1.15146	1.09126	1.13916	0.351275	2.94302	0.663179
RP11-274M17.1	MO2	-1	0.800853	-0.940264	1.89286	-0.936334	1.59825	0.710766	-0.940264	-0.940264	0.0214956	-0.928475	1.17762	-0.940264	2.21215	-0.940264	-0.940264	0.855042	-0.936334	-0.936334	1.55487	1.02139	1.41221	-0.702656	-0.940264	-0.940264	-0.936334	-0.504794	0.600557	1.59167	-0.556881	-0.545229	0.778671	-0.671219	-0.757672	-0.940264	-0.920616	-0.936334	-0.290243	0.615633	1.283	-0.940264	-0.940264	1.24591	-0.168689	-0.936334	-0.936334	-0.188516	-0.433536
RP11-168L7.1	MO3	-1	-0.583385	-1.08492	1.10083	-0.120479	1.08718	0.133847	0.28614	-0.0843557	0.199216	1.32477	0.0115905	-1.08492	-1.08492	-0.201894	1.36599	-1.08492	-1.08005	0.901153	-0.531883	-1.08492	0.829789	-0.45719	0.40902	0.440863	0.295732	-0.545464	-1.08492	-1.08005	0.696253	-1.08492	-1.08492	1.97419	0.894088	0.789551	-1.06058	-1.08005	-0.597989	-1.08492	-1.08492	1.8956	-1.08492	-1.08492	1.1197	0.553587	1.79683	-0.153663	-0.45719
DIO3OS	MO2	1	-0.634644	1.59181	-1.21779	0.838713	-0.199451	-0.527589	-0.211996	0.640945	-0.0578039	1.29383	-0.161738	0.549173	-1.30218	0.132865	1.02909	-1.63193	1.50088	0.127698	-1.50015	-1.63193	-0.248059	0.167241	-0.38622	-0.630375	1.16587	1.03062	0.13176	-1.62787	1.37481	-0.173707	0.00165131	0.0525369	0.695207	0.651391	0.744618	0.812942	0.182197	-1.44738	-1.63193	1.35026	-0.0482027	-0.736463	-0.834928	0.821337	1.69636	0.533969	0.288874
RP11-371E8.2	MO1	1	-0.125266	0.0834392	-1.0044	0.118392	1.74376	1.31713	-0.0224871	-1.0044	1.24655	0.528382	-0.761508	0.0919722	-0.311202	0.891744	0.921955	0.161878	-0.995871	-0.995871	0.377465	-1.0044	-1.0044	-1.0044	-0.0587945	1.31975	0.176394	-1.0044	-1.0044	2.10951	-1.0044	-1.0044	-1.0044	1.90972	0.0505024	0.0834392	-0.961739	0.36953	-1.0044	-1.0044	0.0630031	0.0999075	0.437388	0.264925	-0.995871	-0.995871	2.01189	0.627993	1.98256
RP11-300J18.1	MO3	-1	-0.348412	-1.10873	-0.355792	-1.10135	-1.10873	1.15867	1.56779	-1.10873	1.56592	1.34704	-0.259524	-0.751066	-1.10873	-0.259524	1.59646	-1.10873	0.568503	0.637981	0.49176	-0.476267	1.30962	-1.10873	-1.10873	1.52289	0.409796	-1.10873	-1.10873	0.845753	1.30962	-1.09397	0.982968	-0.603468	1.51696	1.17796	-1.07183	-1.10135	0.658462	0.266223	-1.10873	-1.10873	0.994537	-1.10873	0.340274	-1.10135	0.792845	0.30304	-0.157103
LINC01146	MO3	-1	-0.844369	-0.861042	-0.556404	-0.947745	-0.32218	1.25426	0.968997	-0.966191	0.844587	0.612337	0.0665783	0.143339	-2.15129	-0.424776	1.17117	-0.805576	0.103438	0.107878	1.04152	0.075363	0.795118	-0.236562	0.0188636	1.04016	0.893595	-0.649026	-0.681853	1.19841	1.49546	-1.01794	0.683774	1.0285	0.845602	1.25699	-0.864601	-0.733745	0.770019	-0.857886	-1.10921	-2.6736	0.971981	-1.65313	0.82362	0.835335	1.16278	0.366176	1.11118
RP11-253M7.3	MO2	-1	0.422907	-1.18673	0.069011	-1.17903	-1.18673	-1.18673	-0.301196	-1.18673	0.231112	0.934435	0.326618	-0.813764	0.839812	0.209189	0.231112	1.10927	-1.17903	1.54714	-0.936893	2.07073	1.90124	-0.194393	1.04087	0.430603	-0.121836	-0.333939	-1.18673	-1.17903	-1.18673	1.30548	-0.54618	-0.659852	-1.18673	-1.18673	0.271321	-1.17903	-0.416973	0.73818	-0.224097	-0.190815	-0.371877	0.267743	0.65606	-1.17903	-1.17903	0.285434	-0.194393
CTD-2555C10.3	MO4	1	0.579045	-0.29629	1.6902	-0.960048	-0.965296	0.211261	-0.965296	-0.965296	1.22282	-0.949553	0.216746	-0.965296	0.416644	-0.965296	-0.965296	-0.965296	0.227371	0.898989	-0.965296	2.20896	1.83692	-0.965296	1.68722	-0.965296	-0.239124	-0.965296	-0.965296	-0.960048	-0.965296	0.389299	0.078789	0.477322	-0.965296	-0.965296	0.0289784	-0.960048	-0.965296	0.132348	0.444369	-0.965296	0.712042	-0.184679	-0.248051	-0.115468	-0.097246	0.0386018	-0.288602
CTD-2240J17.1	MO1	1	-1.59069	-1.59069	1.06502	0.628423	1.76529	0.540035	-0.305201	0.54818	-0.524846	0.543007	-0.287627	1.05347	-0.17352	1.16493	1.18786	1.39036	1.0676	-1.5849	-1.40288	-0.692707	-1.59069	0.0690609	0.281411	0.222507	0.426042	0.849309	-0.900537	-0.305201	1.22547	-0.426633	0.148765	0.809972	0.467576	-0.853188	-1.56176	-0.659233	0.268902	0.910669	0.699545	1.29674	-0.0688108	-0.497308	-0.205397	0.739229	1.09552	-0.48401	-0.844713
MTND5P32	MO1	1	0.653187	-1.98547	0.68559	0.426759	1.44053	1.09531	0.523781	0.611187	0.778911	0.790374	-0.692514	0.325525	-2.63803	0.669052	0.969822	0.961964	-0.83948	-0.594289	0.142628	0.180525	-0.505206	-0.87118	1.19299	0.444601	-0.699153	-0.143341	-0.377089	0.669441	0.888194	-1.15039	0.627841	-1.23087	0.269334	0.458632	0.396792	-0.0295842	0.408879	-0.748002	1.33946	1.08789	1.02918	0.468446	0.0275615	-0.276729	1.51186	-1.65881	-1.97797
RP11-210M15.2	MO1	-1	-0.642376	0.147705	0.754396	-0.505116	0.786235	-0.716379	-1.13762	-0.642376	1.26071	-0.274156	1.74724	-0.0235627	-0.747119	-1.13762	-1.13762	-0.119329	1.51451	1.54188	0.793337	-0.391457	1.5195	-0.846966	-1.13762	-1.13762	0.0625269	0.0572406	1.67939	-0.0694642	0.502472	-0.0099933	-1.13762	-0.80851	0.0658617	-0.22246	-0.226858	0.382243	-1.13762	2.13516	-0.303118	1.74775	-1.13762	0.840431	-1.13281	1.14376	0.372488	-0.218043	-0.517764
RP11-382A20.5	MO1	1	-0.879949	-1.67156	-0.120688	1.13487	1.20524	-0.201734	-0.0243228	0.662059	0.978847	1.39882	-1.01684	-0.59156	-0.279604	1.07283	0.619323	-0.245513	0.791349	0.377809	-0.507786	-1.95138	-0.0847369	-1.3503	1.42128	0.142296	0.943804	-0.554479	-1.02843	0.496014	0.734814	-0.954326	0.614008	-0.238244	0.235945	0.715301	-1.25646	-0.787349	1.00059	-1.75469	-0.427295	-0.173341	1.359	0.344489	-0.385853	-0.593305	1.9955	-1.24418	-1.66175
LYPD8	MO4	1	1.466	-0.923594	2.11549	-0.919801	-0.923594	0.0259399	-0.487171	-0.923594	-0.923594	-0.912216	1.41601	-0.923594	0.751429	-0.923594	-0.923594	-0.22483	-0.919801	-0.417236	1.33866	0.755897	1.2109	-0.258153	-0.923594	1.13526	-0.398776	-0.503308	1.25668	1.56124	-0.923594	-0.542334	-0.607908	-0.66393	1.02745	-0.923594	-0.904631	-0.919801	0.950986	1.29618	1.58487	-0.923594	-0.923594	1.13422	-0.405227	-0.919801	-0.919801	-0.198058	-0.434534
TGFBR3L	MO3	-1	0.0419848	-1.53101	-0.175127	0.444827	-1.12911	0.0430417	-1.53101	0.482904	-1.16961	-1.51365	-1.53101	0.808438	-0.696456	-1.53101	2.11967	1.3844	-1.52522	0.359389	-0.276257	-0.632931	1.29351	-0.784953	0.143742	0.600974	-0.340516	-0.285726	-1.53101	-0.582459	0.940338	-0.949399	0.916945	2.38963	0.132314	0.540638	-0.43482	-0.0295496	0.981868	-1.26796	-0.0825044	-0.379904	0.669972	0.110953	-0.740245	0.416356	-1.52522	1.17549	2.09837
RP11-375I20.6	MO1	1	-2.08074	0.198151	0.128733	-2.07423	1.36013	-2.08074	-1.33178	1.01697	-0.025823	1.55985	0.687377	-0.572307	-2.08074	0.408783	0.633117	1.27319	-0.601509	0.316256	-0.669192	0.214416	-0.165337	0.428793	1.1667	1.0773	-0.0671279	1.06531	0.235969	-0.356989	0.950525	-0.0789095	0.311827	-1.63512	0.342439	0.616308	-2.04819	0.907577	-1.00412	-0.719363	-0.585965	-1.62862	0.812236	0.191728	-0.00145494	-0.680587	1.11435	-0.835633	-1.24145
RP11-747H7.3	MO2	1	-1.53175	1.22804	-2.42303	1.40307	-0.455607	0.648424	1.11491	0.170111	-0.783135	-0.991348	-0.863666	0.679354	-1.45372	-0.960128	-0.51905	0.565979	1.03851	0.518283	0.388062	-0.0140612	-1.13273	1.14717	-0.671795	1.23816	0.777484	0.99164	-0.649205	-0.12861	0.724625	0.291064	0.885433	0.241993	1.03682	0.477721	-0.34006	0.53504	0.831983	1.18292	-1.12262	-0.303061	-0.762834	-1.27719	0.318407	-0.331097	-2.41784	0.348464	0.0348379
LINC02128	MO3	-1	0.449594	-0.0993177	2.77605	0.375352	1.20826	0.339718	0.266061	-0.956044	0.483207	-0.935883	-0.764752	0.232384	-0.410116	-0.182739	-0.956044	-0.956044	-0.949324	-0.949324	-0.956044	0.0871069	-0.956044	-0.956044	1.93476	-0.956044	-0.0261112	-0.956044	-0.956044	1.71019	0.155577	-0.956044	-0.956044	-0.495942	0.572048	0.323368	-0.922443	-0.949324	0.975966	-0.956044	1.86883	-0.0863481	-0.244463	0.314095	0.8669	0.48963	-0.949324	0.329543	1.39633
LINC02187	MO3	-1	1.10443	-1.26511	1.87268	0.625044	0.818808	0.856102	-0.715209	-1.26511	0.546775	0.853025	-1.26511	0.898523	0.0868012	0.404417	-0.678777	-1.26511	-1.26033	-1.26033	-1.26511	1.0108	0.521967	-0.976158	1.06631	-0.441407	-1.26033	-1.26511	-0.388342	1.21542	-0.102577	-1.26511	-1.26511	0.717986	-0.309769	0.215625	-1.24121	-1.26033	0.843038	-1.26511	1.89073	-0.646665	-0.457667	1.00742	1.73684	0.614303	0.236144	-0.350923	0.407669
RP11-963H4.3	MO3	-1	-1.11565	0.0853264	-1.11565	0.616526	1.49487	0.722492	0.915576	0.811533	-0.24755	1.83688	-1.11565	1.09516	-1.11565	1.42466	1.88472	0.550402	-1.10933	-1.10933	-0.398131	-0.574371	-1.11565	-0.301225	1.0842	0.211716	1.4248	0.243749	-1.11565	-1.10933	0.571972	-1.11565	-1.11565	-0.683232	-0.0318837	0.0867713	0.458806	-1.10933	-1.11565	-1.11565	-0.0192054	0.140941	1.07435	-1.11565	-0.252421	-0.0928536	1.01436	1.83887	1.09516
RP11-498C9.13	MO2	-1	0.028267	0.620863	0.419088	0.99419	0.0295339	-1.12999	0.429636	-1.12999	0.225285	-1.11338	1.68396	-0.418504	1.48979	0.535051	-1.12999	1.05968	-1.12446	0.180671	1.12612	2.13137	0.68464	-1.12999	-1.12999	-0.532568	-1.12446	-0.148141	-1.12999	-1.12446	-1.12999	0.372132	-1.12999	-0.750864	-1.12999	-0.0757438	-1.10231	-1.12446	-0.576092	1.09275	1.06227	0.237349	0.851473	-1.12999	-1.12446	-1.12446	-1.12446	-0.0706558	0.808384
AKR1C8P	MO1	1	-0.304133	-0.641111	0.476934	-1.5627	0.128004	-0.512106	-1.45379	0.0781866	0.81044	0.972526	0.533828	0.204653	-1.23341	0.815985	-0.0126512	0.643839	-0.164829	-0.395637	0.623651	0.156637	1.20235	-0.743045	1.10157	0.746414	-1.41796	-0.263556	0.705311	1.30865	1.22261	-0.0271077	0.755519	1.23883	0.246858	0.996673	-0.937122	-1.22945	0.78871	-0.565638	-0.651468	0.944323	0.949094	0.605512	0.0625936	-0.764777	1.61126	-0.0217309	0.114211
CTD-2015H3.1	MO2	-1	0.907732	-0.293073	0.735234	-0.998594	-1.00417	0.797082	-1.00417	-1.00417	-0.237497	1.75693	0.838362	-0.733837	0.199819	0.235298	-0.31979	0.660028	-0.998594	-0.998594	0.431233	0.962787	1.23407	-1.00417	0.362264	1.82039	-0.998594	-1.00417	-1.00417	1.69009	-0.459982	0.435652	-1.00417	-0.622278	-0.744993	-0.293073	-0.976282	-0.998594	-0.0815055	0.391051	0.983531	-1.00417	0.463226	1.13709	1.86052	-0.998594	-0.998594	2.20646	-0.284901
ANXA8L1	MO4	-1	-0.610049	-0.511283	-0.614087	-0.0377745	0.972992	-1.02608	0.111245	0.134848	0.303872	1.15377	-0.116502	-0.195168	-0.69804	-1.02608	-0.530625	-0.0396988	2.47615	-0.486949	-0.894985	-0.680009	-1.02608	-1.02608	-1.02608	-0.590424	-1.02205	0.8534	1.47401	-1.02205	1.1062	1.06976	0.373253	0.888284	0.763919	1.26958	-0.0194259	1.44537	0.0423376	1.75354	-0.842489	-0.32693	-0.5985	-0.676254	-1.02205	0.397898	-0.358119	-0.253584	0.616608
TUFMP1	MO2	-1	1.55737	-0.826544	0.368729	-0.822711	2.52049	0.351118	-0.826544	-0.826544	1.06014	-0.815045	0.385212	-0.826544	0.112434	-0.826544	0.833836	-0.826544	-0.822711	-0.822711	0.53779	1.63646	0.966391	-0.826544	2.32832	0.119207	-0.822711	-0.826544	-0.826544	0.933307	-0.826544	-0.826544	-0.0639352	1.42143	-0.826544	-0.337896	-0.100317	-0.209387	-0.443143	-0.826544	2.10357	-0.826544	-0.826544	0.474637	-0.822711	-0.822711	-0.822711	-0.0932882	-0.332281
CYP4F35P	MO2	1	0.872297	-1.17714	-1.17714	1.46419	-1.17714	1.11735	-1.17714	0.307491	-0.0293793	0.303693	-0.999812	1.93818	-0.671066	1.27507	-0.0293793	-1.17714	1.8269	-1.17091	-0.469415	-0.210142	-1.17714	1.66187	0.485502	0.359956	1.32865	2.30405	-1.17714	-0.155797	0.33834	-0.031287	0.588551	0.950323	0.690871	1.6026	0.833601	1.30004	0.471112	1.47867	-0.397876	-1.17714	-1.17714	-0.637457	-0.325692	0.774467	-0.146671	0.0145952	-0.373831
RP11-484N16.1	MO3	-1	0.0091741	-0.945746	1.44847	0.803427	1.24373	0.946043	1.12052	0.611419	0.16701	-0.674497	0.861199	0.494534	-0.239024	-0.284844	-0.970663	1.60232	-1.60372	-1.60372	0.411498	-0.801438	-0.666905	-0.416769	-1.60892	0.613901	1.68172	-0.489257	-1.60892	1.00191	0.613128	-0.562178	1.06629	0.167602	0.476375	-0.104739	-1.58291	-0.258922	0.685934	-1.60892	-1.60892	0.626686	-0.72997	0.864875	1.16695	-0.272398	0.765639	-0.613772	0.852685
FXYD1	MO3	-1	1.07231	0.0864726	-0.285389	-0.182967	-0.193142	-0.817305	-0.919971	0.164421	-0.273782	1.0063	-1.21064	0.44791	-1.10768	0.569714	1.06471	-2.16956	-0.181122	0.62268	0.36479	-0.187166	-0.115873	0.205498	1.14224	1.22508	-0.289826	0.117606	-2.16956	1.0294	0.9446	-0.810622	-0.478823	1.16628	0.598729	0.967437	-1.01656	-0.145856	0.969214	-1.59605	0.98545	-1.92141	1.10515	-1.49441	0.970348	0.42691	0.943167	0.616742	-0.338929
AC079466.1	MO4	1	1.89658	0.114473	0.523765	1.82248	-0.552385	1.41531	1.04561	-1.26461	-0.909866	-0.651102	0.65923	0.60665	-0.534467	-1.26461	-0.681963	-0.911857	-0.678035	2.14269	1.18531	-0.0243705	0.271945	-1.26461	-0.632352	-0.819744	0.896652	-0.978602	-0.60044	0.508955	-1.01281	-0.178341	0.131643	0.929912	-0.185875	-0.583785	-1.25171	-1.26203	-0.646574	-0.273836	1.51437	-1.26461	-0.991326	-0.00126709	1.57629	1.55596	-0.514816	0.618136	1.45071
SMUG1P1	MO3	-1	0.102508	-0.944955	0.0511262	-0.938851	-0.118189	-0.0143334	-0.944955	0.309706	1.26739	0.506078	-0.944955	0.469764	-0.944955	-0.944955	1.29266	-0.944955	-0.938851	-0.938851	-0.944955	-0.944955	-0.944955	0.878702	-0.268503	1.37291	0.311102	-0.268503	-0.944955	-0.938851	1.96524	-0.944955	-0.436857	1.40002	0.809971	0.665292	-0.914434	-0.938851	1.70631	-0.944955	0.114762	-0.944955	2.378	-0.0369267	-0.110642	0.0435802	0.064777	0.222798	-0.157812
CTD-2526M8.2	MO3	-1	0.597194	-0.592155	0.793027	0.673463	0.841343	1.33129	-0.650768	-0.223614	0.466933	1.54536	0.22343	0.540629	-1.19409	1.03395	1.86936	-0.548753	0.46493	0.0514316	0.840326	-1.19409	-0.170955	-0.365652	-1.19409	1.05104	0.451936	-1.19409	-1.19409	0.056393	1.14664	-1.18465	-0.0875604	1.6488	0.221735	1.60138	-1.17048	-1.18937	0.394192	-1.19409	-0.979423	1.2559	0.0480429	0.145909	0.878958	0.470916	0.289212	-0.290837	1.13755
SNX6P1	MO1	-1	1.98455	0.390781	2.49433	-0.998028	-1.00537	-0.36196	-1.00537	0.50374	0.00380617	0.313498	1.1989	0.696259	1.66154	-1.00537	-1.00537	-0.00185626	-0.998028	-0.998028	0.39246	-1.00537	-0.118687	-0.0585921	0.954217	-0.213244	0.505419	-1.00537	1.39055	-0.998028	-1.00537	-1.00537	-0.394229	-0.502682	0.254522	-1.00537	-0.968659	0.176815	0.50844	0.173401	1.48163	-0.49534	-1.00537	0.382328	-0.998028	0.57411	-0.998028	0.399206	-0.0585921
GABRQ	MO2	-1	1.01325	-1.18063	0.828759	-1.1762	-0.581369	0.10707	-0.0544499	-0.448751	0.216287	-0.385864	1.45859	-0.27021	1.8334	0.149745	1.21359	0.881846	-1.1762	-0.133404	-0.115893	1.80578	0.121446	-0.273385	-0.0967454	-1.18063	-0.568372	-1.18063	-1.18063	0.345853	-1.18063	-0.735847	-0.143731	-0.877701	-0.174553	-1.18063	-1.1585	-1.1762	0.169	1.35222	1.34808	-0.00735596	0.720839	0.139445	0.38462	-1.1762	-1.1762	-0.334215	-0.610088
BNIP3P22	MO1	-1	1.0467	1.01191	0.499283	-1.05186	-1.05961	-1.05961	0.349261	0.532744	0.836478	-1.03637	1.58613	-1.05961	1.24335	-1.05961	-1.05961	-1.05961	1.28193	-0.0252707	-0.808096	2.04985	1.47913	0.528956	-1.05961	-1.05961	0.534516	-1.05961	1.69798	0.992177	-0.303779	-0.280809	-1.05961	-0.529194	0.269779	-1.05961	-1.02087	0.187786	-1.05961	1.74749	0.719625	-1.05961	0.537704	1.25182	0.461533	0.606996	-1.05186	0.422445	-0.0606068
AC005339.2	MO3	-1	1.46082	-0.0364071	0.498787	0.982207	0.453468	0.243945	0.68181	0.0154248	0.27034	1.44071	0.641113	0.718648	-0.863681	0.257079	-1.65184	-1.2996	-1.64637	-0.591572	0.971642	1.03604	-1.65184	-1.65184	0.943104	0.999343	0.339401	-0.293659	-1.65184	-0.437682	-0.0607769	0.311065	0.624241	-1.27774	-0.169662	-1.65184	-1.62452	-1.64637	0.895282	-0.378793	0.644976	-0.422581	-1.65184	0.689599	0.430609	-0.766989	0.885318	-0.606569	-0.947258
RP3-431P23.5	MO1	1	-0.91059	-0.395736	0.683719	0.586751	2.01048	0.675943	-1.27553	-1.36952	1.1253	1.12474	-1.19093	-0.6644	-0.542468	1.02693	-1.26188	-1.94666	0.585745	0.922255	-0.939422	-1.1997	1.54466	-0.674947	1.67226	1.70007	-0.322156	-0.532404	0.0762516	0.683953	0.901145	-0.974084	1.14447	1.55898	-0.520582	0.235834	-1.23201	-0.117533	-1.74335	-1.39735	-0.779467	-0.470399	0.895963	-0.0373528	0.944683	0.523161	0.416584	-1.22153	-0.313982
BNIP3P39	MO2	-1	1.68996	0.201255	2.13803	-0.0330181	0.0339651	-0.0645166	-1.20988	-1.20988	0.563319	-1.19206	1.04786	-0.159392	1.38432	0.110097	-1.20988	1.0933	-0.235988	1.69047	-0.247912	-0.700797	0.954909	0.00815756	1.77251	-1.20988	0.273205	-0.15663	0.117856	1.65939	-0.630346	1.16402	-0.71544	-0.803184	-0.475523	-0.452595	-1.18018	-0.253436	-0.227285	-0.256199	-0.93981	-0.797244	-1.20988	1.6978	1.05407	-1.20394	-1.20394	-0.0735105	-0.443893
AP001172.3	MO3	-1	-1.16683	-1.16683	-1.16683	-1.15872	1.33089	1.325	-1.16683	1.16481	-0.660222	1.69054	-0.233572	-0.773767	-1.16683	2.09524	-0.171742	-1.16683	0.676414	-0.0840215	0.920247	-0.471769	1.21992	-0.676443	-1.16683	0.537669	-1.15872	0.578803	-1.16683	1.79278	1.60033	-1.16683	0.112144	-0.61156	1.26511	-0.132895	-1.12628	-1.15872	0.97901	-1.16683	-0.152318	0.446784	-0.308064	-1.16683	0.775277	-1.15872	-1.15872	0.384675	-0.121014
BUD13P1	MO4	-1	-0.371391	0.692154	-1.03805	-1.03158	0.316887	0.20961	-0.293452	0.291939	0.154136	-1.01864	-0.293452	-0.724444	-1.03805	0.135703	0.422727	-0.620911	2.03573	-1.03158	-1.03805	-1.03805	-1.03805	0.895097	-1.03805	-0.339943	-0.142639	1.97365	0.149146	0.0228249	1.52627	0.842523	-0.499446	0.740779	0.902265	1.64331	1.05052	0.850516	-1.03805	-0.743856	0.0852906	-1.03805	1.0302	-0.477478	-1.03158	0.828696	-1.03158	0.199813	2.02393
MMP28	MO3	1	0.304984	1.82868	-0.951858	-1.14541	-0.492982	-0.770312	-0.837452	0.964002	-0.335545	-0.851093	0.582356	0.765859	0.323454	-0.392259	-0.208781	0.0637946	0.714965	0.371117	-1.25552	-1.42645	2.11839	0.0474903	-0.450816	0.435722	0.878656	0.792396	0.860457	-0.12939	0.0559198	0.663132	0.793916	-1.53203	0.167971	-0.516985	1.29652	1.65163	0.0176547	2.30924	-0.704276	-0.732677	0.868605	-0.212976	0.46349	0.110374	-0.93816	-0.779587	0.947234
RP11-710C12.1	MO4	-1	-1.10561	0.536912	-0.400172	-1.09869	-1.10561	-1.10561	0.430807	1.30116	-0.673708	-1.08486	-0.908793	1.24868	0.588192	-0.309977	0.168287	-0.659879	1.17995	-1.09869	-1.10561	-1.10561	-0.27061	0.625457	0.0947233	0.60041	0.317116	1.17995	0.162955	-1.09869	-0.431044	0.516349	-0.0152456	1.25566	1.57571	2.0685	1.29234	1.6438	-0.414	1.59207	-1.10561	0.0915084	-0.373483	-1.10561	-1.09869	-1.09869	-1.09869	0.217094	-0.214018
RP11-1259L22.2	MO1	1	-1.01326	-1.01326	-1.01326	0.353801	1.35459	-1.01326	-1.01326	0.806958	-0.0648328	-0.992557	-0.816842	1.258	-1.01326	-1.01326	0.258057	1.33573	0.11803	-0.092002	0.104178	-0.421897	-1.01326	0.401631	0.828365	2.42724	-1.00636	0.701925	-0.19006	1.36737	0.665361	-0.999458	-1.01326	-0.540831	-0.692638	-0.133583	0.706886	-1.00636	-1.01326	-1.01326	0.714301	1.71946	0.63119	-0.41548	2.77022	0.104178	0.499707	0.306765	-0.123475
SNX29P2	MO2	1	-1.3779	0.279773	-1.84734	-0.297268	0.260984	0.207523	0.541332	0.0115477	0.415731	1.02532	-0.730405	-0.0885241	-3.08612	0.77755	1.22264	-0.199042	0.903476	-0.60178	0.707581	-1.76938	0.269996	0.198121	0.779175	0.530382	-0.472907	0.247118	0.150586	0.329127	1.19558	-1.52182	0.131008	1.42448	0.349773	1.31864	0.893483	-0.146025	0.758361	-0.545217	-1.17735	-1.44399	-0.0771536	-1.55111	-1.23589	1.58997	1.6502	1.14096	1.12655
RP11-471M2.3	MO4	1	0.984074	-1.17294	0.987359	0.391947	-0.0590061	1.51112	-1.17294	-1.17294	1.0097	-0.4013	0.941248	0.947801	-0.704694	-1.17294	-1.17294	1.19579	0.201826	1.68096	0.889745	0.978373	1.05882	-1.17294	1.49626	-0.371982	-1.16969	-1.17294	1.18688	-0.451609	-0.635978	-0.258298	0.133458	0.73087	-0.771632	-0.316633	-1.15671	-0.650268	-1.17294	1.47481	1.24962	-1.17294	-1.17294	0.477816	0.724533	-1.16969	-1.16969	0.559161	0.273668
LINC01607	MO2	-1	-1.18281	-1.18281	-0.357311	-0.118186	-0.620763	0.377262	0.28858	-1.18281	0.307898	1.30023	0.408312	0.248034	0.563634	0.615097	-1.18281	1.95429	-1.17472	-1.17472	1.77388	0.671423	1.67129	-1.18281	-1.18281	0.211811	-0.0631886	-1.18281	0.625665	1.60864	-1.18281	-0.369447	-0.50934	-0.628854	-1.18281	-1.18281	-1.14235	-1.17472	-0.373492	0.116177	-0.170705	1.21414	-0.32608	0.346412	1.01198	-1.17472	0.15556	0.365011	-0.139475
CTD-2325A15.5	MO3	-1	1.05319	-0.554234	1.47711	-1.08634	1.43378	-1.09055	0.571796	0.767534	1.57851	1.22956	1.4677	0.832307	-1.09055	-1.09055	0.884841	-1.09055	0.05322	0.123099	0.97821	0.0716695	2.10212	-1.09055	0.742734	0.654738	0.76369	-1.09055	0.629965	-1.08634	-1.09055	-1.09055	0.900604	-0.802523	-1.09055	-1.09055	-1.06952	-1.08634	-1.09055	-0.415145	-1.09055	1.03116	-0.223177	0.616238	-1.08634	-0.00969268	0.712788	-0.285765	0.620795
LINC02084	MO2	1	-1.37456	0.910861	-0.352381	0.662402	-0.526133	0.99676	0.964807	-0.0870264	-0.983267	0.547854	-0.142688	1.51375	-0.865679	-0.238275	0.0395873	-0.970738	1.55384	-1.3683	-1.37456	-0.837709	-1.37456	1.19595	-1.37456	-0.294822	-0.507732	1.36327	-0.225261	-1.3683	1.04073	-0.0108662	-0.386709	0.764711	1.20825	0.958574	-0.187699	0.942582	1.17062	2.10561	0.747286	-1.37456	-0.711267	-0.831884	-0.518389	1.08905	-1.3683	2.23109	0.818182
CD24	MO4	1	1.14857	-0.416413	0.387518	0.981417	-0.439996	-1.61648	0.546595	-1.85721	0.494052	-1.89502	0.991358	-1.55357	0.998963	-1.80228	-0.591449	-2.12327	0.592531	1.38084	0.651873	0.835513	0.0677608	-0.521787	0.468748	0.413476	0.534152	-0.621499	1.7044	-0.0856256	-0.637198	1.41353	0.242175	0.41934	-0.143327	-0.483564	-1.46314	-1.299	-1.25086	0.601397	0.214694	0.249507	0.537535	-0.0781943	0.362098	0.526498	-1.29876	0.287355	-0.393531
DGCR9	MO1	1	-1.37411	-0.442411	-0.132334	-1.8022	1.69738	-0.00175967	0.496544	0.469516	0.452372	1.17451	-0.314828	-0.864772	0.723086	1.60119	1.02347	-0.0824802	-0.860547	-0.3252	-0.0773531	-1.45162	0.912653	-0.72769	-0.061663	1.48757	-0.137392	0.0062479	-0.489513	-2.5227	0.207141	0.29822	-0.681453	0.541312	-0.473974	0.00476476	-2.50063	-0.407201	-0.131729	-0.528974	1.27497	0.831378	-0.614979	1.45244	0.167513	-0.0568008	1.47312	-1.47268	-1.81672
AC006946.16	MO1	-1	1.2355	0.0698603	2.1355	-1.09035	-0.754555	-0.149575	-0.203332	-0.589951	-0.191622	-1.08054	1.88726	0.519121	1.88818	-0.205594	-1.09525	-0.779078	0.525996	-0.440438	0.773239	0.909508	1.75047	0.917335	-1.09525	-1.09525	-1.09035	1.07687	1.8186	-1.09035	-1.09525	1.54413	0.179671	-0.759459	-1.09525	0.0532557	-0.165995	-0.305557	0.554569	0.408823	-0.243804	-1.09525	-1.09525	-1.09525	-1.09035	0.164855	-0.283966	-0.157001	-0.462809
CTA-384D8.34	MO2	1	-0.618481	0.479732	-1.30687	0.525646	-1.30687	0.746031	0.177866	0.285492	-0.0758235	-1.28683	0.486764	0.968226	-0.0599455	-0.538002	-0.487063	-0.393639	1.76345	-1.30019	-1.08995	-1.30687	-0.0969047	0.780042	0.0914681	-0.155173	1.38075	2.02869	0.600324	0.177866	-0.201626	-0.219675	1.42647	0.974972	0.614057	0.891284	2.09422	1.62087	0.29314	0.955015	0.0534896	-0.15002	0.285492	-1.30687	-1.30019	1.15167	0.158173	1.8188	1.4112
RP11-405M12.4	MO2	1	-1.1296	-1.1296	-1.1296	0.523673	0.617771	-0.398324	1.5542	0.585597	1.36141	-1.10456	0.511448	1.38619	0.0741153	-0.169342	-1.1296	-1.1296	1.95681	0.489693	-0.858681	-0.414429	-1.1296	0.782815	-0.204849	0.929417	0.953858	1.62887	-1.1296	-1.12125	0.250765	0.930942	-1.1296	-0.558264	1.37269	0.459121	1.56389	1.50889	0.250765	0.81466	-1.1296	-1.1296	-1.1296	-1.1296	-1.12125	1.48467	1.68472	0.466789	-0.0535276
CBSL	MO3	-1	0.434413	-1.21319	1.02061	-0.684001	-0.295052	0.369346	0.0601943	1.17261	1.14611	0.551479	0.309432	0.267903	0.664235	0.621655	0.700762	-0.68868	-1.50778	-0.49235	0.352559	-1.6769	0.0474706	-1.04664	2.09042	-0.93201	1.92345	-1.43175	-0.347908	-0.248	1.918	-0.909766	-0.16293	1.07665	0.458171	0.861041	-1.938	-1.89143	0.706088	-0.714726	-0.983793	-0.233677	1.69212	-0.450429	-0.132869	1.4933	0.491449	0.867756	0.593489
LINC01297	MO1	-1	2.72857	0.801341	1.56915	-0.298854	-0.543496	-0.471948	-0.817083	0.451636	-0.571065	-0.805268	2.04768	0.658243	2.13959	-0.817083	-0.817083	-0.278783	0.253708	0.221851	0.897491	-0.817083	-0.341453	-0.126053	-0.380635	-0.817083	-0.813145	0.788411	-0.817083	0.225989	0.865248	0.106814	1.34398	-0.547434	-0.330189	-0.817083	0.164732	-0.813145	-0.00505274	0.297622	2.67708	-0.817083	-0.817083	-0.817083	-0.813145	0.0301737	-0.813145	-0.0636472	-0.309217
RP11-164O23.8	MO1	1	0.451837	-1.92353	0.187933	1.45072	1.3855	1.25509	0.0417179	0.910297	0.580861	0.946683	-0.49774	0.400219	-1.92353	1.08049	0.985716	1.19047	-1.91902	0.564233	-1.0649	-0.774762	-0.596289	-0.403397	0.756569	0.600814	0.996942	-0.205078	0.279674	0.339998	0.652763	-0.578913	0.526547	-0.0519614	0.136484	0.970393	-1.90098	-1.91902	0.487342	0.113028	0.458935	1.25288	-0.20782	0.0347138	0.8918	-0.510639	0.854456	-1.06076	-1.34197
CCL4L2	MO2	1	-0.741941	0.547676	-1.61261	1.03646	-0.519817	0.861426	1.1969	1.20216	-1.49244	-0.506387	-0.363289	0.647711	-0.233221	-0.134674	-1.95835	-1.3954	1.00398	-1.71476	-0.536999	0.50095	0.0613733	1.05288	1.00268	0.655983	0.391755	0.824521	0.0939112	-1.06716	-0.381385	-0.481043	0.396898	0.351608	0.0755226	1.45042	1.02305	2.19513	1.38846	2.44616	0.152279	-1.10352	-0.651969	0.57308	-2.14664	-0.124514	0.953773	0.0128837	0.741052
CH17-360D5.2	MO4	-1	-0.181151	-0.49533	-0.985692	-0.479575	0.891706	-0.985692	-0.130974	0.436437	-0.0443001	1.85032	0.119542	0.544008	-0.985692	-0.985692	-0.985692	1.13505	2.06155	0.751893	-0.548713	-0.388627	-0.985692	-0.196982	-0.985692	-0.322695	-0.0253575	-0.985692	0.925046	-0.355072	1.22429	1.14857	0.849482	0.943249	1.1867	1.40742	-0.256918	0.317195	0.435019	1.50053	-0.0226891	-0.985692	-0.578407	-0.985692	-0.981846	0.563466	-0.142311	-0.249864	-0.489695
C10orf142	MO2	1	1.26264	-1.12832	2.74815	-1.12105	0.602053	-0.0203191	-1.12832	1.3168	0.210707	-1.10652	-0.292011	1.06274	-1.12832	-1.12832	1.08933	-0.659802	2.10039	-1.12105	-1.12832	-0.505462	-1.12832	1.38031	0.133382	-0.344228	0.68621	1.13804	-1.12832	-1.12105	1.87075	-1.11378	0.931612	0.869607	1.32872	1.26264	0.983882	1.66544	0.0738699	-0.292011	-0.219198	-1.12832	-0.358763	-1.12832	-1.12105	0.048633	0.0738699	0.26201	1.41571
RP11-15E1.6	MO3	-1	-0.231645	-0.677238	1.05264	-0.291912	0.132722	-0.320839	-0.744958	-0.810666	1.44871	1.32771	0.0917224	1.22887	-0.929537	-1.37271	0.484403	0.849209	-0.132863	-1.36725	1.86746	-1.37271	-1.37271	-0.00690128	0.854931	-0.784153	-0.617811	-1.37271	-1.37271	-1.36725	1.13633	-1.37271	0.683776	1.76705	-0.00690128	0.204721	-0.0127637	-1.36725	-0.247938	-1.37271	0.920459	0.492277	1.01229	1.25997	-0.0663637	0.0288984	1.8364	-0.329099	1.32124
RP11-89H19.2	MO4	1	0.109256	-0.409465	1.12501	2.13531	-0.0671114	-0.250893	-0.488298	-1.21907	0.78596	-1.20002	-0.159731	-1.21907	-1.21907	-1.21907	1.18522	1.24323	-1.21272	0.0132389	0.415178	0.662284	-0.45214	-1.21907	0.836066	-1.21907	0.582071	-0.51532	-1.21907	-1.21272	0.0941793	-1.21907	0.906483	1.22054	-1.21907	-1.21907	-1.18732	0.429009	-1.21907	0.930742	0.239415	0.349037	-0.146045	0.770438	-0.351088	0.613015	0.922674	-0.0041916	-0.400162
RP13-977E11.1	MO3	-1	-0.388563	-1.15068	1.93649	-0.566281	0.87154	-0.154914	0.184762	0.491408	-0.540222	-0.094932	-1.15068	1.49585	-1.15068	0.350155	0.361257	1.33354	-0.14128	-1.14624	0.837773	-0.461267	-1.15068	-1.15068	-0.658504	1.76099	-0.536092	0.317448	-1.15068	0.29354	0.226083	-1.15068	0.481964	1.48219	-0.0387304	0.020909	-1.12847	-1.14624	-1.15068	-0.948752	1.56365	0.946967	-1.15068	1.74831	-1.14624	-1.14624	0.34717	1.21916	0.403989
IGKV1D-12	MO2	1	-0.954181	0.60479	-0.954181	-0.950388	-0.440346	1.97135	0.544927	-0.954181	1.3914	-0.9428	-0.846191	2.41841	-0.954181	0.265768	0.0233741	-0.954181	1.33917	-0.950388	-0.954181	-0.629047	-0.496024	1.36949	0.44615	0.0791291	0.428389	1.58879	-0.954181	-0.950388	0.989258	0.857227	0.258722	0.341429	1.34087	1.62671	-0.935213	1.36007	-0.171981	1.88924	-0.181781	-0.954181	-0.171981	-0.954181	-0.435656	2.04453	-0.950388	-0.228423	-0.464972
RP11-349F21.3	MO3	-1	0.323123	0.651875	-0.687342	-2.01477	-0.146831	1.80248	0.508154	-0.650435	0.103416	0.241488	0.111041	-0.316055	-2.01953	0.799911	0.647318	-1.14213	-2.01477	1.44801	0.0536439	-0.538236	1.04033	0.0362744	0.517838	0.79531	1.16765	-0.116134	-0.393202	1.45303	1.4859	-0.843636	0.536235	-0.190109	0.603159	1.4579	-0.367935	-0.25798	1.70102	-2.01953	-0.07887	-1.68873	0.151617	0.0912612	-0.498166	0.738706	0.621214	-1.10852	-1.40545
CTA-345G4.1	MO2	1	-1.22828	1.42454	-1.22828	0.55131	0.0906744	1.29454	1.48716	0.689802	-0.228862	0.775935	-1.0213	1.16509	-1.22828	-1.22828	0.111388	-0.234469	0.748618	-0.257491	-0.402222	-0.0995986	-1.22828	2.28334	-0.422508	-1.22828	1.18245	1.67794	-0.360822	-1.22101	0.540592	-0.0451558	0.218398	-0.730453	1.72772	1.57157	1.79165	0.347331	0.512907	1.34763	-0.318722	-1.22828	0.270893	0.697443	-0.234469	0.639879	-1.22101	0.162715	-0.290656
CTA-113A6.2	MO2	1	-0.163656	0.0484066	-1.05694	-1.04827	-0.454645	0.614847	2.18102	0.37727	-1.05694	0.500507	-0.810132	2.12855	-1.05694	-1.05694	-1.05694	-1.05694	0.913606	-1.04827	-1.05694	0.28893	0.51316	1.93585	-1.05694	-0.121519	1.10779	1.49465	0.533829	-1.04827	0.736024	0.830577	0.310368	-0.463315	0.0149401	1.79547	1.10449	0.821859	1.0193	1.94644	-1.05694	-0.454645	-1.05694	0.232812	-1.04827	0.808262	-1.04827	0.60172	0.0611084
RP4-570O12.3	MO1	-1	2.17933	-0.222671	2.33859	-0.843499	-0.848407	0.0979923	-0.848407	-0.0365008	-0.848407	-0.833682	0.772943	0.767199	-0.140403	-0.283601	-0.848407	0.446362	0.77408	-0.843499	-0.0535447	2.08864	-0.848407	1.28914	-0.848407	-0.848407	0.161564	0.844356	1.43269	-0.843499	-0.0365008	-0.354991	-0.848407	-0.512358	-0.0061619	-0.222671	-0.823866	-0.843499	-0.0365008	0.178243	2.21718	-0.507449	-0.848407	-0.118279	0.115325	-0.0535447	-0.843499	0.0905607	-0.21548
LINC01666	MO4	1	1.59234	-0.362494	1.58034	-1.40713	1.26125	1.59811	-0.777151	-1.41265	0.472759	-0.420624	0.635523	-0.0212165	1.6173	-0.00695062	-0.39514	0.520529	0.256539	-0.675314	1.52347	1.12226	-0.412565	-1.41265	-0.800649	0.318327	-0.648433	-0.433433	-0.753797	-0.507213	-0.873852	-0.396831	0.809922	0.105552	-1.15604	-0.708595	-1.38504	-1.40713	0.175077	-1.16156	1.32301	-1.02902	-0.479516	1.36259	0.871739	-1.40713	0.449877	1.53417	-0.700504
CTD-2619J13.5	MO3	-1	0.0560314	-1.067	0.455383	-0.218211	0.857926	0.938511	0.0998549	-0.209566	0.715199	-0.0118527	-1.77714	0.503928	-1.21711	0.427859	1.1729	-2.59511	-0.0662359	-1.04948	0.831276	0.073174	-0.51751	-0.624901	0.617254	0.391251	0.266707	-0.699583	-0.712616	0.194339	1.17433	-1.48964	0.409935	1.11259	0.760867	1.21949	-0.636855	-0.843586	0.449699	-1.12081	1.93748	-1.48319	0.800964	-0.603188	0.300795	1.78444	1.02996	-1.94984	1.12698
RP11-467L19.14	MO3	-1	3.22136	-0.138104	1.04284	0.802123	-0.954758	0.0218484	0.675747	0.57188	-0.554612	0.567975	0.488157	-0.954758	-0.434365	-0.954758	0.225478	0.735056	-0.948352	1.54195	0.264811	1.44285	-0.954758	1.59804	0.157323	-0.954758	-0.948352	-0.24488	-0.954758	-0.948352	-0.954758	-0.71476	-0.421554	-0.516177	-0.16283	-0.138104	-0.922729	-0.948352	0.104868	0.0736874	2.23879	-0.125741	-0.954758	-0.0018613	0.303017	-0.948352	0.906235	0.270697	-0.12872
CTA-280A3.2	MO1	-1	0.961328	-0.314147	1.243	-0.689999	0.0603666	1.03753	-1.15666	-0.311446	0.158648	-1.14602	0.900299	1.29376	1.28117	-1.15666	1.84529	0.552861	-0.192416	-1.15312	1.09338	1.38975	-0.728359	0.29868	-0.540964	-1.15666	-0.665892	-0.527821	1.33585	-1.15312	-0.570006	-1.02379	0.965912	0.732964	-1.15666	-0.481454	-0.27254	-0.0353004	-0.0166084	0.965424	1.67907	-1.15666	-1.15666	0.7464	-1.15312	-0.582321	-1.15312	-0.478195	0.286074
RP11-586K12.2	MO2	-1	1.59846	-1.19309	2.25817	0.468806	0.0757465	-1.19309	-0.495808	0.0523836	-0.076662	-1.17491	1.49026	0.21127	1.76987	-0.495808	1.10101	0.928019	-1.18703	-0.384072	1.34837	1.6928	-1.19309	-0.826696	-0.52159	0.8178	-1.18703	-0.118678	-0.470183	1.01817	-1.19309	-0.583943	-0.237508	-0.778219	0.323996	-1.19309	-1.16279	-1.18703	-0.586972	0.218715	1.51161	-1.19309	-1.19309	1.3004	-0.00331492	-1.18703	0.135548	-0.033888	-0.41171
RP11-586K12.1	MO2	-1	1.57675	-1.04527	2.18503	0.111676	1.01556	-0.533527	-1.04527	-0.0793022	0.205398	-1.02775	1.79239	-0.762245	1.84625	-0.373288	1.28373	-0.66881	-1.03943	-1.03943	1.33394	1.54071	-1.04527	0.293021	-0.398135	1.03714	-1.03943	-1.04527	-0.348594	1.18265	-0.475539	-1.04527	-0.559192	-0.645451	-0.0432066	-0.300798	-1.01607	-1.03943	-0.461144	0.508616	1.43927	-0.639612	-0.426924	1.35774	0.353114	-1.03943	0.235156	0.0718688	-0.292243
RP11-286N22.16	MO3	-1	1.59055	-0.0607376	-0.324361	-0.22966	-0.78733	-0.585808	-0.127272	-0.399451	0.0147997	0.0172668	-0.855984	0.262245	0.533644	0.252171	1.45173	-1.33776	-0.361374	0.730875	0.991821	-0.562416	0.490673	-0.81528	1.44359	1.29075	1.30058	-1.64123	-1.64123	1.66706	0.828469	-1.63181	-0.306978	1.63316	0.582902	0.171411	-0.467722	-1.63652	1.31487	-1.64123	0.0362784	-0.075476	-0.299599	-1.23342	1.47972	1.20385	-1.63652	-0.74069	-1.03421
RP11-513O13.1	MO1	1	-0.700872	0.254016	0.513971	-0.362505	1.80175	-1.08927	-0.653415	1.75034	0.656903	-1.48075	-0.584962	1.09449	-0.361446	1.29221	0.201013	1.52354	-0.236983	-0.597021	-0.304251	-1.49463	-0.936001	0.796339	0.325889	0.794785	-1.49	-0.133329	-0.17427	-1.49	0.241713	-0.115507	0.432273	-0.222996	0.299223	-0.613968	0.426569	-0.144548	0.263515	-1.49463	1.5902	1.30584	-0.540898	0.281113	1.18405	-0.745527	1.41769	0.669286	-0.898141
CTC-260E6.4	MO1	-1	1.37461	0.0468367	1.46934	-0.775711	-0.257838	0.0296549	0.172995	0.393731	0.113348	-0.561491	1.55673	-0.285307	1.02173	-0.323743	-0.626192	-0.31407	0.0534993	-1.12529	1.2043	1.93275	1.31164	0.727982	0.47987	-0.0520766	0.124184	-0.68308	0.694374	0.837646	-0.531397	2.00022	-0.994418	-1.47725	0.250624	-0.283121	-0.498835	-0.675213	-0.0275655	0.353798	0.591807	-1.47184	-1.27477	0.662129	-0.551999	-0.971456	-1.8423	-0.812595	0.0463439
RP1-47M23.3	MO2	1	-2.04818	0.938243	-2.04818	0.703654	-0.0743555	1.22981	1.52851	0.724685	-0.113185	0.611379	-0.520349	1.245	-0.14778	-0.936457	0.272131	-0.551118	0.947403	-0.280089	-0.113185	-0.852344	-2.04818	1.30676	-0.546795	0.534755	0.933221	1.20144	0.287067	0.188341	1.31129	0.718183	0.138819	-1.62857	1.76451	1.23754	0.312841	0.847719	1.45411	1.02755	0.687417	-1.25502	-0.784555	-0.696143	-0.231277	1.09054	-2.04205	-0.875735	0.444974
RP11-67L14.1	MO2	-1	0.477779	-1.20553	0.713549	0.350954	-0.679518	0.0495718	0.041117	-0.493773	-0.452505	1.15465	0.757962	-0.535892	0.812009	0.301082	-0.0646732	1.39353	-0.97136	1.16948	0.322524	0.886696	1.7471	-0.897464	1.60366	0.414247	-1.13557	-1.31257	-0.191182	-0.597214	-0.696233	0.71679	-0.354882	-1.58455	-1.23032	-1.20553	-0.423326	-0.990223	-0.961951	0.302654	-0.549368	-0.121753	-1.34423	1.40709	1.17709	-0.984251	-2.0178	-0.795708	-1.19612
RP11-145P16.2	MO2	1	-0.25675	1.02031	-0.872033	-0.111796	-0.78655	0.420073	1.28392	-0.67324	-0.99278	-0.52227	-1.09779	0.398145	-0.488179	0.737379	1.05322	-1.63781	0.447021	-0.104452	1.21685	-0.56233	-1.63781	0.712052	0.380907	0.231511	1.7971	-0.627724	0.241678	1.23787	1.12124	-0.874215	0.880759	0.586963	0.367025	0.775221	-0.467929	-1.63312	0.988086	-0.656219	0.18645	1.0631	-0.844879	-0.939728	0.0223881	2.05554	-0.274464	0.557516	2.41313
LLNLR-259H9.1	MO1	1	-1.08714	-1.08714	-1.08714	-1.08081	1.08193	0.330045	-1.08714	-0.0415563	-1.08714	-1.06817	-0.907209	0.631407	-0.573641	-1.08714	0.711086	1.36368	-1.08081	-1.08081	0.283717	1.06952	-1.08714	-0.272048	0.010203	2.14011	-0.21245	-0.386668	-1.08714	1.70506	1.52124	-1.07449	0.17048	-0.654368	0.350172	0.580278	-1.05553	-0.0693837	1.17735	-1.08714	-0.799751	1.77354	1.3175	-1.08714	-0.223203	-1.08081	-1.08081	0.122074	-0.272048
LINC01348	MO3	-1	0.990556	0.489402	-1.61812	-1.16042	0.640817	0.492757	-0.58671	-0.329139	1.00047	0.807498	0.170077	1.01884	-2.51015	0.313345	-0.997234	-0.666845	0.564385	-0.030809	0.857711	0.00698093	0.0763573	-0.130597	0.218089	1.24417	-1.11756	-1.0228	-0.453042	0.980976	1.36495	-1.03592	0.0725653	0.6977	1.02532	1.53783	-1.26409	-1.56482	1.40676	-2.34709	0.846158	-1.59203	0.987521	-0.895728	0.336277	0.73828	0.234578	0.873158	0.495275
CTSLP2	MO3	-1	0.767426	-0.875698	1.00554	0.238628	1.75868	0.0602302	-0.214216	-0.678215	1.2237	-0.604211	0.645469	-0.468114	0.538042	1.41157	0.232976	-1.20381	0.614177	-0.166011	-0.28652	1.70934	0.0749875	-0.471851	-0.635581	-0.254787	-0.81898	-0.616287	-1.53946	0.00921492	1.22547	-0.491793	-0.18603	0.460671	0.882088	0.465382	-1.51342	-0.411238	1.31179	-1.30274	0.850554	-0.50356	-0.298637	-0.764962	-0.127109	0.213007	0.692403	-0.543432	-0.86807
RP4-781K5.7	MO3	-1	0.787259	-0.72756	0.297956	0.239495	0.633533	0.917924	-2.01816	0.466723	0.377121	0.561255	-0.457095	0.364187	-0.687268	-0.384602	-0.0977646	0.162104	-0.222296	-0.963944	1.43839	-0.634341	-0.16597	-0.459454	-0.445537	-0.538432	-0.661756	-0.848816	-1.0214	0.565137	1.33929	-0.835455	-0.605923	0.467685	0.963858	1.43484	-1.991	-2.01273	1.11391	-2.01816	-0.240385	0.464093	1.81198	0.728409	1.11763	0.862125	1.60078	0.880709	1.00005
IGHV7-4-1	MO1	-1	-0.283454	0.8174	-1.09398	-1.091	0.154489	1.28997	-0.0511245	0.511278	0.957678	-1.08504	0.649877	1.38909	0.207965	-0.0145148	0.234552	-1.09398	0.925569	-1.091	-0.997198	0.744273	-1.09398	1.96498	-0.29832	0.456571	0.608072	0.507939	-0.547018	-0.605216	-0.600849	1.90779	0.317042	-0.27444	-0.347601	-0.307568	1.05612	1.22957	0.630731	2.92552	-0.0841706	-0.886893	0.116876	-1.09398	-0.68652	1.53307	-1.091	-0.523674	-0.709557
CYP3A7-CYP3A51P	MO3	-1	0.283293	-1.18304	0.306015	-1.18006	-0.558878	1.92294	0.362946	-1.18304	1.50926	1.41216	-1.18304	0.325007	-1.18304	0.266061	1.05944	-1.18304	0.995381	1.12353	0.603796	-0.601432	-0.0683359	-0.43676	-0.0331911	0.942602	1.66229	-1.18304	-1.18304	0.726113	1.46587	-0.294344	-0.484479	0.836903	1.28342	1.60135	-1.16814	-1.18006	-0.115169	-1.18304	-0.576162	0.0335709	0.970498	-0.525462	0.369218	2.5575	0.346812	1.60107	0.288941
CTD-3212A4.2	MO3	-1	-0.171063	-0.0822305	-0.992438	-0.987652	-0.992438	-0.0694899	1.23832	0.148317	-0.110526	0.326949	0.085756	0.308966	-0.992438	0.071215	2.19452	-0.683863	-0.207663	0.96046	-0.992438	-0.992438	-0.992438	-0.0109284	1.6611	0.914245	-0.987652	-0.143716	-0.992438	-0.987652	0.576148	-0.992438	-0.59401	2.07855	0.789666	1.26995	-0.968505	-0.987652	2.10667	-0.992438	0.205971	-0.992438	-0.485592	-0.992438	1.10918	2.65553	1.15212	-0.0767373	0.954764
FRG1EP	MO4	1	1.32559	-1.18003	2.49177	-1.17374	-1.18003	-0.221474	0.217115	0.627573	0.478551	0.314558	0.807687	0.113729	0.769582	-1.18003	-0.408586	0.355799	0.248945	0.753789	1.38163	0.965206	1.34294	-1.18003	-0.483273	0.141383	-0.309978	-0.0652043	0.437976	0.485157	-1.18003	-1.18003	-0.188505	1.57595	-0.402739	-1.18003	-1.14859	-1.17374	-0.551114	0.678867	1.53968	-0.743267	-1.18003	1.37087	-0.320674	-1.17374	1.58267	0.0227747	-0.369259
RP11-418I22.3	MO3	-1	0.765587	0.36128	0.340991	0.0712025	-1.07744	-0.523356	0.923786	-1.38948	0.0287415	1.12311	0.0306096	0.770351	-1.38948	-0.574663	0.257128	-1.0999	0.565816	0.443181	0.440653	-1.00451	0.37733	-0.81024	0.378392	0.597136	0.0998103	-1.38948	0.743582	-0.653022	0.597023	-0.808151	1.04063	2.11717	0.716692	1.6419	-1.36702	-1.38499	1.09171	-1.38948	0.728506	-1.38948	0.504123	-0.540484	0.781615	1.50545	-0.232021	1.19609	2.32586
ABC13-47488600E17.1	MO2	1	-1.31999	1.01483	-1.69403	-0.49428	-1.11677	-0.207307	0.100227	0.441606	-0.545101	-1.27681	-0.542865	0.496549	0.177454	-0.728307	-0.000783036	0.568069	1.87087	-0.332556	-1.21899	-0.0449281	-0.773414	0.890413	0.131527	-0.387658	-0.0186683	1.12885	0.22542	-0.191374	0.846491	0.349037	-0.0431667	2.50448	0.400645	0.63982	1.14319	1.22202	-0.0186683	-0.534865	-0.421425	-1.54677	0.79019	-0.716731	-1.50773	1.22236	0.430222	1.53053	1.51464
[truncated: 23 more columns]

## Sheet: Fig. 1b
surv_time	surv_st	class
38.538	1	MO4
49.2485	0	MO3
14.193	1	MO4
40.9035	0	MO4
34.5298	1	MO1
44.7146	0	MO2
3.58111	1	MO2
42.7105	0	MO2
40.8378	0	MO4
41.3634	0	MO1
7.0308	1	MO4
44.386	0	MO2
27.0719	1	MO3
25.5606	1	MO1
43.3676	0	MO1
42.0205	0	MO1
11.4333	1	MO2
38.8665	1	MO4
0.197125	1	MO4
34.1684	1	MO4
1.41273	1	MO4
40.345	0	MO2
40.345	0	MO1
41.8563	0	MO1
39.9179	0	MO2
40.345	0	MO2
16.9528	1	MO3
14.0287	1	MO1
41.1663	0	MO2
10.4148	1	MO3
41.4949	0	MO2
40.8706	0	MO1
39.2936	0	MO2
41.5606	0	MO2
40.345	0	MO3
39.6879	0	MO3
38.1437	0	MO2
37.3224	0	MO3
2.92402	1	MO4
37.4209	0	MO1
36.7639	0	MO1
36.8296	0	MO4
37.2567	0	MO1
37.3224	0	MO2
38.3409	0	MO1
40.345	0	MO4
45.9959	0	MO2
38.0123	0	MO1
38.3409	0	MO4
38.5708	0	MO4
35.3511	0	MO1
37.3224	0	MO1
38.3409	0	MO4
37.6838	0	MO3
22.4723	1	MO1
36.8296	0	MO1
36.3368	0	MO4
13.6016	1	MO3
33.1499	0	MO4
33.0513	0	MO1
2.43121	1	MO3
32.3614	0	MO2
4.13963	1	MO4
34.0698	0	MO1
35.8111	0	MO3
2.52977	1	MO4
6.53799	1	MO4
15.4743	1	MO3
29.7988	0	MO1
18.8255	0	MO2

## Sheet: Fig. 1c
Patient	class	risk
1	MO4	3.49453
2	MO3	0.460501
3	MO4	6.07013
4	MO4	3.5534
5	MO1	0.361795
6	MO2	0.612695
7	MO2	3.98337
8	MO2	0.813049
9	MO4	0.41181
10	MO1	0.608846
11	MO4	13.3449
12	MO2	0.289399
13	MO3	8.3601
14	MO1	0.78939
15	NA	NA
16	MO1	0.592588
17	MO1	0.372066
18	MO2	0.768277
19	NA	NA
20	MO4	9.65124
21	MO4	2.33365
22	MO4	7.79727
23	MO4	7.05678
24	MO2	0.400959
25	MO1	0.355279
26	MO1	0.360079
27	MO2	0.311233
28	MO2	0.350304
29	MO3	1.16571
30	MO1	1.20387
31	MO2	0.301144
32	MO3	7.15709
33	MO2	0.626715
34	MO1	0.479467
35	MO2	0.391253
36	MO2	0.443912
37	MO3	0.933807
38	MO3	0.497447
39	MO2	0.285004
40	MO3	0.612082
41	MO4	3.33105
42	MO1	0.820908
43	MO1	0.249879
44	MO4	0.524776
45	MO1	0.736173
46	MO2	0.38079
47	NA	NA
48	MO1	0.223427
49	MO4	0.581335
50	MO2	0.423881
51	MO1	0.574462
52	MO4	6.89614
53	NA	NA
54	MO4	5.31328
55	MO1	0.387111
56	MO1	0.312275
57	MO4	0.594364
58	MO3	0.561455
59	MO1	0.411029
60	MO1	0.40261
61	MO4	0.539913
62	MO3	3.52262
65	MO4	1.24088
66	MO1	0.559028
67	MO3	21.865
68	MO2	0.437029
69	MO4	4.48679
70	MO1	0.399283
71	MO3	0.889336
72	MO4	22.006
73	MO4	5.70946
74	MO3	1.07006
75	NA	NA
76	MO1	0.312326
77	NA	NA
78	MO2	0.637585

## Sheet: Fig. 1d
Patient	Mongolia	TCGA	Hoshida	TIGER-LC	Lee	Yamashita	Roessler
5	1	2	3	3	1	2	2
10	1	2	3	3	1	2	1
14	1	2	3	3	1	2	1
16	1	2	3	3	1	2	2
17	1	3	3	1	2	2	1
25	1	2	3	3	1	2	2
26	1	2	3	2	1	2	1
30	1	3	3	3	1	2	2
34	1	2	3	2	1	2	1
42	1	2	3	3	1	1	1
43	1	2	3	3	1	2	2
45	1	2	3	3	1	2	2
48	1	2	3	3	1	2	2
51	1	2	3	3	1	2	1
55	1	2	3	1	1	2	1
56	1	2	3	3	1	2	2
59	1	2	3	3	1	2	1
60	1	2	3	2	1	2	2
66	1	2	3	3	1	2	2
70	1	2	3	3	1	2	2
76	1	2	3	3	1	2	2
6	2	2	3	2	1	2	2
7	2	1	1	2	2	2	2
8	2	1	1	2	1	2	1
12	2	1	1	2	1	2	2
18	2	1	1	2	2	1	2
24	2	1	1	2	2	1	2
27	2	1	3	2	1	2	2
28	2	1	1	2	2	2	1
31	2	2	3	2	1	2	2
33	2	2	3	2	1	2	1
35	2	1	3	2	1	2	2
36	2	1	3	2	1	2	2
39	2	2	3	2	1	2	2
46	2	1	1	2	1	2	1
50	2	1	1	2	1	2	1
68	2	2	3	2	1	2	2
78	2	1	1	1	2	1	1
2	3	1	1	2	2	1	2
13	3	1	2	1	2	1	1
29	3	1	1	1	2	2	1
32	3	1	1	1	2	1	1
37	3	1	1	1	2	1	1
38	3	1	1	2	2	1	1
40	3	1	1	1	2	1	1
58	3	1	1	2	2	1	1
62	3	1	1	1	2	1	2
67	3	1	1	1	2	1	1
71	3	1	1	1	2	1	1
74	3	1	1	1	2	1	1
1	4	3	3	1	1	2	1
3	4	3	2	3	1	1	2
4	4	2	2	3	2	1	2
9	4	2	3	3	1	2	2
11	4	3	2	1	2	1	1
20	4	1	2	1	2	1	2
21	4	3	3	3	1	1	1
22	4	3	2	1	2	1	1
23	4	1	1	1	2	2	2
41	4	3	3	3	1	2	1
44	4	3	2	1	1	1	1
49	4	2	3	3	1	1	1
52	4	1	2	1	2	2	1
54	4	1	2	1	2	1	2
57	4	2	2	1	2	1	1
61	4	2	2	3	1	1	2
65	4	3	2	3	1	1	2
69	4	3	2	3	2	1	2
72	4	3	2	1	2	1	2
73	4	1	2	1	2	1	2

## Sheet: Fig. 2a
Hugo_Symbol	Variant_Classification	Tumor_Sample_Barcode	Matched_Norm_Sample_Barcode
GTF2IRD2B	Missense_Mutation	Sample_11A_S21	Sample_11B_S11
CTNNB1	Missense_Mutation	Sample_12A_S23	Sample_12B_S12
PCDH7	Missense_Mutation	Sample_12A_S23	Sample_12B_S12
TP53	Missense_Mutation	Sample_12A_S23	Sample_12B_S12
CTNNB1	Missense_Mutation	Sample_13A_S2	Sample_13B_S13
ALB	Frame_Shift_Ins	Sample_13A_S2	Sample_13B_S13
SMC6	Splice_Site	Sample_14A_S4	Sample_14B_S14
APOB	Missense_Mutation	Sample_15A_S6	Sample_15B_S15
CTNNB1	Missense_Mutation	Sample_15A_S6	Sample_15B_S15
ALB	Missense_Mutation	Sample_15A_S6	Sample_15B_S15
APOB	Frame_Shift_Del	Sample_16A_S8	Sample_16B_S16
CTNNB1	Missense_Mutation	Sample_16A_S8	Sample_16B_S16
ALB	Frame_Shift_Del	Sample_16A_S8	Sample_16B_S16
RB1	Missense_Mutation	Sample_16A_S8	Sample_16B_S16
TP53	Nonsense_Mutation	Sample_16A_S8	Sample_16B_S16
FKBP9	Missense_Mutation	Sample_17A_S10	Sample_17B_S17
LRP1B	Missense_Mutation	Sample_18A_S12	Sample_18B_S18
FKBP9	Missense_Mutation	Sample_18A_S12	Sample_18B_S18
DYNC2H1	Nonsense_Mutation	Sample_18A_S12	Sample_18B_S18
TP53	Missense_Mutation	Sample_18A_S12	Sample_18B_S18
PNRC2	Missense_Mutation	Sample_19A_S14	Sample_19B_S19
APOB	Splice_Site	Sample_19A_S14	Sample_19B_S19
GTF2IRD2B	Missense_Mutation	Sample_19A_S14	Sample_19B_S19
RB1	Frame_Shift_Del	Sample_19A_S14	Sample_19B_S19
PCLO	Missense_Mutation	Sample_1A_S1	Sample_1B_S1
COL11A1	Missense_Mutation	Sample_20A_S16	Sample_20B_S20
PNRC2	Missense_Mutation	Sample_21A_S18	Sample_21B_S21
CSMD2	Missense_Mutation	Sample_21A_S18	Sample_21B_S21
FKBP9	Missense_Mutation	Sample_21A_S18	Sample_21B_S21
TP53	Frame_Shift_Del	Sample_21A_S18	Sample_21B_S21
CSMD2	Missense_Mutation	Sample_22A_S20	Sample_22B_S22
RB1	Nonsense_Mutation	Sample_22A_S20	Sample_22B_S22
TP53	Nonsense_Mutation	Sample_22A_S20	Sample_22B_S22
AK2	In_Frame_Ins	Sample_24A_S24	Sample_24B_S24
COL11A1	Missense_Mutation	Sample_24A_S24	Sample_24B_S24
SPTA1	Missense_Mutation	Sample_24A_S24	Sample_24B_S24
CTNNB1	Missense_Mutation	Sample_24A_S24	Sample_24B_S24
FKBP9	Missense_Mutation	Sample_24A_S24	Sample_24B_S24
TP53	Missense_Mutation	Sample_24A_S24	Sample_24B_S24
ALB	Frame_Shift_Del	Sample_25A_S25	Sample_25B_S25
CSMD3	Missense_Mutation	Sample_25A_S25	Sample_25B_S25
TP53	Missense_Mutation	Sample_25A_S25	Sample_25B_S25
APOB	Missense_Mutation	Sample_26A_S26	Sample_26B_S26
GTF2IRD2B	Missense_Mutation	Sample_26A_S26	Sample_26B_S26
VPS13A	Missense_Mutation	Sample_26A_S26	Sample_26B_S26
CSMD2	Nonsense_Mutation	Sample_27A_S27	Sample_27B_S27
SMC6	Splice_Site	Sample_28A_S28	Sample_28B_S28
GTF2IRD2B	Missense_Mutation	Sample_2A_S3	Sample_2B_S2
CSMD2	Missense_Mutation	Sample_30A_S30	Sample_30B_S30
CSMD2	Missense_Mutation	Sample_30A_S30	Sample_30B_S30
PCLO	Missense_Mutation	Sample_30A_S30	Sample_30B_S30
CSMD3	Nonsense_Mutation	Sample_30A_S30	Sample_30B_S30
CSMD3	Missense_Mutation	Sample_30A_S30	Sample_30B_S30
RB1	Splice_Site	Sample_30A_S30	Sample_30B_S30
TP53	Missense_Mutation	Sample_30A_S30	Sample_30B_S30
SMC6	Splice_Site	Sample_31A_S31	Sample_31B_S31
CTNNB1	Missense_Mutation	Sample_31A_S31	Sample_31B_S31
TP53	Splice_Site	Sample_32A_S32	Sample_32B_S32
COL11A1	Missense_Mutation	Sample_33A_S33	Sample_33B_S33
SPTA1	Missense_Mutation	Sample_37A_S1	Sample_37B_S37
APOB	Missense_Mutation	Sample_37A_S1	Sample_37B_S37
ALB	Missense_Mutation	Sample_37A_S1	Sample_37B_S37
ALB	In_Frame_Del	Sample_37A_S1	Sample_37B_S37
PCLO	Missense_Mutation	Sample_37A_S1	Sample_37B_S37
DYNC2H1	Splice_Site	Sample_37A_S1	Sample_37B_S37
LRP1B	Missense_Mutation	Sample_38A_S2	Sample_38B_S38
CTNNB1	Missense_Mutation	Sample_39A_S3	Sample_39B_S39
PCDH7	Missense_Mutation	Sample_39A_S3	Sample_39B_S39
PCLO	Missense_Mutation	Sample_39A_S3	Sample_39B_S39
DYNC2H1	Missense_Mutation	Sample_39A_S3	Sample_39B_S39
TP53	Nonsense_Mutation	Sample_39A_S3	Sample_39B_S39
CSMD2	Missense_Mutation	Sample_3A_S5	Sample_3B_S3
CTNNB1	Missense_Mutation	Sample_40A_S4	Sample_40B_S40
PCDH7	Missense_Mutation	Sample_40A_S4	Sample_40B_S40
ALB	Frame_Shift_Del	Sample_40A_S4	Sample_40B_S40
TP53	Missense_Mutation	Sample_40A_S4	Sample_40B_S40
GTF2IRD2B	Missense_Mutation	Sample_41A_S5	Sample_41B_S41
TP53	Missense_Mutation	Sample_42A_S6	Sample_42B_S42
COL11A1	Missense_Mutation	Sample_43A_S7	Sample_43B_S43
SMC6	Splice_Site	Sample_43A_S7	Sample_43B_S43
CSMD3	Missense_Mutation	Sample_43A_S7	Sample_43B_S43
TP53	Nonsense_Mutation	Sample_43A_S7	Sample_43B_S43
SPTA1	Missense_Mutation	Sample_44A_S8	Sample_44B_S44
PCDH7	Missense_Mutation	Sample_44A_S8	Sample_44B_S44
PCLO	Frame_Shift_Ins	Sample_46A_S10	Sample_46B_S46
CSMD3	Missense_Mutation	Sample_46A_S10	Sample_46B_S46
LRP1B	Nonsense_Mutation	Sample_47A_S11	Sample_47B_S47
TP53	Missense_Mutation	Sample_47A_S11	Sample_47B_S47
LRP1B	Missense_Mutation	Sample_48A_S12	Sample_48B_S48
PNRC2	Missense_Mutation	Sample_49A_S13	Sample_49B_S49
AK2	In_Frame_Ins	Sample_49A_S13	Sample_49B_S49
APOB	Frame_Shift_Del	Sample_49A_S13	Sample_49B_S49
CSMD3	Missense_Mutation	Sample_49A_S13	Sample_49B_S49
DYNC2H1	Missense_Mutation	Sample_49A_S13	Sample_49B_S49
TP53	Frame_Shift_Del	Sample_49A_S13	Sample_49B_S49
AK2	Frame_Shift_Ins	Sample_50A_S14	Sample_50B_S50
CSMD2	Missense_Mutation	Sample_50A_S14	Sample_50B_S50
PCLO	Missense_Mutation	Sample_50A_S14	Sample_50B_S50
DYNC2H1	Missense_Mutation	Sample_50A_S14	Sample_50B_S50
TP53	Missense_Mutation	Sample_50A_S14	Sample_50B_S50
CSMD2	Nonsense_Mutation	Sample_51A_S15	Sample_51B_S51
LRP1B	Nonsense_Mutation	Sample_51A_S15	Sample_51B_S51
LRP1B	Missense_Mutation	Sample_51A_S15	Sample_51B_S51
CTNNB1	Missense_Mutation	Sample_51A_S15	Sample_51B_S51
DYNC2H1	Missense_Mutation	Sample_51A_S15	Sample_51B_S51
TP53	Frame_Shift_Del	Sample_51A_S15	Sample_51B_S51
PNRC2	Missense_Mutation	Sample_52A_S16	Sample_52B_S52
APOB	Frame_Shift_Del	Sample_52A_S16	Sample_52B_S52
PCDH7	Frame_Shift_Del	Sample_52A_S16	Sample_52B_S52
GTF2IRD2B	Missense_Mutation	Sample_52A_S16	Sample_52B_S52
PCLO	Missense_Mutation	Sample_52A_S16	Sample_52B_S52
DYNC2H1	Missense_Mutation	Sample_52A_S16	Sample_52B_S52
APOB	Frame_Shift_Del	Sample_53A_S17	Sample_53B_S53
PCDH7	Missense_Mutation	Sample_53A_S17	Sample_53B_S53
LRP1B	Missense_Mutation	Sample_54A_S18	Sample_54B_S54
FKBP9	Missense_Mutation	Sample_54A_S18	Sample_54B_S54
VPS13A	Missense_Mutation	Sample_54A_S18	Sample_54B_S54
TP53	Missense_Mutation	Sample_54A_S18	Sample_54B_S54
CTNNB1	Missense_Mutation	Sample_55A_S19	Sample_55B_S55
TP53	Nonsense_Mutation	Sample_55A_S19	Sample_55B_S55
CTNNB1	Missense_Mutation	Sample_56A_S20	Sample_56B_S56
FKBP9	Missense_Mutation	Sample_56A_S20	Sample_56B_S56
LRP1B	Nonsense_Mutation	Sample_58A_S22	Sample_58B_S58
LRP1B	Missense_Mutation	Sample_58A_S22	Sample_58B_S58
ALB	Frame_Shift_Del	Sample_58A_S22	Sample_58B_S58
TP53	Nonsense_Mutation	Sample_58A_S22	Sample_58B_S58
LRP1B	Missense_Mutation	Sample_59A_S23	Sample_59B_S59
CTNNB1	Missense_Mutation	Sample_59A_S23	Sample_59B_S59
CTNNB1	Missense_Mutation	Sample_5A_S9	Sample_5B_S5
PCLO	Missense_Mutation	Sample_5A_S9	Sample_5B_S5
VPS13A	Frame_Shift_Ins	Sample_5A_S9	Sample_5B_S5
ALB	Splice_Site	Sample_60A_S24	Sample_60B_S60
TP53	Frame_Shift_Del	Sample_60A_S24	Sample_60B_S60
COL11A1	Missense_Mutation	Sample_61A_S25	Sample_61B_S61
ALB	Missense_Mutation	Sample_61A_S25	Sample_61B_S61
FKBP9	Missense_Mutation	Sample_61A_S25	Sample_61B_S61
PNRC2	Missense_Mutation	Sample_62A_S26	Sample_62B_S62
PCLO	Missense_Mutation	Sample_62A_S26	Sample_62B_S62
SMC6	Splice_Site	Sample_63A_S27	Sample_63B_S63
CSMD3	Nonsense_Mutation	Sample_63A_S27	Sample_63B_S63
CSMD2	In_Frame_Del	Sample_64A_S28	Sample_64B_S64
CTNNB1	Missense_Mutation	Sample_64A_S28	Sample_64B_S64
ALB	Frame_Shift_Ins	Sample_64A_S28	Sample_64B_S64
RB1	Frame_Shift_Ins	Sample_64A_S28	Sample_64B_S64
SMC6	Splice_Site	Sample_65A_S29	Sample_65B_S65
DYNC2H1	Missense_Mutation	Sample_65A_S29	Sample_65B_S65
COL11A1	Missense_Mutation	Sample_66A_S30	Sample_66B_S66
APOB	Missense_Mutation	Sample_66A_S30	Sample_66B_S66
PCDH7	Frame_Shift_Ins	Sample_66A_S30	Sample_66B_S66
PCLO	Missense_Mutation	Sample_66A_S30	Sample_66B_S66
SMC6	Splice_Site	Sample_67A_S32	Sample_67B_S67
RB1	Splice_Site	Sample_67A_S32	Sample_67B_S67
CSMD2	Missense_Mutation	Sample_68A_S33	Sample_68B_S68
GTF2IRD2B	Missense_Mutation	Sample_68A_S33	Sample_68B_S68
FKBP9	Missense_Mutation	Sample_69A_S35	Sample_69B_S69
PNRC2	Missense_Mutation	Sample_6A_S11	Sample_6B_S6
SMC6	Splice_Site	Sample_6A_S11	Sample_6B_S6
PCDH7	Missense_Mutation	Sample_6A_S11	Sample_6B_S6
CSMD3	Missense_Mutation	Sample_6A_S11	Sample_6B_S6
AK2	In_Frame_Ins	Sample_70A_S36	Sample_70B_S70
CTNNB1	Missense_Mutation	Sample_70A_S36	Sample_70B_S70
CSMD2	Missense_Mutation	Sample_72A_S38	Sample_72B_S72
SPTA1	Nonsense_Mutation	Sample_72A_S38	Sample_72B_S72
CTNNB1	Missense_Mutation	Sample_7A_S13	Sample_7B_S7
GTF2IRD2B	Missense_Mutation	Sample_7A_S13	Sample_7B_S7
PCLO	Missense_Mutation	Sample_7A_S13	Sample_7B_S7
CSMD3	Missense_Mutation	Sample_7A_S13	Sample_7B_S7
RB1	Splice_Site	Sample_7A_S13	Sample_7B_S7
COL11A1	Missense_Mutation	Sample_9A_S17	Sample_9B_S9
VPS13A	Missense_Mutation	Sample_9A_S17	Sample_9B_S9

## Sheet: Fig. 2b
TCGA-Cauc_PC1	TCGA-Cauc_PC2	TCGA-Asian_PC1	TCGA-Asian_PC2	Mongolia_PC1	Mongolia_PC2
-2.30378	-0.0413561	-0.663846	0.100424	2.48011	1.31108
-0.688531	0.124661	-1.66884	0.212802	-1.27886	-1.0399
1.87015	-1.71698	-0.452418	0.554697	0.431419	-0.0490043
-1.88566	0.595324	1.60001	-0.815235	1.55775	-0.09101
-1.97952	-1.10178	1.47845	0.802569	-2.74421	0.483668
-2.4727	0.349085	-3.16648	-0.422037	3.95991	0.0234842
-1.86263	0.84097	1.5258	0.695661	2.35734	-1.61955
-0.877798	0.20444	0.90872	0.406932	-5.26306	0.909789
-0.89003	0.131055	-0.507133	0.775568	-1.40516	-0.957046
1.7263	0.207989	-1.10835	0.605828	0.0578884	0.942684
-3.47715	-0.433646	-1.31424	-0.176703	2.52637	-1.92662
4.01407	-2.00646	1.30693	0.680887	-0.0219254	-1.04376
-2.27397	-0.510559	-3.61773	0.34868	1.81406	-0.0222195
-3.078	0.530626	-1.50485	0.50182	1.46613	-1.2939
-1.53423	0.0651316	-0.572716	0.743405	-4.94336	0.767678
-2.43298	-0.590721	-2.93399	0.210722	5.99713	2.25497
0.63922	0.344421	4.38114	4.36729	2.34919	-1.64093
1.86454	-1.26826	0.510467	0.599494	-0.601412	0.113953
0.923882	-2.20152	3.3202	0.747417	-1.23037	0.607794
-0.454537	-0.212533	0.453967	0.387872	0.172754	0.573111
-0.439712	-0.210278	1.94151	0.206702	-4.16323	0.986669
-4.82647	0.71889	1.66784	0.814172	-3.54817	1.04312
-1.89804	-0.123563	2.73592	-0.0290092	5.71161	1.35864
2.14308	0.305128	10.6636	2.47952	-1.03453	0.301212
-4.0763	0.235781	-0.375054	-1.24033	3.8361	-1.19951
0.572581	-1.93878	-2.95549	0.410285	-2.39759	-0.585196
-2.07225	-0.0693249	5.01812	-1.39691	-5.1727	0.903186
1.55831	0.396317	-0.390112	0.0945306	-5.03345	0.782355
-5.46015	1.02117	1.56704	0.897151	-5.0857	0.917371
-2.28671	0.275088	0.0711624	0.242332	1.34206	0.340755
3.45605	-0.265516	-2.77326	0.698819	-0.732327	0.0231616
-2.37007	-0.171007	-4.78882	0.597518	5.13645	0.408106
-0.0129419	-0.0248323	2.19316	-0.256	-1.468	0.49816
-1.06189	0.444091	0.302322	0.186741	3.51378	-0.192689
-1.74061	0.446895	-1.66628	-0.0776582	0.235159	0.243124
-0.60428	-0.130636	-2.67243	0.321668	0.835045	0.491196
-2.40414	0.603987	-3.22069	0.152003	1.79175	-1.01993
-1.56282	0.55932	-1.15915	0.0239416	-0.788612	0.0745736
-3.20172	0.105063	3.06059	-0.27992	-5.27709	0.774073
-2.23381	-0.0276657	-1.04917	0.0557257	2.86607	-0.960251
-0.605962	-0.413147	-0.373675	-0.211235	3.93471	-0.338736
2.22326	-1.7207	-0.608262	0.301588	1.46795	-0.28668
-0.885901	-0.0643598	-1.64976	-0.288758	2.18369	0.288692
-0.13286	-1.37112	0.67606	0.0758911	-0.355412	0.707456
-3.3213	0.216989	-0.364233	0.0713646	4.87124	0.529718
-1.42145	0.323789	-1.03627	0.353568	8.08846	-0.912869
1.16309	0.287086	12.6116	1.74568	0.136877	-0.347309
-2.5867	-0.451963	-0.688565	-0.362454	2.4127	-0.0480585
-4.37056	0.549019	1.29941	1.60799	0.550123	0.32318
-4.05029	0.732962	7.95059	5.21173	-3.22176	0.398757
0.449363	-0.928122	-2.66009	-0.482251	3.00402	1.01709
-3.95685	0.225176	-3.35055	-0.0960341	1.40546	0.0411753
-2.81969	-0.279729	-3.58194	0.896956	1.1538	-0.718892
-1.716	0.26998	3.08191	-1.57838	5.17288	-0.00614708
-1.95529	0.334669	4.49378	3.75162	0.759688	0.654701
-3.57883	0.251176	-3.02717	0.481874	-1.18807	0.656416
-2.40349	-0.405542	3.67052	2.39377	3.44882	-0.405233
-1.73874	-0.446997	0.786137	-0.0868195	3.8183	-0.485987
-3.54358	0.645766	0.211054	-0.436918	-0.371005	-0.168338
-2.56399	-0.0135014	-3.20846	0.228204	-0.134675	0.586364
-4.43106	0.759846	1.05622	-0.185505	-1.78526	0.330604
0.521574	0.547288	-1.30138	0.403838	0.230443	0.406119
-4.27891	0.563507	2.67715	-0.221191	2.42772	0.11286
-4.40478	1.06887	0.525139	0.807457	0.231476	-0.652284
-2.8112	0.0908367	0.492642	-0.74683	6.83473	0.882018
-3.00154	0.70621	-1.07831	0.505942	-4.48738	0.72058
0.945445	-1.20444	-1.68951	0.556829	0.284443	1.09762
-2.12726	-0.349984	0.460148	0.120392	0.514787	1.01972
-3.54588	0.542254	-0.378113	0.0960996	1.70527	-0.42285
2.59321	-1.19686	0.369026	0.450146
-0.957645	-0.0668785	-0.07902	0.0808418
-1.97593	-0.323372	1.4752	0.262146
-3.80915	0.828247	-1.50869	0.7591
-2.99279	0.524981	-0.756239	0.182906
-2.99668	0.295431	-0.147098	-0.868926
-4.42531	0.852141	5.38035	2.59171
-1.19505	-0.28261	2.99241	0.195343
-2.12446	-0.053554	-0.176216	-0.19306
-3.00517	-0.00685731	-2.61627	-0.421074
1.4867	-1.33516	-2.39169	0.166617
-1.15083	-0.326743	1.28603	-0.470947
-1.39276	0.526294	3.78968	0.0314792
-1.66054	0.567519	-0.187236	-1.23498
-2.21942	-0.0481437	6.28699	-0.934118
0.780602	-1.45496	0.386904	-0.298574
-1.70127	0.113352	0.756558	-0.909007
-0.0635843	-0.67019	-1.46738	-0.987593
-3.51646	0.0879752	1.47219	2.20109
-5.50819	0.920939	-0.378967	1.3829
-0.790405	0.304145	-0.129193	0.246012
-0.253385	-1.63847	-3.03333	0.468277
-0.974748	-0.00745478	-3.03683	0.222161
-0.486863	0.0603322	-2.59244	-0.753391
-2.43069	0.237608	-3.61705	-0.101554
-2.11133	0.000118219	-1.15971	0.664598
-0.754499	-0.393198	2.46612	0.250131
0.601415	-0.406104	-2.11397	0.659771
-0.0231667	0.440431	-1.56293	-0.474926
-1.60167	-0.837514	6.94812	-0.208711
-1.6379	-0.527417	-2.1179	0.409472
-1.27207	0.260611	0.186633	1.10411
-2.81428	0.299329	3.78934	0.0630326
-0.502148	-1.01722	1.00422	0.551539
0.173054	-0.818127	-2.10055	0.464793
-0.658077	-0.0554533	-1.37581	0.597685
-1.59189	0.752991	-0.19089	-0.381966
1.6748	-0.566476	-0.955622	0.117625
-2.42733	-0.110997	0.231639	0.26293
-1.5633	0.0392073	-1.07708	0.439588
-0.0388561	-0.337245	-1.42	0.766049
-0.780031	0.731848	-2.73318	0.408926
-4.5172	0.224696	-2.8714	-0.126541
-0.0803882	-0.666994	-3.04348	0.557208
-0.845337	-0.447412	-2.67468	-0.236784
0.861154	-1.14063	0.976002	-0.0346158
0.674504	-0.190712	-4.03811	0.295445
0.596983	1.28548	-1.86165	-0.174611
-0.762002	0.0526014	-0.879756	0.303573
-1.99582	-0.0732432	-3.64567	0.30096
0.609875	1.3494	-0.736188	0.0613646
-2.86518	0.863226	-0.438965	0.666879
-1.24054	0.707047	0.961416	-0.0969417
-0.582016	-0.401121	-1.10687	-1.44374
-1.72495	-0.796823	6.03159	3.2921
-1.81259	0.400352	2.11179	-0.532435
-2.64494	-0.528754	-5.09325	0.789756
-0.955998	-1.10306	-3.31809	-0.41595
-1.3231	-0.397434	-0.644787	0.890786
-2.87414	0.479161	-4.32265	0.157413
-2.07649	-0.0889207	-4.08541	0.343141
-2.14721	-0.00615445	6.88316	1.16811
-1.53416	-0.647144	-2.35916	0.224556
-3.06447	0.207985	-2.529	0.476963
-2.01941	0.308694	-4.52825	0.215483
4.13515	1.57412	-0.279034	-1.29357
-3.69735	0.182916	-2.85836	0.42851
-0.0403526	-0.674046	-3.59889	0.1021
0.449291	0.0832116	-0.126643	0.318679
0.295003	-0.115912	-0.204665	-0.274442
6.0492	0.0452506	-1.24574	-0.24338
0.932954	-0.240249	-3.97319	0.482753
-4.60356	0.607095	6.06208	-1.92602
-3.9292	0.279352	-3.94888	0.612093
0.652866	-1.78539	3.50983	3.07118
0.0851661	-0.667496	-4.25029	0.315164
-3.73194	0.527305	2.7632	-0.902318
2.70094	1.96064	-3.23179	0.225225
-4.57157	0.309241	-1.27438	-0.0581853
3.42384	-1.15067	-2.72928	0.771516
-1.59355	0.830872	-3.155	-0.0600764
-1.90173	-0.769179	-2.02383	0.026621
-2.34582	-0.0270048	-2.37349	0.468826
-0.697795	0.183997	1.42395	0.824839
-1.44673	-0.347097	-1.61215	1.03986
-3.83734	0.473688	-2.98126	-0.159914
0.667288	-0.0300703
-2.36702	0.26132
-1.62408	-0.126261
-2.94175	0.415791
-3.58271	0.702095
-2.65523	0.367428
-2.27498	-0.321982
-5.08647	0.849671
1.39138	0.604519
-1.61143	-0.61967
-2.04653	-0.125151
0.0869658	-0.395931
-1.24678	-0.249703
1.31615	0.951395
-2.54544	-0.232589
-1.98633	0.269991
-0.4354	-1.03622
0.152361	-1.01599
1.86899	-1.3434
-1.49787	0.126922

## Sheet: Fig. 2c
gene 1	gene 2	mut samples (all driver genes)	mut samples (gene 1)	mut samples (gene 2)	mut samples (both genes 1 and 2)	odds	p-value
GTF2IRD2B	TP53	71	8	21	0	0	0.0947644
GTF2IRD2B	APOB	71	8	9	3	5.48444	0.0581607
CTNNB1	ALB	71	16	10	5	4.42089	0.0395165
PCDH7	APOB	71	8	9	3	5.48444	0.0581607
TP53	LRP1B	71	21	8	5	4.76557	0.0443017
TP53	DYNC2H1	71	21	8	5	4.76557	0.0443017
TP53	AK2	71	21	4	3	7.89005	0.0746011
SMC6	CSMD3	71	8	8	3	6.64921	0.0411304
APOB	DYNC2H1	71	9	8	3	5.48444	0.0581607
APOB	PNRC2	71	9	6	3	9.27107	0.0239008
RB1	CSMD2	71	7	10	3	5.86503	0.0531281
DYNC2H1	PCLO	71	8	11	4	7.62923	0.01669
DYNC2H1	AK2	71	8	4	2	9.53935	0.0599834

## Sheet: Fig. 3
Hugo Symbol	Variant Classification	Protein Change
GTF2IRD2B	Missense_Mutation	p.L597S
CTNNB1	Missense_Mutation	p.D32Y
TP53	Missense_Mutation	p.M237K
CTNNB1	Missense_Mutation	p.G34V
CTNNB1	Missense_Mutation	p.T41A
CTNNB1	Missense_Mutation	p.S37C
TP53	Nonsense_Mutation	p.Y234*
TP53	Missense_Mutation	p.C176F
PNRC2	Missense_Mutation	p.R82S
GTF2IRD2B	Missense_Mutation	p.L597S
PNRC2	Missense_Mutation	p.R82S
TP53	Frame_Shift_Del	p.F212Sfs*3
TP53	Nonsense_Mutation	p.K320*
CTNNB1	Missense_Mutation	p.G34V
TP53	Missense_Mutation	p.E258D
TP53	Missense_Mutation	p.C141Y
GTF2IRD2B	Missense_Mutation	p.L597S
GTF2IRD2B	Missense_Mutation	p.L597S
TP53	Missense_Mutation	p.E286V
CTNNB1	Missense_Mutation	p.S45Y
TP53	Splice_Site	p.X126_splice
CTNNB1	Missense_Mutation	p.T41I
TP53	Nonsense_Mutation	p.K292*
CTNNB1	Missense_Mutation	p.S33C
TP53	Missense_Mutation	p.R110C
GTF2IRD2B	Missense_Mutation	p.L597S
TP53	Missense_Mutation	p.P151R
TP53	Nonsense_Mutation	p.E349*
TP53	Missense_Mutation	p.S241F
PNRC2	Missense_Mutation	p.R82S
TP53	Frame_Shift_Del	p.E285Pfs*9
TP53	Missense_Mutation	p.M246V
CTNNB1	Missense_Mutation	p.S33Y
TP53	Frame_Shift_Del	p.T18Hfs*26
PNRC2	Missense_Mutation	p.R82S
GTF2IRD2B	Missense_Mutation	p.L597S
TP53	Missense_Mutation	p.Q136E
CTNNB1	Missense_Mutation	p.S37A
TP53	Nonsense_Mutation	p.E349*
CTNNB1	Missense_Mutation	p.S37F
TP53	Nonsense_Mutation	p.K291*
CTNNB1	Missense_Mutation	p.S37F
CTNNB1	Missense_Mutation	p.S45C
TP53	Frame_Shift_Del	p.Q136Hfs*34
PNRC2	Missense_Mutation	p.R82S
CTNNB1	Missense_Mutation	p.G34E
GTF2IRD2B	Missense_Mutation	p.L597S
PNRC2	Missense_Mutation	p.R82S
CTNNB1	Missense_Mutation	p.D32Y
CTNNB1	Missense_Mutation	p.D32V
GTF2IRD2B	Missense_Mutation	p.L597S

## Sheet: Fig. 4a
substitution (pur.)	substitution (pyr.)	frequency	freq diff HDV+/-	p-val diff HDV+/-
A[A>T]C	G[T>A]T	0.00246238	0.545538	0.017982
G[G>C]G	C[C>G]C	0.00683995	-0.351715	0.018981
A[A>G]T	A[T>C]T	0.0108071	-0.268706	0.021978
G[A>G]T	A[T>C]C	0.00670315	0.315584	0.026973
A[G>A]A	T[C>T]T	0.00902873	-0.257912	0.0589411
C[A>C]A	T[T>G]G	0.00560876	-0.291557	0.0699301
A[G>T]G	C[C>A]T	0.0206566	0.215606	0.0769231
T[A>G]T	A[T>C]A	0.0154583	-0.154854	0.0769231
T[G>A]A	T[C>T]A	0.0179207	-0.180087	0.0779221
G[A>T]A	T[T>A]C	0.00711354	0.259371	0.0779221
A[G>C]A	T[C>G]T	0.0151847	-0.205613	0.0799201
C[G>C]A	T[C>G]G	0.00205198	0.545538	0.0819181
G[G>T]A	T[C>A]C	0.0254446	-0.141981	0.110889
T[A>G]G	C[T>C]A	0.00437756	-0.276485	0.126873
A[G>C]G	C[C>G]T	0.00998632	-0.218277	0.12987
G[G>A]T	A[C>T]C	0.0128591	0.178198	0.150849
A[G>A]C	G[C>T]T	0.0124487	0.164694	0.156843
C[A>G]C	G[T>C]G	0.00943912	0.162189	0.160839
G[G>C]C	G[C>G]C	0.00656635	0.220083	0.167832
C[A>G]G	C[T>C]G	0.0158687	-0.152908	0.176823
G[A>C]T	A[T>G]C	0.00341997	0.296297	0.182817
T[A>C]T	A[T>G]A	0.00164159	0.408384	0.18981
A[G>T]A	T[C>A]T	0.0280438	-0.0955545	0.218781
T[G>T]T	A[C>A]A	0.0160055	0.135677	0.231768
G[G>T]C	G[C>A]C	0.019699	0.124984	0.233766
A[A>T]T	A[T>A]T	0.00383037	0.259371	0.238761
A[A>C]G	C[T>G]T	0.00943912	-0.146836	0.257742
A[A>C]A	T[T>G]T	0.00683995	-0.203899	0.266733
T[G>C]C	G[C>G]A	0.00259918	-0.244332	0.276723
C[A>C]T	A[T>G]G	0.00629275	0.176393	0.316683
G[G>C]A	T[C>G]C	0.0112175	-0.145612	0.318681
A[A>G]C	G[T>C]T	0.00807114	-0.145134	0.337662
C[A>T]C	G[T>A]G	0.00848153	0.166783	0.351648
G[A>T]T	A[T>A]C	0.00601915	0.17253	0.356643
C[A>C]G	C[T>G]G	0.00683995	0.143848	0.358641
T[A>C]A	T[T>G]A	0.00164159	-0.276485	0.358641
T[G>C]T	A[C>G]A	0.00601915	0.127517	0.388611
G[G>A]A	T[C>T]C	0.0198358	-0.0707121	0.393606
T[G>A]G	C[C>T]A	0.0157319	-0.087452	0.394605
G[A>T]C	G[T>A]C	0.00642955	-0.112926	0.3996
A[G>A]G	C[C>T]T	0.0132695	-0.0886587	0.400599
T[A>T]G	C[T>A]A	0.00437756	0.138873	0.400599
A[A>C]C	G[T>G]T	0.00492476	0.152659	0.402597
T[G>C]A	T[C>G]A	0.00656635	0.138873	0.427572
T[A>T]A	T[T>A]A	0.00246238	-0.209188	0.430569
A[A>T]A	T[T>A]T	0.00451436	0.17253	0.437562
T[A>G]C	G[T>C]A	0.00971272	-0.102063	0.441558
A[G>C]C	G[C>G]T	0.00711354	0.10991	0.468531
G[A>C]C	G[T>G]C	0.00396717	-0.133027	0.486513
T[G>A]C	G[C>T]A	0.0191518	0.0773839	0.5005
C[G>C]C	G[C>G]G	0.00191518	-0.190361	0.505495
G[A>G]C	G[T>C]C	0.00793434	-0.0938507	0.525475
A[G>T]T	A[C>A]T	0.0128591	-0.0651731	0.551449
A[A>G]A	T[T>C]T	0.00424077	0.102363	0.56044
C[A>C]C	G[T>G]G	0.00383037	-0.107754	0.56044
C[G>T]A	T[C>A]G	0.00752394	-0.0945561	0.571429
T[A>G]A	T[T>C]A	0.00519836	0.105809	0.571429
T[A>C]C	G[T>G]A	0.00150479	0.17253	0.592408
G[A>G]A	T[T>C]C	0.00697674	-0.0809624	0.602398
C[G>C]T	A[C>G]G	0.00396717	0.0910276	0.62038
T[G>A]T	A[C>T]A	0.00916553	-0.058846	0.631369
T[G>T]A	T[C>A]A	0.0166895	0.0489624	0.634366
G[G>A]C	G[C>T]C	0.030643	0.0383784	0.657343
A[G>T]C	G[C>A]T	0.0201094	0.0512919	0.699301
G[G>C]T	A[C>G]C	0.00725034	-0.0669542	0.702298
A[G>C]T	A[C>G]T	0.00725034	-0.0669542	0.716284
T[A>T]C	G[T>A]A	0.00451436	-0.0809624	0.718282
G[A>C]G	C[T>G]C	0.00478796	0.062619	0.731269
C[A>G]A	T[T>C]G	0.00875513	-0.0578154	0.736264
C[A>T]G	C[T>A]G	0.023119	0.0675243	0.757243
C[G>T]T	A[C>A]G	0.00697674	0.0462731	0.773227
G[G>T]G	C[C>A]C	0.0168263	0.0251355	0.779221
C[G>A]G	C[C>T]G	0.0291382	0.0508918	0.781219
T[A>T]T	A[T>A]A	0.00273598	0.062619	0.781219
G[G>A]G	C[C>T]C	0.0168263	-0.0271888	0.792208
G[A>T]G	C[T>A]C	0.0120383	-0.0390785	0.821179
T[G>C]G	C[C>G]A	0.00424077	-0.0334724	0.826174
A[A>C]T	A[T>G]T	0.00711354	0.0304224	0.83017
C[A>T]A	T[T>A]G	0.00560876	0.0422649	0.835165
T[A>C]G	C[T>G]A	0.000957592	0.120997	0.836164
C[A>T]T	A[T>A]G	0.00779754	0.0332685	0.844156
C[G>A]A	T[C>T]G	0.0177839	-0.035639	0.85015
A[G>A]T	A[C>T]T	0.00574555	-0.028452	0.851149
G[A>G]G	C[T>C]C	0.0106703	-0.0244707	0.856144
C[G>T]G	C[C>A]G	0.00902873	-0.0143733	0.88012
C[G>T]C	G[C>A]G	0.0138167	0.0126587	0.895105
C[G>A]C	G[C>T]G	0.0440492	0.0248683	0.909091
C[G>A]T	A[C>T]G	0.0214774	0.0386772	0.912088
G[G>T]T	A[C>A]C	0.019699	0.0100205	0.914086
A[A>G]G	C[T>C]T	0.00752394	-0.0143733	0.921079
T[G>T]C	G[C>A]A	0.0161423	-0.0127097	0.923077
T[G>T]G	C[C>A]A	0.0142271	-0.0106003	0.928072
A[A>T]G	C[T>A]T	0.0109439	-0.0168297	0.93007
G[A>C]A	T[T>G]C	0.00601915	-0.0143733	0.933067
C[A>G]T	A[T>C]G	0.0194254	-0.00884912	0.934066
C[G>C]G	C[C>G]G	0.00396717	0.019193	0.938062

[truncated: 9 more sheets: Fig. 4b, Fig. 5a CNV, Fig. 5a Gene Fusions , Fig. 5b MO1, Fig. 5b MO2, Fig. 5b MO3, Fig. 5b MO4, Fig. 5b HDV+, Fig. 5b HDV-]
